# Supplementary material for: Transcriptomic and open chromatin atlas of high-resolution anatomical regions in the rhesus macaque brain
Source: Nat Commun. 2020 Jan 24;11:474. doi: 10.1038/s41467-020-14368-z (PMC6981234; doi:10.1038/s41467-020-14368-z)
Supplement: Supplementary file 4 — Dataset 1 [file 41467_2020_14368_MOESM4_ESM.xlsx]

## Sheet: Sheet1
Supplementary Data 1. The quality of Rhesus macaque RNA-seq
Sample ID	Individual	RIN	medTIN	Properly mapping reads	Properly mapping rate (%)
2_1	Rhesus_1	7.5	79.7239	110110432	83.69
2_2	Rhesus_1	8.1	75.8482	97303556	81.64
2_3	Rhesus_1	8.4	74.3469	54257744	81.77
2_4	Rhesus_1	7.8	75.5667	66045282	79.65
2_5	Rhesus_1	8.3	79.1965	139402662	81.74
2_6	Rhesus_1	8	73.7827	62569806	80.7
2_7	Rhesus_1	8.3	78.3771	95799310	82.33
2_8	Rhesus_1	7.9	74.3968	106293612	79.75
2_9	Rhesus_1	8	78.8828	125622176	82.02
2_10	Rhesus_1	8.1	74.8587	73149034	80.88
2_11	Rhesus_1	8.1	75.8426	73160670	80.18
2_12	Rhesus_1	7.9	71.7855	54434968	80.92
2_13	Rhesus_1	8.1	75.5936	86153884	82.09
2_14	Rhesus_1	8.3	73.4354	46610628	82.53
2_15	Rhesus_1	8.3	74.6288	61585490	82.13
2_16	Rhesus_1	8	74.4829	66085502	82.28
2_17	Rhesus_1	7.9	71.7519	72678824	78.65
2_18	Rhesus_1	8.1	67.3925	65329452	78.95
2_19	Rhesus_1	7.7	72.3016	63763752	81.51
2_20	Rhesus_1	8	70.8932	89393584	81.14
2_21	Rhesus_1	8	75.1051	92863612	83.46
2_22	Rhesus_1	7.8	72.302	58494780	82.76
2_23	Rhesus_1	7.7	71.7811	74729816	80.91
2_24	Rhesus_1	8.5	78.4717	110320862	83.85
2_25	Rhesus_1	8.4	77.2242	83617212	81.75
2_26	Rhesus_1	7.8	75.759	79372280	81.73
2_27	Rhesus_1	8.1	75.5576	59799846	79.99
2_28	Rhesus_1	8.2	76.3737	58950970	81.72
2_29	Rhesus_1	8	74.9815	64563434	83.13
2_30	Rhesus_1	8	77.6911	104379280	81.56
2_31	Rhesus_1	8	75.0725	108786128	83.57
2_32	Rhesus_1	7.7	74.7085	80828004	81.47
2_33	Rhesus_1	7.9	74.3904	53302442	80.79
2_34	Rhesus_1	8.2	77.2282	80164492	84.97
2_35	Rhesus_1	8.1	76.6287	67061460	80.53
2_36	Rhesus_1	7.5	74.599	54356774	80.46
2_37	Rhesus_1	8	75.2063	51036762	79.71
2_38	Rhesus_1	8	70.5667	50430654	78.41
2_39	Rhesus_1	8.3	75.4483	62810566	86.3
2_40	Rhesus_1	8.4	74.5785	74041724	86.07
2_41	Rhesus_1	7.6	70.7371	48913302	78.35
2_42	Rhesus_1	7	77.9076	84936270	77.52
2_43	Rhesus_1	7.2	74.5752	50213864	79.34
2_44	Rhesus_1	8.5	74.8519	66298888	80.74
2_45	Rhesus_1	7.5	73.0329	51205286	79.17
2_46	Rhesus_1	8.2	74.121	54950946	79.76
2_47	Rhesus_1	7.3	71.9273	47673356	77.74
2_48	Rhesus_1	7.9	73.7246	44882628	76.68
2_49	Rhesus_1	8.2	72.5955	56869174	72.66
2_50	Rhesus_1	7.9	68.1736	49044740	74.6
2_51	Rhesus_1	7.1	62.4338	50307120	73.25
2_52	Rhesus_1	8.3	65.7524	55890340	84.14
3_1	Rhesus_2	7.1	60.3264	50727760	76.4
3_2	Rhesus_2	7.2	72.4583	55203920	78
3_3	Rhesus_2	7.6	69.3581	58726078	77.6
3_4	Rhesus_2	7.9	72.9708	57103182	78.5
3_5	Rhesus_2	8	72.6973	47491062	79.7
3_6	Rhesus_2	7.8	71.0736	50234168	77.55
3_7	Rhesus_2	7.9	67.2416	46421624	71.36
3_8	Rhesus_2	8	68.9147	53838266	75.27
3_9	Rhesus_2	7.5	67.9942	47790226	75.2
3_10	Rhesus_2	7.5	67.5937	47371012	74.24
3_11	Rhesus_2	7.3	60.5185	48193966	70.56
3_12	Rhesus_2	8	72.7976	50366256	80.81
3_13	Rhesus_2	7.4	63.9549	45739162	77.78
3_14	Rhesus_2	7.5	65.2277	49084834	75.6
3_15	Rhesus_2	7.7	75.1186	62017650	80.73
3_16	Rhesus_2	7.2	58.5058	46159714	72.74
3_17	Rhesus_2	8	76.1223	66054106	80.03
3_18	Rhesus_2	7.4	63.8794	55216330	75.23
3_19	Rhesus_2	7.5	66.0034	61968670	77.91
3_20	Rhesus_2	7.4	62.5111	55532956	77.53
3_21	Rhesus_2	7.6	69.8598	57884676	80.65
3_22	Rhesus_2	7.5	71.5528	80592584	81.21
3_23	Rhesus_2	7.5	68.8504	51928112	81.13
3_24	Rhesus_2	7.9	73.6761	69482408	82.12
3_25	Rhesus_2	7.9	72.4074	60485212	80.26
3_26	Rhesus_2	8	70.6127	53771738	80.13
3_27	Rhesus_2	7.7	70.8976	60110806	78.37
3_28	Rhesus_2	8.1	74.9785	61147378	79.77
3_29	Rhesus_2	7.5	63.2985	55478284	79.73
3_30	Rhesus_2	7.9	71.23	58414654	80.26
3_31	Rhesus_2	7.4	70.1604	68864568	80.66
3_32	Rhesus_2	7.3	70.0418	62632592	78.29
3_33	Rhesus_2	7.5	65.0227	48718604	77.23
3_34	Rhesus_2	7.7	74.166	61532260	84.16
3_35	Rhesus_2	7.2	73.9597	53853056	77.77
3_36	Rhesus_2	7.2	71.7485	53860802	75.85
3_37	Rhesus_2	7.9	74.2959	62510106	78.93
3_38	Rhesus_2	7.9	74.9446	60418496	78.43
3_39	Rhesus_2	8.1	75.8411	90241676	82.33
3_40	Rhesus_2	8.4	74.4576	58074124	85.68
3_41	Rhesus_2	7	72.6837	55905444	74.5
3_42	Rhesus_2	6.5	70.0409	51490434	72.12
3_43	Rhesus_2	6.9	73.1473	62746974	74.77
3_44	Rhesus_2	7.9	60.7267	51701214	72.56
3_45	Rhesus_2	7.4	66.2772	50229518	75.45
3_46	Rhesus_2	7.9	70.0747	57622808	77.48
3_47	Rhesus_2	7.8	72.6225	57429992	76.62
3_48	Rhesus_2	8	64.8101	59651244	73.52
3_49	Rhesus_2	7.7	75.0026	51178662	74.63
3_50	Rhesus_2	8	69.3165	55152064	75.97
3_51	Rhesus_2	7	73.0463	52159262	77.99
3_52	Rhesus_2	8	68.6855	52121610	84.57
4_1	Rhesus_3	6.6	60.7461	51472614	77.01
4_2	Rhesus_3	7.6	73.9023	54097340	80.34
4_3	Rhesus_3	7.5	69.1298	54742380	77.69
4_4	Rhesus_3	7	55.4397	50411192	74
4_5	Rhesus_3	8.1	69.076	60153826	79.9
4_6	Rhesus_3	7.7	64.5586	51987700	77.97
4_7	Rhesus_3	7.8	74.0773	56367862	79.64
4_8	Rhesus_3	7.7	67.9114	58395002	79.33
4_9	Rhesus_3	7.9	71.1197	60975282	80.39
4_10	Rhesus_3	7.6	65.9822	59687820	76.73
4_11	Rhesus_3	7.4	69.232	57181680	77.6
4_12	Rhesus_3	7.6	66.487	54572424	78.67
4_13	Rhesus_3	7.2	57.1989	56193106	75.82
4_14	Rhesus_3	7.9	58.9774	61006620	75.64
4_15	Rhesus_3	7.8	74.8178	62790550	79.96
4_16	Rhesus_3	7.8	67.6376	66477932	80.27
4_17	Rhesus_3	7.8	72.0543	54851962	81.07
4_18	Rhesus_3	7.9	71.0582	57365480	81.3
4_19	Rhesus_3	7.1	61.2555	59861000	77.82
4_20	Rhesus_3	8	74.0153	64761182	82.92
4_21	Rhesus_3	8	73.1957	56297482	83.31
4_22	Rhesus_3	7.5	66.1654	53916812	81.66
4_23	Rhesus_3	7.4	66.5274	59571636	80.95
4_24	Rhesus_3	7.5	66.7868	68459680	79.03
4_25	Rhesus_3	7.9	67.61	73151446	79.11
4_26	Rhesus_3	7.5	66.9811	51230218	75.38
4_27	Rhesus_3	8.2	73.6605	56382392	78.39
4_28	Rhesus_3	8.1	71.5459	50786848	77.88
4_29	Rhesus_3	6.9	62.4167	53584906	77.29
4_30	Rhesus_3	7.9	69.6202	74270310	76.93
4_31	Rhesus_3	7.8	68.074	76918178	78.46
4_32	Rhesus_3	6.8	53.8044	62724182	75.94
4_33	Rhesus_3	6.7	64.5455	65705882	77.6
4_34	Rhesus_3	8.2	76.2983	64116078	84.31
4_35	Rhesus_3	7.4	70.7667	58364300	75.2
4_36	Rhesus_3	7.6	71.7934	67505584	76.33
4_37	Rhesus_3	6.9	74.8082	59372006	75.03
4_38	Rhesus_3	6.6	64.1039	55413940	72.5
4_39	Rhesus_3	6.7	57.7818	69178072	80.75
4_40	Rhesus_3	7.7	71.6197	63209748	83
4_41	Rhesus_3	7	68.7369	62527960	74.68
4_42	Rhesus_3	5.9	63.6741	51304754	67.85
4_43	Rhesus_3	6.6	70.2731	59445846	73.73
4_44	Rhesus_3	8.5	76.5883	64264634	77.72
4_45	Rhesus_3	7.7	66.3999	72661954	80.09
4_46	Rhesus_3	7.8	64.7677	55811674	73.8
4_47	Rhesus_3	7.7	65.1796	62247752	77.16
4_48	Rhesus_3	7.9	68.9095	51363126	73.29
4_49	Rhesus_3	8.1	77.6169	64371212	77.37
4_50	Rhesus_3	8.1	67.1639	46399898	72.1
4_51	Rhesus_3	7.2	62.3202	60796916	74.65
4_52	Rhesus_3	8.8	77.9199	59712772	85.19
6_1	Rhesus_4	7.5	78.4211	61675152	80.9
6_2	Rhesus_4	7.7	77.7423	63439876	78.75
6_3	Rhesus_4	7.7	78.063	57627444	78.55
6_4	Rhesus_4	7.4	77.6221	61727300	77.77
6_5	Rhesus_4	8	77.0508	56677224	78.39
6_6	Rhesus_4	8.4	73.3312	58725790	78
6_7	Rhesus_4	7.5	72.4016	59698046	77.81
6_8	Rhesus_4	7.8	78.573	65967386	79.52
6_9	Rhesus_4	8	78.4319	61880992	79.96
6_10	Rhesus_4	7.3	77.5288	56538400	76.86
6_11	Rhesus_4	7.5	76.3244	49225952	76.65
6_12	Rhesus_4	8.7	75.3839	45531508	80.76
6_13	Rhesus_4	8.1	68.2754	75063032	77.22
6_14	Rhesus_4	7.4	64.2316	71186128	74.12
6_15	Rhesus_4	8.3	77.7352	75253594	82.41
6_16	Rhesus_4	7.6	76.9582	58366350	78.84
6_17	Rhesus_4	7.8	73.8669	51608338	77.26
6_18	Rhesus_4	8	77.358	62890654	80.27
6_19	Rhesus_4	7.8	77.3398	79864286	81.91
6_20	Rhesus_4	7.8	77.2761	59851614	81.12
6_21	Rhesus_4	7.9	74.8363	54833944	79.22
6_22	Rhesus_4	6.9	77.3506	62553358	80.3
6_23	Rhesus_4	7.3	77.7478	61022424	81.33
6_24	Rhesus_4	8.1	76.9778	67379072	80.89
6_25	Rhesus_4	8	77.8161	68271488	81.1
6_26	Rhesus_4	7.8	76.2359	51441278	75.8
6_27	Rhesus_4	7.8	78.1233	75463156	76.79
6_28	Rhesus_4	8	77.6988	59370782	81.66
6_29	Rhesus_4	2.6	77.5287	81050720	80.14
6_30	Rhesus_4	7.9	77.7526	87711566	82.1
6_31	Rhesus_4	7.3	75.9892	82317286	80.21
6_32	Rhesus_4	7.2	77.3045	58229418	80.84
6_33	Rhesus_4	7.7	78.1049	64440372	78.58
6_34	Rhesus_4	7.9	76.6832	59325776	83.8
6_35	Rhesus_4	7.8	78.3965	79189146	77.45
6_36	Rhesus_4	8	77.8958	52905262	79.42
6_37	Rhesus_4	8.5	77.8338	67962778	83.51
6_38	Rhesus_4	8	76.5074	69734564	76.85
6_39	Rhesus_4	8.4	77.9665	65800202	84.59
6_40	Rhesus_4	8.6	77.406	55003604	85.53
6_41	Rhesus_4	7.1	75.8195	51500970	75.59
6_42	Rhesus_4	6.4	75.0916	62511902	71.29
6_43	Rhesus_4	7	75.3289	54636778	76.73
6_44	Rhesus_4	7.7	77.5157	67101986	78.06
6_45	Rhesus_4	8.2	78.1247	69807254	81.78
6_46	Rhesus_4	7.4	76.0197	54563754	75.73
6_47	Rhesus_4	7.3	77.0061	58060910	73.23
6_48	Rhesus_4	8.2	76.8302	51118932	78.23
6_49	Rhesus_4	7.9	77.1206	63486968	76.84
6_50	Rhesus_4	8.3	77.038	59099916	80.84
6_51	Rhesus_4	7.1	75.7445	60441134	77.58
6_52	Rhesus_4	8.3	75.3179	56036418	88.93
7_1	Rhesus_5	7.9	77.5997	70224260	83.51
7_2	Rhesus_5	7.6	69.0827	58848774	81
7_3	Rhesus_5	7.8	75.2776	78523972	80.91
7_4	Rhesus_5	7.9	77.6614	71112842	81.73
7_5	Rhesus_5	7.8	76.6049	75571820	81.29
7_6	Rhesus_5	7.7	74.4599	75614076	82.71
7_7	Rhesus_5	7.8	76.0248	61521246	79.67
7_8	Rhesus_5	7.9	76.6543	69593162	81.09
7_9	Rhesus_5	7.7	77.5754	69053784	82.28
7_10	Rhesus_5	7.7	76.3093	72249606	81.68
7_11	Rhesus_5	7.4	76.8226	68352472	81.11
7_12	Rhesus_5	8	75.5218	59313006	83.45
7_13	Rhesus_5	7.9	76.5557	65628906	82.57
7_14	Rhesus_5	7.6	77.0316	66902202	81.92
7_15	Rhesus_5	7.8	73.6944	68710596	83.35
7_16	Rhesus_5	8	76.6806	66762782	82.87
7_17	Rhesus_5	7.9	77.0726	65099794	82.08
7_18	Rhesus_5	8	78.2806	76652258	83.26
7_19	Rhesus_5	7.9	76.1198	70269452	83.4
7_20	Rhesus_5	8.2	75.7942	68421454	83.81
7_21	Rhesus_5	8	75.4155	63523620	83.24
7_22	Rhesus_5	7.5	74.2912	51686482	82.14
7_23	Rhesus_5	7.9	75.6454	56144804	82.49
7_24	Rhesus_5	7.8	76.0936	75974804	81.16
7_25	Rhesus_5	7.8	74.9581	52436370	80.56
7_26	Rhesus_5	8	75.17	51081906	82.99
7_27	Rhesus_5	7.9	76.5216	56950726	81.23
7_28	Rhesus_5	7.9	77.4397	76108212	80.39
7_29	Rhesus_5	7.5	72.9539	59366400	83.4
7_30	Rhesus_5	8	74.6572	56679146	82.64
7_31	Rhesus_5	7.9	75.0337	60436644	84.24
7_32	Rhesus_5	7.2	75.1424	66612050	81.84
7_33	Rhesus_5	7.4	75.0643	54846214	79.11
7_34	Rhesus_5	8.1	74.5516	67921570	84.89
7_35	Rhesus_5	7.7	75.9888	71153884	80.09
7_36	Rhesus_5	7.1	78.9229	70210488	80.22
7_37	Rhesus_5	8	76.5622	51043874	79.47
7_38	Rhesus_5	8.1	74.4053	51223104	80.35
7_39	Rhesus_5	7.7	75.7285	68413598	85.26
7_40	Rhesus_5	7.9	74.3332	56045998	85.73
7_41	Rhesus_5	7.4	75.3419	57878234	78.62
7_42	Rhesus_5	7.2	73.6678	47763712	77.04
7_43	Rhesus_5	8.1	79.3377	73015562	82.74
7_44	Rhesus_5	8.3	75.7178	62327084	82.64
7_45	Rhesus_5	8	76.5266	63301296	84.3
7_46	Rhesus_5	7.9	75.71	65785284	82.35
7_47	Rhesus_5	7.7	76.6577	69177220	81.85
7_48	Rhesus_5	8.2	75.8899	68859696	79.67
7_49	Rhesus_5	8.2	76.7485	62764690	78.68
7_50	Rhesus_5	8.4	76.8035	66621084	80.09
7_51	Rhesus_5	7.5	76.8434	61471152	83.04
7_52	Rhesus_5	8.7	78.7126	78512426	88
8_1	Rhesus_6	7.8	72.4091	60231424	83.24
8_2	Rhesus_6	7.3	75.7752	56229638	81.37
8_3	Rhesus_6	7.6	69.695	59712974	78.55
8_4	Rhesus_6	7.9	74.6513	60409730	81.25
8_5	Rhesus_6	8.1	75.3666	57788002	81.82
8_6	Rhesus_6	7.6	70.8522	57922836	80.7
8_7	Rhesus_6	7.7	71.7676	56564268	79.02
8_8	Rhesus_6	7.9	76.8673	71846700	82.29
8_9	Rhesus_6	8.4	74.1219	54883606	82.02
8_10	Rhesus_6	7.8	73.4046	59477938	80.64
8_11	Rhesus_6	7.2	66.5743	64129828	74.52
8_12	Rhesus_6	7.8	73.4651	69188444	83.16
8_13	Rhesus_6	7.8	69.1126	55162240	79.6
8_14	Rhesus_6	7.5	75.6932	79262472	82.15
8_15	Rhesus_6	7.6	67.8888	57359680	78.65
8_16	Rhesus_6	7.9	71.1604	60920872	81.73
8_17	Rhesus_6	7.2	73.866	61351312	79.22
8_18	Rhesus_6	7.9	73.2748	59173148	81.29
8_19	Rhesus_6	7.5	69.9927	58502340	81.09
8_20	Rhesus_6	7	58.9672	71282152	76.55
8_21	Rhesus_6	7.8	74.3024	59535310	81.26
8_22	Rhesus_6	7.1	76.1466	56431550	82.66
8_23	Rhesus_6	7.3	70.5802	69780834	81.14
8_24	Rhesus_6	7.7	74.7735	72043042	81.27
8_25	Rhesus_6	7.8	73.1267	54046546	81.77
8_26	Rhesus_6	7.8	72.7524	56070812	79.9
8_27	Rhesus_6	7.4	77.1517	61493676	80.36
8_28	Rhesus_6	8.2	73.6322	58483286	79
8_29	Rhesus_6	7.9	75.7701	55561160	83.78
8_30	Rhesus_6	7.8	68.0581	56033202	80.22
8_31	Rhesus_6	6.8	69.0312	59429276	79.04
8_32	Rhesus_6	8	72.2933	70507448	79.29
8_33	Rhesus_6	8.1	75.9678	69783820	80.51
8_34	Rhesus_6	8.4	74.4532	60375952	81.7
8_35	Rhesus_6	7.1	71.9632	69353282	75.6
8_36	Rhesus_6	8.1	75.4233	66183364	79.63
8_37	Rhesus_6	7.7	76.4682	60258702	76.81
8_38	Rhesus_6	7.8	72.4983	51044726	78.51
8_39	Rhesus_6	8.5	76.3774	69314716	83.94
8_40	Rhesus_6	8.5	75.9595	64319250	83.99
8_41	Rhesus_6	7.2	74.2384	67585108	72.49
8_42	Rhesus_6	7.1	65.0208	49733760	70.37
8_43	Rhesus_6	8.3	75.0288	56398588	78.57
8_44	Rhesus_6	8.2	66.7995	53648080	75.55
8_45	Rhesus_6	8.4	65.7179	53511154	79.32
8_46	Rhesus_6	7.9	71.9202	80394634	77.95
8_47	Rhesus_6	7.7	73.748	55456356	78.73
8_48	Rhesus_6	7.7	70.5483	66631062	75.23
8_49	Rhesus_6	7.9	74.6702	64567762	76.65
8_50	Rhesus_6	7.9	72.2097	46961276	76.22
8_51	Rhesus_6	7.7	76.4462	69097076	80.9
8_52	Rhesus_6	7.8	66.9751	78250144	84.13
10_1	Rhesus_7	7.7	76.4767	80043668	81.74
10_2	Rhesus_7	7.7	74.7791	66831208	78.87
10_3	Rhesus_7	7.4	73.9846	56983944	77.74
10_4	Rhesus_7	7.5	74.1822	66937990	78.83
10_5	Rhesus_7	7.6	75.0894	83834174	79.13
10_6	Rhesus_7	7.5	76.3211	84053388	79.92
10_7	Rhesus_7	8	77.9397	84103878	80.71
10_8	Rhesus_7	7.5	76.9449	86521378	77.96
10_9	Rhesus_7	7.8	80.0117	176197250	79.63
10_10	Rhesus_7	7.2	73.39	54657708	75.45
10_11	Rhesus_7	7.7	71.6094	54617344	76.38
10_12	Rhesus_7	7.4	71.7111	58505508	77.71
10_13	Rhesus_7	7.7	72.6765	51388678	78.28
10_14	Rhesus_7	7.7	75.6106	73825222	79.33
10_15	Rhesus_7	7.5	75.773	77683190	78.34
10_16	Rhesus_7	7.4	75.4471	67777320	77.44
10_17	Rhesus_7	7.6	76.53	65866034	78.32
10_18	Rhesus_7	7.6	73.8009	47866628	77.02
10_19	Rhesus_7	7.6	73.1746	76722022	79.43
10_20	Rhesus_7	8	74.6753	56644276	81.71
10_21	Rhesus_7	7.4	77.0833	97873912	79.93
10_22	Rhesus_7	7.4	65.6801	52419936	78.56
10_23	Rhesus_7	7.8	75.6934	59224492	81.67
10_24	Rhesus_7	7.7	75.8584	90034166	79.21
10_25	Rhesus_7	7.3	75.6786	54851278	78.26
10_26	Rhesus_7	7.6	74.6963	49476072	78.6
10_27	Rhesus_7	7.7	73.3384	51530616	78.12
10_28	Rhesus_7	7.3	75.5013	75603434	76.14
10_29	Rhesus_7	7.1	76.9678	73033396	80.62
10_30	Rhesus_7	7.3	75.4122	52347824	79.48
10_31	Rhesus_7	7.2	73.7355	51828734	79.72
10_32	Rhesus_7	6.8	73.0309	47685818	76.2
10_33	Rhesus_7	7	76.7343	63967138	80.14
10_34	Rhesus_7	7.3	77.2353	96796018	84.6
10_35	Rhesus_7	7.2	69.7988	67883172	74.87
10_36	Rhesus_7	7.2	76.9615	52888248	78.7
10_37	Rhesus_7	8	77.7933	66318372	76.33
10_38	Rhesus_7	8.1	76.4078	54028732	79.17
10_39	Rhesus_7	7.7	76.1397	89851388	76.38
10_40	Rhesus_7	7.8	76.7098	67498606	77
10_41	Rhesus_7	7	75.09	48639580	73.81
10_42	Rhesus_7	7	75.6817	62992216	75.74
10_43	Rhesus_7	6	75.7726	52728130	77.5
10_44	Rhesus_7	7.5	69.3147	50762078	76.22
10_45	Rhesus_7	7.8	72.2748	78144390	78.57
10_46	Rhesus_7	7.5	76.313	58571786	77.98
10_47	Rhesus_7	7.5	74.5158	57527498	74.31
10_48	Rhesus_7	7.6	75.9443	57705494	73.82
10_49	Rhesus_7	8.6	75.4578	62749648	75.58
10_50	Rhesus_7	8.5	70.7385	53461748	74.88
10_51	Rhesus_7	7.4	75.4534	72722518	78.23
10_52	Rhesus_7	8.4	77.5673	84174896	85.24
11_1	Rhesus_8	8.1	78.9693	74206336	80.58
11_2	Rhesus_8	8.4	76.6542	61493556	80.1
11_3	Rhesus_8	8.4	78.2332	77045854	80.79
11_4	Rhesus_8	8.1	77.23	65475954	78.28
11_5	Rhesus_8	8.8	75.7511	51775494	77.85
11_6	Rhesus_8	8.2	77.8191	65645450	79.54
11_7	Rhesus_8	8	78.5979	103419878	77.8
11_8	Rhesus_8	8.4	78.6674	81181304	80.47
11_9	Rhesus_8	8.1	76.3178	53877574	78.72
11_10	Rhesus_8	8.1	75.7072	65085222	77.75
11_11	Rhesus_8	7.6	76.8319	49282318	79.28
11_12	Rhesus_8	7.7	76.0897	58877874	77.39
11_13	Rhesus_8	8.1	77.6684	76500550	79.9
11_14	Rhesus_8	8.1	76.7398	58958772	78.59
11_15	Rhesus_8	8.2	77.0584	72154342	80.19
11_16	Rhesus_8	7.6	75.8633	70665272	78.2
11_17	Rhesus_8	8.3	77.3175	70490348	78.58
11_18	Rhesus_8	8.2	75.9457	58609040	77.92
11_19	Rhesus_8	7.7	75.9751	57405046	79.43
11_20	Rhesus_8	8	76.8147	63633236	80.98
11_21	Rhesus_8	7.9	70.8733	51759606	79.43
11_22	Rhesus_8	7.8	72.1113	64351088	79.1
11_23	Rhesus_8	7.5	67.9867	60920280	77.32
11_24	Rhesus_8	4.5	74.6013	59351206	80.13
11_25	Rhesus_8	8.1	67.4565	52644780	77.52
11_26	Rhesus_8	8.1	75.303	61675356	77.09
11_27	Rhesus_8	8.2	77.2529	65657482	77.89
11_28	Rhesus_8	8.3	77.2821	63510406	78.53
11_29	Rhesus_8	7.9	76.0779	60465604	83.74
11_30	Rhesus_8	8.4	76.1138	62449634	81.4
11_31	Rhesus_8	8.4	76.3968	65136098	82.44
11_32	Rhesus_8	8.6	76.8976	63479892	81.25
11_33	Rhesus_8	7.8	77.001	68264494	77.14
11_34	Rhesus_8	8.1	73.8795	54757982	82.92
11_35	Rhesus_8	7.3	76.9255	72920352	79.59
11_36	Rhesus_8	7.8	77.7601	65255954	79.81
11_37	Rhesus_8	7.8	78.062	70615828	75.64
11_38	Rhesus_8	8.5	75.3804	66308602	77.88
11_39	Rhesus_8	8.6	77.1758	75060940	85.33
11_40	Rhesus_8	8.5	75.5482	66502876	85.37
11_41	Rhesus_8	7.4	74.0131	61671050	75.14
11_42	Rhesus_8	7.5	75.0562	70397652	76.3
11_43	Rhesus_8	7.8	77.4732	58562968	78.79
11_44	Rhesus_8	8.4	76.5209	69329770	80.63
11_45	Rhesus_8	8	74.1308	70517094	80.65
11_46	Rhesus_8	8.1	77.0046	76647658	79.98
11_47	Rhesus_8	7.7	74.1957	66900138	78.06
11_48	Rhesus_8	7.7	72.3888	75011480	75.82
11_49	Rhesus_8	8.7	77.8025	69413868	79.16
11_50	Rhesus_8	8.3	74.3664	59674894	79.3
11_51	Rhesus_8	7.8	77.4599	114936052	81.49
11_52	Rhesus_8	8.5	75.8602	55134078	88.83
