# Supplementary material for: Transcriptomic and open chromatin atlas of high-resolution anatomical regions in the rhesus macaque brain
Source: Nat Commun. 2020 Jan 24;11:474. doi: 10.1038/s41467-020-14368-z (PMC6981234; doi:10.1038/s41467-020-14368-z)
Supplement: Supplementary file 5 — Dataset 2 [file 41467_2020_14368_MOESM5_ESM.xlsx]

## Sheet: Supplementary Data 2
Supplementary Data 2. The differential expression genes between Mid and Young
gene	gene_name	region	hyper	pvalue	log2FoldChange	Coefficient (Sex)	Coefficient (Age_Stage)
ENSMMUG00000047571	NA	cortex	Mid	4.23775e-24	1.30196	0.487461	0.930233
ENSMMUG00000019727	FMO2	cortex	Mid	1.04334e-14	2.96246	0.083473	0.829631
ENSMMUG00000042039	NA	cortex	Mid	2.13848e-14	1.34719	0.0461691	0.0639618
ENSMMUG00000012805	FLG2	cortex	Mid	2.14777e-11	1.57342	0.454866	0.430624
ENSMMUG00000014520	ITIH1	cortex	Mid	7.21278e-11	1.48602	0.957283	0.457506
ENSMMUG00000043371	NA	cortex	Mid	2.11686e-10	1.73045	0.626657	0.598246
ENSMMUG00000042806	NA	cortex	Mid	5.40911e-10	1.10801	0.771931	0.853467
ENSMMUG00000010627	APLNR	cortex	Mid	8.15779e-10	2.40653	0.138182	0.209094
ENSMMUG00000047829	NA	cortex	Mid	2.11174e-09	1.57042	0.151569	0.257151
ENSMMUG00000001496	NA	cortex	Young	2.13971e-21	-1.38634	0.34938	0.902288
ENSMMUG00000040987	SPINK2	cortex	Young	2.12668e-15	-2.04941	0.00360579	0.701731
ENSMMUG00000013885	MORC1	cortex	Young	1.04362e-10	-1.52241	0.103969	0.574324
ENSMMUG00000007937	RPL3L	cortex	Young	1.07746e-10	-1.49892	0.876853	0.117297
ENSMMUG00000030178	NA	PA	Mid	5.78778e-14	3.03209	2.59027	-2.27727
ENSMMUG00000021796	CHRNA1	PA	Mid	9.15055e-10	2.53701	0.0439607	-1.71964
ENSMMUG00000022408	ST6GALNAC1	PA	Mid	7.77953e-08	1.43809	-0.861138	-1.04145
ENSMMUG00000043371	NA	PA	Mid	2.062e-07	1.40512	0.133532	-0.944462
ENSMMUG00000018166	MYB	PA	Young	9.31392e-11	-1.31419	0.36936	0.953105
ENSMMUG00000046693	NA	PA	Young	6.11288e-09	-1.62172	0.458668	1.20441
ENSMMUG00000021796	CHRNA1	CC	Mid	8.01794e-31	2.81297	0.426374	-1.88648
ENSMMUG00000014757	SYT17	CC	Young	1.06124e-28	-1.00425	-0.0445311	0.800551
ENSMMUG00000000576	CDH7	CC	Young	1.06081e-10	-2.33343	0.135652	1.67734
ENSMMUG00000012777	NA	CC	Young	3.5452e-09	-1.56665	0.0164895	1.13977
ENSMMUG00000021796	CHRNA1	THA	Mid	5.48696e-15	3.42566	-0.108102	-2.4184
ENSMMUG00000016064	C1QL3	THA	Mid	3.51112e-13	1.75756	-0.324439	-1.2549
ENSMMUG00000016063	PTER	THA	Mid	6.63298e-11	1.46287	-0.37525	-1.03694
ENSMMUG00000013945	NA	THA	Mid	2.36529e-09	1.98424	0.0961441	-1.42732
ENSMMUG00000038944	NA	THA	Mid	5.17035e-09	2.58722	0.0283508	-1.81051
ENSMMUG00000021796	CHRNA1	HTHA	Mid	2.83975e-13	3.5296	0.102415	-2.31724
ENSMMUG00000011447	EBF3	HTHA	Young	3.98373e-10	-1.72907	0.361058	1.33132
ENSMMUG00000014817	SLC18A2	HTHA	Young	1.9927e-09	-1.30767	0.369891	1.03639
ENSMMUG00000021796	CHRNA1	MO	Mid	5.1229e-45	3.62107	-0.390821	-2.53797
ENSMMUG00000011410	NR4A3	MO	Mid	2.41935e-21	1.59452	0.426961	-1.12115
ENSMMUG00000014289	DRC1	MO	Mid	2.89298e-15	1.56926	0.0568645	-1.09313
ENSMMUG00000045554	CAV2	MO	Mid	5.69397e-13	1.8708	-0.176901	-1.32902
ENSMMUG00000023042	OLFML2B	MO	Mid	7.96405e-12	1.11155	0.381017	-0.786296
ENSMMUG00000013945	NA	MO	Mid	7.35626e-10	2.00807	-0.315334	-1.40642
ENSMMUG00000018487	KLHL30	MO	Mid	3.32908e-09	3.97696	1.287	-2.76245
ENSMMUG00000041831	HBB	MO	Mid	3.38348e-08	1.27598	-0.477804	-0.902978
ENSMMUG00000046098	NA	MO	Mid	4.09082e-08	1.68442	-0.654926	-1.20397
ENSMMUG00000022408	ST6GALNAC1	MO	Mid	7.85633e-08	2.35913	-0.91073	-1.65888
ENSMMUG00000004478	LPCAT2	MO	Mid	1.89317e-07	1.06145	-0.497674	-0.75873
ENSMMUG00000020721	NA	MO	Mid	2.04986e-07	1.20622	-0.580393	-0.877943
ENSMMUG00000016939	OSBPL3	MO	Mid	2.72402e-07	1.65036	0.237814	-1.15874
ENSMMUG00000013789	PTPN7	MO	Mid	3.04056e-07	2.5072	-0.333875	-1.78883
ENSMMUG00000004169	TMEM182	MO	Mid	4.90132e-07	2.18732	0.570893	-1.50983
ENSMMUG00000002419	TMEM156	MO	Mid	5.17076e-07	1.59304	-1.40862	-1.17714
ENSMMUG00000019327	SLC4A7	MO	Mid	6.5114e-07	1.14658	-0.373511	-0.817153
ENSMMUG00000016302	L3MBTL4	MO	Mid	7.28621e-07	1.14062	-0.212092	-0.804507
ENSMMUG00000038944	NA	MO	Mid	9.83234e-07	2.72072	-0.280131	-1.91827
ENSMMUG00000004241	LRRC39	MO	Mid	1.90531e-06	1.48854	0.255008	-1.05708
ENSMMUG00000001102	KCNE4	MO	Mid	3.13842e-06	1.35599	-0.795172	-1.00956
ENSMMUG00000039401	CD300C	MO	Mid	3.62676e-06	1.09234	-0.720546	-0.776144
ENSMMUG00000006550	ZC3HAV1	MO	Mid	3.96977e-06	1.25446	-0.705885	-0.946143
ENSMMUG00000013448	CFAP44	MO	Mid	4.44964e-06	1.75004	-0.283857	-1.22606
ENSMMUG00000007390	IL20RB	MO	Mid	4.86567e-06	1.58427	0.00730926	-1.13827
ENSMMUG00000015322	NA	MO	Mid	4.92659e-06	1.21076	-0.59095	-0.859533
ENSMMUG00000022529	RPRM	MO	Young	1.35892e-17	-2.90253	-0.331366	1.99898
ENSMMUG00000007479	PNOC	MO	Young	2.99438e-14	-2.8399	-1.11514	1.94191
ENSMMUG00000006662	MME	MO	Young	9.70605e-13	-1.8426	-0.685304	1.23601
ENSMMUG00000012977	TMEM132E	MO	Young	1.58113e-12	-1.1652	-0.26798	0.789285
ENSMMUG00000005425	MAB21L1	MO	Young	2.47029e-11	-1.1917	-0.486195	0.793912
ENSMMUG00000047008	NA	MO	Young	5.11531e-10	-1.05905	-0.135866	0.717817
ENSMMUG00000007080	HTR3A	MO	Young	3.06474e-08	-4.65164	-1.32567	3.2581
ENSMMUG00000001792	KCNJ14	MO	Young	9.426e-07	-1.12269	0.270618	0.759413
ENSMMUG00000030333	KCNAB3	MO	Young	1.15625e-06	-1.6947	-0.631577	1.14565
ENSMMUG00000013050	HAS1	MO	Young	2.36906e-06	-2.14194	-0.0661445	1.45303
ENSMMUG00000016098	NA	MO	Young	2.44279e-06	-2.04745	-0.905706	1.50408
ENSMMUG00000029598	NA	MO	Young	2.81173e-06	-1.26408	0.0298709	0.847417
ENSMMUG00000045030	RPRML	MO	Young	3.07916e-06	-2.56677	-0.26267	1.74215
ENSMMUG00000010033	GADL1	MO	Young	4.17307e-06	-3.50197	-1.41311	2.36204
ENSMMUG00000039130	WNT5A	MO	Young	5.89965e-06	-1.02177	-0.628568	0.665937
ENSMMUG00000043692	NMU	MO	Young	7.52101e-06	-3.44654	-0.108191	2.36418
ENSMMUG00000003247	ASGR1	MO	Young	7.68102e-06	-1.62693	-0.349334	1.10072
ENSMMUG00000021796	CHRNA1	PON	Mid	2.04543e-15	2.97787	-0.376343	-2.23176
ENSMMUG00000020994	SUSD2	PON	Mid	5.37451e-09	1.71914	-0.370953	-1.38558
ENSMMUG00000046474	NA	PON	Mid	8.57179e-09	2.03576	-0.0845489	-1.59668
ENSMMUG00000040879	HSD11B1	PON	Mid	1.30957e-08	2.49393	0.470608	-1.9074
ENSMMUG00000041391	NA	PON	Mid	8.35989e-08	2.52935	-0.714654	-1.91365
ENSMMUG00000046891	NA	PON	Mid	1.72509e-07	1.26789	-0.567912	-1.10104
ENSMMUG00000022408	ST6GALNAC1	PON	Mid	5.31348e-07	2.88532	-0.938924	-2.19453
ENSMMUG00000003414	ABCC3	PON	Mid	6.99444e-07	1.66215	-0.331765	-1.29198
ENSMMUG00000016302	L3MBTL4	PON	Mid	1.81841e-06	1.3732	-0.113306	-1.11988
ENSMMUG00000040707	NA	PON	Mid	2.56328e-06	2.52544	-0.40438	-1.925
ENSMMUG00000038944	NA	PON	Mid	3.54028e-06	2.18352	-0.354015	-1.69742
ENSMMUG00000047334	RAMP3	PON	Mid	5.89283e-06	1.35465	-0.431977	-1.11199
ENSMMUG00000045852	WIPF3	PON	Mid	8.51179e-06	1.05099	-0.015993	-0.899157
ENSMMUG00000019159	PTK2B	PON	Young	1.74561e-07	-1.7038	-0.134395	0.99915
ENSMMUG00000022408	ST6GALNAC1	CB	Mid	3.94822e-09	2.37888	3.51253	-0.629855
ENSMMUG00000044949	RBM43	CB	Mid	7.73807e-09	1.13361	4.83466	-0.352372
ENSMMUG00000010408	FYB2	CB	Mid	3.02723e-08	1.26248	5.63259	0.51133
ENSMMUG00000029799	DRB1	CB	Mid	3.17905e-08	2.31962	3.02546	-0.398566
ENSMMUG00000021796	CHRNA1	CB	Mid	4.50541e-08	3.66154	3.81723	0.215232
ENSMMUG00000012648	GPNMB	CB	Mid	1.0656e-07	2.28017	3.39235	-0.046572
ENSMMUG00000005534	HLA-DMA	CB	Mid	1.86285e-07	1.02569	3.66481	-0.216336
ENSMMUG00000006842	NA	CB	Young	1.03888e-24	-3.1494	2.58125	0.413009
ENSMMUG00000010331	MMP17	CB	Young	1.82393e-07	-1.29578	2.80862	-0.774575
ENSMMUG00000021796	CHRNA1	VTA	Mid	6.60433e-27	3.59803	-0.17789	-2.41335
ENSMMUG00000013666	CPNE8	SN	Mid	7.9859e-14	1.08827	0.193384	-0.955376
ENSMMUG00000038101	NA	SN	Mid	1.14361e-12	1.82208	0.0526441	-1.48808
ENSMMUG00000021796	CHRNA1	SN	Mid	2.74985e-12	3.45176	-0.109263	-2.69197
ENSMMUG00000012648	GPNMB	SN	Mid	3.62205e-12	1.78351	0.299533	-1.48986
ENSMMUG00000016702	PRSS35	SN	Mid	7.99718e-11	1.05614	-0.264686	-0.962809
ENSMMUG00000007390	IL20RB	SN	Mid	1.13767e-09	1.10584	0.0570627	-0.990065
ENSMMUG00000008908	RBM44	SN	Mid	1.46588e-09	1.23055	-0.0453395	-1.07255
ENSMMUG00000015750	BICC1	SN	Mid	3.16178e-09	1.49472	0.15415	-1.24782
ENSMMUG00000012657	NFATC2	SN	Mid	6.39241e-09	1.72503	0.0353792	-1.42134
ENSMMUG00000006080	TEK	SN	Mid	1.69951e-08	1.0596	-0.00677211	-0.986462
ENSMMUG00000017215	TM4SF1	SN	Mid	1.87748e-08	1.66476	0.0304848	-1.37765
ENSMMUG00000043371	NA	SN	Mid	2.81178e-08	1.51893	-0.231111	-1.25846
ENSMMUG00000048668	NA	SN	Mid	2.98388e-08	1.25774	0.413322	-1.10838
ENSMMUG00000014474	SMOC2	SN	Mid	3.46445e-08	1.28944	-0.269477	-1.11551
ENSMMUG00000021600	BMP6	SN	Mid	3.56461e-08	1.47287	0.385077	-1.21979
ENSMMUG00000022029	NA	SN	Mid	6.28426e-08	2.10234	0.100085	-1.63974
ENSMMUG00000011745	TC2N	SN	Mid	1.38621e-07	1.43905	-0.218386	-1.26213
ENSMMUG00000040411	NA	SN	Mid	1.99984e-07	1.31681	0.0953428	-1.15179
ENSMMUG00000037560	HIST1H4J	SN	Mid	2.21016e-07	1.99932	0.158221	-1.57818
ENSMMUG00000000857	ANXA4	SN	Mid	3.90613e-07	1.12049	-0.25194	-1.01856
ENSMMUG00000020821	TEX15	SN	Mid	4.30976e-07	1.2526	-0.397376	-1.03483
ENSMMUG00000013441	NA	SN	Mid	4.93993e-07	1.26999	0.0170942	-1.06471
ENSMMUG00000008987	LYZ	SN	Mid	8.06614e-07	1.07668	-0.0496254	-0.983763
ENSMMUG00000044949	RBM43	SN	Mid	1.01009e-06	1.00686	-0.206386	-0.941054
ENSMMUG00000013098	NA	AMY	Mid	9.34886e-11	1.31238	-0.289976	-0.977835
ENSMMUG00000008908	RBM44	PIT	Mid	8.18811e-08	1.84349	0.144944	-0.939352
ENSMMUG00000044314	NA	PIT	Mid	1.03745e-07	2.49402	-0.992934	-1.38761
ENSMMUG00000037823	NA	PIT	Mid	2.52422e-07	4.16273	-1.97444	-2.49457
ENSMMUG00000022156	FAM83E	PIT	Mid	3.84696e-07	2.99175	-1.05947	-1.76189
ENSMMUG00000003532	CD8B	PIT	Mid	5.1402e-07	2.76418	0.100312	-1.54755
ENSMMUG00000045435	NA	PIT	Mid	1.80081e-06	2.79386	2.43361	-1.64866
ENSMMUG00000013574	TUBA8	PIT	Mid	2.29182e-06	2.49724	-0.376151	-1.38486
ENSMMUG00000008197	NTNG1	PIT	Mid	2.71413e-06	2.69952	-0.618775	-1.50244
ENSMMUG00000023365	TLE4	PIT	Mid	4.08515e-06	1.26622	-0.174554	-0.53632
ENSMMUG00000019275	FILIP1	PIT	Young	4.41983e-77	-1.64021	-0.0342889	1.47182
ENSMMUG00000019670	ABHD15	PIT	Young	1.22211e-42	-1.18796	0.408028	1.16162
ENSMMUG00000016043	ITGA10	PIT	Young	1.16369e-36	-1.17335	0.501646	1.15209
ENSMMUG00000006692	SCUBE2	PIT	Young	1.19771e-33	-1.20981	0.242274	1.1801
ENSMMUG00000045497	CFH	PIT	Young	3.47125e-31	-1.74308	0.234469	1.54736
ENSMMUG00000007309	WIPI1	PIT	Young	5.0329e-30	-1.10283	0.166481	1.11109
ENSMMUG00000003555	CACNA1A	PIT	Young	1.02836e-21	-1.05213	0.311477	1.0776
ENSMMUG00000003750	PLAGL1	PIT	Young	4.89842e-20	-1.16144	0.33124	1.14022
ENSMMUG00000040799	NA	PIT	Young	1.10114e-19	-1.25422	0.726456	1.20534
ENSMMUG00000016975	SLC38A5	PIT	Young	1.31623e-18	-1.45103	0.713204	1.33162
ENSMMUG00000015653	MSN	PIT	Young	1.7113e-18	-1.12355	0.368131	1.13405
ENSMMUG00000009472	ARHGEF10	PIT	Young	1.27547e-17	-1.20204	0.480112	1.17676
ENSMMUG00000006302	PRLR	PIT	Young	1.66741e-17	-1.73633	-0.387822	1.5366
ENSMMUG00000042785	NA	PIT	Young	2.28316e-17	-1.97916	0.294244	1.70349
ENSMMUG00000002057	RRM2	PIT	Young	2.43781e-17	-1.90667	-0.0627992	1.66677
ENSMMUG00000001363	C2CD4A	PIT	Young	5.27661e-17	-1.3494	-0.200401	1.28401
ENSMMUG00000041958	BHLHA15	PIT	Young	6.01342e-15	-1.41049	0.343405	1.32814
ENSMMUG00000042420	PNMA2	PIT	Young	9.63092e-15	-1.69856	-0.29614	1.5306
ENSMMUG00000012406	PCOLCE2	PIT	Young	2.73176e-14	-1.7735	0.0349994	1.56637
ENSMMUG00000011358	NA	PIT	Young	2.91027e-14	-3.71987	1.09645	2.89474
ENSMMUG00000018051	FAT1	PIT	Young	4.96625e-14	-1.14329	-0.190866	1.1489
ENSMMUG00000021945	EPS8L1	PIT	Young	5.50237e-14	-1.39952	0.735761	1.31083
ENSMMUG00000019663	CHST7	PIT	Young	2.54454e-13	-1.08515	0.453964	1.10066
ENSMMUG00000013494	EZH2	PIT	Young	4.33684e-13	-1.15612	0.262985	1.14727
ENSMMUG00000011514	COCH	PIT	Young	6.89654e-13	-1.13053	0.145288	1.13817
ENSMMUG00000017926	RESP18	PIT	Young	1.00572e-12	-1.40699	0.272698	1.33436
ENSMMUG00000009119	MLC1	PIT	Young	1.09449e-12	-2.67852	0.89248	2.16905
ENSMMUG00000012203	NA	PIT	Young	1.40207e-12	-1.21716	-0.359982	1.1881
ENSMMUG00000047813	NA	PIT	Young	1.98012e-12	-4.60266	0.545697	3.5452
ENSMMUG00000019393	TNS3	PIT	Young	6.13309e-12	-1.00913	0.495376	1.03377
ENSMMUG00000009787	RCN3	PIT	Young	8.44037e-12	-1.85349	0.471643	1.6271
ENSMMUG00000011741	SYT12	PIT	Young	2.26674e-11	-1.18769	-0.0799322	1.1666
ENSMMUG00000003158	RHBDL3	PIT	Young	3.44944e-11	-1.98007	0.422214	1.70969
ENSMMUG00000014151	ENPP1	PIT	Young	4.09294e-11	-1.93943	0.564801	1.69613
ENSMMUG00000015484	STYK1	PIT	Young	4.19558e-11	-1.25202	-0.0737787	1.20336
ENSMMUG00000016294	SYCP2	PIT	Young	8.16391e-11	-1.62823	2.00618	1.46425
ENSMMUG00000003302	DTNA	PIT	Young	1.18663e-10	-1.05867	0.107066	1.09081
ENSMMUG00000008698	CDK6	PIT	Young	2.83683e-10	-1.09289	-0.494368	1.10288
ENSMMUG00000042510	F5	PIT	Young	3.10835e-10	-3.26483	0.278654	2.61853
ENSMMUG00000010497	CISH	PIT	Young	3.20762e-10	-1.55073	0.422415	1.39186
ENSMMUG00000011641	ADAM23	PIT	Young	3.56719e-10	-1.47399	0.420698	1.36463
ENSMMUG00000003061	CCDC80	PIT	Young	4.09097e-10	-1.28427	0.675837	1.25436
ENSMMUG00000016616	WNK4	PIT	Young	5.25185e-10	-1.04486	0.745333	1.08334
ENSMMUG00000021917	LRRC7	PIT	Young	6.86206e-10	-1.70903	-0.109325	1.5418
ENSMMUG00000015799	TLL1	PIT	Young	8.28975e-10	-2.13084	-0.331487	1.84939
ENSMMUG00000009984	PDYN	PIT	Young	1.86529e-09	-2.33262	1.55818	1.95561
ENSMMUG00000004194	GHSR	PIT	Young	2.03708e-09	-1.79925	-0.155131	1.57196
ENSMMUG00000038765	NA	PIT	Young	2.62147e-09	-1.33802	0.156569	1.27297
ENSMMUG00000016485	TNFRSF11B	PIT	Young	3.02546e-09	-1.43475	-0.165438	1.33823
ENSMMUG00000040987	SPINK2	PIT	Young	5.4008e-09	-3.65317	0.885874	2.89978
ENSMMUG00000016104	CSPG4	PIT	Young	1.34064e-08	-1.56856	0.784339	1.4042
ENSMMUG00000013955	TCAF2	PIT	Young	1.70486e-08	-1.23081	0.256769	1.18315
ENSMMUG00000015240	GRM8	PIT	Young	1.93963e-08	-2.71511	0.314149	2.21612
ENSMMUG00000017256	CACNA1G	PIT	Young	2.49736e-08	-1.35362	0.538381	1.26832
ENSMMUG00000017668	KAZALD1	PIT	Young	3.84996e-08	-1.10116	0.0406766	1.09921
ENSMMUG00000001250	PTPN3	PIT	Young	4.1281e-08	-1.3151	0.413253	1.25396
ENSMMUG00000039847	GH1	PIT	Young	4.13116e-08	-2.57121	0.447358	2.12439
ENSMMUG00000017143	LRP2	PIT	Young	4.8996e-08	-1.39251	-0.505548	1.3375
ENSMMUG00000048076	TNFRSF10B	PIT	Young	5.17792e-08	-1.57461	0.427983	1.44434
ENSMMUG00000016201	LPA	PIT	Young	6.37016e-08	-1.07434	-0.0152677	1.08846
ENSMMUG00000014711	RBP4	PIT	Young	7.76168e-08	-1.9234	0.505328	1.63291
ENSMMUG00000018579	NA	PIT	Young	7.88393e-08	-1.55954	0.287437	1.43147
ENSMMUG00000009054	GRIA3	PIT	Young	8.14922e-08	-2.08329	-0.0103283	1.80636
ENSMMUG00000009116	TENM2	PIT	Young	8.27098e-08	-1.66418	0.010229	1.47398
ENSMMUG00000022960	CX3CR1	PIT	Young	9.55851e-08	-1.90591	0.273297	1.68717
ENSMMUG00000001535	GRHL1	PIT	Young	1.01107e-07	-1.19626	-0.0753368	1.18403
ENSMMUG00000020597	ACSS1	PIT	Young	1.0774e-07	-1.08853	0.793719	1.09761
ENSMMUG00000018726	KIF24	PIT	Young	1.68218e-07	-1.61248	0.164128	1.45817
ENSMMUG00000014611	CENPJ	PIT	Young	2.15878e-07	-1.02496	0.468542	1.07224
ENSMMUG00000009912	FGF9	PIT	Young	2.23275e-07	-1.75261	0.124761	1.52845
ENSMMUG00000001891	MMP23B	PIT	Young	2.32877e-07	-1.98744	0.0687905	1.72783
ENSMMUG00000001152	NUF2	PIT	Young	2.70077e-07	-2.70768	0.127127	2.18442
ENSMMUG00000039549	C2CD4B	PIT	Young	4.44343e-07	-1.23358	0.248452	1.20038
ENSMMUG00000049035	PROC	PIT	Young	4.86511e-07	-1.29798	-0.0425597	1.24594
ENSMMUG00000018426	GCNT3	PIT	Young	5.38048e-07	-3.19783	0.931261	2.59956
ENSMMUG00000020038	DLK1	PIT	Young	5.5877e-07	-1.22562	0.372399	1.18191
ENSMMUG00000014667	ABHD12B	PIT	Young	6.60606e-07	-1.61017	-0.12241	1.48061
ENSMMUG00000003082	PAGE4	PIT	Young	7.89771e-07	-1.14137	0.640506	1.06352
ENSMMUG00000014542	CHAC1	PIT	Young	8.37911e-07	-1.22191	0.264955	1.17811
ENSMMUG00000010455	FOLR1	PIT	Young	8.92074e-07	-1.24948	-0.0302158	1.21902
ENSMMUG00000017619	LPAR5	PIT	Young	9.16177e-07	-1.74981	1.41374	1.58901
ENSMMUG00000044958	ADGRG6	PIT	Young	9.71062e-07	-1.39927	0.428828	1.31395
ENSMMUG00000012364	EPHA4	PIT	Young	1.03479e-06	-1.41519	-0.0587681	1.3118
ENSMMUG00000001485	TMEM150C	PIT	Young	1.09182e-06	-1.07929	0.410066	1.10502
ENSMMUG00000008941	TOP2A	PIT	Young	1.15182e-06	-3.21808	0.410547	2.57834
ENSMMUG00000021221	HJURP	PIT	Young	1.15992e-06	-2.47113	0.473787	2.02474
ENSMMUG00000006296	FLNC	PIT	Young	1.21936e-06	-1.14832	0.442429	1.14717
ENSMMUG00000003062	FSTL4	PIT	Young	1.30896e-06	-1.23158	0.34644	1.19176
ENSMMUG00000017444	PAX7	PIT	Young	1.38424e-06	-2.79149	1.9797	2.28212
ENSMMUG00000012331	SLC38A4	PIT	Young	1.46225e-06	-1.7829	-0.120535	1.60606
ENSMMUG00000038082	NA	PIT	Young	1.72199e-06	-1.09626	0.392907	1.11114
ENSMMUG00000004378	GAREM2	PIT	Young	1.80901e-06	-1.00465	0.49947	0.998395
ENSMMUG00000016256	MYO3B	PIT	Young	2.14927e-06	-2.12529	-0.610052	1.80885
ENSMMUG00000017449	TRIM67	PIT	Young	2.15329e-06	-1.39189	-0.223392	1.32848
ENSMMUG00000021839	GRID2IP	PIT	Young	2.50349e-06	-1.71882	0.559388	1.49398
ENSMMUG00000017630	RELL1	PIT	Young	2.60128e-06	-1.08087	-0.496867	1.11638
ENSMMUG00000022640	USH2A	PIT	Young	2.62088e-06	-2.13723	-0.57636	1.82292
ENSMMUG00000009038	NA	PIT	Young	2.65005e-06	-1.11672	0.117686	1.0946
ENSMMUG00000020581	TFPI2	PIT	Young	3.91251e-06	-3.95069	0.448991	3.07971
ENSMMUG00000014227	CHRM5	PIT	Young	4.48502e-06	-2.43577	-0.239919	2.03598
ENSMMUG00000042076	ELFN2	PIT	Young	4.61467e-06	-1.35969	0.129432	1.29438
ENSMMUG00000019040	HSD17B13	PIT	Young	5.39646e-06	-3.32625	0.378117	2.65441
ENSMMUG00000013799	ABCG4	PIT	Young	6.71831e-06	-1.16048	0.834444	1.13597
ENSMMUG00000021625	NA	PIT	Young	7.29894e-06	-1.12348	0.788554	1.12354
ENSMMUG00000047729	ITPR3	PIT	Young	7.33923e-06	-1.02618	0.660853	1.04734
ENSMMUG00000001883	KIAA2012	PIT	Young	7.448e-06	-1.04088	0.100975	1.07726
ENSMMUG00000001405	PPP1R1B	PIT	Young	7.60383e-06	-2.3579	1.30697	1.99262
ENSMMUG00000020198	NA	PIT	Young	7.91293e-06	-1.3557	0.870027	1.28241
ENSMMUG00000000328	FADS3	PIT	Young	8.59364e-06	-1.30714	0.573752	1.24902
ENSMMUG00000036114	7SK	PIT	Young	8.77284e-06	-1.97267	-0.0692333	1.74218
ENSMMUG00000015110	MDGA2	PIT	Young	9.0312e-06	-1.68608	0.439658	1.53103
ENSMMUG00000021816	NA	PIT	Young	1.15265e-05	-1.14569	0.77584	1.04146
ENSMMUG00000017093	BCAN	PIT	Young	1.16598e-05	-2.25057	-0.592846	1.89603
