# Supplementary material for: Transcriptomic and open chromatin atlas of high-resolution anatomical regions in the rhesus macaque brain
Source: Nat Commun. 2020 Jan 24;11:474. doi: 10.1038/s41467-020-14368-z (PMC6981234; doi:10.1038/s41467-020-14368-z)
Supplement: Supplementary file 6 — Dataset 3 [file 41467_2020_14368_MOESM6_ESM.xlsx]

## Sheet: Sheet1
Supplementary Data 3. Species-specific genes between human and rhesus macaque
Gene ID	Gene name	pvalue	padj	log2FoldChange	Region	Compare
ENSMMUG00000001655	IL7	1.27367e-05	0.00159516	3.32806	M1C	H>M
ENSMMUG00000008756	RNF222	1.27367e-05	0.00159516	2.10187	M1C	H>M
ENSMMUG00000010852	ACTL8	1.27367e-05	0.00159516	2.66452	M1C	H>M
ENSMMUG00000015893	OR11H7	1.27367e-05	0.00159516	1.87201	M1C	H>M
ENSMMUG00000030974	OR51E2	1.27367e-05	0.00159516	1.68611	M1C	H>M
ENSMMUG00000000595	PKP2	9.82849e-05	0.00315206	2.01327	M1C	H>M
ENSMMUG00000000707	APOBR	9.82849e-05	0.00315206	2.93075	M1C	H>M
ENSMMUG00000000739	MEIOB	9.82849e-05	0.00315206	2.03085	M1C	H>M
ENSMMUG00000001697	C2orf40	9.82849e-05	0.00315206	1.07621	M1C	H>M
ENSMMUG00000001915	CLDN1	9.82849e-05	0.00315206	2.45269	M1C	H>M
ENSMMUG00000002439	WNT16	9.82849e-05	0.00315206	5.55399	M1C	H>M
ENSMMUG00000002892	RXRG	9.82849e-05	0.00315206	1.67943	M1C	H>M
ENSMMUG00000003488	C4orf45	9.82849e-05	0.00315206	2.08897	M1C	H>M
ENSMMUG00000004647	RXFP1	9.82849e-05	0.00315206	1.13907	M1C	H>M
ENSMMUG00000004712	LPL	9.82849e-05	0.00315206	3.13372	M1C	H>M
ENSMMUG00000006180	TANC1	9.82849e-05	0.00315206	1.07039	M1C	H>M
ENSMMUG00000007555	SEMA3A	9.82849e-05	0.00315206	1.73405	M1C	H>M
ENSMMUG00000008615	NEB	9.82849e-05	0.00315206	1.46738	M1C	H>M
ENSMMUG00000008713	MYBPH	9.82849e-05	0.00315206	2.11013	M1C	H>M
ENSMMUG00000008714	ADORA1	9.82849e-05	0.00315206	1.00321	M1C	H>M
ENSMMUG00000011232	NA	9.82849e-05	0.00315206	1.7457	M1C	H>M
ENSMMUG00000011835	TRPC6	9.82849e-05	0.00315206	2.22859	M1C	H>M
ENSMMUG00000012000	ANXA2	9.82849e-05	0.00315206	1.59603	M1C	H>M
ENSMMUG00000012786	C1S	9.82849e-05	0.00315206	2.8874	M1C	H>M
ENSMMUG00000013234	DACH1	9.82849e-05	0.00315206	1.57441	M1C	H>M
ENSMMUG00000013330	ENTPD3	9.82849e-05	0.00315206	1.06447	M1C	H>M
ENSMMUG00000015959	ARPP21	9.82849e-05	0.00315206	1.72146	M1C	H>M
ENSMMUG00000016223	MYCL	9.82849e-05	0.00315206	1.81245	M1C	H>M
ENSMMUG00000017301	TMEM54	9.82849e-05	0.00315206	5.342	M1C	H>M
ENSMMUG00000018909	FETUB	6.74436e-05	0.00315206	1.82291	M1C	H>M
ENSMMUG00000019359	STRIP2	9.82849e-05	0.00315206	1.49824	M1C	H>M
ENSMMUG00000020241	NPY1R	9.82849e-05	0.00315206	1.54321	M1C	H>M
ENSMMUG00000020687	CCDC88C	9.82849e-05	0.00315206	1.67722	M1C	H>M
ENSMMUG00000021592	FEZF2	9.82849e-05	0.00315206	1.45016	M1C	H>M
ENSMMUG00000021931	AOX1	9.82849e-05	0.00315206	2.32328	M1C	H>M
ENSMMUG00000022598	RASGRP2	9.82849e-05	0.00315206	1.43303	M1C	H>M
ENSMMUG00000022791	HSF2BP	9.82849e-05	0.00315206	1.71329	M1C	H>M
ENSMMUG00000023324	MUM1L1	9.82849e-05	0.00315206	1.45688	M1C	H>M
ENSMMUG00000023365	TLE4	9.82849e-05	0.00315206	1.15055	M1C	H>M
ENSMMUG00000030881	CAPN14	9.82849e-05	0.00315206	1.80711	M1C	H>M
ENSMMUG00000038996	SYNDIG1L	9.82849e-05	0.00315206	6.37305	M1C	H>M
ENSMMUG00000040034	ZMAT5	9.82849e-05	0.00315206	1.74369	M1C	H>M
ENSMMUG00000040097	KCNA4	9.82849e-05	0.00315206	2.46721	M1C	H>M
ENSMMUG00000040920	BTG1	9.82849e-05	0.00315206	1.7592	M1C	H>M
ENSMMUG00000045093	CCNB3	9.82849e-05	0.00315206	1.10911	M1C	H>M
ENSMMUG00000045545	GPRIN3	9.82849e-05	0.00315206	5.19712	M1C	H>M
ENSMMUG00000046186	STC1	9.82849e-05	0.00315206	3.98591	M1C	H>M
ENSMMUG00000047806	CARHSP1	9.82849e-05	0.00315206	1.16249	M1C	H>M
ENSMMUG00000020312	TMPRSS11F	0.000102921	0.00324346	4.44247	M1C	H>M
ENSMMUG00000046812	C11orf21	0.000103763	0.00326293	1.93425	M1C	H>M
ENSMMUG00000026536	SNORD15	0.000153188	0.00477579	5.95705	M1C	H>M
ENSMMUG00000039419	SMIM21	0.000156804	0.00487806	5.7261	M1C	H>M
ENSMMUG00000002916	FLRT3	0.00019657	0.00538824	1.01895	M1C	H>M
ENSMMUG00000004786	BEST3	0.000189665	0.00538824	1.77872	M1C	H>M
ENSMMUG00000008387	DPP4	0.00019657	0.00538824	1.98837	M1C	H>M
ENSMMUG00000008618	CACNA1F	0.00019657	0.00538824	1.08624	M1C	H>M
ENSMMUG00000013325	LRRK1	0.00019657	0.00538824	1.16252	M1C	H>M
ENSMMUG00000015264	ZNF185	0.00019657	0.00538824	1.12	M1C	H>M
ENSMMUG00000017081	THSD7B	0.00019657	0.00538824	1.4257	M1C	H>M
ENSMMUG00000017977	ADAMTS3	0.00019657	0.00538824	1.12615	M1C	H>M
ENSMMUG00000040876	LINGO3	0.00019657	0.00538824	1.047	M1C	H>M
ENSMMUG00000002304	KRT73	0.000221196	0.00587483	5.70586	M1C	H>M
ENSMMUG00000006301	AGXT2	0.000221196	0.00587483	5.41484	M1C	H>M
ENSMMUG00000006938	PDILT	0.000221196	0.00587483	3.90061	M1C	H>M
ENSMMUG00000010994	FAM71B	0.000221196	0.00587483	3.68158	M1C	H>M
ENSMMUG00000011253	ADH7	0.000221196	0.00587483	2.96119	M1C	H>M
ENSMMUG00000012549	TBX20	0.000221196	0.00587483	2.81582	M1C	H>M
ENSMMUG00000017343	GK2	0.000221196	0.00587483	3.56659	M1C	H>M
ENSMMUG00000018270	NKX2-3	0.000221196	0.00587483	7.17195	M1C	H>M
ENSMMUG00000020064	F9	0.000221196	0.00587483	3.49832	M1C	H>M
ENSMMUG00000021308	C10orf71	0.000221196	0.00587483	5.19358	M1C	H>M
ENSMMUG00000022437	PADI6	0.000221196	0.00587483	3.45668	M1C	H>M
ENSMMUG00000023570	IL19	0.000221196	0.00587483	3.26896	M1C	H>M
ENSMMUG00000035556	ACA59	0.000221196	0.00587483	3.5687	M1C	H>M
ENSMMUG00000025663	U6	0.000231301	0.00612085	3.27929	M1C	H>M
ENSMMUG00000045277	GDF6	0.000274862	0.00726034	1.62063	M1C	H>M
ENSMMUG00000000102	TRIM60	0.000308452	0.00766015	1.24793	M1C	H>M
ENSMMUG00000017584	GATA5	0.000308452	0.00766015	1.98475	M1C	H>M
ENSMMUG00000025830	SNORA2	0.000308452	0.00766015	4.43862	M1C	H>M
ENSMMUG00000035170	U6	0.000308452	0.00766015	5.43067	M1C	H>M
ENSMMUG00000035945	U2	0.000308452	0.00766015	1.99182	M1C	H>M
ENSMMUG00000042003	uc_338	0.000308452	0.00766015	3.23678	M1C	H>M
ENSMMUG00000004882	LHX3	0.000331377	0.00801038	1.37042	M1C	H>M
ENSMMUG00000005541	C5orf46	0.000331377	0.00801038	2.25162	M1C	H>M
ENSMMUG00000013698	CLEC6A	0.000331377	0.00801038	4.83816	M1C	H>M
ENSMMUG00000015088	TAAR1	0.000331377	0.00801038	2.50774	M1C	H>M
ENSMMUG00000019020	SLC2A7	0.000331377	0.00801038	1.28392	M1C	H>M
ENSMMUG00000024087	5S_rRNA	0.000331377	0.00801038	1.33168	M1C	H>M
ENSMMUG00000027919	U6	0.000331377	0.00801038	1.3109	M1C	H>M
ENSMMUG00000033233	U6	0.000331377	0.00801038	1.96076	M1C	H>M
ENSMMUG00000034354	5S_rRNA	0.000331377	0.00801038	1.85261	M1C	H>M
ENSMMUG00000036325	U6	0.000331377	0.00801038	4.45832	M1C	H>M
ENSMMUG00000039681	SMR3B	0.000331377	0.00801038	1.76271	M1C	H>M
ENSMMUG00000046051	GLYATL3	0.000331377	0.00801038	2.09772	M1C	H>M
ENSMMUG00000011718	GLYAT	0.000345705	0.00831523	2.53015	M1C	H>M
ENSMMUG00000036111	SNORA76	0.000345705	0.00831523	1.14603	M1C	H>M
ENSMMUG00000044665	TRAV2	0.000345705	0.00831523	3.34119	M1C	H>M
ENSMMUG00000000342	TRPC7	0.00039314	0.00873323	2.30609	M1C	H>M
ENSMMUG00000003815	ADAMTSL5	0.00039314	0.00873323	1.87247	M1C	H>M
ENSMMUG00000006731	CECR2	0.00039314	0.00873323	1.59859	M1C	H>M
ENSMMUG00000008218	ADAMTSL4	0.00039314	0.00873323	1.18514	M1C	H>M
ENSMMUG00000012808	ZNF229	0.00039314	0.00873323	2.28697	M1C	H>M
ENSMMUG00000014328	TTC12	0.00039314	0.00873323	1.27534	M1C	H>M
ENSMMUG00000014867	EPHA7	0.00039314	0.00873323	1.23801	M1C	H>M
ENSMMUG00000016335	PALMD	0.00039314	0.00873323	1.10042	M1C	H>M
ENSMMUG00000020368	SLC17A6	0.00039314	0.00873323	1.88866	M1C	H>M
ENSMMUG00000022982	IQGAP2	0.00039314	0.00873323	2.27239	M1C	H>M
ENSMMUG00000011042	CD70	0.000426794	0.0094089	2.04517	M1C	H>M
ENSMMUG00000011564	TMC3	0.000562821	0.0121316	1.54424	M1C	H>M
ENSMMUG00000000947	MSC	0.000687994	0.0137296	1.2794	M1C	H>M
ENSMMUG00000006812	DCLK3	0.000687994	0.0137296	2.55203	M1C	H>M
ENSMMUG00000016758	TMEM159	0.000687994	0.0137296	1.64853	M1C	H>M
ENSMMUG00000018386	SH3RF2	0.000687994	0.0137296	1.42036	M1C	H>M
ENSMMUG00000022615	EGFL6	0.000687994	0.0137296	1.7537	M1C	H>M
ENSMMUG00000031993	MKRN2OS	0.000687994	0.0137296	1.43747	M1C	H>M
ENSMMUG00000046670	TRH	0.000687994	0.0137296	4.21505	M1C	H>M
ENSMMUG00000019713	TSHR	0.000891907	0.0174631	4.54998	M1C	H>M
ENSMMUG00000000006	NEURL3	0.000930848	0.018201	1.03313	M1C	H>M
ENSMMUG00000000580	SCN4A	0.00098238	0.0189788	2.1693	M1C	H>M
ENSMMUG00000008763	WDR64	0.00102711	0.0196083	2.25016	M1C	H>M
ENSMMUG00000009574	NA	0.00102711	0.0196083	2.47524	M1C	H>M
ENSMMUG00000002468	KRT5	0.0011037	0.0200934	1.09648	M1C	H>M
ENSMMUG00000008628	LMOD3	0.0011037	0.0200934	1.13438	M1C	H>M
ENSMMUG00000016452	TSPAN1	0.00109136	0.0200934	3.27091	M1C	H>M
ENSMMUG00000039441	MAB21L2	0.00109136	0.0200934	4.54363	M1C	H>M
ENSMMUG00000003436	TTLL6	0.00116042	0.0201821	1.43236	M1C	H>M
ENSMMUG00000005715	SLC22A2	0.00117942	0.0201821	2.53642	M1C	H>M
ENSMMUG00000007646	SLC35F4	0.00117942	0.0201821	1.16461	M1C	H>M
ENSMMUG00000009566	LIPC	0.00117942	0.0201821	1.07205	M1C	H>M
ENSMMUG00000012406	PCOLCE2	0.00117942	0.0201821	1.39321	M1C	H>M
ENSMMUG00000016476	TRAIP	0.00117942	0.0201821	1.43256	M1C	H>M
ENSMMUG00000021865	NHLH1	0.00117942	0.0201821	1.05268	M1C	H>M
ENSMMUG00000043856	KIAA1456	0.00117942	0.0201821	1.43307	M1C	H>M
ENSMMUG00000048875	C12orf54	0.0012613	0.0215578	1.01472	M1C	H>M
ENSMMUG00000000561	XDH	0.00135975	0.023186	3.55123	M1C	H>M
ENSMMUG00000019857	BFSP2	0.00135975	0.023186	5.0873	M1C	H>M
ENSMMUG00000019873	CYP4B1	0.00138792	0.0236386	1.26471	M1C	H>M
ENSMMUG00000042946	CD36	0.00147242	0.025019	3.25695	M1C	H>M
ENSMMUG00000003834	BATF	0.00186741	0.0287697	1.75725	M1C	H>M
ENSMMUG00000005948	GFI1B	0.00185098	0.0287697	2.59697	M1C	H>M
ENSMMUG00000007293	RAB34	0.00186741	0.0287697	1.45834	M1C	H>M
ENSMMUG00000007515	LUZP4	0.00185098	0.0287697	3.60316	M1C	H>M
ENSMMUG00000009089	C4orf17	0.00185098	0.0287697	2.41022	M1C	H>M
ENSMMUG00000009414	SUN5	0.00185098	0.0287697	1.4674	M1C	H>M
ENSMMUG00000009668	TMCO5A	0.00185098	0.0287697	2.56792	M1C	H>M
ENSMMUG00000009788	TUBA1A	0.00186741	0.0287697	1.04863	M1C	H>M
ENSMMUG00000011797	VAT1L	0.00186741	0.0287697	1.09634	M1C	H>M
ENSMMUG00000013930	DGAT2L6	0.00185098	0.0287697	2.61608	M1C	H>M
ENSMMUG00000014151	ENPP1	0.00186741	0.0287697	1.10362	M1C	H>M
ENSMMUG00000016075	SLC9C1	0.00185098	0.0287697	2.05193	M1C	H>M
ENSMMUG00000016567	HAO2	0.00185098	0.0287697	3.86942	M1C	H>M
ENSMMUG00000017818	SFTPB	0.00185098	0.0287697	1.968	M1C	H>M
ENSMMUG00000020861	EVC	0.00186741	0.0287697	1.90863	M1C	H>M
ENSMMUG00000021219	MROH2A	0.00186741	0.0287697	2.15711	M1C	H>M
ENSMMUG00000021302	FGB	0.00185098	0.0287697	4.78704	M1C	H>M
ENSMMUG00000022183	SPATA1	0.00186741	0.0287697	1.53032	M1C	H>M
ENSMMUG00000022846	E2F7	0.00186741	0.0287697	3.0669	M1C	H>M
ENSMMUG00000006711	UPK1A	0.00190598	0.0290862	3.30802	M1C	H>M
ENSMMUG00000008685	SLC28A3	0.00190598	0.0290862	2.90042	M1C	H>M
ENSMMUG00000018202	CCL17	0.00190598	0.0290862	2.57684	M1C	H>M
ENSMMUG00000022962	CCR8	0.00190598	0.0290862	2.90392	M1C	H>M
ENSMMUG00000023174	PIH1D3	0.00190598	0.0290862	2.36689	M1C	H>M
ENSMMUG00000035432	5S_rRNA	0.00190598	0.0290862	2.77658	M1C	H>M
ENSMMUG00000049123	GKN1	0.00190598	0.0290862	1.98545	M1C	H>M
ENSMMUG00000037173	U6	0.00194321	0.0295916	1.37992	M1C	H>M
ENSMMUG00000009484	ZSCAN10	0.00195183	0.0296612	1.56339	M1C	H>M
ENSMMUG00000000148	PNLIP	0.00257551	0.038614	1.06316	M1C	H>M
ENSMMUG00000006271	PDCL2	0.00257551	0.038614	2.31074	M1C	H>M
ENSMMUG00000009115	TTLL8	0.00257551	0.038614	1.7684	M1C	H>M
ENSMMUG00000019881	C16orf78	0.00257551	0.038614	1.56763	M1C	H>M
ENSMMUG00000023405	OTOP3	0.00257551	0.038614	1.73852	M1C	H>M
ENSMMUG00000034107	U6atac	0.00257551	0.038614	1.41898	M1C	H>M
ENSMMUG00000036976	U6	0.00257551	0.038614	2.36327	M1C	H>M
ENSMMUG00000020405	PLA2G12B	0.00264753	0.0396121	1.51808	M1C	H>M
ENSMMUG00000047206	Y_RNA	0.00264753	0.0396121	1.43852	M1C	H>M
ENSMMUG00000002116	BTG3	0.00285026	0.039816	1.16622	M1C	H>M
ENSMMUG00000004103	COL11A1	0.00285026	0.039816	1.07937	M1C	H>M
ENSMMUG00000005270	RYR3	0.00285026	0.039816	1.71405	M1C	H>M
ENSMMUG00000005805	HYDIN	0.00285026	0.039816	1.63748	M1C	H>M
ENSMMUG00000007964	TMEM215	0.00285026	0.039816	4.83579	M1C	H>M
ENSMMUG00000007973	POLQ	0.00285026	0.039816	1.05442	M1C	H>M
ENSMMUG00000009926	SERPINE1	0.00285026	0.039816	1.34572	M1C	H>M
ENSMMUG00000010995	ITK	0.00285026	0.039816	2.22118	M1C	H>M
ENSMMUG00000012028	TEKT2	0.00285026	0.039816	2.01866	M1C	H>M
ENSMMUG00000016717	PKD1L3	0.00285026	0.039816	1.38025	M1C	H>M
ENSMMUG00000020068	OSTN	0.00285026	0.039816	1.45763	M1C	H>M
ENSMMUG00000023496	GAL	0.00285026	0.039816	2.49879	M1C	H>M
ENSMMUG00000023273	DCDC2C	0.00290385	0.0405257	4.9784	M1C	H>M
ENSMMUG00000006485	L1TD1	0.00294022	0.0409545	2.57122	M1C	H>M
ENSMMUG00000016962	KRT1	0.00294022	0.0409545	2.32658	M1C	H>M
ENSMMUG00000003251	XAGE3	0.00339889	0.0462784	1.33895	M1C	H>M
ENSMMUG00000017955	ADGRF4	0.00339216	0.0462784	7.69278	M1C	H>M
ENSMMUG00000039151	U6	0.00339889	0.0462784	5.57122	M1C	H>M
ENSMMUG00000013449	CDX4	0.00355124	0.0479483	2.69344	M1C	H>M
ENSMMUG00000048064	SNORD113	0.00355124	0.0479483	1.14253	M1C	H>M
ENSMMUG00000005116	DEFB124	0.00364454	0.0490713	1.72966	M1C	H>M
ENSMMUG00000042451	Y_RNA	0.00364454	0.0490713	1.48547	M1C	H>M
ENSMMUG00000048346	snoU13	0.00364454	0.0490713	1.0666	M1C	H>M
ENSMMUG00000018982	WWTR1	1.27367e-05	0.00159516	-1.13351	M1C	H<M
ENSMMUG00000040199	DLX6	1.27367e-05	0.00159516	-1.24508	M1C	H<M
ENSMMUG00000000122	HEBP2	9.82849e-05	0.00315206	-1.40373	M1C	H<M
ENSMMUG00000000661	RGR	9.82849e-05	0.00315206	-1.80117	M1C	H<M
ENSMMUG00000000681	CLMN	9.82849e-05	0.00315206	-1.1668	M1C	H<M
ENSMMUG00000000824	ADAMTS18	9.82849e-05	0.00315206	-2.86211	M1C	H<M
ENSMMUG00000001127	TIMP4	9.82849e-05	0.00315206	-3.3117	M1C	H<M
ENSMMUG00000001579	MATN3	9.82849e-05	0.00315206	-1.42051	M1C	H<M
ENSMMUG00000001694	FZD8	9.82849e-05	0.00315206	-1.00961	M1C	H<M
ENSMMUG00000002023	ZIC3	9.82849e-05	0.00315206	-4.47865	M1C	H<M
ENSMMUG00000002087	VAX2	9.82849e-05	0.00315206	-2.49816	M1C	H<M
ENSMMUG00000002412	SOX9	9.82849e-05	0.00315206	-1.27139	M1C	H<M
ENSMMUG00000002536	CABP1	9.82849e-05	0.00315206	-1.15988	M1C	H<M
ENSMMUG00000002574	SCGN	9.82849e-05	0.00315206	-2.15655	M1C	H<M
ENSMMUG00000002699	BAIAP2L2	9.82849e-05	0.00315206	-1.04677	M1C	H<M
ENSMMUG00000003113	PATJ	9.82849e-05	0.00315206	-3.34205	M1C	H<M
ENSMMUG00000003396	YAP1	9.82849e-05	0.00315206	-1.16511	M1C	H<M
ENSMMUG00000004329	SLC1A2	9.82849e-05	0.00315206	-9.39904	M1C	H<M
ENSMMUG00000004378	GAREM2	9.82849e-05	0.00315206	-1.47501	M1C	H<M
ENSMMUG00000004751	ALDH4A1	9.82849e-05	0.00315206	-1.06732	M1C	H<M
ENSMMUG00000004768	SYTL1	9.82849e-05	0.00315206	-12.7063	M1C	H<M
ENSMMUG00000005125	CABLES1	9.82849e-05	0.00315206	-1.01522	M1C	H<M
ENSMMUG00000005529	CP	9.82849e-05	0.00315206	-2.29396	M1C	H<M
ENSMMUG00000005744	GRIN2C	9.82849e-05	0.00315206	-6.37395	M1C	H<M
ENSMMUG00000006005	CBLN4	9.82849e-05	0.00315206	-1.25097	M1C	H<M
ENSMMUG00000006437	CA8	9.82849e-05	0.00315206	-3.60763	M1C	H<M
ENSMMUG00000006576	PBXIP1	9.82849e-05	0.00315206	-1.31118	M1C	H<M
ENSMMUG00000006779	MET	9.82849e-05	0.00315206	-3.84483	M1C	H<M
ENSMMUG00000007004	RNF43	9.82849e-05	0.00315206	-1.95429	M1C	H<M
ENSMMUG00000007576	EYA1	9.82849e-05	0.00315206	-1.27931	M1C	H<M
ENSMMUG00000007976	PLSCR4	9.82849e-05	0.00315206	-1.27335	M1C	H<M
ENSMMUG00000008271	SLCO1C1	9.82849e-05	0.00315206	-1.16817	M1C	H<M
ENSMMUG00000008296	NEUROD1	9.82849e-05	0.00315206	-3.39039	M1C	H<M
ENSMMUG00000008757	SHF	9.82849e-05	0.00315206	-4.45419	M1C	H<M
ENSMMUG00000008967	VANGL1	9.82849e-05	0.00315206	-2.77209	M1C	H<M
ENSMMUG00000008992	NPL	9.82849e-05	0.00315206	-1.64372	M1C	H<M
ENSMMUG00000009119	MLC1	9.82849e-05	0.00315206	-1.09773	M1C	H<M
ENSMMUG00000009231	NKAIN4	9.82849e-05	0.00315206	-1.39644	M1C	H<M
ENSMMUG00000009272	NA	9.82849e-05	0.00315206	-1.78585	M1C	H<M
ENSMMUG00000009597	Slc13a5	9.82849e-05	0.00315206	-1.90354	M1C	H<M
ENSMMUG00000009607	HTR2C	9.82849e-05	0.00315206	-2.43109	M1C	H<M
ENSMMUG00000009703	OXTR	9.82849e-05	0.00315206	-1.16842	M1C	H<M
ENSMMUG00000009721	CLDN10	9.82849e-05	0.00315206	-1.14388	M1C	H<M
ENSMMUG00000009997	SNCAIP	9.82849e-05	0.00315206	-1.04841	M1C	H<M
ENSMMUG00000010522	GJB2	9.82849e-05	0.00315206	-2.48798	M1C	H<M
ENSMMUG00000010627	APLNR	9.82849e-05	0.00315206	-1.49491	M1C	H<M
ENSMMUG00000011173	TWIST1	9.82849e-05	0.00315206	-1.32132	M1C	H<M
ENSMMUG00000011624	SLC39A12	9.82849e-05	0.00315206	-1.38801	M1C	H<M
ENSMMUG00000011654	HSDL2	9.82849e-05	0.00315206	-1.04515	M1C	H<M
ENSMMUG00000011763	AQP1	9.82849e-05	0.00315206	-4.33409	M1C	H<M
ENSMMUG00000012488	ALDH1L1	9.82849e-05	0.00315206	-1.06406	M1C	H<M
ENSMMUG00000013115	GFAP	9.82849e-05	0.00315206	-1.23226	M1C	H<M
ENSMMUG00000013324	GPRC5C	9.82849e-05	0.00315206	-4.03723	M1C	H<M
ENSMMUG00000013790	LGR6	9.82849e-05	0.00315206	-5.12459	M1C	H<M
ENSMMUG00000014134	SLC47A2	9.82849e-05	0.00315206	-2.97705	M1C	H<M
ENSMMUG00000015344	CERKL	9.82849e-05	0.00315206	-1.04185	M1C	H<M
ENSMMUG00000015370	PLXDC2	9.82849e-05	0.00315206	-1.41587	M1C	H<M
ENSMMUG00000015407	PDLIM3	9.82849e-05	0.00315206	-1.23083	M1C	H<M
ENSMMUG00000015437	NA	9.82849e-05	0.00315206	-1.57578	M1C	H<M
ENSMMUG00000015442	NA	9.82849e-05	0.00315206	-1.15195	M1C	H<M
ENSMMUG00000015685	ZNF804B	9.82849e-05	0.00315206	-1.38825	M1C	H<M
ENSMMUG00000016387	ADM	9.82849e-05	0.00315206	-1.03236	M1C	H<M
ENSMMUG00000016428	GRM1	9.82849e-05	0.00315206	-1.5725	M1C	H<M
ENSMMUG00000016569	TP73	9.82849e-05	0.00315206	-1.29141	M1C	H<M
ENSMMUG00000017236	ACSF2	9.82849e-05	0.00315206	-1.0374	M1C	H<M
ENSMMUG00000017793	KCNN3	9.82849e-05	0.00315206	-1.97271	M1C	H<M
ENSMMUG00000018004	PLCXD3	9.82849e-05	0.00315206	-1.13993	M1C	H<M
ENSMMUG00000018148	CDC42EP4	9.82849e-05	0.00315206	-1.84139	M1C	H<M
ENSMMUG00000018375	NOTCH2	9.82849e-05	0.00315206	-1.13984	M1C	H<M
ENSMMUG00000018485	METTL7A	9.82849e-05	0.00315206	-1.40018	M1C	H<M
ENSMMUG00000018652	HGF	9.82849e-05	0.00315206	-1.12236	M1C	H<M
ENSMMUG00000018756	GRAMD2A	9.82849e-05	0.00315206	-2.15037	M1C	H<M
ENSMMUG00000019082	SFRP1	9.82849e-05	0.00315206	-2.42899	M1C	H<M
ENSMMUG00000019266	CHDH	9.82849e-05	0.00315206	-1.00715	M1C	H<M
ENSMMUG00000019457	EZR	9.82849e-05	0.00315206	-1.3331	M1C	H<M
ENSMMUG00000019945	FGFR3	9.82849e-05	0.00315206	-1.52848	M1C	H<M
ENSMMUG00000019953	LIX1	9.82849e-05	0.00315206	-1.22212	M1C	H<M
ENSMMUG00000019963	NA	9.82849e-05	0.00315206	-1.81668	M1C	H<M
ENSMMUG00000020250	NTSR2	9.82849e-05	0.00315206	-1.49783	M1C	H<M
ENSMMUG00000020317	SLC7A11	9.82849e-05	0.00315206	-2.17937	M1C	H<M
ENSMMUG00000020644	CHRDL2	9.82849e-05	0.00315206	-1.30299	M1C	H<M
ENSMMUG00000020918	FAM19A4	9.82849e-05	0.00315206	-3.94371	M1C	H<M
ENSMMUG00000021095	DSG2	9.82849e-05	0.00315206	-1.28876	M1C	H<M
ENSMMUG00000021177	CLEC10A	9.82849e-05	0.00315206	-2.93623	M1C	H<M
ENSMMUG00000021191	FAM167A	9.82849e-05	0.00315206	-1.13906	M1C	H<M
ENSMMUG00000021344	IL33	9.82849e-05	0.00315206	-3.10631	M1C	H<M
ENSMMUG00000021547	2019-03-03	9.82849e-05	0.00315206	-2.18767	M1C	H<M
ENSMMUG00000021628	CADM1	9.82849e-05	0.00315206	-1.72447	M1C	H<M
ENSMMUG00000021696	EBF1	9.82849e-05	0.00315206	-3.37544	M1C	H<M
ENSMMUG00000021839	GRID2IP	9.82849e-05	0.00315206	-7.46703	M1C	H<M
ENSMMUG00000021914	SPON1	9.82849e-05	0.00315206	-2.45374	M1C	H<M
ENSMMUG00000022065	IRF6	9.82849e-05	0.00315206	-4.20578	M1C	H<M
ENSMMUG00000022124	STON2	9.82849e-05	0.00315206	-2.02186	M1C	H<M
ENSMMUG00000022524	ABLIM1	9.82849e-05	0.00315206	-1.06157	M1C	H<M
ENSMMUG00000022875	SLC7A10	9.82849e-05	0.00315206	-1.07164	M1C	H<M
ENSMMUG00000022887	KCNA5	9.82849e-05	0.00315206	-1.43057	M1C	H<M
ENSMMUG00000023073	CCNJL	9.82849e-05	0.00315206	-3.09594	M1C	H<M
ENSMMUG00000023076	DGKH	9.82849e-05	0.00315206	-2.2349	M1C	H<M
ENSMMUG00000029010	RNF122	9.82849e-05	0.00315206	-2.03121	M1C	H<M
ENSMMUG00000029071	NECAB2	9.82849e-05	0.00315206	-1.24297	M1C	H<M
ENSMMUG00000031111	LRRC10B	9.82849e-05	0.00315206	-2.98597	M1C	H<M
ENSMMUG00000031540	P2RY1	9.82849e-05	0.00315206	-1.86409	M1C	H<M
ENSMMUG00000037487	BCL2	9.82849e-05	0.00315206	-1.56147	M1C	H<M
ENSMMUG00000039294	INSM1	9.82849e-05	0.00315206	-2.9051	M1C	H<M
ENSMMUG00000042059	S1PR1	9.82849e-05	0.00315206	-1.00397	M1C	H<M
ENSMMUG00000042510	F5	9.82849e-05	0.00315206	-3.55904	M1C	H<M
ENSMMUG00000043146	INHBB	9.82849e-05	0.00315206	-2.0368	M1C	H<M
ENSMMUG00000048424	SDC4	9.82849e-05	0.00315206	-2.59506	M1C	H<M
ENSMMUG00000048855	GNG7	9.82849e-05	0.00315206	-1.14931	M1C	H<M
ENSMMUG00000002610	MARCO	0.000102007	0.00322164	-1.66185	M1C	H<M
ENSMMUG00000001283	TP53I3	0.00019657	0.00538824	-1.27252	M1C	H<M
ENSMMUG00000002366	GRID2	0.00019657	0.00538824	-1.80915	M1C	H<M
ENSMMUG00000011555	IL16	0.00019657	0.00538824	-1.23313	M1C	H<M
ENSMMUG00000013004	MASP1	0.00019657	0.00538824	-1.01333	M1C	H<M
ENSMMUG00000016579	SELL	0.00019657	0.00538824	-1.62555	M1C	H<M
ENSMMUG00000020747	NDRG2	0.00019657	0.00538824	-1.07572	M1C	H<M
ENSMMUG00000022394	EGFR	0.00019657	0.00538824	-1.16483	M1C	H<M
ENSMMUG00000023298	FBXO15	0.00019657	0.00538824	-1.91662	M1C	H<M
ENSMMUG00000023415	LRMDA	0.00019657	0.00538824	-1.29204	M1C	H<M
ENSMMUG00000028736	HSD17B14	0.00019657	0.00538824	-1.07139	M1C	H<M
ENSMMUG00000029215	BDKRB1	0.00019657	0.00538824	-1.88967	M1C	H<M
ENSMMUG00000039762	MYORG	0.00019657	0.00538824	-1.11451	M1C	H<M
ENSMMUG00000004673	SBK3	0.000308452	0.00766015	-1.3549	M1C	H<M
ENSMMUG00000024344	U6	0.000308452	0.00766015	-2.20177	M1C	H<M
ENSMMUG00000027857	U6	0.000308452	0.00766015	-2.73789	M1C	H<M
ENSMMUG00000034612	U4	0.000308452	0.00766015	-2.00356	M1C	H<M
ENSMMUG00000037141	U6atac	0.000308452	0.00766015	-1.22026	M1C	H<M
ENSMMUG00000039844	ZFAT-AS1_2	0.000308452	0.00766015	-1.05266	M1C	H<M
ENSMMUG00000041093	U6	0.000308452	0.00766015	-1.14287	M1C	H<M
ENSMMUG00000046662	SMAD5-AS1_1	0.000308452	0.00766015	-2.27478	M1C	H<M
ENSMMUG00000000180	WNT7B	0.00039314	0.00873323	-1.18364	M1C	H<M
ENSMMUG00000001304	TGFBR1	0.00039314	0.00873323	-1.08387	M1C	H<M
ENSMMUG00000007419	FGF2	0.00039314	0.00873323	-2.34517	M1C	H<M
ENSMMUG00000009138	ZNF680	0.00039314	0.00873323	-1.07809	M1C	H<M
ENSMMUG00000009610	TMEM196	0.00039314	0.00873323	-1.22617	M1C	H<M
ENSMMUG00000016386	SLC13A4	0.00039314	0.00873323	-3.47127	M1C	H<M
ENSMMUG00000020078	HPDL	0.00039314	0.00873323	-1.38727	M1C	H<M
ENSMMUG00000003848	PLA2G4D	0.000426794	0.0094089	-4.57266	M1C	H<M
ENSMMUG00000013800	ACSS3	0.000556946	0.0120406	-1.61797	M1C	H<M
ENSMMUG00000000163	CHRNA6	0.000687994	0.0137296	-1.25319	M1C	H<M
ENSMMUG00000000798	BAG3	0.000687994	0.0137296	-1.07201	M1C	H<M
ENSMMUG00000010875	TEAD1	0.000682224	0.0137296	-1.24441	M1C	H<M
ENSMMUG00000012031	COL8A2	0.000682224	0.0137296	-3.93167	M1C	H<M
ENSMMUG00000020775	GRB7	0.000687994	0.0137296	-3.07174	M1C	H<M
ENSMMUG00000001124	INHBE	0.000795457	0.0156803	-1.06968	M1C	H<M
ENSMMUG00000006118	THSD4	0.000795457	0.0156803	-1.36146	M1C	H<M
ENSMMUG00000001910	HSPB7	0.000969218	0.0187744	-3.26987	M1C	H<M
ENSMMUG00000045646	DIO2	0.000969218	0.0187744	-2.46884	M1C	H<M
ENSMMUG00000043994	CPLX3	0.00102711	0.0196083	-1.09721	M1C	H<M
ENSMMUG00000000292	CACNG6	0.0011037	0.0200934	-2.23241	M1C	H<M
ENSMMUG00000006306	KCP	0.00109136	0.0200934	-4.06757	M1C	H<M
ENSMMUG00000007767	PPM1J	0.00106696	0.0200934	-1.25698	M1C	H<M
ENSMMUG00000009163	PAX2	0.00106696	0.0200934	-2.42864	M1C	H<M
ENSMMUG00000013444	GPRIN2	0.00109136	0.0200934	-5.41284	M1C	H<M
ENSMMUG00000014261	LTF	0.00106696	0.0200934	-2.31596	M1C	H<M
ENSMMUG00000020994	SUSD2	0.00109136	0.0200934	-4.71054	M1C	H<M
ENSMMUG00000000300	ITGA4	0.00117942	0.0201821	-1.45201	M1C	H<M
ENSMMUG00000004230	DACT2	0.00117942	0.0201821	-1.43314	M1C	H<M
ENSMMUG00000013840	NFIA	0.00117942	0.0201821	-1.40376	M1C	H<M
ENSMMUG00000021514	CHRNA2	0.00117942	0.0201821	-1.95267	M1C	H<M
ENSMMUG00000041186	AQP5	0.00117942	0.0201821	-1.53802	M1C	H<M
ENSMMUG00000002359	MGST1	0.00186741	0.0287697	-1.12402	M1C	H<M
ENSMMUG00000008911	SLC16A9	0.00186741	0.0287697	-1.1089	M1C	H<M
ENSMMUG00000011111	IBSP	0.00186741	0.0287697	-2.18433	M1C	H<M
ENSMMUG00000011903	ETNPPL	0.00186741	0.0287697	-1.00058	M1C	H<M
ENSMMUG00000018323	CD164L2	0.00186741	0.0287697	-1.27039	M1C	H<M
ENSMMUG00000023282	AKR1C1	0.00186741	0.0287697	-1.00594	M1C	H<M
ENSMMUG00000011114	DMP1	0.00189276	0.0290862	-1.7945	M1C	H<M
ENSMMUG00000013571	ZNF844	0.00257092	0.038614	-2.78641	M1C	H<M
ENSMMUG00000004976	MEOX2	0.00285026	0.039816	-1.75337	M1C	H<M
ENSMMUG00000012141	CYP26B1	0.00285026	0.039816	-1.1564	M1C	H<M
ENSMMUG00000016226	ADAMTS12	0.00285026	0.039816	-1.24294	M1C	H<M
ENSMMUG00000017483	EPS8L2	0.00285026	0.039816	-1.17061	M1C	H<M
ENSMMUG00000039592	CYP4F11	0.00285026	0.039816	-1.3526	M1C	H<M
ENSMMUG00000031214	RHOD	0.00327281	0.0455435	-2.20097	M1C	H<M
ENSMMUG00000000986	IL36B	0.00339889	0.0462784	-1.38777	M1C	H<M
ENSMMUG00000004798	S100G	0.00339889	0.0462784	-1.73525	M1C	H<M
ENSMMUG00000016451	SULT6B1	0.00339889	0.0462784	-3.94417	M1C	H<M
ENSMMUG00000016565	C17orf64	0.00339889	0.0462784	-2.67296	M1C	H<M
ENSMMUG00000025197	U6	0.00339889	0.0462784	-3.937	M1C	H<M
ENSMMUG00000033230	SNORD70	0.00339889	0.0462784	-1.22671	M1C	H<M
ENSMMUG00000036876	U6	0.00339889	0.0462784	-1.57555	M1C	H<M
ENSMMUG00000038541	CCDC192	0.00336496	0.0462784	-1.01308	M1C	H<M
ENSMMUG00000041371	snoU13	0.00339889	0.0462784	-6.16755	M1C	H<M
ENSMMUG00000041856	U6	0.00339889	0.0462784	-1.91448	M1C	H<M
ENSMMUG00000013738	C4BPA	1.27367e-05	0.00097904	1.06826	S1C	H>M
ENSMMUG00000019530	GABRR2	1.27367e-05	0.00097904	5.27575	S1C	H>M
ENSMMUG00000000595	PKP2	9.82849e-05	0.00265406	5.54519	S1C	H>M
ENSMMUG00000000912	CD86	9.82849e-05	0.00265406	1.32453	S1C	H>M
ENSMMUG00000002116	BTG3	9.82849e-05	0.00265406	1.67814	S1C	H>M
ENSMMUG00000002191	OLR1	9.82849e-05	0.00265406	1.07201	S1C	H>M
ENSMMUG00000002883	NDST4	9.82849e-05	0.00265406	3.70168	S1C	H>M
ENSMMUG00000002892	RXRG	9.82849e-05	0.00265406	3.86828	S1C	H>M
ENSMMUG00000003475	MST4	9.82849e-05	0.00265406	2.40632	S1C	H>M
ENSMMUG00000003482	GLRA2	9.82849e-05	0.00265406	1.67096	S1C	H>M
ENSMMUG00000003815	ADAMTSL5	9.82849e-05	0.00265406	3.12628	S1C	H>M
ENSMMUG00000003896	ARHGAP6	9.82849e-05	0.00265406	2.23685	S1C	H>M
ENSMMUG00000004103	COL11A1	9.82849e-05	0.00265406	2.6034	S1C	H>M
ENSMMUG00000005805	HYDIN	9.82849e-05	0.00265406	3.41349	S1C	H>M
ENSMMUG00000006731	CECR2	9.82849e-05	0.00265406	1.95706	S1C	H>M
ENSMMUG00000006812	DCLK3	9.82849e-05	0.00265406	2.89093	S1C	H>M
ENSMMUG00000007293	RAB34	9.82849e-05	0.00265406	1.82502	S1C	H>M
ENSMMUG00000007305	PDE5A	9.82849e-05	0.00265406	1.17089	S1C	H>M
ENSMMUG00000007584	GRP	9.82849e-05	0.00265406	3.79909	S1C	H>M
ENSMMUG00000009287	GRIA1	9.82849e-05	0.00265406	1.01922	S1C	H>M
ENSMMUG00000009446	SERPINI2	9.82849e-05	0.00265406	3.22033	S1C	H>M
ENSMMUG00000009897	BHMT	9.82849e-05	0.00265406	3.67366	S1C	H>M
ENSMMUG00000010743	CHRNA5	9.82849e-05	0.00265406	1.82113	S1C	H>M
ENSMMUG00000011110	MEPE	9.82849e-05	0.00265406	1.6385	S1C	H>M
ENSMMUG00000011408	LAMA1	9.82849e-05	0.00265406	3.32975	S1C	H>M
ENSMMUG00000011706	EML1	9.82849e-05	0.00265406	1.07889	S1C	H>M
ENSMMUG00000011845	HK2	9.82849e-05	0.00265406	1.18105	S1C	H>M
ENSMMUG00000012000	ANXA2	9.82849e-05	0.00265406	2.11464	S1C	H>M
ENSMMUG00000012028	TEKT2	9.82849e-05	0.00265406	1.73618	S1C	H>M
ENSMMUG00000012667	ANXA1	9.82849e-05	0.00265406	1.28536	S1C	H>M
ENSMMUG00000012924	ANO3	9.82849e-05	0.00265406	2.64078	S1C	H>M
ENSMMUG00000014151	ENPP1	9.82849e-05	0.00265406	1.8531	S1C	H>M
ENSMMUG00000014606	CXorf57	9.82849e-05	0.00265406	1.99931	S1C	H>M
ENSMMUG00000014762	MYH7	9.82849e-05	0.00265406	2.08924	S1C	H>M
ENSMMUG00000014867	EPHA7	9.82849e-05	0.00265406	1.17112	S1C	H>M
ENSMMUG00000015065	HRH4	9.82849e-05	0.00265406	1.87303	S1C	H>M
ENSMMUG00000015812	CD48	9.82849e-05	0.00265406	3.0376	S1C	H>M
ENSMMUG00000015959	ARPP21	9.82849e-05	0.00265406	1.90005	S1C	H>M
ENSMMUG00000015996	FKBP1A	9.82849e-05	0.00265406	1.25927	S1C	H>M
ENSMMUG00000015999	IFI35	9.82849e-05	0.00265406	1.21319	S1C	H>M
ENSMMUG00000016223	MYCL	9.82849e-05	0.00265406	1.56305	S1C	H>M
ENSMMUG00000016335	PALMD	9.82849e-05	0.00265406	2.3234	S1C	H>M
ENSMMUG00000016758	TMEM159	9.82849e-05	0.00265406	3.54144	S1C	H>M
ENSMMUG00000017081	THSD7B	9.82849e-05	0.00265406	2.73715	S1C	H>M
ENSMMUG00000017121	MAP3K19	9.82849e-05	0.00265406	4.04532	S1C	H>M
ENSMMUG00000017302	HPCA	9.82849e-05	0.00265406	2.27516	S1C	H>M
ENSMMUG00000017324	KIF26B	9.82849e-05	0.00265406	1.23772	S1C	H>M
ENSMMUG00000019359	STRIP2	9.82849e-05	0.00265406	1.10481	S1C	H>M
ENSMMUG00000019460	ANKRD34B	9.82849e-05	0.00265406	2.86526	S1C	H>M
ENSMMUG00000019846	CDH9	9.82849e-05	0.00265406	1.09082	S1C	H>M
ENSMMUG00000020334	PROS1	9.82849e-05	0.00265406	1.03162	S1C	H>M
ENSMMUG00000020687	CCDC88C	9.82849e-05	0.00265406	2.33361	S1C	H>M
ENSMMUG00000020726	DPYD	9.82849e-05	0.00265406	2.01524	S1C	H>M
ENSMMUG00000020745	ZNF831	9.82849e-05	0.00265406	1.97031	S1C	H>M
ENSMMUG00000020861	EVC	9.82849e-05	0.00265406	2.23673	S1C	H>M
ENSMMUG00000021794	CFAP73	9.82849e-05	0.00265406	2.27231	S1C	H>M
ENSMMUG00000021931	AOX1	9.82849e-05	0.00265406	3.26156	S1C	H>M
ENSMMUG00000022615	EGFL6	9.82849e-05	0.00265406	7.99037	S1C	H>M
ENSMMUG00000023416	IGF2BP2	9.82849e-05	0.00265406	5.2704	S1C	H>M
ENSMMUG00000038996	SYNDIG1L	9.82849e-05	0.00265406	3.56113	S1C	H>M
ENSMMUG00000040034	ZMAT5	9.82849e-05	0.00265406	1.69822	S1C	H>M
ENSMMUG00000040097	KCNA4	9.82849e-05	0.00265406	2.08525	S1C	H>M
ENSMMUG00000040876	LINGO3	9.82849e-05	0.00265406	1.31264	S1C	H>M
ENSMMUG00000040920	BTG1	9.82849e-05	0.00265406	1.67086	S1C	H>M
ENSMMUG00000045545	GPRIN3	9.82849e-05	0.00265406	2.56112	S1C	H>M
ENSMMUG00000045691	RAG1	9.82849e-05	0.00265406	2.70417	S1C	H>M
ENSMMUG00000046199	YPEL1	9.82849e-05	0.00265406	2.85975	S1C	H>M
ENSMMUG00000047109	FAM84B	9.82849e-05	0.00265406	1.2221	S1C	H>M
ENSMMUG00000047806	CARHSP1	9.82849e-05	0.00265406	2.10591	S1C	H>M
ENSMMUG00000011564	TMC3	0.000102007	0.0026847	1.60273	S1C	H>M
ENSMMUG00000005064	TULP1	0.000156804	0.00409722	4.41937	S1C	H>M
ENSMMUG00000022102	ENAM	0.000158024	0.00411428	1.28843	S1C	H>M
ENSMMUG00000000342	TRPC7	0.00019657	0.00457655	3.00148	S1C	H>M
ENSMMUG00000001307	RTL9	0.00019657	0.00457655	1.03977	S1C	H>M
ENSMMUG00000005715	SLC22A2	0.00019657	0.00457655	3.34716	S1C	H>M
ENSMMUG00000008210	Srpx2	0.00019657	0.00457655	2.55323	S1C	H>M
ENSMMUG00000009984	PDYN	0.00019657	0.00457655	2.01705	S1C	H>M
ENSMMUG00000014711	RBP4	0.00019657	0.00457655	2.53727	S1C	H>M
ENSMMUG00000017574	ZCCHC12	0.00019657	0.00457655	1.03345	S1C	H>M
ENSMMUG00000017872	MINA	0.00019657	0.00457655	1.15466	S1C	H>M
ENSMMUG00000018178	MYO7A	0.00019657	0.00457655	1.37202	S1C	H>M
ENSMMUG00000020516	GALNT16	0.00019657	0.00457655	1.02077	S1C	H>M
ENSMMUG00000023163	BIN2	0.00019657	0.00457655	1.32687	S1C	H>M
ENSMMUG00000023227	CDKL2	0.00019657	0.00457655	1.15173	S1C	H>M
ENSMMUG00000012892	TNFSF15	0.000221196	0.00510895	2.85778	S1C	H>M
ENSMMUG00000027857	U6	0.000221196	0.00510895	3.16797	S1C	H>M
ENSMMUG00000041703	KLRF2	0.000221196	0.00510895	3.53306	S1C	H>M
ENSMMUG00000004798	S100G	0.000308452	0.00655145	1.50008	S1C	H>M
ENSMMUG00000007204	CYP2W1	0.000308452	0.00655145	1.36114	S1C	H>M
ENSMMUG00000016567	HAO2	0.000308452	0.00655145	1.44647	S1C	H>M
ENSMMUG00000041482	LACTBL1	0.000308452	0.00655145	1.36392	S1C	H>M
ENSMMUG00000004673	SBK3	0.000331377	0.00687749	1.69314	S1C	H>M
ENSMMUG00000004882	LHX3	0.000331377	0.00687749	1.50738	S1C	H>M
ENSMMUG00000009668	TMCO5A	0.000331377	0.00687749	3.47777	S1C	H>M
ENSMMUG00000012173	SPP2	0.000331377	0.00687749	1.85419	S1C	H>M
ENSMMUG00000012807	HOXA1	0.000331377	0.00687749	1.81118	S1C	H>M
ENSMMUG00000025197	U6	0.000331377	0.00687749	1.97996	S1C	H>M
ENSMMUG00000025594	Y_RNA	0.000331377	0.00687749	4.11932	S1C	H>M
ENSMMUG00000026466	5S_rRNA	0.000331377	0.00687749	3.26903	S1C	H>M
ENSMMUG00000027919	U6	0.000331377	0.00687749	1.5747	S1C	H>M
ENSMMUG00000032964	5S_rRNA	0.000331377	0.00687749	1.9918	S1C	H>M
ENSMMUG00000035888	SNORD121A	0.000331377	0.00687749	1.11465	S1C	H>M
ENSMMUG00000036260	SNORA25	0.000331377	0.00687749	3.35128	S1C	H>M
ENSMMUG00000000323	ARHGAP4	0.00039314	0.00738879	1.29868	S1C	H>M
ENSMMUG00000003488	C4orf45	0.00039314	0.00738879	2.86824	S1C	H>M
ENSMMUG00000006243	TDRD9	0.00039314	0.00738879	1.87103	S1C	H>M
ENSMMUG00000015260	PRSS12	0.00039314	0.00738879	1.03332	S1C	H>M
ENSMMUG00000016063	PTER	0.00039314	0.00738879	1.44872	S1C	H>M
ENSMMUG00000016754	TLR1	0.00039314	0.00738879	1.15902	S1C	H>M
ENSMMUG00000017497	RIPOR2	0.00039314	0.00738879	1.23504	S1C	H>M
ENSMMUG00000020241	NPY1R	0.00039314	0.00738879	1.5948	S1C	H>M
ENSMMUG00000020875	MYBPC1	0.00039314	0.00738879	1.03933	S1C	H>M
ENSMMUG00000022628	MMD	0.00039314	0.00738879	2.01674	S1C	H>M
ENSMMUG00000038771	OLFML1	0.00039314	0.00738879	1.30795	S1C	H>M
ENSMMUG00000044509	DCAF12L2	0.00039314	0.00738879	1.13425	S1C	H>M
ENSMMUG00000046670	TRH	0.00039314	0.00738879	7.53048	S1C	H>M
ENSMMUG00000002752	RPE65	0.000687994	0.0118708	3.59784	S1C	H>M
ENSMMUG00000004668	ROR1	0.000687994	0.0118708	1.11088	S1C	H>M
ENSMMUG00000005270	RYR3	0.000687994	0.0118708	1.63412	S1C	H>M
ENSMMUG00000011037	SLC14A1	0.000687994	0.0118708	2.20842	S1C	H>M
ENSMMUG00000011801	CHST9	0.000687994	0.0118708	2.20177	S1C	H>M
ENSMMUG00000012406	PCOLCE2	0.000687994	0.0118708	1.27648	S1C	H>M
ENSMMUG00000017871	NA	0.000687994	0.0118708	1.05589	S1C	H>M
ENSMMUG00000019054	LIPG	0.000687994	0.0118708	1.99603	S1C	H>M
ENSMMUG00000021807	ABCC4	0.000687994	0.0118708	1.24281	S1C	H>M
ENSMMUG00000009775	MSANTD3-TMEFF1	0.00102711	0.0166911	1.10757	S1C	H>M
ENSMMUG00000042946	CD36	0.00102711	0.0166911	3.98506	S1C	H>M
ENSMMUG00000045769	TTLL10	0.00102711	0.0166911	7.6344	S1C	H>M
ENSMMUG00000039764	C1QB	0.00106696	0.0170903	1.86456	S1C	H>M
ENSMMUG00000000707	APOBR	0.0011037	0.0172415	3.81134	S1C	H>M
ENSMMUG00000022311	NA	0.0011037	0.0172415	5.13899	S1C	H>M
ENSMMUG00000001883	KIAA2012	0.00117942	0.0173603	1.47194	S1C	H>M
ENSMMUG00000005307	TRIM17	0.00117942	0.0173603	1.22396	S1C	H>M
ENSMMUG00000005507	PLXNA3	0.00117942	0.0173603	1.13026	S1C	H>M
ENSMMUG00000008744	LAPTM5	0.00117942	0.0173603	1.05156	S1C	H>M
ENSMMUG00000010682	FBN2	0.00117942	0.0173603	2.07508	S1C	H>M
ENSMMUG00000010683	ANKRD45	0.00117942	0.0173603	4.10342	S1C	H>M
ENSMMUG00000013155	RAD9B	0.00117942	0.0173603	3.98013	S1C	H>M
ENSMMUG00000013836	WDFY4	0.00117942	0.0173603	2.20106	S1C	H>M
ENSMMUG00000018634	MAT1A	0.00117942	0.0173603	4.06089	S1C	H>M
ENSMMUG00000019177	GALNT3	0.00117942	0.0173603	1.26517	S1C	H>M
ENSMMUG00000021536	OLFML3	0.00117942	0.0173603	1.28058	S1C	H>M
ENSMMUG00000022193	FGD2	0.00117942	0.0173603	1.39182	S1C	H>M
ENSMMUG00000022680	A2ML1	0.00117942	0.0173603	2.24578	S1C	H>M
ENSMMUG00000023718	SYNPR	0.00117942	0.0173603	1.08365	S1C	H>M
ENSMMUG00000019713	TSHR	0.00120177	0.0176714	3.6545	S1C	H>M
ENSMMUG00000014794	DKKL1	0.00135975	0.0199742	2.83839	S1C	H>M
ENSMMUG00000001105	P2RY12	0.00186741	0.0255219	1.24048	S1C	H>M
ENSMMUG00000003560	UCHL3	0.00186741	0.0255219	1.06143	S1C	H>M
ENSMMUG00000004369	TSACC	0.00186741	0.0255219	1.21168	S1C	H>M
ENSMMUG00000010998	TNFAIP8L1	0.00186741	0.0255219	1.20786	S1C	H>M
ENSMMUG00000011512	ANO2	0.00186741	0.0255219	3.87438	S1C	H>M
ENSMMUG00000011672	MMD2	0.00186741	0.0255219	1.87938	S1C	H>M
ENSMMUG00000012596	FOLH1	0.00186741	0.0255219	1.01988	S1C	H>M
ENSMMUG00000013596	CR1	0.00186741	0.0255219	1.93774	S1C	H>M
ENSMMUG00000013943	GDPD2	0.00186741	0.0255219	1.11148	S1C	H>M
ENSMMUG00000017048	KL	0.00186741	0.0255219	1.22409	S1C	H>M
ENSMMUG00000018386	SH3RF2	0.00186741	0.0255219	1.03138	S1C	H>M
ENSMMUG00000022811	GPBAR1	0.00186741	0.0255219	1.36865	S1C	H>M
ENSMMUG00000025257	SNORA46	0.00185098	0.0255219	2.66109	S1C	H>M
ENSMMUG00000026503	5S_rRNA	0.00185098	0.0255219	3.48303	S1C	H>M
ENSMMUG00000042238	CCR5	0.00186741	0.0255219	1.57506	S1C	H>M
ENSMMUG00000048644	ARPP19	0.00186741	0.0255219	1.6287	S1C	H>M
ENSMMUG00000037492	LIPI	0.00194321	0.0264583	1.57005	S1C	H>M
ENSMMUG00000010940	TERT	0.00195183	0.0265258	5.61794	S1C	H>M
ENSMMUG00000010995	ITK	0.00195183	0.0265258	3.9783	S1C	H>M
ENSMMUG00000003769	AXDND1	0.00253784	0.0342337	4.16112	S1C	H>M
ENSMMUG00000009229	BIRC7	0.00254608	0.0342495	1.43336	S1C	H>M
ENSMMUG00000042262	C1orf226	0.00254608	0.0342495	1.81368	S1C	H>M
ENSMMUG00000042306	GIPC2	0.00254608	0.0342495	2.17142	S1C	H>M
ENSMMUG00000009115	TTLL8	0.00257551	0.0343275	1.26988	S1C	H>M
ENSMMUG00000015518	LRRC52	0.00257551	0.0343275	2.1522	S1C	H>M
ENSMMUG00000015813	OVCH1	0.00257092	0.0343275	4.08872	S1C	H>M
ENSMMUG00000016075	SLC9C1	0.00257551	0.0343275	2.8062	S1C	H>M
ENSMMUG00000022960	CX3CR1	0.00257092	0.0343275	2.01964	S1C	H>M
ENSMMUG00000026204	SNORD42	0.00257551	0.0343275	1.09938	S1C	H>M
ENSMMUG00000004022	ZSWIM2	0.00285026	0.0356663	1.68097	S1C	H>M
ENSMMUG00000005129	MIXL1	0.00285026	0.0356663	2.06015	S1C	H>M
ENSMMUG00000006528	ARHGAP15	0.00285026	0.0356663	1.88106	S1C	H>M
ENSMMUG00000009001	TMEM131L	0.00285026	0.0356663	1.0314	S1C	H>M
ENSMMUG00000012147	COL5A1	0.00285026	0.0356663	1.4315	S1C	H>M
ENSMMUG00000012782	OAS1	0.00285026	0.0356663	1.81757	S1C	H>M
ENSMMUG00000013919	TREML1	0.00285026	0.0356663	1.58269	S1C	H>M
ENSMMUG00000021290	COL5A2	0.00285026	0.0356663	1.30634	S1C	H>M
ENSMMUG00000022791	HSF2BP	0.00285026	0.0356663	1.70522	S1C	H>M
ENSMMUG00000040524	RAB27B	0.00285026	0.0356663	1.49527	S1C	H>M
ENSMMUG00000041352	IGFL4	0.00285026	0.0356663	1.71676	S1C	H>M
ENSMMUG00000031048	TMEM211	0.00294022	0.0367287	2.35423	S1C	H>M
ENSMMUG00000000102	TRIM60	0.00339889	0.0405078	1.3271	S1C	H>M
ENSMMUG00000007865	CPN2	0.00339889	0.0405078	1.89756	S1C	H>M
ENSMMUG00000009089	C4orf17	0.00339889	0.0405078	1.02636	S1C	H>M
ENSMMUG00000016001	VAT1	0.00333408	0.0405078	1.40493	S1C	H>M
ENSMMUG00000018210	FAM83C	0.00339889	0.0405078	1.44516	S1C	H>M
ENSMMUG00000027811	U6	0.00339889	0.0405078	1.51735	S1C	H>M
ENSMMUG00000034269	U4	0.00339889	0.0405078	2.40929	S1C	H>M
ENSMMUG00000038446	AADACL3	0.00339889	0.0405078	3.17689	S1C	H>M
ENSMMUG00000001499	KRT28	0.00355124	0.0418769	4.38221	S1C	H>M
ENSMMUG00000003133	IL4	0.00355124	0.0418769	3.1527	S1C	H>M
ENSMMUG00000017227	SPINK1	0.00355124	0.0418769	1.90997	S1C	H>M
ENSMMUG00000026141	SNORA51	0.00355124	0.0418769	4.06069	S1C	H>M
ENSMMUG00000036976	U6	0.00355124	0.0418769	3.5509	S1C	H>M
ENSMMUG00000039870	TCL6_1	0.00355124	0.0418769	1.91859	S1C	H>M
ENSMMUG00000040331	U4atac	0.00355124	0.0418769	1.43598	S1C	H>M
ENSMMUG00000000880	SCIN	0.00412797	0.0460344	1.45156	S1C	H>M
ENSMMUG00000007897	TNFAIP8L2	0.00413828	0.0460344	1.9058	S1C	H>M
ENSMMUG00000008462	ETNK2	0.00412797	0.0460344	1.27192	S1C	H>M
ENSMMUG00000009195	PLEK	0.00412797	0.0460344	1.09568	S1C	H>M
ENSMMUG00000014754	MYH6	0.00413828	0.0460344	2.01586	S1C	H>M
ENSMMUG00000015966	ADH6	0.00393651	0.0460344	3.88716	S1C	H>M
ENSMMUG00000016476	TRAIP	0.00412797	0.0460344	1.52454	S1C	H>M
ENSMMUG00000020329	ALOX12B	0.00412797	0.0460344	1.11838	S1C	H>M
ENSMMUG00000021666	IL17B	0.00393651	0.0460344	2.09543	S1C	H>M
ENSMMUG00000040683	ANKRD63	0.00412797	0.0460344	2.35493	S1C	H>M
ENSMMUG00000003642	TBC1D21	0.00421267	0.0467903	4.79556	S1C	H>M
ENSMMUG00000030707	NMS	0.00426269	0.0471656	3.48629	S1C	H>M
ENSMMUG00000004456	HEPACAM2	0.00433836	0.0477844	3.13779	S1C	H>M
ENSMMUG00000005496	RNASE4	0.00433836	0.0477844	1.13589	S1C	H>M
ENSMMUG00000014296	C2orf70	0.00433836	0.0477844	2.63693	S1C	H>M
ENSMMUG00000006469	TSPAN8	1.27367e-05	0.00097904	-4.19702	S1C	H<M
ENSMMUG00000012046	PQLC2L	1.27367e-05	0.00097904	-3.07502	S1C	H<M
ENSMMUG00000038581	NA	1.27367e-05	0.00097904	-1.10431	S1C	H<M
ENSMMUG00000040199	DLX6	1.27367e-05	0.00097904	-1.51112	S1C	H<M
ENSMMUG00000000122	HEBP2	9.82849e-05	0.00265406	-1.8698	S1C	H<M
ENSMMUG00000000180	WNT7B	9.82849e-05	0.00265406	-1.59689	S1C	H<M
ENSMMUG00000000290	RBP1	9.82849e-05	0.00265406	-1.87229	S1C	H<M
ENSMMUG00000000368	TSPAN18	9.82849e-05	0.00265406	-2.3153	S1C	H<M
ENSMMUG00000000681	CLMN	9.82849e-05	0.00265406	-2.11508	S1C	H<M
ENSMMUG00000000882	SPAG6	9.82849e-05	0.00265406	-1.30122	S1C	H<M
ENSMMUG00000001304	TGFBR1	9.82849e-05	0.00265406	-1.22203	S1C	H<M
ENSMMUG00000001579	MATN3	9.82849e-05	0.00265406	-1.68148	S1C	H<M
ENSMMUG00000001694	FZD8	9.82849e-05	0.00265406	-1.55718	S1C	H<M
ENSMMUG00000002023	ZIC3	9.82849e-05	0.00265406	-3.3392	S1C	H<M
ENSMMUG00000002431	RNF152	9.82849e-05	0.00265406	-2.30308	S1C	H<M
ENSMMUG00000002536	CABP1	9.82849e-05	0.00265406	-1.40245	S1C	H<M
ENSMMUG00000002574	SCGN	9.82849e-05	0.00265406	-2.04262	S1C	H<M
ENSMMUG00000003113	PATJ	9.82849e-05	0.00265406	-2.81975	S1C	H<M
ENSMMUG00000004074	BMP7	9.82849e-05	0.00265406	-1.18425	S1C	H<M
ENSMMUG00000004230	DACT2	9.82849e-05	0.00265406	-1.31201	S1C	H<M
ENSMMUG00000004329	SLC1A2	9.82849e-05	0.00265406	-2.17821	S1C	H<M
ENSMMUG00000004378	GAREM2	9.82849e-05	0.00265406	-1.18152	S1C	H<M
ENSMMUG00000004768	SYTL1	9.82849e-05	0.00265406	-4.56243	S1C	H<M
ENSMMUG00000004843	SCN1B	9.82849e-05	0.00265406	-1.17211	S1C	H<M
ENSMMUG00000005355	TIMP2	9.82849e-05	0.00265406	-1.28342	S1C	H<M
ENSMMUG00000005432	CLTCL1	9.82849e-05	0.00265406	-1.31903	S1C	H<M
ENSMMUG00000005579	SOGA1	9.82849e-05	0.00265406	-1.10305	S1C	H<M
ENSMMUG00000006437	CA8	9.82849e-05	0.00265406	-3.39595	S1C	H<M
ENSMMUG00000006811	STK10	9.82849e-05	0.00265406	-1.15448	S1C	H<M
ENSMMUG00000007181	RGS3	9.82849e-05	0.00265406	-1.35107	S1C	H<M
ENSMMUG00000008296	NEUROD1	9.82849e-05	0.00265406	-1.94908	S1C	H<M
ENSMMUG00000008757	SHF	9.82849e-05	0.00265406	-4.08391	S1C	H<M
ENSMMUG00000008992	NPL	9.82849e-05	0.00265406	-1.27006	S1C	H<M
ENSMMUG00000009231	NKAIN4	9.82849e-05	0.00265406	-1.89207	S1C	H<M
ENSMMUG00000010508	CPS1	9.82849e-05	0.00265406	-1.30073	S1C	H<M
ENSMMUG00000011333	MBP	9.82849e-05	0.00265406	-1.28286	S1C	H<M
ENSMMUG00000011555	IL16	9.82849e-05	0.00265406	-1.46593	S1C	H<M
ENSMMUG00000011624	SLC39A12	9.82849e-05	0.00265406	-1.39677	S1C	H<M
ENSMMUG00000011842	ADRA2B	9.82849e-05	0.00265406	-3.62268	S1C	H<M
ENSMMUG00000013099	PAPPA	9.82849e-05	0.00265406	-4.68814	S1C	H<M
ENSMMUG00000013324	GPRC5C	9.82849e-05	0.00265406	-4.84635	S1C	H<M
ENSMMUG00000014603	NGFR	9.82849e-05	0.00265406	-2.86981	S1C	H<M
ENSMMUG00000015407	PDLIM3	9.82849e-05	0.00265406	-1.19615	S1C	H<M
ENSMMUG00000015437	NA	9.82849e-05	0.00265406	-1.49579	S1C	H<M
ENSMMUG00000016428	GRM1	9.82849e-05	0.00265406	-1.30825	S1C	H<M
ENSMMUG00000016564	HCN4	9.82849e-05	0.00265406	-2.23141	S1C	H<M
ENSMMUG00000016569	TP73	9.82849e-05	0.00265406	-1.11129	S1C	H<M
ENSMMUG00000016924	SLC13A3	9.82849e-05	0.00265406	-1.18708	S1C	H<M
ENSMMUG00000017258	MC4R	9.82849e-05	0.00265406	-2.3125	S1C	H<M
ENSMMUG00000017793	KCNN3	9.82849e-05	0.00265406	-1.65965	S1C	H<M
ENSMMUG00000018148	CDC42EP4	9.82849e-05	0.00265406	-1.45996	S1C	H<M
ENSMMUG00000018485	METTL7A	9.82849e-05	0.00265406	-1.24171	S1C	H<M
ENSMMUG00000018756	GRAMD2A	9.82849e-05	0.00265406	-2.0411	S1C	H<M
ENSMMUG00000019082	SFRP1	9.82849e-05	0.00265406	-2.5773	S1C	H<M
ENSMMUG00000019868	NKD1	9.82849e-05	0.00265406	-1.00927	S1C	H<M
ENSMMUG00000019884	NKAIN1	9.82849e-05	0.00265406	-1.35435	S1C	H<M
ENSMMUG00000019953	LIX1	9.82849e-05	0.00265406	-2.03977	S1C	H<M
ENSMMUG00000019963	NA	9.82849e-05	0.00265406	-1.06449	S1C	H<M
ENSMMUG00000020082	BCAS1	9.82849e-05	0.00265406	-1.0152	S1C	H<M
ENSMMUG00000020317	SLC7A11	9.82849e-05	0.00265406	-1.9531	S1C	H<M
ENSMMUG00000020346	CPXM2	9.82849e-05	0.00265406	-1.41558	S1C	H<M
ENSMMUG00000020660	MKX	9.82849e-05	0.00265406	-1.28003	S1C	H<M
ENSMMUG00000020918	FAM19A4	9.82849e-05	0.00265406	-2.16322	S1C	H<M
ENSMMUG00000021547	2019-03-03	9.82849e-05	0.00265406	-2.37448	S1C	H<M
ENSMMUG00000021628	CADM1	9.82849e-05	0.00265406	-1.15203	S1C	H<M
ENSMMUG00000021696	EBF1	9.82849e-05	0.00265406	-2.9307	S1C	H<M
ENSMMUG00000021914	SPON1	9.82849e-05	0.00265406	-2.73655	S1C	H<M
ENSMMUG00000022065	IRF6	9.82849e-05	0.00265406	-5.38923	S1C	H<M
ENSMMUG00000022875	SLC7A10	9.82849e-05	0.00265406	-1.15336	S1C	H<M
ENSMMUG00000022878	MISP	9.82849e-05	0.00265406	-1.1636	S1C	H<M
ENSMMUG00000022887	KCNA5	9.82849e-05	0.00265406	-1.90636	S1C	H<M
ENSMMUG00000023073	CCNJL	9.82849e-05	0.00265406	-3.96099	S1C	H<M
ENSMMUG00000023415	LRMDA	9.82849e-05	0.00265406	-1.15257	S1C	H<M
ENSMMUG00000029010	RNF122	9.82849e-05	0.00265406	-1.8388	S1C	H<M
ENSMMUG00000030784	VAMP5	9.82849e-05	0.00265406	-1.28773	S1C	H<M
ENSMMUG00000031540	P2RY1	9.82849e-05	0.00265406	-1.52118	S1C	H<M
ENSMMUG00000039294	INSM1	9.82849e-05	0.00265406	-3.2024	S1C	H<M
ENSMMUG00000043146	INHBB	9.82849e-05	0.00265406	-2.16537	S1C	H<M
ENSMMUG00000044009	NA	9.82849e-05	0.00265406	-2.44507	S1C	H<M
ENSMMUG00000046816	CCDC85C	9.82849e-05	0.00265406	-1.98833	S1C	H<M
ENSMMUG00000047925	PRR29	9.82849e-05	0.00265406	-1.70432	S1C	H<M
ENSMMUG00000048855	GNG7	9.82849e-05	0.00265406	-2.09349	S1C	H<M
ENSMMUG00000049183	TMEM235	9.82849e-05	0.00265406	-1.61804	S1C	H<M
ENSMMUG00000007769	FAM19A3	0.000102007	0.0026847	-3.09846	S1C	H<M
ENSMMUG00000015692	DRC7	0.000102007	0.0026847	-3.51513	S1C	H<M
ENSMMUG00000005806	SEC14L6	0.000189665	0.00457655	-9.55287	S1C	H<M
ENSMMUG00000006576	PBXIP1	0.00019657	0.00457655	-1.21253	S1C	H<M
ENSMMUG00000006921	WNT11	0.00019657	0.00457655	-1.63374	S1C	H<M
ENSMMUG00000009614	STAC	0.00019657	0.00457655	-1.86225	S1C	H<M
ENSMMUG00000010014	WSCD1	0.00019657	0.00457655	-1.06789	S1C	H<M
ENSMMUG00000010875	TEAD1	0.000189665	0.00457655	-1.09659	S1C	H<M
ENSMMUG00000012786	C1S	0.00019657	0.00457655	-1.11007	S1C	H<M
ENSMMUG00000013048	JUP	0.00019657	0.00457655	-1.03022	S1C	H<M
ENSMMUG00000014134	SLC47A2	0.00019657	0.00457655	-2.48059	S1C	H<M
ENSMMUG00000015799	TLL1	0.00019657	0.00457655	-3.1883	S1C	H<M
ENSMMUG00000020150	XIRP1	0.000189665	0.00457655	-2.65906	S1C	H<M
ENSMMUG00000020250	NTSR2	0.00019657	0.00457655	-1.30369	S1C	H<M
ENSMMUG00000021514	CHRNA2	0.00019657	0.00457655	-1.56672	S1C	H<M
ENSMMUG00000028736	HSD17B14	0.00019657	0.00457655	-1.01799	S1C	H<M
ENSMMUG00000029215	BDKRB1	0.00019657	0.00457655	-1.31273	S1C	H<M
ENSMMUG00000000872	GUCA1A	0.000300979	0.00655145	-2.75336	S1C	H<M
ENSMMUG00000003239	CYP11A1	0.000300979	0.00655145	-2.41533	S1C	H<M
ENSMMUG00000009414	SUN5	0.000308452	0.00655145	-1.71972	S1C	H<M
ENSMMUG00000010324	PAGE3	0.000308452	0.00655145	-2.38307	S1C	H<M
ENSMMUG00000010907	C9H10orf82	0.000300979	0.00655145	-1.03219	S1C	H<M
ENSMMUG00000012549	TBX20	0.000308452	0.00655145	-3.06966	S1C	H<M
ENSMMUG00000018216	KRT85	0.000308452	0.00655145	-2.2106	S1C	H<M
ENSMMUG00000020064	F9	0.000308452	0.00655145	-1.07169	S1C	H<M
ENSMMUG00000023981	U1	0.000308452	0.00655145	-1.01486	S1C	H<M
ENSMMUG00000034107	U6atac	0.000308452	0.00655145	-1.53841	S1C	H<M
ENSMMUG00000036087	7SK	0.000308452	0.00655145	-1.34633	S1C	H<M
ENSMMUG00000043114	U6	0.000308452	0.00655145	-1.76112	S1C	H<M
ENSMMUG00000043223	Y_RNA	0.000308452	0.00655145	-3.0489	S1C	H<M
ENSMMUG00000000454	PDLIM1	0.00039314	0.00738879	-1.06453	S1C	H<M
ENSMMUG00000001283	TP53I3	0.00039314	0.00738879	-1.10654	S1C	H<M
ENSMMUG00000003942	TRPV4	0.00039314	0.00738879	-1.59322	S1C	H<M
ENSMMUG00000004251	LPIN3	0.00039314	0.00738879	-1.38762	S1C	H<M
ENSMMUG00000004267	SYT9	0.00039314	0.00738879	-1.61498	S1C	H<M
ENSMMUG00000004976	MEOX2	0.00039314	0.00738879	-1.76994	S1C	H<M
ENSMMUG00000009607	HTR2C	0.00039314	0.00738879	-1.3838	S1C	H<M
ENSMMUG00000011173	TWIST1	0.00039314	0.00738879	-1.08052	S1C	H<M
ENSMMUG00000012288	CAPS2	0.00039314	0.00738879	-1.32832	S1C	H<M
ENSMMUG00000023509	NA	0.00039314	0.00738879	-1.57539	S1C	H<M
ENSMMUG00000023737	VGLL2	0.00039314	0.00738879	-2.78942	S1C	H<M
ENSMMUG00000048424	SDC4	0.00039314	0.00738879	-1.73676	S1C	H<M
ENSMMUG00000045656	IP6K3	0.000426794	0.00795952	-1.34657	S1C	H<M
ENSMMUG00000032139	TRABD2B	0.000556946	0.0102682	-3.24007	S1C	H<M
ENSMMUG00000000163	CHRNA6	0.000687994	0.0118708	-1.17573	S1C	H<M
ENSMMUG00000000500	FNDC1	0.000687994	0.0118708	-2.51548	S1C	H<M
ENSMMUG00000001910	HSPB7	0.000682224	0.0118708	-1.91681	S1C	H<M
ENSMMUG00000013788	GPR37L1	0.000687994	0.0118708	-1.03564	S1C	H<M
ENSMMUG00000039331	KCTD11	0.000687994	0.0118708	-1.10119	S1C	H<M
ENSMMUG00000001777	TESMIN	0.000891907	0.015067	-1.91059	S1C	H<M
ENSMMUG00000006118	THSD4	0.000891907	0.015067	-1.0627	S1C	H<M
ENSMMUG00000005259	WDR38	0.000969218	0.0161477	-1.47299	S1C	H<M
ENSMMUG00000011283	C16orf74	0.000969218	0.0161477	-3.15985	S1C	H<M
ENSMMUG00000016225	SLC22A8	0.000969218	0.0161477	-12.8048	S1C	H<M
ENSMMUG00000008578	HAPLN4	0.00102711	0.0166911	-1.44192	S1C	H<M
ENSMMUG00000012926	MUC15	0.00102711	0.0166911	-1.77212	S1C	H<M
ENSMMUG00000043025	PEA15	0.00102711	0.0166911	-1.30699	S1C	H<M
ENSMMUG00000008956	NEUROG3	0.00106696	0.0170903	-5.30859	S1C	H<M
ENSMMUG00000047302	CTF1	0.00106696	0.0170903	-2.23842	S1C	H<M
ENSMMUG00000000089	SPTLC3	0.00109136	0.0172415	-1.64331	S1C	H<M
ENSMMUG00000002861	TMEM45A	0.0011037	0.0172415	-1.68402	S1C	H<M
ENSMMUG00000005283	SFT2D2	0.00109136	0.0172415	-1.37247	S1C	H<M
ENSMMUG00000008967	VANGL1	0.0011037	0.0172415	-2.33138	S1C	H<M
ENSMMUG00000013405	ADAMTS5	0.00109136	0.0172415	-1.42468	S1C	H<M
ENSMMUG00000005716	COL13A1	0.00117942	0.0173603	-1.70682	S1C	H<M
ENSMMUG00000009597	Slc13a5	0.00117942	0.0173603	-1.24165	S1C	H<M
ENSMMUG00000009796	NKX3-1	0.00117942	0.0173603	-1.14059	S1C	H<M
ENSMMUG00000008334	GPR1	0.00186741	0.0255219	-1.2331	S1C	H<M
ENSMMUG00000022155	SULT2B1	0.00186741	0.0255219	-1.07876	S1C	H<M
ENSMMUG00000023298	FBXO15	0.00186741	0.0255219	-1.14549	S1C	H<M
ENSMMUG00000042352	SPX	0.00186741	0.0255219	-1.35325	S1C	H<M
ENSMMUG00000011111	IBSP	0.00193201	0.0263304	-4.4769	S1C	H<M
ENSMMUG00000000129	SH2D4A	0.00285026	0.0356663	-1.03043	S1C	H<M
ENSMMUG00000003144	KCNJ1	0.00285026	0.0356663	-1.45283	S1C	H<M
ENSMMUG00000005529	CP	0.00285026	0.0356663	-1.59507	S1C	H<M
ENSMMUG00000016244	POU1F1	0.00285026	0.0356663	-1.32864	S1C	H<M
ENSMMUG00000019945	FGFR3	0.00285026	0.0356663	-1.11336	S1C	H<M
ENSMMUG00000020078	HPDL	0.00285026	0.0356663	-1.12766	S1C	H<M
ENSMMUG00000020775	GRB7	0.00285026	0.0356663	-2.2666	S1C	H<M
ENSMMUG00000023294	HOMER3	0.00285026	0.0356663	-1.08673	S1C	H<M
ENSMMUG00000048942	ZNF556	0.00323235	0.0402395	-5.07307	S1C	H<M
ENSMMUG00000006301	AGXT2	0.00339889	0.0405078	-3.27285	S1C	H<M
ENSMMUG00000015599	RNASE11	0.00339889	0.0405078	-1.2534	S1C	H<M
ENSMMUG00000016451	SULT6B1	0.00339889	0.0405078	-3.60607	S1C	H<M
ENSMMUG00000017584	GATA5	0.00339889	0.0405078	-2.23043	S1C	H<M
ENSMMUG00000017955	ADGRF4	0.00333408	0.0405078	-2.34765	S1C	H<M
ENSMMUG00000022487	CEACAM18	0.00339889	0.0405078	-1.09378	S1C	H<M
ENSMMUG00000022962	CCR8	0.00339889	0.0405078	-1.07171	S1C	H<M
ENSMMUG00000023174	PIH1D3	0.00339889	0.0405078	-1.12057	S1C	H<M
ENSMMUG00000025311	Y_RNA	0.00339889	0.0405078	-1.05342	S1C	H<M
ENSMMUG00000025663	U6	0.00339889	0.0405078	-5.03084	S1C	H<M
ENSMMUG00000026011	Y_RNA	0.00339889	0.0405078	-2.05009	S1C	H<M
ENSMMUG00000031214	RHOD	0.00327281	0.0405078	-1.50682	S1C	H<M
ENSMMUG00000035455	SNORA25	0.00339889	0.0405078	-1.03729	S1C	H<M
ENSMMUG00000037043	U5	0.00339889	0.0405078	-1.9611	S1C	H<M
ENSMMUG00000039844	ZFAT-AS1_2	0.00339889	0.0405078	-3.75254	S1C	H<M
ENSMMUG00000043370	Metazoa_SRP	0.00339889	0.0405078	-1.91476	S1C	H<M
ENSMMUG00000047581	ST7-OT3_1	0.00339889	0.0405078	-3.08481	S1C	H<M
ENSMMUG00000048281	CCDC179	0.00339889	0.0405078	-1.10998	S1C	H<M
ENSMMUG00000048316	SLFN14	0.00339889	0.0405078	-1.90311	S1C	H<M
ENSMMUG00000048348	U6	0.00339889	0.0405078	-7.10454	S1C	H<M
ENSMMUG00000000785	IHH	0.00412797	0.0460344	-1.74675	S1C	H<M
ENSMMUG00000003827	ALB	0.00412797	0.0460344	-2.23827	S1C	H<M
ENSMMUG00000005745	EYA4	0.00412797	0.0460344	-1.03753	S1C	H<M
ENSMMUG00000007576	EYA1	0.00412797	0.0460344	-1.20657	S1C	H<M
ENSMMUG00000014782	STC2	0.00412797	0.0460344	-1.0738	S1C	H<M
ENSMMUG00000017483	EPS8L2	0.00412797	0.0460344	-1.10408	S1C	H<M
ENSMMUG00000022060	ARHGAP9	0.00412797	0.0460344	-1.32549	S1C	H<M
ENSMMUG00000030385	MYL10	0.00413828	0.0460344	-2.35714	S1C	H<M
ENSMMUG00000013507	LAD1	0.00433836	0.0477844	-1.54823	S1C	H<M
ENSMMUG00000036189	U1	1.27367e-05	0.00107581	2.81198	IPC	H>M
ENSMMUG00000041324	Metazoa_SRP	1.27367e-05	0.00107581	1.51662	IPC	H>M
ENSMMUG00000010818	PKD2L1	4.33913e-05	0.00289169	1.13979	IPC	H>M
ENSMMUG00000000323	ARHGAP4	9.82849e-05	0.00301241	1.09299	IPC	H>M
ENSMMUG00000000595	PKP2	9.82849e-05	0.00301241	3.87231	IPC	H>M
ENSMMUG00000001403	YIF1A	9.82849e-05	0.00301241	2.60417	IPC	H>M
ENSMMUG00000002883	NDST4	9.82849e-05	0.00301241	1.32484	IPC	H>M
ENSMMUG00000002892	RXRG	9.82849e-05	0.00301241	3.14858	IPC	H>M
ENSMMUG00000003475	MST4	9.82849e-05	0.00301241	6.82565	IPC	H>M
ENSMMUG00000003815	ADAMTSL5	9.82849e-05	0.00301241	3.46959	IPC	H>M
ENSMMUG00000004103	COL11A1	9.82849e-05	0.00301241	1.50463	IPC	H>M
ENSMMUG00000004668	ROR1	9.82849e-05	0.00301241	1.22807	IPC	H>M
ENSMMUG00000006662	MME	9.82849e-05	0.00301241	2.26254	IPC	H>M
ENSMMUG00000006731	CECR2	9.82849e-05	0.00301241	2.03106	IPC	H>M
ENSMMUG00000006812	DCLK3	9.82849e-05	0.00301241	1.75605	IPC	H>M
ENSMMUG00000006842	NA	9.82849e-05	0.00301241	1.4878	IPC	H>M
ENSMMUG00000007079	HTR3B	9.82849e-05	0.00301241	1.29662	IPC	H>M
ENSMMUG00000007293	RAB34	9.82849e-05	0.00301241	2.93554	IPC	H>M
ENSMMUG00000007584	GRP	9.82849e-05	0.00301241	3.38445	IPC	H>M
ENSMMUG00000010352	NEXN	9.82849e-05	0.00301241	1.55547	IPC	H>M
ENSMMUG00000012596	FOLH1	9.82849e-05	0.00301241	1.43728	IPC	H>M
ENSMMUG00000012667	ANXA1	9.82849e-05	0.00301241	1.03232	IPC	H>M
ENSMMUG00000012924	ANO3	9.82849e-05	0.00301241	1.94971	IPC	H>M
ENSMMUG00000013234	DACH1	9.82849e-05	0.00301241	1.1401	IPC	H>M
ENSMMUG00000013330	ENTPD3	9.82849e-05	0.00301241	1.05255	IPC	H>M
ENSMMUG00000013333	DIRAS3	9.82849e-05	0.00301241	3.62114	IPC	H>M
ENSMMUG00000014763	GPR6	9.82849e-05	0.00301241	5.21872	IPC	H>M
ENSMMUG00000015017	LMO1	9.82849e-05	0.00301241	2.67414	IPC	H>M
ENSMMUG00000015999	IFI35	9.82849e-05	0.00301241	1.01809	IPC	H>M
ENSMMUG00000016001	VAT1	9.82849e-05	0.00301241	1.12068	IPC	H>M
ENSMMUG00000016223	MYCL	9.82849e-05	0.00301241	1.97121	IPC	H>M
ENSMMUG00000017298	TRIM59	9.82849e-05	0.00301241	1.62286	IPC	H>M
ENSMMUG00000017302	HPCA	9.82849e-05	0.00301241	1.70169	IPC	H>M
ENSMMUG00000017977	ADAMTS3	9.82849e-05	0.00301241	3.95946	IPC	H>M
ENSMMUG00000019359	STRIP2	9.82849e-05	0.00301241	1.59285	IPC	H>M
ENSMMUG00000020334	PROS1	9.82849e-05	0.00301241	1.17802	IPC	H>M
ENSMMUG00000020687	CCDC88C	9.82849e-05	0.00301241	1.3823	IPC	H>M
ENSMMUG00000021794	CFAP73	9.82849e-05	0.00301241	1.66034	IPC	H>M
ENSMMUG00000021931	AOX1	9.82849e-05	0.00301241	1.93399	IPC	H>M
ENSMMUG00000022598	RASGRP2	9.82849e-05	0.00301241	1.44773	IPC	H>M
ENSMMUG00000022615	EGFL6	9.82849e-05	0.00301241	2.16611	IPC	H>M
ENSMMUG00000022982	IQGAP2	9.82849e-05	0.00301241	2.24741	IPC	H>M
ENSMMUG00000023324	MUM1L1	9.82849e-05	0.00301241	1.64079	IPC	H>M
ENSMMUG00000030145	CCDC152	9.82849e-05	0.00301241	1.73007	IPC	H>M
ENSMMUG00000038996	SYNDIG1L	9.82849e-05	0.00301241	4.2277	IPC	H>M
ENSMMUG00000039764	C1QB	9.82849e-05	0.00301241	1.26411	IPC	H>M
ENSMMUG00000040034	ZMAT5	9.82849e-05	0.00301241	2.88083	IPC	H>M
ENSMMUG00000040097	KCNA4	9.82849e-05	0.00301241	1.17465	IPC	H>M
ENSMMUG00000040876	LINGO3	9.82849e-05	0.00301241	1.26925	IPC	H>M
ENSMMUG00000040920	BTG1	9.82849e-05	0.00301241	1.60482	IPC	H>M
ENSMMUG00000045545	GPRIN3	9.82849e-05	0.00301241	2.88869	IPC	H>M
ENSMMUG00000045691	RAG1	9.82849e-05	0.00301241	2.71183	IPC	H>M
ENSMMUG00000045962	AVPR2	9.82849e-05	0.00301241	1.83907	IPC	H>M
ENSMMUG00000046155	TRPM8	9.82849e-05	0.00301241	1.15674	IPC	H>M
ENSMMUG00000047806	CARHSP1	9.82849e-05	0.00301241	1.70018	IPC	H>M
ENSMMUG00000048302	AGFG2	9.82849e-05	0.00301241	1.04874	IPC	H>M
ENSMMUG00000011764	GHRHR	0.000103763	0.0031082	1.01716	IPC	H>M
ENSMMUG00000001307	RTL9	0.00019657	0.00522078	1.09787	IPC	H>M
ENSMMUG00000006528	ARHGAP15	0.00019657	0.00522078	1.73464	IPC	H>M
ENSMMUG00000010358	SLC35F2	0.00019657	0.00522078	1.00446	IPC	H>M
ENSMMUG00000015298	CD38	0.00019657	0.00522078	4.31712	IPC	H>M
ENSMMUG00000016758	TMEM159	0.00019657	0.00522078	1.83521	IPC	H>M
ENSMMUG00000021730	SEMA3D	0.00019657	0.00522078	1.69289	IPC	H>M
ENSMMUG00000021858	CHODL	0.00019657	0.00522078	3.03868	IPC	H>M
ENSMMUG00000046186	STC1	0.00019657	0.00522078	5.23553	IPC	H>M
ENSMMUG00000045818	uc_338	0.000221196	0.00582161	2.3301	IPC	H>M
ENSMMUG00000006214	OR11L1	0.000308452	0.00719292	1.14845	IPC	H>M
ENSMMUG00000015080	PIK3R3	0.000308452	0.00719292	2.53046	IPC	H>M
ENSMMUG00000018270	NKX2-3	0.000308452	0.00719292	4.64162	IPC	H>M
ENSMMUG00000019025	KLK12	0.000308452	0.00719292	1.76661	IPC	H>M
ENSMMUG00000019881	C16orf78	0.000308452	0.00719292	4.70814	IPC	H>M
ENSMMUG00000022487	CEACAM18	0.000308452	0.00719292	1.78249	IPC	H>M
ENSMMUG00000036937	U6	0.000308452	0.00719292	2.51773	IPC	H>M
ENSMMUG00000042003	uc_338	0.000308452	0.00719292	1.07896	IPC	H>M
ENSMMUG00000046797	Y_RNA	0.000308452	0.00719292	1.28872	IPC	H>M
ENSMMUG00000007204	CYP2W1	0.000331377	0.00761747	3.49466	IPC	H>M
ENSMMUG00000008087	G6PC	0.000331377	0.00761747	1.64157	IPC	H>M
ENSMMUG00000024307	U4	0.000331377	0.00761747	3.36119	IPC	H>M
ENSMMUG00000027919	U6	0.000331377	0.00761747	1.49234	IPC	H>M
ENSMMUG00000034354	5S_rRNA	0.000331377	0.00761747	1.19206	IPC	H>M
ENSMMUG00000005034	MB	0.00039314	0.00842409	3.36147	IPC	H>M
ENSMMUG00000005805	HYDIN	0.00039314	0.00842409	2.64989	IPC	H>M
ENSMMUG00000008299	FANCC	0.00039314	0.00842409	1.00907	IPC	H>M
ENSMMUG00000011845	HK2	0.00039314	0.00842409	1.07555	IPC	H>M
ENSMMUG00000012406	PCOLCE2	0.00039314	0.00842409	1.54787	IPC	H>M
ENSMMUG00000014213	CACNA1H	0.00039314	0.00842409	3.4494	IPC	H>M
ENSMMUG00000015959	ARPP21	0.00039314	0.00842409	1.15446	IPC	H>M
ENSMMUG00000017497	RIPOR2	0.00039314	0.00842409	1.0265	IPC	H>M
ENSMMUG00000017593	CD3E	0.00039314	0.00842409	3.61707	IPC	H>M
ENSMMUG00000018166	MYB	0.00039314	0.00842409	2.05419	IPC	H>M
ENSMMUG00000020068	OSTN	0.00039314	0.00842409	2.17605	IPC	H>M
ENSMMUG00000020861	EVC	0.00039314	0.00842409	2.13796	IPC	H>M
ENSMMUG00000021560	C22orf23	0.00039314	0.00842409	1.02102	IPC	H>M
ENSMMUG00000022205	PCBP4	0.00039314	0.00842409	1.04479	IPC	H>M
ENSMMUG00000040702	TPPP3	0.00039314	0.00842409	3.30691	IPC	H>M
ENSMMUG00000046626	LIPH	0.000600373	0.012496	1.68219	IPC	H>M
ENSMMUG00000001748	SYK	0.000687994	0.0137296	1.18056	IPC	H>M
ENSMMUG00000030780	FOXO1	0.000687994	0.0137296	1.04891	IPC	H>M
ENSMMUG00000042946	CD36	0.000687994	0.0137296	2.47887	IPC	H>M
ENSMMUG00000006037	HTRA4	0.00102711	0.019254	4.28291	IPC	H>M
ENSMMUG00000014325	CYBA	0.00102711	0.019254	3.55033	IPC	H>M
ENSMMUG00000000524	SCNN1B	0.0011037	0.0196502	3.69028	IPC	H>M
ENSMMUG00000010384	ARMC3	0.00106696	0.0196502	1.3671	IPC	H>M
ENSMMUG00000014754	MYH6	0.00106696	0.0196502	6.06745	IPC	H>M
ENSMMUG00000022811	GPBAR1	0.0011037	0.0196502	2.03869	IPC	H>M
ENSMMUG00000023416	IGF2BP2	0.0011037	0.0196502	4.59281	IPC	H>M
ENSMMUG00000004492	AIM2	0.00117942	0.0196723	1.31652	IPC	H>M
ENSMMUG00000006243	TDRD9	0.00117942	0.0196723	1.13027	IPC	H>M
ENSMMUG00000007964	TMEM215	0.00117942	0.0196723	4.84944	IPC	H>M
ENSMMUG00000009984	PDYN	0.00117942	0.0196723	1.04145	IPC	H>M
ENSMMUG00000014151	ENPP1	0.00117942	0.0196723	1.43312	IPC	H>M
ENSMMUG00000014396	FRZB	0.00117942	0.0196723	1.13377	IPC	H>M
ENSMMUG00000015812	CD48	0.00117942	0.0196723	2.08015	IPC	H>M
ENSMMUG00000018454	MNDA	0.00117942	0.0196723	1.09575	IPC	H>M
ENSMMUG00000021536	OLFML3	0.00117942	0.0196723	1.03174	IPC	H>M
ENSMMUG00000023210	SBSPON	0.00117942	0.0196723	1.50817	IPC	H>M
ENSMMUG00000046670	TRH	0.00117942	0.0196723	3.42179	IPC	H>M
ENSMMUG00000048694	PLK5	0.00117942	0.0196723	2.39026	IPC	H>M
ENSMMUG00000017047	T	0.00156702	0.0260179	4.17674	IPC	H>M
ENSMMUG00000002268	AFMID	0.00186741	0.0286481	1.70851	IPC	H>M
ENSMMUG00000009660	SNTG2	0.00186741	0.0286481	1.37024	IPC	H>M
ENSMMUG00000010743	CHRNA5	0.00186741	0.0286481	3.7874	IPC	H>M
ENSMMUG00000012787	NA	0.00186741	0.0286481	1.8764	IPC	H>M
ENSMMUG00000012997	VMO1	0.00186741	0.0286481	1.72	IPC	H>M
ENSMMUG00000013566	IL20RA	0.00186741	0.0286481	1.11848	IPC	H>M
ENSMMUG00000014319	CALCR	0.00186741	0.0286481	1.74366	IPC	H>M
ENSMMUG00000016255	TEP1	0.00186741	0.0286481	1.05512	IPC	H>M
ENSMMUG00000016476	TRAIP	0.00186741	0.0286481	1.24338	IPC	H>M
ENSMMUG00000016616	WNK4	0.00186741	0.0286481	3.74005	IPC	H>M
ENSMMUG00000017265	CACNA2D4	0.00186741	0.0286481	1.12922	IPC	H>M
ENSMMUG00000022628	MMD	0.00186741	0.0286481	1.25103	IPC	H>M
ENSMMUG00000023554	GABRA5	0.00186741	0.0286481	1.15828	IPC	H>M
ENSMMUG00000038771	OLFML1	0.00186741	0.0286481	1.21843	IPC	H>M
ENSMMUG00000039015	C6orf141	0.00186741	0.0286481	2.59721	IPC	H>M
ENSMMUG00000025257	SNORA46	0.00190598	0.0291474	2.24538	IPC	H>M
ENSMMUG00000043761	C1orf210	0.00190598	0.0291474	2.3593	IPC	H>M
ENSMMUG00000047287	Y_RNA	0.00190598	0.0291474	1.72241	IPC	H>M
ENSMMUG00000010083	NOS2	0.00195183	0.0297234	1.03756	IPC	H>M
ENSMMUG00000004798	S100G	0.00257551	0.0388143	1.48674	IPC	H>M
ENSMMUG00000015518	LRRC52	0.00257551	0.0388143	2.1102	IPC	H>M
ENSMMUG00000022870	SLC36A3	0.00257551	0.0388143	1.27104	IPC	H>M
ENSMMUG00000047528	Y_RNA	0.00257551	0.0388143	1.03135	IPC	H>M
ENSMMUG00000011718	GLYAT	0.002684	0.0404074	1.88743	IPC	H>M
ENSMMUG00000000342	TRPC7	0.00285026	0.0411616	1.14234	IPC	H>M
ENSMMUG00000000880	SCIN	0.00285026	0.0411616	1.77272	IPC	H>M
ENSMMUG00000011512	ANO2	0.00285026	0.0411616	1.14417	IPC	H>M
ENSMMUG00000015608	NA	0.00285026	0.0411616	1.10024	IPC	H>M
ENSMMUG00000016335	PALMD	0.00285026	0.0411616	1.26464	IPC	H>M
ENSMMUG00000001259	ANHX	0.00339889	0.0463218	1.27542	IPC	H>M
ENSMMUG00000003206	PPY	0.00339889	0.0463218	4.37246	IPC	H>M
ENSMMUG00000012350	MPST	0.00336496	0.0463218	1.16659	IPC	H>M
ENSMMUG00000013449	CDX4	0.00339889	0.0463218	4.02662	IPC	H>M
ENSMMUG00000016996	CYP4F22	0.00339889	0.0463218	3.6972	IPC	H>M
ENSMMUG00000018606	NA	0.00339889	0.0463218	1.20963	IPC	H>M
ENSMMUG00000025913	SNORA25	0.00339889	0.0463218	1.86724	IPC	H>M
ENSMMUG00000032747	U6	0.00339889	0.0463218	1.86158	IPC	H>M
ENSMMUG00000045700	SNTN	0.00339889	0.0463218	8.51162	IPC	H>M
ENSMMUG00000046782	HULC	0.00339889	0.0463218	3.9221	IPC	H>M
ENSMMUG00000047606	HOXD4	0.00339889	0.0463218	2.47176	IPC	H>M
ENSMMUG00000048232	MINDY4B	0.00339889	0.0463218	3.34047	IPC	H>M
ENSMMUG00000006651	C1orf185	0.00355124	0.0479483	2.09927	IPC	H>M
ENSMMUG00000009115	TTLL8	0.00355124	0.0479483	1.3581	IPC	H>M
ENSMMUG00000017327	SLAMF7	0.00355124	0.0479483	2.14958	IPC	H>M
ENSMMUG00000019878	C9	0.00355124	0.0479483	1.72669	IPC	H>M
ENSMMUG00000022437	PADI6	0.00355124	0.0479483	2.00176	IPC	H>M
ENSMMUG00000037580	HSD17B2	0.00355124	0.0479483	4.04612	IPC	H>M
ENSMMUG00000037622	OSR1	0.00370793	0.0498786	1.40242	IPC	H>M
ENSMMUG00000012046	PQLC2L	1.27367e-05	0.00107581	-4.13238	IPC	H<M
ENSMMUG00000023072	FABP6	1.27367e-05	0.00107581	-3.08745	IPC	H<M
ENSMMUG00000040199	DLX6	1.27367e-05	0.00107581	-1.49028	IPC	H<M
ENSMMUG00000006469	TSPAN8	4.33913e-05	0.00289169	-1.40597	IPC	H<M
ENSMMUG00000014078	NEUROG2	4.33913e-05	0.00289169	-3.39008	IPC	H<M
ENSMMUG00000000122	HEBP2	9.82849e-05	0.00301241	-1.28787	IPC	H<M
ENSMMUG00000000368	TSPAN18	9.82849e-05	0.00301241	-1.78444	IPC	H<M
ENSMMUG00000001127	TIMP4	9.82849e-05	0.00301241	-2.72135	IPC	H<M
ENSMMUG00000001304	TGFBR1	9.82849e-05	0.00301241	-1.47812	IPC	H<M
ENSMMUG00000001579	MATN3	9.82849e-05	0.00301241	-1.23482	IPC	H<M
ENSMMUG00000002023	ZIC3	9.82849e-05	0.00301241	-10.8645	IPC	H<M
ENSMMUG00000002366	GRID2	9.82849e-05	0.00301241	-2.46855	IPC	H<M
ENSMMUG00000002431	RNF152	9.82849e-05	0.00301241	-2.91199	IPC	H<M
ENSMMUG00000002549	TREH	9.82849e-05	0.00301241	-2.3722	IPC	H<M
ENSMMUG00000002574	SCGN	9.82849e-05	0.00301241	-2.92631	IPC	H<M
ENSMMUG00000003370	NFATC4	9.82849e-05	0.00301241	-1.30201	IPC	H<M
ENSMMUG00000003802	INPP5A	9.82849e-05	0.00301241	-1.00205	IPC	H<M
ENSMMUG00000003942	TRPV4	9.82849e-05	0.00301241	-2.45487	IPC	H<M
ENSMMUG00000004768	SYTL1	9.82849e-05	0.00301241	-5.40449	IPC	H<M
ENSMMUG00000005370	KCNH8	9.82849e-05	0.00301241	-1.36211	IPC	H<M
ENSMMUG00000005432	CLTCL1	9.82849e-05	0.00301241	-1.57735	IPC	H<M
ENSMMUG00000005579	SOGA1	9.82849e-05	0.00301241	-1.32872	IPC	H<M
ENSMMUG00000005733	RAB37	9.82849e-05	0.00301241	-1.52988	IPC	H<M
ENSMMUG00000005744	GRIN2C	9.82849e-05	0.00301241	-3.92501	IPC	H<M
ENSMMUG00000005785	TMEM63A	9.82849e-05	0.00301241	-1.79078	IPC	H<M
ENSMMUG00000006437	CA8	9.82849e-05	0.00301241	-2.09866	IPC	H<M
ENSMMUG00000006811	STK10	9.82849e-05	0.00301241	-1.55662	IPC	H<M
ENSMMUG00000007181	RGS3	9.82849e-05	0.00301241	-1.01757	IPC	H<M
ENSMMUG00000008296	NEUROD1	9.82849e-05	0.00301241	-2.3175	IPC	H<M
ENSMMUG00000008403	NA	9.82849e-05	0.00301241	-3.67482	IPC	H<M
ENSMMUG00000008757	SHF	9.82849e-05	0.00301241	-2.30048	IPC	H<M
ENSMMUG00000008967	VANGL1	9.82849e-05	0.00301241	-3.5405	IPC	H<M
ENSMMUG00000008992	NPL	9.82849e-05	0.00301241	-1.75704	IPC	H<M
ENSMMUG00000009251	TSPAN9	9.82849e-05	0.00301241	-1.51618	IPC	H<M
ENSMMUG00000009304	AMDHD1	9.82849e-05	0.00301241	-2.5249	IPC	H<M
ENSMMUG00000009606	HRH3	9.82849e-05	0.00301241	-1.47984	IPC	H<M
ENSMMUG00000011173	TWIST1	9.82849e-05	0.00301241	-1.45071	IPC	H<M
ENSMMUG00000011555	IL16	9.82849e-05	0.00301241	-1.74778	IPC	H<M
ENSMMUG00000011963	CAPS	9.82849e-05	0.00301241	-1.27333	IPC	H<M
ENSMMUG00000012048	TMEM173	9.82849e-05	0.00301241	-1.52891	IPC	H<M
ENSMMUG00000013504	IGFN1	9.82849e-05	0.00301241	-4.49014	IPC	H<M
ENSMMUG00000015437	NA	9.82849e-05	0.00301241	-1.86046	IPC	H<M
ENSMMUG00000015565	ARTN	9.82849e-05	0.00301241	-2.00605	IPC	H<M
ENSMMUG00000015799	TLL1	9.82849e-05	0.00301241	-3.21284	IPC	H<M
ENSMMUG00000016387	ADM	9.82849e-05	0.00301241	-1.9027	IPC	H<M
ENSMMUG00000016564	HCN4	9.82849e-05	0.00301241	-2.92838	IPC	H<M
ENSMMUG00000017258	MC4R	9.82849e-05	0.00301241	-2.4177	IPC	H<M
ENSMMUG00000017483	EPS8L2	9.82849e-05	0.00301241	-1.40101	IPC	H<M
ENSMMUG00000017621	CD22	9.82849e-05	0.00301241	-3.91574	IPC	H<M
ENSMMUG00000018550	FAM196A	9.82849e-05	0.00301241	-1.83906	IPC	H<M
ENSMMUG00000018756	GRAMD2A	9.82849e-05	0.00301241	-1.70232	IPC	H<M
ENSMMUG00000019868	NKD1	9.82849e-05	0.00301241	-1.91171	IPC	H<M
ENSMMUG00000020697	LTB4R	9.82849e-05	0.00301241	-2.13141	IPC	H<M
ENSMMUG00000021514	CHRNA2	9.82849e-05	0.00301241	-1.72956	IPC	H<M
ENSMMUG00000021547	2019-03-03	9.82849e-05	0.00301241	-1.98441	IPC	H<M
ENSMMUG00000021696	EBF1	9.82849e-05	0.00301241	-2.72703	IPC	H<M
ENSMMUG00000021784	NXPH4	9.82849e-05	0.00301241	-1.44908	IPC	H<M
ENSMMUG00000022065	IRF6	9.82849e-05	0.00301241	-3.11873	IPC	H<M
ENSMMUG00000022524	ABLIM1	9.82849e-05	0.00301241	-1.27475	IPC	H<M
ENSMMUG00000023073	CCNJL	9.82849e-05	0.00301241	-3.10832	IPC	H<M
ENSMMUG00000023294	HOMER3	9.82849e-05	0.00301241	-1.26325	IPC	H<M
ENSMMUG00000029010	RNF122	9.82849e-05	0.00301241	-5.31569	IPC	H<M
ENSMMUG00000030922	SDC1	9.82849e-05	0.00301241	-1.92046	IPC	H<M
ENSMMUG00000031111	LRRC10B	9.82849e-05	0.00301241	-2.11217	IPC	H<M
ENSMMUG00000038011	OPRK1	9.82849e-05	0.00301241	-1.34008	IPC	H<M
ENSMMUG00000039294	INSM1	9.82849e-05	0.00301241	-1.25151	IPC	H<M
ENSMMUG00000042938	CDR2L	9.82849e-05	0.00301241	-1.47412	IPC	H<M
ENSMMUG00000043146	INHBB	9.82849e-05	0.00301241	-2.35685	IPC	H<M
ENSMMUG00000043810	NA	9.82849e-05	0.00301241	-1.85532	IPC	H<M
ENSMMUG00000044009	NA	9.82849e-05	0.00301241	-4.50485	IPC	H<M
ENSMMUG00000047925	PRR29	9.82849e-05	0.00301241	-1.29504	IPC	H<M
ENSMMUG00000048855	GNG7	9.82849e-05	0.00301241	-2.002	IPC	H<M
ENSMMUG00000006936	GIPR	0.000102007	0.00306189	-1.59382	IPC	H<M
ENSMMUG00000008748	DUOXA1	0.000102007	0.00306189	-2.51815	IPC	H<M
ENSMMUG00000032139	TRABD2B	0.000102007	0.00306189	-2.7789	IPC	H<M
ENSMMUG00000045939	TP53AIP1	0.000102007	0.00306189	-1.94042	IPC	H<M
ENSMMUG00000000163	CHRNA6	0.00019657	0.00522078	-1.78951	IPC	H<M
ENSMMUG00000001283	TP53I3	0.00019657	0.00522078	-1.16789	IPC	H<M
ENSMMUG00000009022	GDPD5	0.00019657	0.00522078	-1.50954	IPC	H<M
ENSMMUG00000009703	OXTR	0.00019657	0.00522078	-1.25117	IPC	H<M
ENSMMUG00000014485	SKOR1	0.000189665	0.00522078	-3.01945	IPC	H<M
ENSMMUG00000014813	ABCA12	0.00019657	0.00522078	-2.03082	IPC	H<M
ENSMMUG00000018861	HEYL	0.00019657	0.00522078	-1.11544	IPC	H<M
ENSMMUG00000042510	F5	0.00019657	0.00522078	-2.39656	IPC	H<M
ENSMMUG00000007769	FAM19A3	0.000300979	0.00719292	-3.70946	IPC	H<M
ENSMMUG00000012173	SPP2	0.000308452	0.00719292	-1.33311	IPC	H<M
ENSMMUG00000023039	PLAC1	0.000308452	0.00719292	-2.9044	IPC	H<M
ENSMMUG00000025197	U6	0.000308452	0.00719292	-3.3252	IPC	H<M
ENSMMUG00000026011	Y_RNA	0.000308452	0.00719292	-2.17157	IPC	H<M
ENSMMUG00000026323	5S_rRNA	0.000308452	0.00719292	-6.60351	IPC	H<M
ENSMMUG00000027775	Y_RNA	0.000308452	0.00719292	-1.86282	IPC	H<M
ENSMMUG00000034814	7SK	0.000308452	0.00719292	-2.12377	IPC	H<M
ENSMMUG00000039844	ZFAT-AS1_2	0.000308452	0.00719292	-1.03507	IPC	H<M
ENSMMUG00000041462	U7	0.000308452	0.00719292	-1.13047	IPC	H<M
ENSMMUG00000042776	DSCR4	0.000308452	0.00719292	-1.63349	IPC	H<M
ENSMMUG00000043223	Y_RNA	0.000308452	0.00719292	-3.2864	IPC	H<M
ENSMMUG00000045778	DCANP1	0.000308452	0.00719292	-2.24199	IPC	H<M
ENSMMUG00000048348	U6	0.000308452	0.00719292	-6.25959	IPC	H<M
ENSMMUG00000000882	SPAG6	0.00039314	0.00842409	-1.02608	IPC	H<M
ENSMMUG00000005983	GRIN2D	0.00039314	0.00842409	-1.19963	IPC	H<M
ENSMMUG00000006211	ACAP1	0.00039314	0.00842409	-3.48626	IPC	H<M
ENSMMUG00000008990	RGS8	0.00039314	0.00842409	-1.09615	IPC	H<M
ENSMMUG00000012207	NOD2	0.00039314	0.00842409	-1.32364	IPC	H<M
ENSMMUG00000013840	NFIA	0.00039314	0.00842409	-1.20818	IPC	H<M
ENSMMUG00000020320	SEC16B	0.00039314	0.00842409	-1.67912	IPC	H<M
ENSMMUG00000021914	SPON1	0.00039314	0.00842409	-1.56217	IPC	H<M
ENSMMUG00000039331	KCTD11	0.00039314	0.00842409	-1.02791	IPC	H<M
ENSMMUG00000004864	TEX38	0.000556946	0.0116254	-5.08752	IPC	H<M
ENSMMUG00000022988	F2RL2	0.000556946	0.0116254	-3.80319	IPC	H<M
ENSMMUG00000031976	PRPH	0.000556946	0.0116254	-3.05458	IPC	H<M
ENSMMUG00000006118	THSD4	0.000682224	0.0137296	-1.50556	IPC	H<M
ENSMMUG00000007004	RNF43	0.000687994	0.0137296	-1.31495	IPC	H<M
ENSMMUG00000017449	TRIM67	0.000687994	0.0137296	-2.40868	IPC	H<M
ENSMMUG00000019977	MYH15	0.000687994	0.0137296	-1.0191	IPC	H<M
ENSMMUG00000022697	STEAP4	0.000682224	0.0137296	-1.44904	IPC	H<M
ENSMMUG00000023218	ONECUT2	0.000682224	0.0137296	-2.71661	IPC	H<M
ENSMMUG00000044161	C20orf202	0.000687994	0.0137296	-1.82556	IPC	H<M
ENSMMUG00000003244	POU2AF1	0.000795457	0.0156803	-2.55253	IPC	H<M
ENSMMUG00000016983	ACRBP	0.000795457	0.0156803	-1.47903	IPC	H<M
ENSMMUG00000000089	SPTLC3	0.000891907	0.0173695	-2.24236	IPC	H<M
ENSMMUG00000003021	SLC5A12	0.000969218	0.0185274	-2.97451	IPC	H<M
ENSMMUG00000046655	PHLDB1	0.000969218	0.0185274	-1.22429	IPC	H<M
ENSMMUG00000000658	CDHR1	0.00109136	0.0196502	-1.06108	IPC	H<M
ENSMMUG00000002553	CYP19A1	0.0011037	0.0196502	-2.24955	IPC	H<M
ENSMMUG00000009163	PAX2	0.00106696	0.0196502	-12.0154	IPC	H<M
ENSMMUG00000011174	FERD3L	0.0011037	0.0196502	-1.92817	IPC	H<M
ENSMMUG00000018243	FAM131C	0.0011037	0.0196502	-2.65783	IPC	H<M
ENSMMUG00000044679	NHLH2	0.00109136	0.0196502	-1.83809	IPC	H<M
ENSMMUG00000000811	CD53	0.00117942	0.0196723	-1.66178	IPC	H<M
ENSMMUG00000004109	CDK18	0.00117942	0.0196723	-1.05482	IPC	H<M
ENSMMUG00000005361	MCOLN3	0.00117942	0.0196723	-1.63562	IPC	H<M
ENSMMUG00000006921	WNT11	0.00117942	0.0196723	-1.9556	IPC	H<M
ENSMMUG00000009614	STAC	0.00117942	0.0196723	-1.74221	IPC	H<M
ENSMMUG00000012330	ADAMTS14	0.00117942	0.0196723	-1.99529	IPC	H<M
ENSMMUG00000020084	MYH3	0.00117942	0.0196723	-1.31046	IPC	H<M
ENSMMUG00000031540	P2RY1	0.00117942	0.0196723	-1.16003	IPC	H<M
ENSMMUG00000000500	FNDC1	0.00186741	0.0286481	-2.05654	IPC	H<M
ENSMMUG00000001694	FZD8	0.00186741	0.0286481	-1.06957	IPC	H<M
ENSMMUG00000003261	BCL11B	0.00186741	0.0286481	-1.15861	IPC	H<M
ENSMMUG00000003414	ABCC3	0.00186741	0.0286481	-1.10331	IPC	H<M
ENSMMUG00000003789	SLC9A3	0.00186741	0.0286481	-1.13449	IPC	H<M
ENSMMUG00000004056	FRMPD2	0.00186741	0.0286481	-1.16381	IPC	H<M
ENSMMUG00000004111	GPR83	0.00186741	0.0286481	-1.19878	IPC	H<M
ENSMMUG00000011110	MEPE	0.00186741	0.0286481	-1.47591	IPC	H<M
ENSMMUG00000016686	BUB1B	0.00186741	0.0286481	-1.13069	IPC	H<M
ENSMMUG00000040475	OTOS	0.00186741	0.0286481	-1.25767	IPC	H<M
ENSMMUG00000016256	MYO3B	0.00195183	0.0297234	-2.08205	IPC	H<M
ENSMMUG00000021499	SAMD3	0.00254608	0.0386112	-1.44721	IPC	H<M
ENSMMUG00000009231	NKAIN4	0.00285026	0.0411616	-1.08473	IPC	H<M
ENSMMUG00000020856	NA	0.00285026	0.0411616	-1.21783	IPC	H<M
ENSMMUG00000039473	C21orf58	0.00285026	0.0411616	-1.58612	IPC	H<M
ENSMMUG00000004673	SBK3	0.00339889	0.0463218	-3.10824	IPC	H<M
ENSMMUG00000006301	AGXT2	0.00339889	0.0463218	-2.1772	IPC	H<M
ENSMMUG00000008030	EPS8L3	0.00339889	0.0463218	-1.58101	IPC	H<M
ENSMMUG00000010324	PAGE3	0.00339889	0.0463218	-4.26488	IPC	H<M
ENSMMUG00000012037	ITLN2	0.00339889	0.0463218	-2.72101	IPC	H<M
ENSMMUG00000015088	TAAR1	0.00339889	0.0463218	-1.28093	IPC	H<M
ENSMMUG00000016176	OR13G1	0.00339889	0.0463218	-2.9303	IPC	H<M
ENSMMUG00000017818	SFTPB	0.00339889	0.0463218	-5.18705	IPC	H<M
ENSMMUG00000023435	AGXT	0.00339889	0.0463218	-6.42589	IPC	H<M
ENSMMUG00000024087	5S_rRNA	0.00339889	0.0463218	-1.90732	IPC	H<M
ENSMMUG00000025663	U6	0.00339889	0.0463218	-4.32003	IPC	H<M
ENSMMUG00000027857	U6	0.00339889	0.0463218	-1.89051	IPC	H<M
ENSMMUG00000032964	5S_rRNA	0.00339889	0.0463218	-2.1059	IPC	H<M
ENSMMUG00000033230	SNORD70	0.00339889	0.0463218	-1.23764	IPC	H<M
ENSMMUG00000035455	SNORA25	0.00339889	0.0463218	-1.16368	IPC	H<M
ENSMMUG00000035888	SNORD121A	0.00339889	0.0463218	-3.81948	IPC	H<M
ENSMMUG00000041093	U6	0.00339889	0.0463218	-1.3183	IPC	H<M
ENSMMUG00000046335	TRAV16	0.00339889	0.0463218	-4.69939	IPC	H<M
ENSMMUG00000047993	SNORD53_SNORD92	0.00339889	0.0463218	-5.29478	IPC	H<M
ENSMMUG00000000595	PKP2	0.001554	0.0344154	3.53874	DFC	H>M
ENSMMUG00000000707	APOBR	0.001554	0.0344154	2.84362	DFC	H>M
ENSMMUG00000001403	YIF1A	0.001554	0.0344154	1.40735	DFC	H>M
ENSMMUG00000002201	ABCC12	0.001554	0.0344154	1.05073	DFC	H>M
ENSMMUG00000002439	WNT16	0.001554	0.0344154	2.59839	DFC	H>M
ENSMMUG00000002517	PTPDC1	0.001554	0.0344154	1.19772	DFC	H>M
ENSMMUG00000002883	NDST4	0.001554	0.0344154	1.83563	DFC	H>M
ENSMMUG00000002892	RXRG	0.001554	0.0344154	2.26941	DFC	H>M
ENSMMUG00000002925	FSTL1	0.001554	0.0344154	1.97767	DFC	H>M
ENSMMUG00000003815	ADAMTSL5	0.001554	0.0344154	8.44524	DFC	H>M
ENSMMUG00000003927	PAQR9	0.001554	0.0344154	3.12805	DFC	H>M
ENSMMUG00000004668	ROR1	0.001554	0.0344154	1.12039	DFC	H>M
ENSMMUG00000005034	MB	0.001554	0.0344154	4.12952	DFC	H>M
ENSMMUG00000005123	ZNF114	0.001554	0.0344154	1.35998	DFC	H>M
ENSMMUG00000005521	GYG1	0.001554	0.0344154	1.36532	DFC	H>M
ENSMMUG00000005732	LAP3	0.001554	0.0344154	1.05898	DFC	H>M
ENSMMUG00000005805	HYDIN	0.001554	0.0344154	6.37328	DFC	H>M
ENSMMUG00000006528	ARHGAP15	0.001554	0.0344154	1.67696	DFC	H>M
ENSMMUG00000006662	MME	0.001554	0.0344154	4.07978	DFC	H>M
ENSMMUG00000006703	SLC10A4	0.001554	0.0344154	1.11446	DFC	H>M
ENSMMUG00000006731	CECR2	0.001554	0.0344154	1.77916	DFC	H>M
ENSMMUG00000006812	DCLK3	0.001554	0.0344154	2.46521	DFC	H>M
ENSMMUG00000006842	NA	0.001554	0.0344154	1.64788	DFC	H>M
ENSMMUG00000007293	RAB34	0.001554	0.0344154	1.74099	DFC	H>M
ENSMMUG00000007967	RNF135	0.001554	0.0344154	1.06665	DFC	H>M
ENSMMUG00000009361	ZFAND6	0.001554	0.0344154	1.16352	DFC	H>M
ENSMMUG00000009926	SERPINE1	0.001554	0.0344154	2.24092	DFC	H>M
ENSMMUG00000010352	NEXN	0.001554	0.0344154	3.86074	DFC	H>M
ENSMMUG00000010358	SLC35F2	0.001554	0.0344154	1.20078	DFC	H>M
ENSMMUG00000010927	TNFAIP6	0.001554	0.0344154	1.98366	DFC	H>M
ENSMMUG00000011498	DOCK11	0.001554	0.0344154	1.04939	DFC	H>M
ENSMMUG00000011584	CHD7	0.001554	0.0344154	1.08256	DFC	H>M
ENSMMUG00000011706	EML1	0.001554	0.0344154	1.05978	DFC	H>M
ENSMMUG00000011835	TRPC6	0.001554	0.0344154	4.42884	DFC	H>M
ENSMMUG00000011845	HK2	0.001554	0.0344154	1.86622	DFC	H>M
ENSMMUG00000012229	MYO3A	0.001554	0.0344154	4.5422	DFC	H>M
ENSMMUG00000012406	PCOLCE2	0.001554	0.0344154	1.67914	DFC	H>M
ENSMMUG00000012596	FOLH1	0.001554	0.0344154	1.84228	DFC	H>M
ENSMMUG00000012667	ANXA1	0.001554	0.0344154	2.00292	DFC	H>M
ENSMMUG00000012787	NA	0.001554	0.0344154	4.81701	DFC	H>M
ENSMMUG00000012924	ANO3	0.001554	0.0344154	1.46756	DFC	H>M
ENSMMUG00000013234	DACH1	0.001554	0.0344154	1.52867	DFC	H>M
ENSMMUG00000013272	GFRA3	0.001554	0.0344154	4.76134	DFC	H>M
ENSMMUG00000013529	CDH19	0.001554	0.0344154	3.7428	DFC	H>M
ENSMMUG00000014051	KCNJ2	0.001554	0.0344154	1.24986	DFC	H>M
ENSMMUG00000014763	GPR6	0.001554	0.0344154	4.81081	DFC	H>M
ENSMMUG00000014867	EPHA7	0.001554	0.0344154	1.25114	DFC	H>M
ENSMMUG00000015249	BCO2	0.001554	0.0344154	1.10722	DFC	H>M
ENSMMUG00000015298	CD38	0.001554	0.0344154	5.55657	DFC	H>M
ENSMMUG00000015737	PIGA	0.001554	0.0344154	1.08959	DFC	H>M
ENSMMUG00000015812	CD48	0.001554	0.0344154	1.71755	DFC	H>M
ENSMMUG00000015959	ARPP21	0.001554	0.0344154	1.24927	DFC	H>M
ENSMMUG00000016223	MYCL	0.001554	0.0344154	1.21087	DFC	H>M
ENSMMUG00000016616	WNK4	0.001554	0.0344154	1.97883	DFC	H>M
ENSMMUG00000017301	TMEM54	0.001554	0.0344154	2.56229	DFC	H>M
ENSMMUG00000017977	ADAMTS3	0.001554	0.0344154	1.27591	DFC	H>M
ENSMMUG00000018139	DOCK10	0.001554	0.0344154	1.47953	DFC	H>M
ENSMMUG00000018166	MYB	0.001554	0.0344154	2.97647	DFC	H>M
ENSMMUG00000018587	ABCA8	0.001554	0.0344154	2.1571	DFC	H>M
ENSMMUG00000019359	STRIP2	0.001554	0.0344154	1.36379	DFC	H>M
ENSMMUG00000019485	MNS1	0.001554	0.0344154	1.04465	DFC	H>M
ENSMMUG00000020368	SLC17A6	0.001554	0.0344154	1.33524	DFC	H>M
ENSMMUG00000020687	CCDC88C	0.001554	0.0344154	1.51995	DFC	H>M
ENSMMUG00000021794	CFAP73	0.001554	0.0344154	1.29527	DFC	H>M
ENSMMUG00000021858	CHODL	0.001554	0.0344154	3.91581	DFC	H>M
ENSMMUG00000022205	PCBP4	0.001554	0.0344154	1.0786	DFC	H>M
ENSMMUG00000022598	RASGRP2	0.001554	0.0344154	1.95084	DFC	H>M
ENSMMUG00000022868	CCDC69	0.001554	0.0344154	1.53055	DFC	H>M
ENSMMUG00000023365	TLE4	0.001554	0.0344154	1.01547	DFC	H>M
ENSMMUG00000028800	SLC7A9	0.001554	0.0344154	4.42543	DFC	H>M
ENSMMUG00000030145	CCDC152	0.001554	0.0344154	8.15145	DFC	H>M
ENSMMUG00000037672	C2orf88	0.001554	0.0344154	1.63556	DFC	H>M
ENSMMUG00000038771	OLFML1	0.001554	0.0344154	1.51331	DFC	H>M
ENSMMUG00000038996	SYNDIG1L	0.001554	0.0344154	3.83901	DFC	H>M
ENSMMUG00000040034	ZMAT5	0.001554	0.0344154	2.61404	DFC	H>M
ENSMMUG00000040097	KCNA4	0.001554	0.0344154	1.2701	DFC	H>M
ENSMMUG00000040290	SMPX	0.001554	0.0344154	5.50297	DFC	H>M
ENSMMUG00000040702	TPPP3	0.001554	0.0344154	3.32223	DFC	H>M
ENSMMUG00000040920	BTG1	0.001554	0.0344154	2.24931	DFC	H>M
ENSMMUG00000041352	IGFL4	0.001554	0.0344154	1.94824	DFC	H>M
ENSMMUG00000042751	IL1B	0.001554	0.0344154	2.24622	DFC	H>M
ENSMMUG00000043224	NA	0.001554	0.0344154	1.17236	DFC	H>M
ENSMMUG00000045545	GPRIN3	0.001554	0.0344154	2.74106	DFC	H>M
ENSMMUG00000045691	RAG1	0.001554	0.0344154	6.0581	DFC	H>M
ENSMMUG00000047806	CARHSP1	0.001554	0.0344154	1.80297	DFC	H>M
ENSMMUG00000048694	PLK5	0.001554	0.0344154	1.90135	DFC	H>M
ENSMMUG00000000122	HEBP2	0.001554	0.0344154	-1.11523	DFC	H<M
ENSMMUG00000000163	CHRNA6	0.001554	0.0344154	-2.15448	DFC	H<M
ENSMMUG00000000519	VGLL3	0.001554	0.0344154	-2.38556	DFC	H<M
ENSMMUG00000000811	CD53	0.001554	0.0344154	-2.05858	DFC	H<M
ENSMMUG00000000824	ADAMTS18	0.001554	0.0344154	-3.62294	DFC	H<M
ENSMMUG00000001127	TIMP4	0.001554	0.0344154	-2.36733	DFC	H<M
ENSMMUG00000001304	TGFBR1	0.001554	0.0344154	-1.5668	DFC	H<M
ENSMMUG00000001579	MATN3	0.001554	0.0344154	-1.87528	DFC	H<M
ENSMMUG00000002023	ZIC3	0.001554	0.0344154	-8.26283	DFC	H<M
ENSMMUG00000002041	ADGRD1	0.001554	0.0344154	-1.1716	DFC	H<M
ENSMMUG00000002366	GRID2	0.001554	0.0344154	-1.49463	DFC	H<M
ENSMMUG00000002431	RNF152	0.001554	0.0344154	-3.52675	DFC	H<M
ENSMMUG00000002488	ADAMTS2	0.001554	0.0344154	-1.10565	DFC	H<M
ENSMMUG00000002574	SCGN	0.001554	0.0344154	-2.82542	DFC	H<M
ENSMMUG00000002861	TMEM45A	0.001554	0.0344154	-4.98058	DFC	H<M
ENSMMUG00000003428	B3GALT5	0.001554	0.0344154	-5.73833	DFC	H<M
ENSMMUG00000003802	INPP5A	0.001554	0.0344154	-1.42854	DFC	H<M
ENSMMUG00000003942	TRPV4	0.001554	0.0344154	-3.80139	DFC	H<M
ENSMMUG00000004056	FRMPD2	0.001554	0.0344154	-1.31053	DFC	H<M
ENSMMUG00000004111	GPR83	0.001554	0.0344154	-1.43461	DFC	H<M
ENSMMUG00000004768	SYTL1	0.001554	0.0344154	-5.54067	DFC	H<M
ENSMMUG00000005361	MCOLN3	0.001554	0.0344154	-1.63946	DFC	H<M
ENSMMUG00000005529	CP	0.001554	0.0344154	-3.23051	DFC	H<M
ENSMMUG00000005579	SOGA1	0.001554	0.0344154	-1.07768	DFC	H<M
ENSMMUG00000005716	COL13A1	0.001554	0.0344154	-2.34606	DFC	H<M
ENSMMUG00000005733	RAB37	0.001554	0.0344154	-2.60929	DFC	H<M
ENSMMUG00000006211	ACAP1	0.001554	0.0344154	-1.54428	DFC	H<M
ENSMMUG00000006411	PAPSS2	0.001554	0.0344154	-1.10208	DFC	H<M
ENSMMUG00000006437	CA8	0.001554	0.0344154	-2.00408	DFC	H<M
ENSMMUG00000006811	STK10	0.001554	0.0344154	-1.11188	DFC	H<M
ENSMMUG00000007181	RGS3	0.001554	0.0344154	-1.04874	DFC	H<M
ENSMMUG00000008034	HSD11B2	0.001554	0.0344154	-1.94068	DFC	H<M
ENSMMUG00000008296	NEUROD1	0.001554	0.0344154	-2.79721	DFC	H<M
ENSMMUG00000008757	SHF	0.001554	0.0344154	-3.80037	DFC	H<M
ENSMMUG00000008967	VANGL1	0.001554	0.0344154	-2.49533	DFC	H<M
ENSMMUG00000008992	NPL	0.001554	0.0344154	-1.20988	DFC	H<M
ENSMMUG00000009251	TSPAN9	0.001554	0.0344154	-1.61817	DFC	H<M
ENSMMUG00000009513	NYNRIN	0.001554	0.0344154	-1.06284	DFC	H<M
ENSMMUG00000009606	HRH3	0.001554	0.0344154	-1.30665	DFC	H<M
ENSMMUG00000009614	STAC	0.001554	0.0344154	-2.9291	DFC	H<M
ENSMMUG00000011173	TWIST1	0.001554	0.0344154	-1.13942	DFC	H<M
ENSMMUG00000011447	EBF3	0.001554	0.0344154	-2.98349	DFC	H<M
ENSMMUG00000011555	IL16	0.001554	0.0344154	-1.25271	DFC	H<M
ENSMMUG00000011842	ADRA2B	0.001554	0.0344154	-3.19675	DFC	H<M
ENSMMUG00000013324	GPRC5C	0.001554	0.0344154	-4.98769	DFC	H<M
ENSMMUG00000013405	ADAMTS5	0.001554	0.0344154	-3.24459	DFC	H<M
ENSMMUG00000013889	TMC2	0.001554	0.0344154	-5.90799	DFC	H<M
ENSMMUG00000014226	NPSR1	0.001554	0.0344154	-4.54166	DFC	H<M
ENSMMUG00000014485	SKOR1	0.00113536	0.0344154	-2.27543	DFC	H<M
ENSMMUG00000014729	ZNF541	0.001554	0.0344154	-1.08541	DFC	H<M
ENSMMUG00000015437	NA	0.001554	0.0344154	-2.28411	DFC	H<M
ENSMMUG00000015685	ZNF804B	0.001554	0.0344154	-1.12611	DFC	H<M
ENSMMUG00000015799	TLL1	0.001554	0.0344154	-3.25151	DFC	H<M
ENSMMUG00000016387	ADM	0.001554	0.0344154	-2.32914	DFC	H<M
ENSMMUG00000016428	GRM1	0.001554	0.0344154	-1.00043	DFC	H<M
ENSMMUG00000016564	HCN4	0.001554	0.0344154	-1.63065	DFC	H<M
ENSMMUG00000016569	TP73	0.001554	0.0344154	-1.47859	DFC	H<M
ENSMMUG00000017483	EPS8L2	0.001554	0.0344154	-1.44416	DFC	H<M
ENSMMUG00000018192	RORA	0.001554	0.0344154	-2.71676	DFC	H<M
ENSMMUG00000018550	FAM196A	0.001554	0.0344154	-1.85911	DFC	H<M
ENSMMUG00000018756	GRAMD2A	0.001554	0.0344154	-1.01748	DFC	H<M
ENSMMUG00000019205	ADAMTS16	0.001554	0.0344154	-1.79427	DFC	H<M
ENSMMUG00000019761	GNA14	0.001554	0.0344154	-1.16468	DFC	H<M
ENSMMUG00000019868	NKD1	0.001554	0.0344154	-2.29324	DFC	H<M
ENSMMUG00000020132	GCNT2	0.001554	0.0344154	-1.32537	DFC	H<M
ENSMMUG00000020918	FAM19A4	0.001554	0.0344154	-4.00662	DFC	H<M
ENSMMUG00000021696	EBF1	0.001554	0.0344154	-2.53106	DFC	H<M
ENSMMUG00000021924	NHSL2	0.001554	0.0344154	-4.33381	DFC	H<M
ENSMMUG00000022065	IRF6	0.001554	0.0344154	-4.36098	DFC	H<M
ENSMMUG00000022524	ABLIM1	0.001554	0.0344154	-1.06283	DFC	H<M
ENSMMUG00000023072	FABP6	0.00113536	0.0344154	-1.76245	DFC	H<M
ENSMMUG00000023073	CCNJL	0.001554	0.0344154	-3.0416	DFC	H<M
ENSMMUG00000023076	DGKH	0.001554	0.0344154	-1.50774	DFC	H<M
ENSMMUG00000023218	ONECUT2	0.001554	0.0344154	-3.04723	DFC	H<M
ENSMMUG00000023594	MPZL3	0.001554	0.0344154	-1.78485	DFC	H<M
ENSMMUG00000029010	RNF122	0.001554	0.0344154	-2.2269	DFC	H<M
ENSMMUG00000030922	SDC1	0.001554	0.0344154	-2.7693	DFC	H<M
ENSMMUG00000040065	NA	0.00113536	0.0344154	-2.04029	DFC	H<M
ENSMMUG00000041201	CLDN9	0.001554	0.0344154	-2.26223	DFC	H<M
ENSMMUG00000042209	U3	0.00113536	0.0344154	-1.57149	DFC	H<M
ENSMMUG00000042938	CDR2L	0.001554	0.0344154	-1.6925	DFC	H<M
ENSMMUG00000043146	INHBB	0.001554	0.0344154	-1.51691	DFC	H<M
ENSMMUG00000046062	DOK7	0.001554	0.0344154	-1.62818	DFC	H<M
ENSMMUG00000048855	GNG7	0.001554	0.0344154	-2.09287	DFC	H<M
ENSMMUG00000003607	OPN4	0.00191455	0.04124	-1.86141	DFC	H<M
ENSMMUG00000045277	GDF6	0.00191455	0.04124	-1.43851	DFC	H<M
ENSMMUG00000000149	KCTD17	9.82849e-05	0.00163373	1.18181	V1C	H>M
ENSMMUG00000000915	LRGUK	9.82849e-05	0.00163373	5.42969	V1C	H>M
ENSMMUG00000001105	P2RY12	9.82849e-05	0.00163373	2.95694	V1C	H>M
ENSMMUG00000001207	HABP2	4.33913e-05	0.00163373	1.48281	V1C	H>M
ENSMMUG00000001676	IL7R	9.82849e-05	0.00163373	2.49958	V1C	H>M
ENSMMUG00000001883	KIAA2012	9.82849e-05	0.00163373	2.34346	V1C	H>M
ENSMMUG00000002492	TMCO4	9.82849e-05	0.00163373	3.6807	V1C	H>M
ENSMMUG00000002501	RNF182	9.82849e-05	0.00163373	1.14187	V1C	H>M
ENSMMUG00000002755	KLHL5	9.82849e-05	0.00163373	1.69935	V1C	H>M
ENSMMUG00000003356	TNC	9.82849e-05	0.00163373	3.54544	V1C	H>M
ENSMMUG00000003482	GLRA2	9.82849e-05	0.00163373	2.39583	V1C	H>M
ENSMMUG00000003488	C4orf45	9.82849e-05	0.00163373	5.5573	V1C	H>M
ENSMMUG00000003560	UCHL3	9.82849e-05	0.00163373	1.19867	V1C	H>M
ENSMMUG00000003615	NFE2L3	9.82849e-05	0.00163373	1.33359	V1C	H>M
ENSMMUG00000003815	ADAMTSL5	9.82849e-05	0.00163373	4.93961	V1C	H>M
ENSMMUG00000003894	ZNF385C	9.82849e-05	0.00163373	1.54712	V1C	H>M
ENSMMUG00000004054	YES1	9.82849e-05	0.00163373	1.41801	V1C	H>M
ENSMMUG00000004103	COL11A1	9.82849e-05	0.00163373	2.81433	V1C	H>M
ENSMMUG00000004958	MLF1	9.82849e-05	0.00163373	1.01106	V1C	H>M
ENSMMUG00000005147	DRD1	9.82849e-05	0.00163373	1.87642	V1C	H>M
ENSMMUG00000005507	PLXNA3	9.82849e-05	0.00163373	1.33215	V1C	H>M
ENSMMUG00000006068	TMEM100	9.82849e-05	0.00163373	2.22665	V1C	H>M
ENSMMUG00000006528	ARHGAP15	9.82849e-05	0.00163373	1.99059	V1C	H>M
ENSMMUG00000006703	SLC10A4	9.82849e-05	0.00163373	1.05414	V1C	H>M
ENSMMUG00000006731	CECR2	9.82849e-05	0.00163373	1.74154	V1C	H>M
ENSMMUG00000007293	RAB34	9.82849e-05	0.00163373	3.00421	V1C	H>M
ENSMMUG00000008040	TNFSF13B	9.82849e-05	0.00163373	2.80847	V1C	H>M
ENSMMUG00000008744	LAPTM5	9.82849e-05	0.00163373	1.38066	V1C	H>M
ENSMMUG00000009195	PLEK	9.82849e-05	0.00163373	3.04779	V1C	H>M
ENSMMUG00000009287	GRIA1	9.82849e-05	0.00163373	1.58056	V1C	H>M
ENSMMUG00000009788	TUBA1A	9.82849e-05	0.00163373	1.31723	V1C	H>M
ENSMMUG00000009856	GRIK2	9.82849e-05	0.00163373	1.4299	V1C	H>M
ENSMMUG00000010358	SLC35F2	9.82849e-05	0.00163373	1.07435	V1C	H>M
ENSMMUG00000010460	RERG	9.82849e-05	0.00163373	1.60755	V1C	H>M
ENSMMUG00000011514	COCH	9.82849e-05	0.00163373	2.12075	V1C	H>M
ENSMMUG00000011637	CCDC148	9.82849e-05	0.00163373	1.496	V1C	H>M
ENSMMUG00000011706	EML1	9.82849e-05	0.00163373	1.60413	V1C	H>M
ENSMMUG00000011801	CHST9	9.82849e-05	0.00163373	1.79911	V1C	H>M
ENSMMUG00000012147	COL5A1	9.82849e-05	0.00163373	2.00025	V1C	H>M
ENSMMUG00000013155	RAD9B	9.82849e-05	0.00163373	2.76252	V1C	H>M
ENSMMUG00000013165	SLC16A2	9.82849e-05	0.00163373	1.50879	V1C	H>M
ENSMMUG00000013234	DACH1	9.82849e-05	0.00163373	1.26974	V1C	H>M
ENSMMUG00000013272	GFRA3	9.82849e-05	0.00163373	4.44903	V1C	H>M
ENSMMUG00000013414	WFS1	9.82849e-05	0.00163373	2.06196	V1C	H>M
ENSMMUG00000013566	IL20RA	9.82849e-05	0.00163373	2.20731	V1C	H>M
ENSMMUG00000013943	GDPD2	9.82849e-05	0.00163373	2.40812	V1C	H>M
ENSMMUG00000014151	ENPP1	9.82849e-05	0.00163373	3.09046	V1C	H>M
ENSMMUG00000014299	C2orf80	9.82849e-05	0.00163373	1.55602	V1C	H>M
ENSMMUG00000014606	CXorf57	9.82849e-05	0.00163373	5.58114	V1C	H>M
ENSMMUG00000014691	ID4	9.82849e-05	0.00163373	1.18588	V1C	H>M
ENSMMUG00000014762	MYH7	9.82849e-05	0.00163373	9.79411	V1C	H>M
ENSMMUG00000014823	TAC1	9.82849e-05	0.00163373	2.92458	V1C	H>M
ENSMMUG00000014835	ANKMY1	9.82849e-05	0.00163373	2.1716	V1C	H>M
ENSMMUG00000014936	SCML4	9.82849e-05	0.00163373	3.9202	V1C	H>M
ENSMMUG00000015017	LMO1	9.82849e-05	0.00163373	1.16546	V1C	H>M
ENSMMUG00000015344	CERKL	9.82849e-05	0.00163373	5.08004	V1C	H>M
ENSMMUG00000015484	STYK1	9.82849e-05	0.00163373	2.48335	V1C	H>M
ENSMMUG00000015792	MRVI1	9.82849e-05	0.00163373	1.27245	V1C	H>M
ENSMMUG00000015959	ARPP21	9.82849e-05	0.00163373	1.79998	V1C	H>M
ENSMMUG00000015996	FKBP1A	9.82849e-05	0.00163373	2.9592	V1C	H>M
ENSMMUG00000015999	IFI35	9.82849e-05	0.00163373	2.27294	V1C	H>M
ENSMMUG00000016064	C1QL3	9.82849e-05	0.00163373	1.733	V1C	H>M
ENSMMUG00000016074	LFNG	9.82849e-05	0.00163373	1.52957	V1C	H>M
ENSMMUG00000016217	MAS1	9.82849e-05	0.00163373	1.15456	V1C	H>M
ENSMMUG00000016335	PALMD	9.82849e-05	0.00163373	3.11188	V1C	H>M
ENSMMUG00000016817	SOSTDC1	9.82849e-05	0.00163373	1.0217	V1C	H>M
ENSMMUG00000016913	HTR4	9.82849e-05	0.00163373	3.3726	V1C	H>M
ENSMMUG00000017302	HPCA	9.82849e-05	0.00163373	3.42759	V1C	H>M
ENSMMUG00000017324	KIF26B	9.82849e-05	0.00163373	6.14247	V1C	H>M
ENSMMUG00000017497	RIPOR2	9.82849e-05	0.00163373	2.22684	V1C	H>M
ENSMMUG00000017574	ZCCHC12	9.82849e-05	0.00163373	1.41038	V1C	H>M
ENSMMUG00000017649	E2F3	9.82849e-05	0.00163373	1.40493	V1C	H>M
ENSMMUG00000017871	NA	9.82849e-05	0.00163373	2.73703	V1C	H>M
ENSMMUG00000017872	MINA	9.82849e-05	0.00163373	7.013	V1C	H>M
ENSMMUG00000018139	DOCK10	9.82849e-05	0.00163373	1.14564	V1C	H>M
ENSMMUG00000018333	RASGRP1	9.82849e-05	0.00163373	1.82254	V1C	H>M
ENSMMUG00000018360	RCN1	9.82849e-05	0.00163373	1.01956	V1C	H>M
ENSMMUG00000018684	KCNA3	9.82849e-05	0.00163373	1.62483	V1C	H>M
ENSMMUG00000019767	WAS	9.82849e-05	0.00163373	3.01613	V1C	H>M
ENSMMUG00000019846	CDH9	9.82849e-05	0.00163373	1.92485	V1C	H>M
ENSMMUG00000020242	NPY5R	9.82849e-05	0.00163373	3.17527	V1C	H>M
ENSMMUG00000020334	PROS1	9.82849e-05	0.00163373	1.74625	V1C	H>M
ENSMMUG00000020471	ACTN2	9.82849e-05	0.00163373	1.59873	V1C	H>M
ENSMMUG00000020516	GALNT16	9.82849e-05	0.00163373	2.17497	V1C	H>M
ENSMMUG00000020687	CCDC88C	9.82849e-05	0.00163373	2.21736	V1C	H>M
ENSMMUG00000020726	DPYD	9.82849e-05	0.00163373	2.68906	V1C	H>M
ENSMMUG00000020947	SSTR2	9.82849e-05	0.00163373	3.48353	V1C	H>M
ENSMMUG00000021330	KYNU	9.82849e-05	0.00163373	5.11828	V1C	H>M
ENSMMUG00000021763	ITGB4	9.82849e-05	0.00163373	1.08526	V1C	H>M
ENSMMUG00000021774	DYDC2	9.82849e-05	0.00163373	3.19559	V1C	H>M
ENSMMUG00000021795	DDX54	9.82849e-05	0.00163373	1.73287	V1C	H>M
ENSMMUG00000021865	NHLH1	9.82849e-05	0.00163373	1.07904	V1C	H>M
ENSMMUG00000022109	CD163L1	9.82849e-05	0.00163373	1.2754	V1C	H>M
ENSMMUG00000022193	FGD2	9.82849e-05	0.00163373	2.7275	V1C	H>M
ENSMMUG00000022329	LSS	9.82849e-05	0.00163373	1.15381	V1C	H>M
ENSMMUG00000022628	MMD	9.82849e-05	0.00163373	3.06825	V1C	H>M
ENSMMUG00000022811	GPBAR1	9.82849e-05	0.00163373	3.0971	V1C	H>M
ENSMMUG00000023227	CDKL2	9.82849e-05	0.00163373	1.0974	V1C	H>M
ENSMMUG00000023416	IGF2BP2	9.82849e-05	0.00163373	5.35673	V1C	H>M
ENSMMUG00000023554	GABRA5	9.82849e-05	0.00163373	2.10719	V1C	H>M
ENSMMUG00000023718	SYNPR	9.82849e-05	0.00163373	2.06145	V1C	H>M
ENSMMUG00000039944	RASGRF2	9.82849e-05	0.00163373	1.48596	V1C	H>M
ENSMMUG00000040034	ZMAT5	9.82849e-05	0.00163373	2.86761	V1C	H>M
ENSMMUG00000040097	KCNA4	9.82849e-05	0.00163373	1.39111	V1C	H>M
ENSMMUG00000040702	TPPP3	9.82849e-05	0.00163373	3.89556	V1C	H>M
ENSMMUG00000040876	LINGO3	9.82849e-05	0.00163373	1.61668	V1C	H>M
ENSMMUG00000041129	CAVIN4	9.82849e-05	0.00163373	1.80887	V1C	H>M
ENSMMUG00000041958	BHLHA15	9.82849e-05	0.00163373	3.04438	V1C	H>M
ENSMMUG00000044509	DCAF12L2	9.82849e-05	0.00163373	1.82563	V1C	H>M
ENSMMUG00000045962	AVPR2	9.82849e-05	0.00163373	3.88293	V1C	H>M
ENSMMUG00000046424	C12orf75	9.82849e-05	0.00163373	2.07581	V1C	H>M
ENSMMUG00000047806	CARHSP1	9.82849e-05	0.00163373	4.18312	V1C	H>M
ENSMMUG00000048302	AGFG2	9.82849e-05	0.00163373	1.26901	V1C	H>M
ENSMMUG00000048644	ARPP19	9.82849e-05	0.00163373	5.12291	V1C	H>M
ENSMMUG00000018909	FETUB	0.000102007	0.00167075	1.68407	V1C	H>M
ENSMMUG00000005064	TULP1	0.000153188	0.0025034	4.70965	V1C	H>M
ENSMMUG00000006400	MYOD1	0.000158024	0.00257952	2.18791	V1C	H>M
ENSMMUG00000000323	ARHGAP4	0.00019657	0.00285577	1.74845	V1C	H>M
ENSMMUG00000001404	NEUROD2	0.00019657	0.00285577	1.33831	V1C	H>M
ENSMMUG00000004192	CFAP100	0.00019657	0.00285577	6.86638	V1C	H>M
ENSMMUG00000004492	AIM2	0.00019657	0.00285577	2.9058	V1C	H>M
ENSMMUG00000005994	ST6GALNAC5	0.00019657	0.00285577	1.50715	V1C	H>M
ENSMMUG00000007972	PRKCG	0.00019657	0.00285577	1.45074	V1C	H>M
ENSMMUG00000012406	PCOLCE2	0.00019657	0.00285577	1.30699	V1C	H>M
ENSMMUG00000013131	SYTL5	0.00019657	0.00285577	1.53392	V1C	H>M
ENSMMUG00000013225	METTL7B	0.00019657	0.00285577	1.12629	V1C	H>M
ENSMMUG00000016545	C1QL2	0.00019657	0.00285577	1.76123	V1C	H>M
ENSMMUG00000020535	PLCB2	0.00019657	0.00285577	1.72856	V1C	H>M
ENSMMUG00000021082	KCNT2	0.00019657	0.00285577	1.73121	V1C	H>M
ENSMMUG00000016075	SLC9C1	0.000221196	0.00320073	6.0721	V1C	H>M
ENSMMUG00000023174	PIH1D3	0.000221196	0.00320073	5.7774	V1C	H>M
ENSMMUG00000002105	ZP4	0.000308452	0.00411874	1.95319	V1C	H>M
ENSMMUG00000012213	MOGAT3	0.000308452	0.00411874	3.35641	V1C	H>M
ENSMMUG00000012736	H1FOO	0.000308452	0.00411874	3.68894	V1C	H>M
ENSMMUG00000013698	CLEC6A	0.000308452	0.00411874	2.96753	V1C	H>M
ENSMMUG00000015080	PIK3R3	0.000308452	0.00411874	1.8176	V1C	H>M
ENSMMUG00000015088	TAAR1	0.000308452	0.00411874	2.21656	V1C	H>M
ENSMMUG00000018219	KRT75	0.000308452	0.00411874	2.37186	V1C	H>M
ENSMMUG00000035945	U2	0.000308452	0.00411874	2.28389	V1C	H>M
ENSMMUG00000038354	FAM71E2	0.000308452	0.00411874	1.09029	V1C	H>M
ENSMMUG00000040060	uc_338	0.000308452	0.00411874	2.34327	V1C	H>M
ENSMMUG00000041482	LACTBL1	0.000308452	0.00411874	1.09527	V1C	H>M
ENSMMUG00000043370	Metazoa_SRP	0.000308452	0.00411874	1.16529	V1C	H>M
ENSMMUG00000023440	POU4F2	0.000331377	0.00439256	1.76662	V1C	H>M
ENSMMUG00000023981	U1	0.000331377	0.00439256	2.18459	V1C	H>M
ENSMMUG00000039114	SNORA70	0.000331377	0.00439256	3.26388	V1C	H>M
ENSMMUG00000045008	TCHH	0.000331377	0.00439256	4.44725	V1C	H>M
ENSMMUG00000045818	uc_338	0.000331377	0.00439256	1.24033	V1C	H>M
ENSMMUG00000044626	REG4	0.000353033	0.00467535	3.38396	V1C	H>M
ENSMMUG00000001946	ZDHHC23	0.00039314	0.00480364	1.10628	V1C	H>M
ENSMMUG00000003844	SPTBN5	0.00039314	0.00480364	2.04065	V1C	H>M
ENSMMUG00000006549	ZC3HAV1L	0.00039314	0.00480364	1.73048	V1C	H>M
ENSMMUG00000006664	CALB1	0.00039314	0.00480364	2.28648	V1C	H>M
ENSMMUG00000008219	SLC29A4	0.00039314	0.00480364	1.79479	V1C	H>M
ENSMMUG00000008462	ETNK2	0.00039314	0.00480364	1.19763	V1C	H>M
ENSMMUG00000009001	TMEM131L	0.00039314	0.00480364	1.41037	V1C	H>M
ENSMMUG00000009818	NPY	0.00039314	0.00480364	1.59592	V1C	H>M
ENSMMUG00000011152	IGSF1	0.00039314	0.00480364	1.32483	V1C	H>M
ENSMMUG00000015259	NDST3	0.00039314	0.00480364	1.50156	V1C	H>M
ENSMMUG00000020861	EVC	0.00039314	0.00480364	2.60657	V1C	H>M
ENSMMUG00000021641	PRELP	0.00039314	0.00480364	1.05249	V1C	H>M
ENSMMUG00000021807	ABCC4	0.00039314	0.00480364	1.8359	V1C	H>M
ENSMMUG00000023188	ALDH3B1	0.00039314	0.00480364	1.30917	V1C	H>M
ENSMMUG00000023244	GUCY1A3	0.00039314	0.00480364	1.65239	V1C	H>M
ENSMMUG00000023298	FBXO15	0.00039314	0.00480364	1.85314	V1C	H>M
ENSMMUG00000031398	CCDC173	0.00039314	0.00480364	1.54418	V1C	H>M
ENSMMUG00000041441	LRRC3	0.00039314	0.00480364	3.23428	V1C	H>M
ENSMMUG00000002297	SCN7A	0.000687994	0.00749264	1.38429	V1C	H>M
ENSMMUG00000002700	SLC47A1	0.000687994	0.00749264	2.69527	V1C	H>M
ENSMMUG00000002924	RHOU	0.000687994	0.00749264	1.1797	V1C	H>M
ENSMMUG00000003902	THBS3	0.000687994	0.00749264	1.69739	V1C	H>M
ENSMMUG00000005673	RNASET2	0.000687994	0.00749264	1.30805	V1C	H>M
ENSMMUG00000007305	PDE5A	0.000687994	0.00749264	1.2065	V1C	H>M
ENSMMUG00000010961	CLSPN	0.000687994	0.00749264	1.63254	V1C	H>M
ENSMMUG00000013894	B4GALNT3	0.000687994	0.00749264	1.34404	V1C	H>M
ENSMMUG00000014289	DRC1	0.000687994	0.00749264	1.04941	V1C	H>M
ENSMMUG00000014292	OTOF	0.000687994	0.00749264	1.71048	V1C	H>M
ENSMMUG00000015190	GAB3	0.000687994	0.00749264	1.36531	V1C	H>M
ENSMMUG00000016829	RTKN2	0.000687994	0.00749264	1.30264	V1C	H>M
ENSMMUG00000017048	KL	0.000687994	0.00749264	1.81258	V1C	H>M
ENSMMUG00000017265	CACNA2D4	0.000687994	0.00749264	1.64536	V1C	H>M
ENSMMUG00000017587	GRM6	0.000687994	0.00749264	5.10554	V1C	H>M
ENSMMUG00000021660	AFAP1L1	0.000687994	0.00749264	1.4552	V1C	H>M
ENSMMUG00000021858	CHODL	0.000687994	0.00749264	1.4577	V1C	H>M
ENSMMUG00000023210	SBSPON	0.000687994	0.00749264	1.83255	V1C	H>M
ENSMMUG00000023304	DNAJC25	0.000687994	0.00749264	1.06385	V1C	H>M
ENSMMUG00000028776	ZNF793	0.000687994	0.00749264	1.00063	V1C	H>M
ENSMMUG00000038771	OLFML1	0.000687994	0.00749264	1.628	V1C	H>M
ENSMMUG00000045691	RAG1	0.000687994	0.00749264	2.25716	V1C	H>M
ENSMMUG00000047109	FAM84B	0.000687994	0.00749264	1.53129	V1C	H>M
ENSMMUG00000042946	CD36	0.000891907	0.00949276	4.47098	V1C	H>M
ENSMMUG00000045277	GDF6	0.000891907	0.00949276	1.15942	V1C	H>M
ENSMMUG00000013014	IL1RN	0.000969218	0.0102109	6.76793	V1C	H>M
ENSMMUG00000007796	FXYD6-FXYD2	0.00102711	0.0105604	2.04609	V1C	H>M
ENSMMUG00000009775	MSANTD3-TMEFF1	0.00102711	0.0105604	2.5645	V1C	H>M
ENSMMUG00000011909	RBP3	0.00102711	0.0105604	2.87663	V1C	H>M
ENSMMUG00000014754	MYH6	0.00102711	0.0105604	2.92948	V1C	H>M
ENSMMUG00000043994	CPLX3	0.00102711	0.0105604	3.11996	V1C	H>M
ENSMMUG00000001262	TNNI3	0.00106696	0.0107945	1.79581	V1C	H>M
ENSMMUG00000013507	LAD1	0.00106696	0.0107945	7.62744	V1C	H>M
ENSMMUG00000021177	CLEC10A	0.00106696	0.0107945	7.40611	V1C	H>M
ENSMMUG00000045292	ZNF626	0.00106696	0.0107945	1.63473	V1C	H>M
ENSMMUG00000006243	TDRD9	0.0011037	0.0108268	3.9668	V1C	H>M
ENSMMUG00000015653	MSN	0.0011037	0.0108268	1.56469	V1C	H>M
ENSMMUG00000016001	VAT1	0.00109136	0.0108268	3.55004	V1C	H>M
ENSMMUG00000022960	CX3CR1	0.0011037	0.0108268	2.40795	V1C	H>M
ENSMMUG00000023163	BIN2	0.0011037	0.0108268	2.44936	V1C	H>M
ENSMMUG00000042306	GIPC2	0.0011037	0.0108268	3.08067	V1C	H>M
ENSMMUG00000000223	HTR1E	0.00117942	0.0108791	1.2313	V1C	H>M
ENSMMUG00000002418	TLR6	0.00117942	0.0108791	1.97576	V1C	H>M
ENSMMUG00000002439	WNT16	0.00117942	0.0108791	2.5697	V1C	H>M
ENSMMUG00000002781	PXDNL	0.00117942	0.0108791	1.14211	V1C	H>M
ENSMMUG00000003987	FHAD1	0.00117942	0.0108791	1.18338	V1C	H>M
ENSMMUG00000005466	SPOCD1	0.00117942	0.0108791	4.19671	V1C	H>M
ENSMMUG00000005882	CAPN9	0.00117942	0.0108791	2.29712	V1C	H>M
ENSMMUG00000009926	SERPINE1	0.00117942	0.0108791	2.57822	V1C	H>M
ENSMMUG00000010402	CCBE1	0.00117942	0.0108791	1.81639	V1C	H>M
ENSMMUG00000011078	PCDH19	0.00117942	0.0108791	1.62777	V1C	H>M
ENSMMUG00000012027	OCA2	0.00117942	0.0108791	1.2866	V1C	H>M
ENSMMUG00000012698	CCDC185	0.00117942	0.0108791	1.59835	V1C	H>M
ENSMMUG00000013341	C1orf228	0.00117942	0.0108791	1.23311	V1C	H>M
ENSMMUG00000013730	WDR17	0.00117942	0.0108791	1.23792	V1C	H>M
ENSMMUG00000014228	CDCA7	0.00117942	0.0108791	1.65547	V1C	H>M
ENSMMUG00000017207	DBH	0.00117942	0.0108791	2.22627	V1C	H>M
ENSMMUG00000017745	ANGPT1	0.00117942	0.0108791	1.06253	V1C	H>M
ENSMMUG00000021185	VWA3B	0.00117942	0.0108791	1.9303	V1C	H>M
ENSMMUG00000039137	PRLHR	0.00117942	0.0108791	2.34288	V1C	H>M
ENSMMUG00000040935	MS4A7	0.00117942	0.0108791	1.71831	V1C	H>M
ENSMMUG00000041001	SLC16A5	0.00117942	0.0108791	2.51873	V1C	H>M
ENSMMUG00000042154	ANKRD66	0.00135975	0.0125266	3.8621	V1C	H>M
ENSMMUG00000022517	TDRD1	0.00145672	0.013386	1.66835	V1C	H>M
ENSMMUG00000000270	ANGPT4	0.00186741	0.0157731	1.07857	V1C	H>M
ENSMMUG00000001278	VIT	0.00186741	0.0157731	1.38074	V1C	H>M
ENSMMUG00000003397	AK7	0.00186741	0.0157731	1.15826	V1C	H>M
ENSMMUG00000003834	BATF	0.00186741	0.0157731	4.42464	V1C	H>M
ENSMMUG00000005776	ATL3	0.00186741	0.0157731	1.15612	V1C	H>M
ENSMMUG00000005805	HYDIN	0.00186741	0.0157731	3.11172	V1C	H>M
ENSMMUG00000006678	APOLD1	0.00186741	0.0157731	1.29736	V1C	H>M
ENSMMUG00000008974	FCRL5	0.00185098	0.0157731	3.24621	V1C	H>M
ENSMMUG00000009449	MDFI	0.00186741	0.0157731	2.24097	V1C	H>M
ENSMMUG00000010189	TMEM71	0.00186741	0.0157731	1.77715	V1C	H>M
ENSMMUG00000010995	ITK	0.00186741	0.0157731	4.3695	V1C	H>M
ENSMMUG00000011797	VAT1L	0.00186741	0.0157731	1.13438	V1C	H>M
ENSMMUG00000011845	HK2	0.00186741	0.0157731	1.40919	V1C	H>M
ENSMMUG00000012997	VMO1	0.00186741	0.0157731	2.61508	V1C	H>M
ENSMMUG00000014535	SLC15A3	0.00186741	0.0157731	1.74564	V1C	H>M
ENSMMUG00000015608	NA	0.00186741	0.0157731	1.8864	V1C	H>M
ENSMMUG00000016492	DGKK	0.00186741	0.0157731	4.80417	V1C	H>M
ENSMMUG00000017327	SLAMF7	0.00185098	0.0157731	2.25651	V1C	H>M
ENSMMUG00000020329	ALOX12B	0.00186741	0.0157731	1.54608	V1C	H>M
ENSMMUG00000023214	PAPPA2	0.00186741	0.0157731	1.34701	V1C	H>M
ENSMMUG00000023300	FRMD8	0.00186741	0.0157731	1.02699	V1C	H>M
ENSMMUG00000032579	KLK7	0.00186741	0.0157731	4.11369	V1C	H>M
ENSMMUG00000041372	CD24	0.00186741	0.0157731	2.52447	V1C	H>M
ENSMMUG00000042955	NA	0.00186741	0.0157731	1.39159	V1C	H>M
ENSMMUG00000048346	snoU13	0.00185098	0.0157731	3.90139	V1C	H>M
ENSMMUG00000019713	TSHR	0.00193777	0.0163389	3.89896	V1C	H>M
ENSMMUG00000042262	C1orf226	0.00254608	0.0213689	3.9898	V1C	H>M
ENSMMUG00000001259	ANHX	0.00257551	0.0215287	2.72631	V1C	H>M
ENSMMUG00000004597	SYNPO2L	0.00257092	0.0215287	1.71763	V1C	H>M
ENSMMUG00000005698	ACER1	0.00257092	0.0215287	1.12546	V1C	H>M
ENSMMUG00000016897	SECTM1	0.00257092	0.0215287	2.75145	V1C	H>M
ENSMMUG00000041192	FABP4	0.00264753	0.0221181	1.70886	V1C	H>M
ENSMMUG00000000903	LHFPL1	0.00285026	0.0225292	1.83276	V1C	H>M
ENSMMUG00000005863	NMNAT1	0.00285026	0.0225292	1.0435	V1C	H>M
ENSMMUG00000007700	CD180	0.00285026	0.0225292	1.96174	V1C	H>M
ENSMMUG00000012571	RORB	0.00285026	0.0225292	1.17206	V1C	H>M
ENSMMUG00000012782	OAS1	0.00285026	0.0225292	2.02617	V1C	H>M
ENSMMUG00000017402	PGM2L1	0.00285026	0.0225292	1.36829	V1C	H>M
ENSMMUG00000018178	MYO7A	0.00285026	0.0225292	1.04876	V1C	H>M
ENSMMUG00000019196	GDA	0.00285026	0.0225292	1.46643	V1C	H>M
ENSMMUG00000020821	TEX15	0.00285026	0.0225292	2.05646	V1C	H>M
ENSMMUG00000020875	MYBPC1	0.00285026	0.0225292	1.14243	V1C	H>M
ENSMMUG00000021560	C22orf23	0.00285026	0.0225292	1.2082	V1C	H>M
ENSMMUG00000022857	SPNS3	0.00285026	0.0225292	1.89725	V1C	H>M
ENSMMUG00000042238	CCR5	0.00285026	0.0225292	1.4791	V1C	H>M
ENSMMUG00000000047	SULT2A1	0.00339889	0.0260438	1.28557	V1C	H>M
ENSMMUG00000006632	ANKRD1	0.00336496	0.0260438	1.58421	V1C	H>M
ENSMMUG00000007822	OR8D1	0.00339889	0.0260438	2.00004	V1C	H>M
ENSMMUG00000009040	CRNN	0.00339889	0.0260438	3.19002	V1C	H>M
ENSMMUG00000013380	MROH9	0.00339889	0.0260438	4.60713	V1C	H>M
ENSMMUG00000017137	GSTA5	0.00339889	0.0260438	2.53008	V1C	H>M
ENSMMUG00000025830	SNORA2	0.00339889	0.0260438	2.57829	V1C	H>M
ENSMMUG00000025913	SNORA25	0.00339889	0.0260438	2.66021	V1C	H>M
ENSMMUG00000039870	TCL6_1	0.00339889	0.0260438	4.66375	V1C	H>M
ENSMMUG00000043090	RIPPLY3	0.00335465	0.0260438	2.53997	V1C	H>M
ENSMMUG00000012538	UBE2U	0.00355124	0.0271253	1.62145	V1C	H>M
ENSMMUG00000000863	DNAAF4	0.00412797	0.029471	1.43647	V1C	H>M
ENSMMUG00000004259	PROX2	0.00412797	0.029471	1.48551	V1C	H>M
ENSMMUG00000008603	EVI2B	0.00413828	0.029471	2.21075	V1C	H>M
ENSMMUG00000009860	LRRC63	0.00412797	0.029471	1.54654	V1C	H>M
ENSMMUG00000013202	CD4	0.00412797	0.029471	1.00273	V1C	H>M
ENSMMUG00000013877	OTOA	0.00412797	0.029471	1.03725	V1C	H>M
ENSMMUG00000014027	NOS1	0.00412797	0.029471	2.80784	V1C	H>M
ENSMMUG00000014185	NPY2R	0.00412797	0.029471	1.82702	V1C	H>M
ENSMMUG00000014497	DENND2C	0.00412797	0.029471	2.46965	V1C	H>M
ENSMMUG00000016717	PKD1L3	0.00412797	0.029471	1.46359	V1C	H>M
ENSMMUG00000017854	TMEM202	0.00413828	0.029471	1.80022	V1C	H>M
ENSMMUG00000018356	ALS2CR12	0.00412797	0.029471	1.18719	V1C	H>M
ENSMMUG00000018454	MNDA	0.00412797	0.029471	1.21074	V1C	H>M
ENSMMUG00000020856	NA	0.00412797	0.029471	1.18943	V1C	H>M
ENSMMUG00000038293	HAP1	0.00412797	0.029471	1.09869	V1C	H>M
ENSMMUG00000038358	NA	0.00412797	0.029471	1.37332	V1C	H>M
ENSMMUG00000043275	BDKRB2	0.00412797	0.029471	1.22011	V1C	H>M
ENSMMUG00000046787	C3orf84	0.00413828	0.029471	1.19577	V1C	H>M
ENSMMUG00000046847	SAP25	0.00413828	0.029471	1.15489	V1C	H>M
ENSMMUG00000014254	TLR7	0.00426269	0.0302828	3.13712	V1C	H>M
ENSMMUG00000014325	CYBA	0.00426269	0.0302828	1.25084	V1C	H>M
ENSMMUG00000000836	SBSN	0.00433836	0.0307602	2.2061	V1C	H>M
ENSMMUG00000023701	LRG1	0.00433836	0.0307602	3.52085	V1C	H>M
ENSMMUG00000039764	C1QB	0.00433836	0.0307602	2.75483	V1C	H>M
ENSMMUG00000013836	WDFY4	0.00437647	0.0310002	6.39811	V1C	H>M
ENSMMUG00000011564	TMC3	0.00519493	0.0366547	1.4474	V1C	H>M
ENSMMUG00000003946	ART5	0.00536417	0.037812	3.46441	V1C	H>M
ENSMMUG00000012384	AKAP14	0.00536417	0.037812	1.30816	V1C	H>M
ENSMMUG00000013602	CR2	0.00551684	0.0388317	2.29214	V1C	H>M
ENSMMUG00000023496	GAL	0.00551684	0.0388317	4.47466	V1C	H>M
ENSMMUG00000000359	CCDC110	0.0058971	0.0391917	1.12404	V1C	H>M
ENSMMUG00000002699	BAIAP2L2	0.0058971	0.0391917	1.10152	V1C	H>M
ENSMMUG00000002752	RPE65	0.0058971	0.0391917	1.19462	V1C	H>M
ENSMMUG00000003769	AXDND1	0.0058971	0.0391917	3.00547	V1C	H>M
ENSMMUG00000007555	SEMA3A	0.0058971	0.0391917	1.41571	V1C	H>M
ENSMMUG00000009604	FBXO39	0.00578146	0.0391917	1.88305	V1C	H>M
ENSMMUG00000010998	TNFAIP8L1	0.0058971	0.0391917	1.33324	V1C	H>M
ENSMMUG00000011114	DMP1	0.00565626	0.0391917	1.70503	V1C	H>M
ENSMMUG00000013667	TKTL1	0.0058971	0.0391917	2.20965	V1C	H>M
ENSMMUG00000014890	CA3	0.00560957	0.0391917	2.43602	V1C	H>M
ENSMMUG00000017102	CCDC62	0.00565626	0.0391917	3.29507	V1C	H>M
ENSMMUG00000039972	STEAP3	0.0058971	0.0391917	1.2393	V1C	H>M
ENSMMUG00000047017	TMEM213	0.0058971	0.0391917	1.77727	V1C	H>M
ENSMMUG00000003079	FBXW12	0.00652342	0.0432948	1.26285	V1C	H>M
ENSMMUG00000023007	RIBC2	0.00709494	0.0470449	5.36043	V1C	H>M
ENSMMUG00000023777	TMEM114	0.00724553	0.0480215	4.17047	V1C	H>M
ENSMMUG00000018816	PMEL	0.00726447	0.0481031	1.40458	V1C	H>M
ENSMMUG00000043680	CBY3	0.00726447	0.0481031	1.23453	V1C	H>M
ENSMMUG00000002787	SFTPD	1.27367e-05	0.000777473	-1.90896	V1C	H<M
ENSMMUG00000005360	TP53INP1	1.27367e-05	0.000777473	-4.58347	V1C	H<M
ENSMMUG00000009350	PRDM16	1.27367e-05	0.000777473	-5.69686	V1C	H<M
ENSMMUG00000014399	KRT74	1.27367e-05	0.000777473	-2.38232	V1C	H<M
ENSMMUG00000018982	WWTR1	1.27367e-05	0.000777473	-1.70687	V1C	H<M
ENSMMUG00000040199	DLX6	1.27367e-05	0.000777473	-1.08033	V1C	H<M
ENSMMUG00000000089	SPTLC3	9.82849e-05	0.00163373	-4.41526	V1C	H<M
ENSMMUG00000000122	HEBP2	9.82849e-05	0.00163373	-1.39665	V1C	H<M
ENSMMUG00000000123	NHSL1	9.82849e-05	0.00163373	-1.83344	V1C	H<M
ENSMMUG00000000180	WNT7B	9.82849e-05	0.00163373	-5.31822	V1C	H<M
ENSMMUG00000000215	HIF3A	9.82849e-05	0.00163373	-1.7272	V1C	H<M
ENSMMUG00000000290	RBP1	9.82849e-05	0.00163373	-1.78153	V1C	H<M
ENSMMUG00000000454	PDLIM1	9.82849e-05	0.00163373	-1.43548	V1C	H<M
ENSMMUG00000000661	RGR	9.82849e-05	0.00163373	-2.99065	V1C	H<M
ENSMMUG00000000798	BAG3	9.82849e-05	0.00163373	-1.4513	V1C	H<M
ENSMMUG00000000824	ADAMTS18	9.82849e-05	0.00163373	-6.75371	V1C	H<M
ENSMMUG00000000862	GNG4	9.82849e-05	0.00163373	-2.95069	V1C	H<M
ENSMMUG00000000943	ERLIN2	9.82849e-05	0.00163373	-1.00722	V1C	H<M
ENSMMUG00000000995	MYD88	9.82849e-05	0.00163373	-1.224	V1C	H<M
ENSMMUG00000001304	TGFBR1	9.82849e-05	0.00163373	-1.50636	V1C	H<M
ENSMMUG00000001357	TSPAN11	9.82849e-05	0.00163373	-2.13681	V1C	H<M
ENSMMUG00000001479	LAMC2	9.82849e-05	0.00163373	-4.68849	V1C	H<M
ENSMMUG00000001579	MATN3	9.82849e-05	0.00163373	-1.45116	V1C	H<M
ENSMMUG00000001694	FZD8	9.82849e-05	0.00163373	-2.80484	V1C	H<M
ENSMMUG00000001880	DDX60	9.82849e-05	0.00163373	-1.16171	V1C	H<M
ENSMMUG00000002139	DOK1	9.82849e-05	0.00163373	-1.11546	V1C	H<M
ENSMMUG00000002412	SOX9	9.82849e-05	0.00163373	-1.81949	V1C	H<M
ENSMMUG00000002431	RNF152	9.82849e-05	0.00163373	-2.45081	V1C	H<M
ENSMMUG00000002536	CABP1	9.82849e-05	0.00163373	-1.18127	V1C	H<M
ENSMMUG00000002675	CAPG	9.82849e-05	0.00163373	-1.62541	V1C	H<M
ENSMMUG00000002861	TMEM45A	9.82849e-05	0.00163373	-2.12077	V1C	H<M
ENSMMUG00000002925	FSTL1	9.82849e-05	0.00163373	-2.70956	V1C	H<M
ENSMMUG00000003113	PATJ	9.82849e-05	0.00163373	-2.16795	V1C	H<M
ENSMMUG00000003143	THBS4	9.82849e-05	0.00163373	-1.4151	V1C	H<M
ENSMMUG00000003193	VIM	9.82849e-05	0.00163373	-1.01984	V1C	H<M
ENSMMUG00000003200	FAP	9.82849e-05	0.00163373	-1.70376	V1C	H<M
ENSMMUG00000003261	BCL11B	9.82849e-05	0.00163373	-1.69382	V1C	H<M
ENSMMUG00000003370	NFATC4	9.82849e-05	0.00163373	-1.74891	V1C	H<M
ENSMMUG00000003402	MATN4	9.82849e-05	0.00163373	-3.75905	V1C	H<M
ENSMMUG00000003565	LGALS3	9.82849e-05	0.00163373	-1.26344	V1C	H<M
ENSMMUG00000004029	RASL12	9.82849e-05	0.00163373	-1.4065	V1C	H<M
ENSMMUG00000004222	TBXAS1	9.82849e-05	0.00163373	-1.61831	V1C	H<M
ENSMMUG00000004251	LPIN3	9.82849e-05	0.00163373	-1.95927	V1C	H<M
ENSMMUG00000004267	SYT9	9.82849e-05	0.00163373	-2.57525	V1C	H<M
ENSMMUG00000004378	GAREM2	9.82849e-05	0.00163373	-2.19251	V1C	H<M
ENSMMUG00000004751	ALDH4A1	9.82849e-05	0.00163373	-1.62475	V1C	H<M
ENSMMUG00000004768	SYTL1	9.82849e-05	0.00163373	-6.02036	V1C	H<M
ENSMMUG00000004843	SCN1B	9.82849e-05	0.00163373	-1.02287	V1C	H<M
ENSMMUG00000005334	PLCG2	9.82849e-05	0.00163373	-1.16221	V1C	H<M
ENSMMUG00000005355	TIMP2	9.82849e-05	0.00163373	-2.09631	V1C	H<M
ENSMMUG00000005425	MAB21L1	9.82849e-05	0.00163373	-6.78978	V1C	H<M
ENSMMUG00000005432	CLTCL1	9.82849e-05	0.00163373	-1.29445	V1C	H<M
ENSMMUG00000005579	SOGA1	9.82849e-05	0.00163373	-1.66033	V1C	H<M
ENSMMUG00000005618	TNNC1	9.82849e-05	0.00163373	-1.18461	V1C	H<M
ENSMMUG00000005747	ASCL1	9.82849e-05	0.00163373	-1.07373	V1C	H<M
ENSMMUG00000006288	GDF11	9.82849e-05	0.00163373	-1.08053	V1C	H<M
ENSMMUG00000006350	NT5DC3	9.82849e-05	0.00163373	-1.01249	V1C	H<M
ENSMMUG00000006437	CA8	9.82849e-05	0.00163373	-2.76433	V1C	H<M
ENSMMUG00000006576	PBXIP1	9.82849e-05	0.00163373	-1.80639	V1C	H<M
ENSMMUG00000006811	STK10	9.82849e-05	0.00163373	-2.19127	V1C	H<M
ENSMMUG00000007004	RNF43	9.82849e-05	0.00163373	-2.11793	V1C	H<M
ENSMMUG00000007181	RGS3	9.82849e-05	0.00163373	-1.26873	V1C	H<M
ENSMMUG00000007208	GPR146	9.82849e-05	0.00163373	-1.06152	V1C	H<M
ENSMMUG00000007419	FGF2	9.82849e-05	0.00163373	-2.91901	V1C	H<M
ENSMMUG00000007576	EYA1	9.82849e-05	0.00163373	-3.25159	V1C	H<M
ENSMMUG00000007777	CIITA	9.82849e-05	0.00163373	-1.14019	V1C	H<M
ENSMMUG00000007976	PLSCR4	9.82849e-05	0.00163373	-1.89716	V1C	H<M
ENSMMUG00000008218	ADAMTSL4	9.82849e-05	0.00163373	-1.7719	V1C	H<M
ENSMMUG00000008269	PDE3A	9.82849e-05	0.00163373	-2.4554	V1C	H<M
ENSMMUG00000008557	ZNF618	9.82849e-05	0.00163373	-1.17899	V1C	H<M
ENSMMUG00000008757	SHF	9.82849e-05	0.00163373	-1.51965	V1C	H<M
ENSMMUG00000008967	VANGL1	9.82849e-05	0.00163373	-4.4713	V1C	H<M
ENSMMUG00000008992	NPL	9.82849e-05	0.00163373	-2.01244	V1C	H<M
ENSMMUG00000009113	CD74	9.82849e-05	0.00163373	-1.00783	V1C	H<M
ENSMMUG00000009119	MLC1	9.82849e-05	0.00163373	-1.3779	V1C	H<M
ENSMMUG00000009231	NKAIN4	9.82849e-05	0.00163373	-4.51842	V1C	H<M
ENSMMUG00000009304	AMDHD1	9.82849e-05	0.00163373	-2.69091	V1C	H<M
ENSMMUG00000009513	NYNRIN	9.82849e-05	0.00163373	-1.89679	V1C	H<M
ENSMMUG00000009597	Slc13a5	9.82849e-05	0.00163373	-2.76209	V1C	H<M
ENSMMUG00000009931	CMTM7	9.82849e-05	0.00163373	-2.43043	V1C	H<M
ENSMMUG00000010014	WSCD1	9.82849e-05	0.00163373	-2.27408	V1C	H<M
ENSMMUG00000010495	MAPKAPK3	9.82849e-05	0.00163373	-1.06309	V1C	H<M
ENSMMUG00000010522	GJB2	9.82849e-05	0.00163373	-2.67527	V1C	H<M
ENSMMUG00000010800	VWA3A	9.82849e-05	0.00163373	-1.01854	V1C	H<M
ENSMMUG00000011038	FZD2	9.82849e-05	0.00163373	-2.65953	V1C	H<M
ENSMMUG00000011426	TIMP1	9.82849e-05	0.00163373	-1.65953	V1C	H<M
ENSMMUG00000011555	IL16	9.82849e-05	0.00163373	-2.58764	V1C	H<M
ENSMMUG00000011842	ADRA2B	9.82849e-05	0.00163373	-2.45143	V1C	H<M
ENSMMUG00000012288	CAPS2	9.82849e-05	0.00163373	-2.14475	V1C	H<M
ENSMMUG00000012488	ALDH1L1	9.82849e-05	0.00163373	-1.60314	V1C	H<M
ENSMMUG00000012672	MYO10	9.82849e-05	0.00163373	-1.08257	V1C	H<M
ENSMMUG00000012684	ALDH6A1	9.82849e-05	0.00163373	-1.18064	V1C	H<M
ENSMMUG00000012786	C1S	9.82849e-05	0.00163373	-1.58088	V1C	H<M
ENSMMUG00000013024	STOM	9.82849e-05	0.00163373	-1.00514	V1C	H<M
ENSMMUG00000013115	GFAP	9.82849e-05	0.00163373	-2.33192	V1C	H<M
ENSMMUG00000013119	DISC1	9.82849e-05	0.00163373	-1.79484	V1C	H<M
ENSMMUG00000013270	RBPMS2	9.82849e-05	0.00163373	-1.53739	V1C	H<M
ENSMMUG00000013358	FIBIN	9.82849e-05	0.00163373	-1.61828	V1C	H<M
ENSMMUG00000013501	CD68	9.82849e-05	0.00163373	-1.54634	V1C	H<M
ENSMMUG00000013665	MMP14	9.82849e-05	0.00163373	-1.43317	V1C	H<M
ENSMMUG00000013840	NFIA	9.82849e-05	0.00163373	-1.26236	V1C	H<M
ENSMMUG00000014024	DCHS2	9.82849e-05	0.00163373	-1.17099	V1C	H<M
ENSMMUG00000014049	COL6A3	9.82849e-05	0.00163373	-3.39455	V1C	H<M
ENSMMUG00000014053	KCNJ16	9.82849e-05	0.00163373	-3.62585	V1C	H<M
ENSMMUG00000014603	NGFR	9.82849e-05	0.00163373	-3.80945	V1C	H<M
ENSMMUG00000014733	NA	9.82849e-05	0.00163373	-2.14284	V1C	H<M
ENSMMUG00000015177	CARTPT	9.82849e-05	0.00163373	-3.28387	V1C	H<M
ENSMMUG00000015219	C1QTNF2	9.82849e-05	0.00163373	-1.35029	V1C	H<M
ENSMMUG00000015671	RHOC	9.82849e-05	0.00163373	-1.08375	V1C	H<M
ENSMMUG00000015689	ADGRG1	9.82849e-05	0.00163373	-1.79904	V1C	H<M
ENSMMUG00000015799	TLL1	9.82849e-05	0.00163373	-5.61263	V1C	H<M
ENSMMUG00000015817	TMTC1	9.82849e-05	0.00163373	-1.28465	V1C	H<M
ENSMMUG00000015869	RDH12	9.82849e-05	0.00163373	-1.18324	V1C	H<M
ENSMMUG00000016258	PPARA	9.82849e-05	0.00163373	-1.29565	V1C	H<M
ENSMMUG00000016428	GRM1	9.82849e-05	0.00163373	-2.20268	V1C	H<M
ENSMMUG00000016584	MELTF	9.82849e-05	0.00163373	-1.30811	V1C	H<M
ENSMMUG00000016922	STK32B	9.82849e-05	0.00163373	-3.11683	V1C	H<M
ENSMMUG00000017210	SARDH	9.82849e-05	0.00163373	-1.7325	V1C	H<M
ENSMMUG00000017236	ACSF2	9.82849e-05	0.00163373	-1.29433	V1C	H<M
ENSMMUG00000017238	CHAD	9.82849e-05	0.00163373	-1.25402	V1C	H<M
ENSMMUG00000017421	TSPAN2	9.82849e-05	0.00163373	-4.54814	V1C	H<M
ENSMMUG00000017490	C10orf10	9.82849e-05	0.00163373	-1.19196	V1C	H<M
ENSMMUG00000017522	SOCS3	9.82849e-05	0.00163373	-1.7615	V1C	H<M
ENSMMUG00000018148	CDC42EP4	9.82849e-05	0.00163373	-2.25244	V1C	H<M
ENSMMUG00000018341	PLCH1	9.82849e-05	0.00163373	-1.80753	V1C	H<M
ENSMMUG00000018345	PEBP4	9.82849e-05	0.00163373	-1.93346	V1C	H<M
ENSMMUG00000018375	NOTCH2	9.82849e-05	0.00163373	-2.4053	V1C	H<M
ENSMMUG00000018485	METTL7A	9.82849e-05	0.00163373	-2.50962	V1C	H<M
ENSMMUG00000018756	GRAMD2A	9.82849e-05	0.00163373	-1.88575	V1C	H<M
ENSMMUG00000018855	CYTH4	9.82849e-05	0.00163373	-2.2304	V1C	H<M
ENSMMUG00000019082	SFRP1	9.82849e-05	0.00163373	-1.9273	V1C	H<M
ENSMMUG00000019174	NNAT	9.82849e-05	0.00163373	-1.0855	V1C	H<M
ENSMMUG00000019290	STK32A	9.82849e-05	0.00163373	-1.50617	V1C	H<M
ENSMMUG00000019393	TNS3	9.82849e-05	0.00163373	-1.46078	V1C	H<M
ENSMMUG00000019457	EZR	9.82849e-05	0.00163373	-1.62791	V1C	H<M
ENSMMUG00000019473	AADAT	9.82849e-05	0.00163373	-1.2755	V1C	H<M
ENSMMUG00000019663	CHST7	9.82849e-05	0.00163373	-2.30723	V1C	H<M
ENSMMUG00000019714	VAV3	9.82849e-05	0.00163373	-1.22396	V1C	H<M
ENSMMUG00000019868	NKD1	9.82849e-05	0.00163373	-1.58947	V1C	H<M
ENSMMUG00000019884	NKAIN1	9.82849e-05	0.00163373	-1.44872	V1C	H<M
ENSMMUG00000019932	IRAK2	9.82849e-05	0.00163373	-1.2061	V1C	H<M
ENSMMUG00000019945	FGFR3	9.82849e-05	0.00163373	-1.71366	V1C	H<M
ENSMMUG00000019963	NA	9.82849e-05	0.00163373	-2.1172	V1C	H<M
ENSMMUG00000020023	MR1	9.82849e-05	0.00163373	-1.0848	V1C	H<M
ENSMMUG00000020078	HPDL	9.82849e-05	0.00163373	-1.52666	V1C	H<M
ENSMMUG00000020132	GCNT2	9.82849e-05	0.00163373	-2.4917	V1C	H<M
ENSMMUG00000020368	SLC17A6	9.82849e-05	0.00163373	-1.40207	V1C	H<M
ENSMMUG00000020416	MTSS1L	9.82849e-05	0.00163373	-1.44009	V1C	H<M
ENSMMUG00000020434	CSF3R	9.82849e-05	0.00163373	-1.66658	V1C	H<M
ENSMMUG00000020605	HPSE2	9.82849e-05	0.00163373	-2.94579	V1C	H<M
ENSMMUG00000020641	ZBTB20	9.82849e-05	0.00163373	-3.37165	V1C	H<M
ENSMMUG00000020660	MKX	9.82849e-05	0.00163373	-1.4455	V1C	H<M
ENSMMUG00000020712	ZBTB46	9.82849e-05	0.00163373	-1.02614	V1C	H<M
ENSMMUG00000020995	GRHL2	9.82849e-05	0.00163373	-1.27315	V1C	H<M
ENSMMUG00000021041	ZFHX3	9.82849e-05	0.00163373	-2.37129	V1C	H<M
ENSMMUG00000021191	FAM167A	9.82849e-05	0.00163373	-1.83365	V1C	H<M
ENSMMUG00000021401	PRDM1	9.82849e-05	0.00163373	-1.11862	V1C	H<M
ENSMMUG00000021453	KCTD12	9.82849e-05	0.00163373	-2.4283	V1C	H<M
ENSMMUG00000021628	CADM1	9.82849e-05	0.00163373	-1.75172	V1C	H<M
ENSMMUG00000021696	EBF1	9.82849e-05	0.00163373	-6.84966	V1C	H<M
ENSMMUG00000021914	SPON1	9.82849e-05	0.00163373	-1.89227	V1C	H<M
ENSMMUG00000022060	ARHGAP9	9.82849e-05	0.00163373	-1.84772	V1C	H<M
ENSMMUG00000022065	IRF6	9.82849e-05	0.00163373	-3.56632	V1C	H<M
ENSMMUG00000022155	SULT2B1	9.82849e-05	0.00163373	-1.72719	V1C	H<M
ENSMMUG00000022169	SERPIND1	9.82849e-05	0.00163373	-2.39316	V1C	H<M
ENSMMUG00000022394	EGFR	9.82849e-05	0.00163373	-1.16535	V1C	H<M
ENSMMUG00000022472	MRO	9.82849e-05	0.00163373	-2.17494	V1C	H<M
ENSMMUG00000022511	FUT10	9.82849e-05	0.00163373	-1.23333	V1C	H<M
ENSMMUG00000022524	ABLIM1	9.82849e-05	0.00163373	-1.15063	V1C	H<M
ENSMMUG00000022596	NFATC1	9.82849e-05	0.00163373	-1.04699	V1C	H<M
ENSMMUG00000022875	SLC7A10	9.82849e-05	0.00163373	-1.0703	V1C	H<M
ENSMMUG00000023056	CLCN5	9.82849e-05	0.00163373	-1.27038	V1C	H<M
ENSMMUG00000023072	FABP6	4.33913e-05	0.00163373	-3.51229	V1C	H<M
ENSMMUG00000023073	CCNJL	9.82849e-05	0.00163373	-3.47014	V1C	H<M
ENSMMUG00000023415	LRMDA	9.82849e-05	0.00163373	-2.878	V1C	H<M
ENSMMUG00000023557	SCUBE3	9.82849e-05	0.00163373	-3.4919	V1C	H<M
ENSMMUG00000023699	PLIN5	9.82849e-05	0.00163373	-2.94698	V1C	H<M
ENSMMUG00000023733	HFE	9.82849e-05	0.00163373	-1.06673	V1C	H<M
ENSMMUG00000029010	RNF122	9.82849e-05	0.00163373	-2.17745	V1C	H<M
ENSMMUG00000029071	NECAB2	9.82849e-05	0.00163373	-1.51412	V1C	H<M
ENSMMUG00000030744	ARID5A	9.82849e-05	0.00163373	-1.10441	V1C	H<M
ENSMMUG00000030785	VAMP8	9.82849e-05	0.00163373	-1.60145	V1C	H<M
ENSMMUG00000031540	P2RY1	9.82849e-05	0.00163373	-2.45809	V1C	H<M
ENSMMUG00000032300	FGFRL1	9.82849e-05	0.00163373	-1.59147	V1C	H<M
ENSMMUG00000038011	OPRK1	9.82849e-05	0.00163373	-5.66801	V1C	H<M
ENSMMUG00000038702	ZFP36	9.82849e-05	0.00163373	-1.78449	V1C	H<M
ENSMMUG00000039294	INSM1	9.82849e-05	0.00163373	-5.61552	V1C	H<M
ENSMMUG00000039331	KCTD11	9.82849e-05	0.00163373	-1.47524	V1C	H<M
ENSMMUG00000039762	MYORG	9.82849e-05	0.00163373	-1.34956	V1C	H<M
ENSMMUG00000041831	HBB	9.82849e-05	0.00163373	-3.20746	V1C	H<M
ENSMMUG00000042059	S1PR1	9.82849e-05	0.00163373	-1.09974	V1C	H<M
ENSMMUG00000042320	CMKLR1	9.82849e-05	0.00163373	-1.39099	V1C	H<M
ENSMMUG00000042352	SPX	9.82849e-05	0.00163373	-1.94868	V1C	H<M
ENSMMUG00000042643	GPX3	9.82849e-05	0.00163373	-1.51496	V1C	H<M
ENSMMUG00000043146	INHBB	9.82849e-05	0.00163373	-3.39208	V1C	H<M
ENSMMUG00000043741	CFAP46	9.82849e-05	0.00163373	-1.72177	V1C	H<M
ENSMMUG00000044533	ELN	9.82849e-05	0.00163373	-1.56282	V1C	H<M
ENSMMUG00000044773	CTXN3	9.82849e-05	0.00163373	-2.219	V1C	H<M
ENSMMUG00000045475	STX19	9.82849e-05	0.00163373	-2.14407	V1C	H<M
ENSMMUG00000046004	UTS2B	9.82849e-05	0.00163373	-3.70575	V1C	H<M
ENSMMUG00000046821	ZNF469	9.82849e-05	0.00163373	-1.69423	V1C	H<M
ENSMMUG00000047504	TMEM176A	9.82849e-05	0.00163373	-1.02397	V1C	H<M
ENSMMUG00000048424	SDC4	9.82849e-05	0.00163373	-2.62598	V1C	H<M
ENSMMUG00000048779	CYBRD1	9.82849e-05	0.00163373	-2.03093	V1C	H<M
ENSMMUG00000048855	GNG7	9.82849e-05	0.00163373	-1.67326	V1C	H<M
ENSMMUG00000005833	CLEC9A	0.000102007	0.00167075	-2.04026	V1C	H<M
ENSMMUG00000011425	NXN	0.000102007	0.00167075	-2.05266	V1C	H<M
ENSMMUG00000022865	NA	0.000102007	0.00167075	-1.54711	V1C	H<M
ENSMMUG00000001153	PDGFRL	0.00019657	0.00285577	-1.30873	V1C	H<M
ENSMMUG00000001283	TP53I3	0.00019657	0.00285577	-1.35076	V1C	H<M
ENSMMUG00000002974	ACP5	0.000189665	0.00285577	-2.08956	V1C	H<M
ENSMMUG00000003396	YAP1	0.00019657	0.00285577	-1.32767	V1C	H<M
ENSMMUG00000003404	RBPJL	0.00019657	0.00285577	-2.77455	V1C	H<M
ENSMMUG00000003645	ZNF726	0.000189665	0.00285577	-1.50022	V1C	H<M
ENSMMUG00000006268	JAML	0.00019657	0.00285577	-2.19728	V1C	H<M
ENSMMUG00000006692	SCUBE2	0.00019657	0.00285577	-1.1137	V1C	H<M
ENSMMUG00000006867	MYPN	0.00019657	0.00285577	-2.46013	V1C	H<M
ENSMMUG00000008296	NEUROD1	0.00019657	0.00285577	-1.6488	V1C	H<M
ENSMMUG00000009796	NKX3-1	0.00019657	0.00285577	-1.43976	V1C	H<M
ENSMMUG00000011624	SLC39A12	0.00019657	0.00285577	-1.52745	V1C	H<M
ENSMMUG00000012048	TMEM173	0.00019657	0.00285577	-1.05179	V1C	H<M
ENSMMUG00000013696	MYOZ1	0.000189665	0.00285577	-2.29524	V1C	H<M
ENSMMUG00000014826	LDLRAD2	0.000189665	0.00285577	-1.08549	V1C	H<M
ENSMMUG00000015407	PDLIM3	0.00019657	0.00285577	-1.25393	V1C	H<M
ENSMMUG00000017249	EPN3	0.00019657	0.00285577	-1.22378	V1C	H<M
ENSMMUG00000020068	OSTN	0.00019657	0.00285577	-2.48453	V1C	H<M
ENSMMUG00000020160	SEMA5A	0.00019657	0.00285577	-1.99618	V1C	H<M
ENSMMUG00000020250	NTSR2	0.00019657	0.00285577	-1.38467	V1C	H<M
ENSMMUG00000020754	EPHA8	0.00019657	0.00285577	-1.40229	V1C	H<M
ENSMMUG00000029233	RIN3	0.00019657	0.00285577	-1.02648	V1C	H<M
ENSMMUG00000039592	CYP4F11	0.00019657	0.00285577	-3.03313	V1C	H<M
ENSMMUG00000042510	F5	0.00019657	0.00285577	-1.98419	V1C	H<M
ENSMMUG00000005541	C5orf46	0.000308452	0.00411874	-1.29633	V1C	H<M
ENSMMUG00000010324	PAGE3	0.000308452	0.00411874	-1.69888	V1C	H<M
ENSMMUG00000010875	TEAD1	0.000300979	0.00411874	-1.08714	V1C	H<M
ENSMMUG00000012037	ITLN2	0.000308452	0.00411874	-2.67791	V1C	H<M
ENSMMUG00000018216	KRT85	0.000308452	0.00411874	-2.45913	V1C	H<M
ENSMMUG00000023039	PLAC1	0.000308452	0.00411874	-2.55556	V1C	H<M
ENSMMUG00000025197	U6	0.000308452	0.00411874	-2.79571	V1C	H<M
ENSMMUG00000027857	U6	0.000308452	0.00411874	-2.08317	V1C	H<M
ENSMMUG00000033233	U6	0.000308452	0.00411874	-2.10305	V1C	H<M
ENSMMUG00000034612	U4	0.000308452	0.00411874	-1.68405	V1C	H<M
ENSMMUG00000034814	7SK	0.000308452	0.00411874	-1.31039	V1C	H<M
ENSMMUG00000035888	SNORD121A	0.000308452	0.00411874	-2.35072	V1C	H<M
ENSMMUG00000039844	ZFAT-AS1_2	0.000308452	0.00411874	-2.90416	V1C	H<M
ENSMMUG00000041716	U6	0.000308452	0.00411874	-1.19574	V1C	H<M
ENSMMUG00000047206	Y_RNA	0.000308452	0.00411874	-2.26945	V1C	H<M
ENSMMUG00000047287	Y_RNA	0.000308452	0.00411874	-1.80846	V1C	H<M
ENSMMUG00000000098	HHIPL1	0.00039314	0.00480364	-1.10622	V1C	H<M
ENSMMUG00000000947	MSC	0.00039314	0.00480364	-1.19889	V1C	H<M
ENSMMUG00000002424	FBLN1	0.00039314	0.00480364	-1.58791	V1C	H<M
ENSMMUG00000002642	CFAP57	0.00039314	0.00480364	-1.29946	V1C	H<M
ENSMMUG00000005782	EPHX1	0.00039314	0.00480364	-1.23356	V1C	H<M
ENSMMUG00000006921	WNT11	0.00039314	0.00480364	-1.80346	V1C	H<M
ENSMMUG00000012393	TMEM52	0.00039314	0.00480364	-5.4044	V1C	H<M
ENSMMUG00000014782	STC2	0.00039314	0.00480364	-1.35665	V1C	H<M
ENSMMUG00000017120	ADARB2	0.00039314	0.00480364	-1.10632	V1C	H<M
ENSMMUG00000017933	DES	0.00039314	0.00480364	-2.77791	V1C	H<M
ENSMMUG00000019045	ESR1	0.00039314	0.00480364	-2.43659	V1C	H<M
ENSMMUG00000019261	COL12A1	0.00039314	0.00480364	-1.51031	V1C	H<M
ENSMMUG00000019590	GCA	0.00039314	0.00480364	-1.00485	V1C	H<M
ENSMMUG00000022044	SCARA5	0.00039314	0.00480364	-1.81187	V1C	H<M
ENSMMUG00000022878	MISP	0.00039314	0.00480364	-1.42821	V1C	H<M
ENSMMUG00000041800	FAM160A1	0.00039314	0.00480364	-1.4818	V1C	H<M
ENSMMUG00000000658	CDHR1	0.000426794	0.00514561	-1.9598	V1C	H<M
ENSMMUG00000016921	CYTL1	0.000556946	0.00662137	-2.39853	V1C	H<M
ENSMMUG00000000129	SH2D4A	0.000687994	0.00749264	-1.39187	V1C	H<M
ENSMMUG00000005798	NOG	0.000687994	0.00749264	-1.26933	V1C	H<M
ENSMMUG00000008211	SYTL4	0.000687994	0.00749264	-1.86082	V1C	H<M
ENSMMUG00000008387	DPP4	0.000687994	0.00749264	-1.13219	V1C	H<M
ENSMMUG00000013004	MASP1	0.000687994	0.00749264	-1.17494	V1C	H<M
ENSMMUG00000013800	ACSS3	0.000682224	0.00749264	-1.88546	V1C	H<M
ENSMMUG00000016014	LIN9	0.000687994	0.00749264	-1.021	V1C	H<M
ENSMMUG00000018520	PDLIM2	0.000687994	0.00749264	-1.09168	V1C	H<M
ENSMMUG00000022127	FXYD3	0.000687994	0.00749264	-1.51456	V1C	H<M
ENSMMUG00000041186	AQP5	0.000687994	0.00749264	-1.98394	V1C	H<M
ENSMMUG00000047643	COL22A1	0.000687994	0.00749264	-2.85233	V1C	H<M
ENSMMUG00000004507	GSX1	0.000795457	0.00854763	-7.48595	V1C	H<M
ENSMMUG00000004669	TSLP	0.000888333	0.00949276	-7.94227	V1C	H<M
ENSMMUG00000010476	SOWAHD	0.000891907	0.00949276	-3.85923	V1C	H<M
ENSMMUG00000042077	DRAM1	0.000891907	0.00949276	-1.72109	V1C	H<M
ENSMMUG00000003071	MBNL3	0.000969218	0.0102109	-1.44928	V1C	H<M
ENSMMUG00000006022	VWA5B1	0.000969218	0.0102109	-3.46543	V1C	H<M
ENSMMUG00000009641	NA	0.000969218	0.0102109	-3.53093	V1C	H<M
ENSMMUG00000016854	NTSR1	0.000969218	0.0102109	-2.7164	V1C	H<M
ENSMMUG00000019498	FOXC2	0.000969218	0.0102109	-1.55022	V1C	H<M
ENSMMUG00000002471	APOC2	0.00102711	0.0105604	-5.17718	V1C	H<M
ENSMMUG00000002589	SULT1C3	0.00102711	0.0105604	-3.38086	V1C	H<M
ENSMMUG00000005283	SFT2D2	0.00102711	0.0105604	-2.36142	V1C	H<M
ENSMMUG00000007264	TMEM30B	0.00102711	0.0105604	-2.51482	V1C	H<M
ENSMMUG00000008578	HAPLN4	0.00102711	0.0105604	-1.21215	V1C	H<M
ENSMMUG00000010436	TMEM106A	0.00102711	0.0105604	-1.99454	V1C	H<M
ENSMMUG00000022115	KLHL6	0.00102711	0.0105604	-2.45672	V1C	H<M
ENSMMUG00000047302	CTF1	0.00102711	0.0105604	-5.42589	V1C	H<M
ENSMMUG00000014839	NPAS3	0.00106696	0.0107945	-1.53033	V1C	H<M
ENSMMUG00000019617	CCDC83	0.00106696	0.0107945	-1.60419	V1C	H<M
ENSMMUG00000043025	PEA15	0.00106696	0.0107945	-1.84921	V1C	H<M
ENSMMUG00000003942	TRPV4	0.0011037	0.0108268	-2.20229	V1C	H<M
ENSMMUG00000008762	NOX3	0.0011037	0.0108268	-3.27256	V1C	H<M
ENSMMUG00000014784	DSP	0.00109136	0.0108268	-1.43999	V1C	H<M
ENSMMUG00000016452	TSPAN1	0.0011037	0.0108268	-1.4369	V1C	H<M
ENSMMUG00000021387	C1orf54	0.0011037	0.0108268	-1.05278	V1C	H<M
ENSMMUG00000041185	PCDHGA12	0.0011037	0.0108268	-1.54561	V1C	H<M
ENSMMUG00000047925	PRR29	0.0011037	0.0108268	-2.2279	V1C	H<M
ENSMMUG00000000694	PHLDB2	0.00117942	0.0108791	-1.35962	V1C	H<M
ENSMMUG00000002595	COL14A1	0.00117942	0.0108791	-1.26055	V1C	H<M
ENSMMUG00000003144	KCNJ1	0.00117942	0.0108791	-1.11807	V1C	H<M
ENSMMUG00000004844	HPN	0.00117942	0.0108791	-1.06403	V1C	H<M
ENSMMUG00000008911	SLC16A9	0.00117942	0.0108791	-1.996	V1C	H<M
ENSMMUG00000009614	STAC	0.00117942	0.0108791	-2.12162	V1C	H<M
ENSMMUG00000011918	CXCR4	0.00117942	0.0108791	-1.32609	V1C	H<M
ENSMMUG00000013100	LRP4	0.00117942	0.0108791	-1.33253	V1C	H<M
ENSMMUG00000013788	GPR37L1	0.00117942	0.0108791	-1.77704	V1C	H<M
ENSMMUG00000019093	DLL3	0.00117942	0.0108791	-1.48624	V1C	H<M
ENSMMUG00000019266	CHDH	0.00117942	0.0108791	-1.72301	V1C	H<M
ENSMMUG00000019819	RUNX2	0.00117942	0.0108791	-1.49412	V1C	H<M
ENSMMUG00000021372	EMID1	0.00117942	0.0108791	-1.32456	V1C	H<M
ENSMMUG00000021642	FMOD	0.00117942	0.0108791	-1.89808	V1C	H<M
ENSMMUG00000022656	PLIN4	0.00117942	0.0108791	-1.58229	V1C	H<M
ENSMMUG00000040290	SMPX	0.00117942	0.0108791	-1.56636	V1C	H<M
ENSMMUG00000014388	SPATS1	0.00142566	0.0131089	-1.21883	V1C	H<M
ENSMMUG00000020787	PRR15	0.00147242	0.0134961	-1.61678	V1C	H<M
ENSMMUG00000001915	CLDN1	0.00186741	0.0157731	-1.21746	V1C	H<M
ENSMMUG00000003789	SLC9A3	0.00186741	0.0157731	-1.11334	V1C	H<M
ENSMMUG00000004169	TMEM182	0.00186741	0.0157731	-1.09377	V1C	H<M
ENSMMUG00000005009	SLC38A11	0.00186741	0.0157731	-1.36024	V1C	H<M
ENSMMUG00000010497	CISH	0.00186741	0.0157731	-1.52025	V1C	H<M
ENSMMUG00000013736	ASB5	0.00186741	0.0157731	-1.56127	V1C	H<M
ENSMMUG00000017553	ANGPTL1	0.00186741	0.0157731	-1.04829	V1C	H<M
ENSMMUG00000019092	IL15	0.00186741	0.0157731	-2.55551	V1C	H<M
ENSMMUG00000019111	TRIM29	0.00186741	0.0157731	-1.23962	V1C	H<M
ENSMMUG00000021514	CHRNA2	0.00186741	0.0157731	-1.37683	V1C	H<M
ENSMMUG00000021547	2019-03-03	0.00186741	0.0157731	-1.41439	V1C	H<M
ENSMMUG00000023736	CHRNA3	0.00186741	0.0157731	-3.36639	V1C	H<M
ENSMMUG00000002037	MMP1	0.00189276	0.0159779	-4.08598	V1C	H<M
ENSMMUG00000011235	DNASE1L3	0.00195183	0.0164288	-3.23793	V1C	H<M
ENSMMUG00000020169	ESM1	0.00195183	0.0164288	-2.87249	V1C	H<M
ENSMMUG00000001765	TYMP	0.00285026	0.0225292	-1.71723	V1C	H<M
ENSMMUG00000002574	SCGN	0.00285026	0.0225292	-1.92497	V1C	H<M
ENSMMUG00000011378	TMEM200B	0.00285026	0.0225292	-1.66575	V1C	H<M
ENSMMUG00000019976	ATP8B1	0.00285026	0.0225292	-1.7532	V1C	H<M
ENSMMUG00000039297	EXOC1L	0.00327281	0.0257849	-3.53635	V1C	H<M
ENSMMUG00000001114	SPANXN3	0.00339889	0.0260438	-6.1215	V1C	H<M
ENSMMUG00000001171	PPP1R1C	0.00333408	0.0260438	-1.70659	V1C	H<M
ENSMMUG00000004882	LHX3	0.00339889	0.0260438	-4.13946	V1C	H<M
ENSMMUG00000008030	EPS8L3	0.00339889	0.0260438	-1.3498	V1C	H<M
ENSMMUG00000023570	IL19	0.00339889	0.0260438	-1.2018	V1C	H<M
ENSMMUG00000025382	U8	0.00339889	0.0260438	-1.30544	V1C	H<M
ENSMMUG00000028160	5S_rRNA	0.00339889	0.0260438	-2.35534	V1C	H<M
ENSMMUG00000036111	SNORA76	0.00339889	0.0260438	-2.82825	V1C	H<M
ENSMMUG00000036776	7SK	0.00339889	0.0260438	-2.62594	V1C	H<M
ENSMMUG00000036876	U6	0.00339889	0.0260438	-2.36829	V1C	H<M
ENSMMUG00000039151	U6	0.00339889	0.0260438	-1.1532	V1C	H<M
ENSMMUG00000042776	DSCR4	0.00339889	0.0260438	-2.00673	V1C	H<M
ENSMMUG00000046051	GLYATL3	0.00339889	0.0260438	-2.7845	V1C	H<M
ENSMMUG00000047581	ST7-OT3_1	0.00339889	0.0260438	-2.89034	V1C	H<M
ENSMMUG00000003100	GMNC	0.00412797	0.029471	-1.42982	V1C	H<M
ENSMMUG00000003414	ABCC3	0.00412797	0.029471	-1.06733	V1C	H<M
ENSMMUG00000003742	BCHE	0.00412797	0.029471	-1.26713	V1C	H<M
ENSMMUG00000003831	AFM	0.00413828	0.029471	-2.89945	V1C	H<M
[truncated: 7,811 more rows]
