# Supplementary material for: Transcriptomic and open chromatin atlas of high-resolution anatomical regions in the rhesus macaque brain
Source: Nat Commun. 2020 Jan 24;11:474. doi: 10.1038/s41467-020-14368-z (PMC6981234; doi:10.1038/s41467-020-14368-z)
Supplement: Supplementary file 7 — Dataset 4 [file 41467_2020_14368_MOESM7_ESM.xlsx]

## Sheet: Sheet1
Supplementary Data 4. The gene list of region-related modules
Gene ID	Gene name	kTotal	Module-Region	OB	cortex	PA	CC	THA	HTHA	MO	PON	CB	VTA	SN	AMY	HIP	STR	GP	PIT
ENSMMUG00000012390	TACSTD1	353.807	M2-PIT	13.0836	1.8412	10.1677	14.9716	0.973448	4.16939	2.16248	1.61868	0.220857	3.81196	1.11711	2.74864	3.02468	12.5814	14.6759	2640.05
ENSMMUG00000002163	NA	349.617	M2-PIT	1.62188	8.53794	21.4893	62.5447	2.10412	26.0702	7.08621	0.953438	0.904911	3.05039	1.79083	17.3817	7.71638	5.33861	2.18523	1880.64
ENSMMUG00000002611	LARGE2	349.405	M2-PIT	14.3899	10.5181	12.2223	23.4984	12.454	9.47776	12.1765	10.1178	26.3721	12.4584	10.3937	10.4846	11.9003	11.7891	18.147	930.546
ENSMMUG00000012138	RORC	345.489	M2-PIT	6.16609	1.09072	2.04778	32.264	1.59613	1.92803	13.7404	0.825191	2.07605	1.85658	3.27471	3.63316	5.09825	3.72897	4.51717	325.399
ENSMMUG00000023752	SIX2	342.134	M2-PIT	14.2944	1.4183	6.36192	5.67415	1.52777	3.05509	5.76479	2.45919	2.00333	3.73242	1.90207	3.29629	2.40592	1.6716	2.9343	446.937
ENSMMUG00000021112	ESRP1	341.967	M2-PIT	2.08181	1.65226	1.8149	0.864862	4.59319	4.69227	2.56012	1.26269	0.109001	2.0658	1.64343	3.87008	0.32407	0.878985	2.18673	1107.85
ENSMMUG00000018507	NA	339.713	M2-PIT	6.94826	1.12448	1.32265	2.11353	2.15248	1.24132	1.29813	0.873092	1.17742	2.10015	2.23826	1.88793	1.36881	1.70335	3.05807	484.135
ENSMMUG00000010551	CLDN7	339.043	M2-PIT	1.57793	0.227729	0.250406	1.12849	0.334616	0	0.383141	1.11096	0.339621	0.265158	0.238299	0.128251	0.484955	0.882187	0.377507	565.757
ENSMMUG00000043761	C1orf210	338.08	M2-PIT	0.422287	0.458289	0.248318	2.45963	0.512795	0.493822	0.342285	0.361417	1.03462	1.11691	1.74715	0.466447	0.562707	0.608982	1.16234	135.477
ENSMMUG00000016593	AP1M2	335.448	M2-PIT	1.94979	0.703145	22.8692	0	0.538693	0.741666	4.86982	0.46816	0.058982	0.95264	0.395953	4.28682	0.21946	5.53244	7.31712	618.309
ENSMMUG00000016725	FAAH2	333.354	M2-PIT	15.8647	8.89579	12.7943	10.623	8.30819	45.8355	19.7391	16.8875	40.0837	16.4913	14.9549	13.7263	13.6993	12.368	12.7656	360.53
ENSMMUG00000013276	BAIAP2L1	333.292	M2-PIT	5.61828	3.71295	3.46067	7.90686	5.69921	6.08189	7.45327	3.77027	3.64544	10.5754	4.52109	4.43096	3.2593	9.05831	5.763	200.877
ENSMMUG00000016463	POMC	332.987	M2-PIT	28.0364	19.7848	14.7793	6.57585	19.1571	134.191	22.4827	17.43	12.5474	26.8645	20.9678	10.8653	12.4373	20.548	44.5541	91000.5
ENSMMUG00000040928	NEUROD4	332.856	M2-PIT	3.61546	10.7639	1.25818	1.57483	0.458133	2.49433	0.864288	1.54507	19.2619	0.366171	1.45593	0.384753	2.19249	1.39002	0.257419	1776.07
ENSMMUG00000015185	ERN1	329.315	M2-PIT	126.82	63.0266	178.46	124.771	78.5769	146.855	82.9635	77.1547	187.25	87.1895	97.7399	69.5882	70.7256	67.7347	116.162	2368.85
ENSMMUG00000021846	ESRP2	326.859	M2-PIT	13.5499	6.00118	4.69004	14.1156	8.1461	11.061	9.95839	13.0806	11.6107	14.8027	10.305	8.98029	10.5045	7.31971	15.9237	443.109
ENSMMUG00000011152	IGSF1	326.389	M2-PIT	297.96	148.165	344.209	199.391	893.327	1874.68	408.25	216.292	108.407	594.498	796.914	305.604	244.597	264.213	784.11	21125.1
ENSMMUG00000002625	CHMP4C	325.834	M2-PIT	7.6224	1.10052	3.52473	2.30161	1.91267	1.5965	5.49708	4.36719	0.727862	1.97325	2.3502	1.47673	2.22847	1.03649	3.69039	276.19
ENSMMUG00000021708	SLC44A4	323.749	M2-PIT	0.258198	0.264837	0.221265	0.772696	0.462598	0.363265	0.344825	0.389248	0.572165	0.141024	0.448452	0.516532	0.392173	0.27955	0.12764	287.682
ENSMMUG00000023022	PLP2	322.68	M2-PIT	54.8748	17.1179	22.9533	104.389	22.2176	52.1293	92.8221	41.8232	72.8245	60.5475	63.2898	10.6171	23.5521	20.9592	72.7869	645.969
ENSMMUG00000030785	VAMP8	320.956	M2-PIT	24.8603	10.2667	14.5333	56.2783	26.9441	21.4846	49.503	34.7021	10.878	42.0825	40.8209	13.6503	13.8535	16.2086	47.4382	314.527
ENSMMUG00000022041	STXBP2	318.505	M2-PIT	27.0342	10.0177	17.5343	51.7862	21.6175	21.4561	51.674	32.2448	12.7767	39.3668	43.7782	13.845	15.5432	22.3411	52.2764	435.69
ENSMMUG00000048763	NA	318.359	M2-PIT	9.64623	5.65867	21.3955	17.4443	9.93249	22.0313	13.5302	7.68393	3.3332	10.5007	17.8056	23.1458	18.6851	25.8154	14.4494	2005.22
ENSMMUG00000016017	AGR3	316.036	M2-PIT	132.957	15.8724	12.5132	38.125	6.80891	13.3223	15.1542	30.7001	1.43293	17.0136	13.5127	18.6837	14.9653	24.2507	9.66699	1194.27
ENSMMUG00000004303	KDELR3	311.071	M2-PIT	23.2336	6.46989	10.9243	18.99	5.511	7.08136	13.8651	5.14784	5.71966	6.82426	8.42201	6.43721	9.74801	10.7832	6.40664	171.682
ENSMMUG00000001929	ELF3	310.624	M2-PIT	1.33453	0.808463	0.732293	0.516989	1.49387	1.15655	0.360344	0	3.4383	1.30127	0.622726	0.384753	0.755465	0.979716	0.402631	63.4575
ENSMMUG00000020694	RAB27A	310.607	M2-PIT	112.019	72.5421	55.9783	97.9104	106.876	115.313	177.208	171.704	140.708	145.928	153.391	36.5467	44.7763	81.195	133.136	2388.02
ENSMMUG00000009242	P4HB	309.143	M2-PIT	1438.71	1212.94	1310.46	1522.87	1312.58	1497.56	1447.45	1354.3	1388.85	1446.19	1388.47	1304.26	1200.56	1327.9	1401.34	5207.93
ENSMMUG00000043157	NA	308.43	M2-PIT	6.25187	0.312958	0.502639	3.05182	0.549225	0.328989	0.453539	0.802994	0	0.389092	0.228958	0.833054	0.265097	0.837142	0.192504	135.543
ENSMMUG00000018043	RIPK4	306.866	M2-PIT	7.36384	1.2257	10.572	3.07559	2.92499	3.3372	5.7535	20.7491	1.83597	6.6105	7.48422	0.561973	1.681	1.33725	4.11687	184.423
ENSMMUG00000005895	NUCB2	306.577	M2-PIT	451.668	323.311	385.153	361.407	380.215	512.568	372.195	334.915	454.023	389.316	363.643	414.093	422	461.144	424.791	4132.8
ENSMMUG00000011322	PITX2	303.808	M2-PIT	0.64215	0.173768	0.130311	0	0	62.0514	0.250428	0.15032	0.0398439	45.9082	5.02759	0	0.0904289	0	4.13838	1535.21
ENSMMUG00000023574	C1GALT1C1	303.624	M2-PIT	193.877	164.976	171.443	236.193	198.526	210.253	228.785	247.18	162.257	223.861	210.176	185.072	215.714	160.002	238.92	1323.27
ENSMMUG00000043346	LAX1	301.613	M2-PIT	5.6701	1.06356	0.58115	1.9857	0.524299	0.510557	1.14396	0.780332	0.412518	0.917133	0.79248	1.67034	0.499408	2.52448	1.62231	99.9486
ENSMMUG00000009101	DERL3	301.037	M2-PIT	42.0165	31.0023	35.7045	38.9128	21.8057	55.8735	46.4431	37.3939	52.4828	46.1884	32.6546	44.568	28.8613	29.4307	38.2581	429.681
ENSMMUG00000002555	KDF1	299.217	M2-PIT	2.48928	2.04099	4.94055	0.514306	0.438939	1.13479	1.24855	0.547401	18.492	0.395576	1.37266	1.78245	0.920688	1.39224	4.40754	163.03
ENSMMUG00000016244	POU1F1	298.503	M2-PIT	21.8376	42.7891	20.676	11.1615	17.7964	16.9942	17.8502	24.4757	21.7142	18.0602	16.2902	20.7479	15.8385	17.4495	18.6893	7723.1
ENSMMUG00000006576	PBXIP1	298.09	M2-PIT	877.347	531.103	743.845	1093.39	1020.75	1169.89	1625.13	880.159	590.749	1135.18	1549.43	559.876	865.485	681.566	1371.14	7039.31
ENSMMUG00000015735	CCL26	297.784	M2-PIT	3.39083	1.00889	2.47548	2.8004	1.41103	0.923213	0.995724	1.06751	0.724607	1.21046	3.05059	1.17	1.04304	2.02176	6.49343	109.405
ENSMMUG00000010134	ARHGEF5	297.687	M2-PIT	45.5516	21.477	26.7168	31.9839	27.9893	41.4902	42.2263	36.0896	15.5088	30.4123	43.4926	20.7468	21.6454	26.1979	42.1243	285.405
ENSMMUG00000019733	NA	296.68	M2-PIT	343.323	272.253	284.429	360.142	329.86	392.931	353.409	295.173	347.441	335.194	360.05	286.758	232.745	280.924	339.109	1298.7
ENSMMUG00000007696	PDIA5	294.694	M2-PIT	57.2477	24.6571	21.1716	36.4772	14.1726	32.1241	23.6159	10.8619	22.2218	29.7457	38.901	20.0701	38.3689	43.3445	28.111	319.854
ENSMMUG00000021448	NA	294.244	M2-PIT	134.777	35.3589	26.6537	38.9836	25.0866	79.2148	46.928	15.3537	48.0131	39.4268	41.057	32.0678	41.2841	61.1129	41.8415	797.902
ENSMMUG00000012094	RAB17	293.779	M2-PIT	0.659153	10.4729	1.36165	0.369052	0.392031	0.801669	0.591975	0.211158	0.216265	1.1661	1.27577	1.39436	1.96792	0.185854	0.259235	379.241
ENSMMUG00000044653	CLDN4	293.321	M2-PIT	0.28063	0.285288	0.722745	4.59442	0.893334	2.57217	3.0346	0.257069	11.4757	0.597486	0.473151	1.47109	0.771197	0.805382	0.12764	346.489
ENSMMUG00000022306	RAB25	292.126	M2-PIT	0.26136	0.0921202	0.631124	0.360472	0.211189	0.716873	0.608535	0.377638	0.241275	0.414527	0.119926	0	0.12812	0.0576243	0.618417	117.444
ENSMMUG00000007264	TMEM30B	291.311	M2-PIT	6.88579	2.1952	5.17311	4.12412	10.4307	3.29754	6.91672	2.06385	1.51698	5.7063	4.89758	1.88783	1.34129	4.28018	6.35841	386.909
ENSMMUG00000023024	PRICKLE3	287.215	M2-PIT	40.5511	12.3101	14.7162	71.6208	18.6188	29.9975	48.7663	22.9662	24.2417	41.6986	43.6434	8.31059	14.0331	16.1823	45.5214	309.593
ENSMMUG00000043125	NA	286.352	M2-PIT	2.83159	1.07536	5.43873	14.2718	11.9275	69.4404	42.6888	45.7925	59.1232	21.917	13.5036	5.19753	2.50037	3.45145	2.27738	382.607
ENSMMUG00000009158	MARVELD2	284.839	M2-PIT	19.9627	12.7286	18.6708	26.0897	20.0342	15.6685	20.5276	21.1856	11.5354	26.5918	26.0388	16.1361	11.0889	21.5414	24.9332	236.565
ENSMMUG00000044051	KIAA1024L	284.544	M2-PIT	0.725886	3.83476	3.17046	0.362062	3.35379	4.35184	1.26609	0.16006	0.636556	0.530861	0.610006	0.248795	7.14994	0.565413	0.772292	718.596
ENSMMUG00000003324	PRR15L	283.956	M2-PIT	0.89703	1.75575	2.06422	0.318091	0.942355	1.64854	1.47946	0.885419	3.14595	4.11848	1.79139	1.51658	5.36552	2.06961	0.844373	109.175
ENSMMUG00000031911	NA	283.363	M2-PIT	8.7183	2.03872	15.7234	55.0843	26.6251	233.413	129.417	135.735	181.039	77.4729	57.2805	10.7429	8.08647	9.58041	6.14365	1172.42
ENSMMUG00000002255	AVPR1B	282.872	M2-PIT	0.601015	2.28354	2.7252	1.80332	0.765278	9.98044	3.26271	2.08222	9.89278	2.41736	1.24516	4.43808	5.61859	0.955234	1.14058	1894.88
ENSMMUG00000032712	mml-mir-200a	280.683	M2-PIT	0	0.00357601	0.1001	0	0	0.318311	0	0	0	0	0.148258	0	0.0401982	0	0.12764	8.76363
ENSMMUG00000022185	OSR2	279.533	M2-PIT	0.819771	0.0510541	0.250406	0.394928	0.104847	0	0.442793	0.15149	0.113252	0.155528	0	0	0.15936	0	0.251672	56.1624
ENSMMUG00000009092	NA	278.84	M2-PIT	1.6077	1.20921	3.25029	4.27532	5.60117	3.58566	3.59866	2.65734	1.37364	2.60321	4.87469	2.04031	2.26834	3.16866	3.35451	62.3023
ENSMMUG00000040640	NA	278.221	M2-PIT	0	0.0134753	0	0	0	0.443995	0.125319	0	0	0	0	0.329079	0	0	0.26319	13.0354
ENSMMUG00000001228	LLGL2	277.485	M2-PIT	64.309	16.922	17.97	23.1951	18.4989	14.6918	16.5266	17.4162	45.0015	27.876	20.4023	19.7823	14.1596	14.9731	19.8535	289.334
ENSMMUG00000021420	PLEK2	277.056	M2-PIT	0.997021	1.34649	1.72232	1.75053	2.17946	3.51805	3.30799	2.13565	6.33478	3.48191	1.18731	2.7571	1.04422	1.47811	1.14861	75.0569
ENSMMUG00000019399	FZD6	276.417	M2-PIT	179.415	107.946	119.999	174.714	167.88	153.539	184.233	274.771	95.7568	198.524	201.442	114.005	130.641	129.337	205.641	1015.89
ENSMMUG00000006070	HELZ2	275.988	M2-PIT	136.253	54.7152	72.9001	126.759	78.6714	82.6249	113.959	67.5264	41.2194	129.843	145.015	61.6116	50.7609	83.6646	151.176	770.751
ENSMMUG00000000580	SCN4A	275.972	M2-PIT	18.1577	0.457882	4.30748	1.36279	0.573873	11.7694	4.48762	2.25308	3.55305	7.87442	1.93365	11.5719	3.84307	9.34274	1.10751	282.777
ENSMMUG00000012010	TMEM39A	275.752	M2-PIT	206.393	99.4811	95.1905	233.156	103.661	148.792	130.089	116.934	244.594	143.126	126.223	83.6046	100.305	104.261	183.165	887.087
ENSMMUG00000033002	mml-mir-429	275.511	M2-PIT	0.0645496	0	0	0	0.102298	0.0999522	0	0	0	0	0.152269	0	0	0.0387076	0.25528	35.7596
ENSMMUG00000022127	FXYD3	274.909	M2-PIT	8.71011	8.64465	7.99252	15.8351	7.55398	10.3774	22.41	10.3822	5.63025	13.0216	12.2106	8.74007	8.09594	7.76677	16.4882	165.42
ENSMMUG00000020259	ELMO3	274.34	M2-PIT	46.8607	36.9949	33.4747	38.339	101.05	61.4863	41.372	25.7031	74.9234	43.902	44.9975	37.6672	39.7033	38.1178	41.8738	404.487
ENSMMUG00000006232	NA	273.929	M2-PIT	8.19415	2.59537	5.43777	22.6912	2.45869	17.9227	13.7423	22.3135	7.44386	7.15044	4.26432	11.073	1.65732	16.109	3.69162	168.672
ENSMMUG00000001242	WDR72	273.666	M2-PIT	3.44237	0.0904361	0.771649	0.59761	0.788106	5.73946	8.34191	13.0263	0.873627	6.33055	2.62313	0.144006	0.483226	0.402158	11.4605	188.285
ENSMMUG00000004882	LHX3	273.627	M2-PIT	2.26028	0.34723	0.120096	0.131371	0.108891	0.483378	4.74197	0.15032	0.0618605	0.45208	0.228958	0.451593	0.256461	0.217896	0.404435	2350.84
ENSMMUG00000008211	SYTL4	273.442	M2-PIT	56.2235	16.8384	34.9758	62.6294	42.9021	259.324	77.2613	30.8402	51.6848	108.393	110.744	86.8525	69.5273	36.1482	207.358	1656.96
ENSMMUG00000009499	MEST	273.316	M2-PIT	322.445	278.284	324.603	137.847	278.859	529.033	236.465	317.148	248.925	239.035	293.321	290.856	237.553	242.074	194.748	1760.88
ENSMMUG00000018344	MYO15A	273.1	M2-PIT	256.766	133.701	169.823	5.49929	92.7874	296.823	90.1382	213.612	61.6622	92.2898	59.8163	259.054	60.6716	312.877	82.5769	5544.26
ENSMMUG00000001742	TGFBR3	272.504	M2-PIT	258.706	137.64	258.938	168.174	141.323	128.041	184.329	111.674	222.155	157.905	203.107	157.781	143.418	106.782	201.332	1522.98
ENSMMUG00000017938	GMPPA	271.803	M2-PIT	149.336	148.59	150.083	168.099	168.538	150.882	199.367	185.664	205.935	184.172	212.504	148.25	158.234	138.3	185.551	780.426
ENSMMUG00000001682	PDIA3	271.412	M2-PIT	3154.78	2336.33	2630.3	3351.55	2667.93	3189.52	3133.56	2929.18	2268.46	3069.66	2912.92	2828.27	3016.28	3034.13	3416.96	10042.3
ENSMMUG00000007097	TES	271.12	M2-PIT	47.8459	26.4389	28.9819	39.5807	44.7392	29.2623	65.0198	34.1308	13.2872	54.7886	38.4149	24.7234	25.4696	31.4191	38.2284	286.762
ENSMMUG00000004456	HEPACAM2	270.697	M2-PIT	1.84209	3.79095	19.0092	6.00162	4.17167	5.76603	7.1267	7.65417	2.93662	8.54489	6.18571	20.9052	6.92739	4.63186	5.07493	2911.14
ENSMMUG00000008836	DDOST	270.331	M2-PIT	1190.09	1086.6	1137.2	1185.15	997.025	1200.35	1039.04	874.108	1132.08	1050.36	962.365	1222.82	1207.06	1276.62	1108.93	4268.18
ENSMMUG00000046606	CSTL1	270.304	M2-PIT	0.0937354	0.556941	1.05847	0	0.421858	2.67827	0.378193	1.65978	1.03297	0.35763	0.619402	0.570695	1.35923	0.150909	0.108264	71.9724
ENSMMUG00000011536	IQUB	269.822	M2-PIT	99.0127	67.6537	63.0191	99.4588	67.9336	81.8715	55.7252	34.2862	29.0091	57.643	80.898	72.083	80.1503	52.2044	79.9283	578.124
ENSMMUG00000001996	F11R	269.11	M2-PIT	20.2287	23.7814	40.5438	58.985	25.8953	32.933	35.3077	32.8777	13.0524	32.7491	29.4568	29.1204	38.3061	40.3708	32.7317	463.568
ENSMMUG00000011416	C2orf54	269.014	M2-PIT	0.206206	0.0442745	0.248318	2.03544	0	0.876276	0	0	2.23532	0.137279	0	0.672765	1.10554	2.90301	0	50.6398
ENSMMUG00000014265	CD27	267.194	M2-PIT	9.73154	2.10463	4.71221	1.80135	1.37766	3.68382	1.65599	0.594544	0.63312	1.24531	2.41162	3.92829	3.76657	33.1939	2.21486	361.024
ENSMMUG00000015952	KATNAL2	267.043	M2-PIT	14.2015	3.98738	13.6001	27.4384	3.81502	17.9707	6.23808	2.79726	7.52489	6.68095	6.54714	17.8728	13.9852	8.64397	6.14187	129.954
ENSMMUG00000003145	KCNJ5	266.065	M2-PIT	1.44699	3.76974	2.23275	0.480791	4.51602	30.5964	9.38594	40.9318	0.665181	11.187	2.52113	2.6673	0.780061	0.496704	1.18237	332.074
ENSMMUG00000014111	NR5A1	265.269	M2-PIT	0	2.01995	3.80604	0.376416	0.104847	69.8186	2.4379	23.3657	0	0.512612	1.97187	2.96993	0.79513	0.546165	2.15302	435.606
ENSMMUG00000003190	CCDC8	264.775	M2-PIT	56.1088	27.5964	63.7602	44.5599	43.504	50.3548	53.5891	20.4778	23.3166	43.7579	78.0774	64.4803	46.631	39.9787	74.0506	322.41
ENSMMUG00000019662	LGALS3BP	263.243	M2-PIT	389.736	51.7141	93.4626	174.931	85.9794	169.63	247.086	192.645	88.5659	189.523	170.838	73.4591	95.4367	91.6366	196.454	1081.01
ENSMMUG00000013080	TMEM184A	263.025	M2-PIT	0.999134	0.798826	0.667809	1.74147	0.687942	5.40831	1.44778	0.730843	5.40508	0.48531	0.915295	0.663471	0.655168	1.25874	0.755808	72.1508
ENSMMUG00000006229	ACOX2	262.929	M2-PIT	139.134	47.9087	62.6656	74.7382	55.8946	77.1967	89.7246	42.4247	50.3845	70.5286	114.314	64.334	63.3754	58.898	117.657	649.009
ENSMMUG00000021779	CORIN	262.711	M2-PIT	39.6004	27.9328	23.926	71.6105	32.4795	37.3529	39.9462	24.2275	17.8113	39.7062	47.0513	16.0326	25.4192	25.6874	49.3669	500.075
ENSMMUG00000016450	PTBP1	262.005	M2-PIT	883.994	453.024	527.22	897.526	479.808	619.722	632.207	417.926	643.299	708.276	667.146	487.272	491.716	748.365	765.952	2610.57
ENSMMUG00000006727	VDR	261.292	M2-PIT	3.95281	6.61495	7.88815	5.0745	4.87493	6.787	11.7133	8.69279	1.95394	10.6295	5.26139	7.64009	11.9085	2.85532	20.3339	208.708
ENSMMUG00000018486	ESPNL	260.448	M2-PIT	1.09029	1.23718	0.556847	1.68139	0.350737	1.29291	1.82213	1.40649	1.10769	1.33242	1.01941	2.22514	1.77598	4.80521	1.65575	52.3095
ENSMMUG00000002822	UNC13D	260.219	M2-PIT	15.5503	5.65814	6.82567	33.1566	10.9954	14.0959	28.4294	10.4966	20.3618	24.0261	16.7537	7.31132	9.71926	12.1458	23.5436	161.511
ENSMMUG00000022878	MISP	259.434	M2-PIT	6.29545	20.0017	15.9049	2.08841	21.1181	11.5354	21.9743	59.9808	8.42841	16.2866	34.9029	11.8034	6.29349	4.55417	4.96204	310.168
ENSMMUG00000019936	SEC13	258	M2-PIT	356.487	344.363	297.468	442.758	317.496	339.131	355.277	301.148	381.473	359.149	352.955	321.579	357.347	378.678	410.617	1334.97
ENSMMUG00000019177	GALNT3	257.924	M2-PIT	45.7717	32.4794	40.1038	54.3282	42.6327	48.1704	93.9716	45.4693	42.3747	48.0707	54.6702	39.14	100.734	44.3961	39.2503	465.871
ENSMMUG00000038897	RPH3AL	257.588	M2-PIT	10.8634	10.3022	17.0625	16.9648	13.697	37.3625	38.3764	20.771	23.4629	31.1801	26.5255	12.5914	12.8144	34.2825	13.7154	207.383
ENSMMUG00000014257	FAM83H	256.766	M2-PIT	23.543	17.0876	25.8496	33.3396	24.0758	18.4576	20.8157	15.2005	13.1888	16.1217	20.2018	18.3072	21.9572	14.6163	18.2104	208.509
ENSMMUG00000023610	FAM46A	256.732	M2-PIT	406.898	53.8097	67.953	96.7519	79.7013	514.252	128.108	90.5112	147.244	122.12	67.7899	79.7021	56.6059	82.8186	75.8158	3936.22
ENSMMUG00000015244	UCP1	256.118	M2-PIT	5.25685	0.164175	0	3.47451	9.36821	0.299857	1.26644	0.476072	1.25015	1.69805	0.513915	0.128251	0.164869	1.24552	1.20935	156.736
ENSMMUG00000021259	CGN	255.914	M2-PIT	79.2348	46.5127	50.8661	64.5017	47.704	125.752	93.8608	88.5962	184.712	97.8896	130.43	49.1574	42.1805	42.3844	98.5892	654.728
ENSMMUG00000021121	CTAGE5	255.894	M2-PIT	370.389	331.327	361.282	383.866	289.225	337.216	313.598	301.742	318.249	301.307	290.16	323.397	311.426	352.08	337.263	1253.85
ENSMMUG00000008785	ELF4	254.512	M2-PIT	27.634	9.93847	20.2468	47.403	21.3585	25.7583	53.5009	24.0536	8.08489	30.8291	38.6305	12.589	15.2111	20.7242	50.2521	204.522
ENSMMUG00000044474	NA	254.489	M2-PIT	22.357	7.53149	9.38891	13.3726	23.2905	16.9362	46.8703	85.194	11.6016	36.7132	21.7799	9.53397	8.36375	12.3066	21.5545	344.915
ENSMMUG00000013889	TMC2	254.428	M2-PIT	1.95793	1.69956	4.47961	1.30437	1.98942	8.49432	1.27443	2.27618	0.805649	2.54255	1.99249	6.33569	8.27513	6.96343	0.836491	112.954
ENSMMUG00000037895	C2orf66	253.478	M2-PIT	21.8888	7.73118	16.4089	1.81537	10.9992	28.7132	1.87928	2.99246	6.50876	8.38458	25.1056	25.8353	9.44732	10.8254	3.04617	266.36
ENSMMUG00000001678	CAPSL	251.404	M2-PIT	0.853496	0.485791	2.2961	63.6428	2.58685	17.4542	5.1069	0.265639	0.377064	2.72966	0.848475	16.1761	9.33159	11.3367	0.194308	210.138
ENSMMUG00000016397	MFSD6L	251.128	M2-PIT	1.08125	3.60093	5.78007	0.525483	1.06333	2.64789	2.75309	1.55602	0.173889	1.40494	2.2974	6.82419	1.2284	2.67384	1.92082	109.825
ENSMMUG00000018034	ST14	250.711	M2-PIT	34.0123	26.6115	16.6694	33.1619	25.591	19.8519	48.1661	59.0711	16.0261	23.6296	26.3591	18.0619	13.4066	17.8651	39.6013	359.25
ENSMMUG00000011285	CFAP70	250.141	M2-PIT	126.132	51.1625	51.2757	131.501	57.8746	80.225	61.5381	43.8344	77.3292	50.9308	54.9019	59.9361	84.2406	86.0631	65.1816	471.743
ENSMMUG00000020038	DLK1	250.118	M2-PIT	13.1986	6.03477	22.3367	0.498948	11.1605	445.798	188.669	0.114594	1.33689	251.143	1529.56	9.52716	3.13817	5.80032	5.13129	35445.8
ENSMMUG00000022967	GOLGA2	249.552	M2-PIT	994.21	1038.32	992.068	935.926	1159.31	1131.48	1069.76	1139.75	918.643	1051.54	1095.26	931.733	862.294	836.659	986.09	3549.59
ENSMMUG00000015308	CAPN6	249.404	M2-PIT	163.132	17.2495	4.24166	19.711	3.93322	13.2543	3.56475	6.13666	1.28288	3.53979	10.6945	13.8208	25.4012	83.9667	19.396	1240.32
ENSMMUG00000002861	TMEM45A	248.673	M2-PIT	38.1455	4.46	7.77209	10.4871	9.06955	10.384	13.0175	8.03007	4.35318	12.8148	12.2685	3.23443	4.79172	39.7585	14.8018	484.103
ENSMMUG00000011426	TIMP1	247.888	M2-PIT	264.534	47.0452	109.311	136.466	57.9974	108.149	165.658	70.081	101.21	108.701	151.851	95.6529	95.2125	70.4434	185.48	1440.43
ENSMMUG00000023694	CDK4	247.707	M2-PIT	387.8	247.906	290.33	575.181	308.68	367	451.301	313.663	318.187	446.776	396.135	274.567	302.956	307.745	537.516	1367.21
ENSMMUG00000039473	C21orf58	247.628	M2-PIT	9.83435	7.84826	3.40636	12.5021	2.93094	3.73847	5.15681	7.30669	16.6585	6.16266	5.76999	2.73009	4.9627	8.75362	6.75767	386.148
ENSMMUG00000009648	PAX9	245.538	M2-PIT	0.0937354	0.0108131	0	0.18672	0	0.712997	0.485879	0.16006	0	0.511653	0.265667	0	0	0.0392554	0.386875	8.18423
ENSMMUG00000006090	CCR10	245.143	M2-PIT	5.92848	5.6954	7.44605	6.57547	9.97181	16.8901	13.8918	15.6391	8.99473	13.4001	14.7995	8.63992	7.44001	8.86824	8.71196	97.5118
ENSMMUG00000017266	KIAA1324	244.717	M2-PIT	428.026	439.918	451.292	110.648	264.056	471.415	188.771	145.144	101.87	208.076	386.878	641.608	771.53	1121.41	160.8	5054.02
ENSMMUG00000013072	KDELR1	244.259	M2-PIT	748.8	660.14	809.464	715.85	784.052	793.121	716.922	591.149	644.87	705.48	793.288	806.68	715.896	768.369	749.466	2064.35
ENSMMUG00000012992	NFE2	244.137	M2-PIT	2.49491	0.650055	0.820681	5.24405	1.30799	1.81275	3.61404	1.70179	0.513829	3.14978	1.92474	0.626993	0.455645	1.32836	2.66022	31.0251
ENSMMUG00000018487	KLHL30	243.353	M2-PIT	6.93716	0.695482	1.7426	1.30515	0.776964	0.944429	16.9693	1.24109	0.722939	1.27785	1.35759	1.67121	1.37962	3.22264	2.12439	150.428
ENSMMUG00000002151	ZMAT1	242.406	M2-PIT	868.698	397.727	519.059	747.508	440.805	636.445	494.968	357.366	501.96	533.425	587.579	518.773	585.405	503.916	683.351	2530.23
ENSMMUG00000015449	PLA2G4F	241.522	M2-PIT	0.123168	0.360497	14.2833	0.13471	0.243564	1.60374	0.21452	0.783666	0.0618605	0.489492	0.347331	0.368707	0.246151	23.4157	0.672037	1363.96
ENSMMUG00000002828	C14orf39	240.801	M2-PIT	0.878523	0.690989	0.360071	0.306923	0	9.0038	0.109706	0	0.106455	0	0.119926	1.16952	0.215419	0.439502	0.278223	125.438
ENSMMUG00000042531	TMEM35B	240.312	M2-PIT	71.6363	35.9117	50.4893	58.669	45.4835	61.9075	86.1338	43.6657	45.8084	60.5047	74.8447	55.8883	56.5007	53.9459	70.6468	297.32
ENSMMUG00000007505	GLOD5	238.449	M2-PIT	0	0.0174396	0	0	0	0	0.21452	0	0.128658	0	0	0	0.0808962	0.085226	0	10.272
ENSMMUG00000019727	FMO2	238.362	M2-PIT	5.34377	2.63467	2.24086	5.10618	4.57031	2.48429	3.25195	2.31731	1.25843	4.17763	5.7299	1.62676	0.929382	3.09855	3.99976	88.7762
ENSMMUG00000014171	C7	238.196	M2-PIT	460.91	26.812	168.542	113.26	57.0526	49.1729	133.725	41.282	56.207	63.6034	67.003	19.8309	21.5975	32.152	77.3674	1748.31
ENSMMUG00000044157	PHLDB3	237.838	M2-PIT	24.3604	17.4469	60.2665	16.1423	12.5482	21.6361	14.9019	9.37514	6.65196	22.9511	21.552	47.2781	31.1018	27.9638	19.9287	277.352
ENSMMUG00000049225	FOXL2NB	235.781	M2-PIT	0.845903	0.543129	0.10117	1.42671	0.951576	1.51843	1.52173	1.02914	0.620267	2.09521	1.8186	0.888443	0.333709	1.12695	1.38714	22.3353
ENSMMUG00000002229	ARFGAP3	235.696	M2-PIT	623.962	372.636	522.25	640.581	391.917	555.67	494.622	424.998	450.968	484.441	444.41	541.154	454.718	381.005	514.557	1679.75
ENSMMUG00000010941	ARHGEF38	235.668	M2-PIT	2.44635	4.67786	4.48652	2.25145	3.14129	2.37865	1.76682	2.77142	5.15858	3.10813	3.3651	4.16242	5.19069	2.59733	1.8676	137.84
ENSMMUG00000000375	PLEKHG6	235.51	M2-PIT	2.48826	0.10312	0.442753	0.769843	0.223078	0.268623	0.563898	0.272059	0.350237	0.411836	0.237667	0.232895	0.509067	0.308991	0.253476	24.636
ENSMMUG00000039546	PROCR	235.271	M2-PIT	5.58042	3.06357	6.91071	10.5937	4.37492	9.24892	8.54694	8.08289	6.93127	8.09675	4.57958	3.94759	5.58567	4.60507	8.63423	96.4421
ENSMMUG00000020661	ARMC4	234.975	M2-PIT	1.94337	1.33035	0.612197	29.0068	1.86133	5.67497	2.56023	2.98893	0.452552	1.14682	0.347331	4.83366	2.90921	4.30927	0.125836	164.799
ENSMMUG00000012775	NR0B1	233.72	M2-PIT	15.3397	3.13016	4.61514	7.6476	10.0675	15.8177	7.77978	5.10559	1.66473	8.64901	7.48346	5.20302	5.09409	4.37543	19.5129	90.0754
ENSMMUG00000007852	RREB1	233.197	M2-PIT	178.703	51.7848	99.7703	99.2573	88.1699	75.3273	101.195	48.9473	41.7324	109.133	139.442	81.1114	104.994	67.4346	124.863	522.354
ENSMMUG00000010010	CHEK1	232.638	M2-PIT	705.784	589.842	546.76	949.124	704.185	700.73	816.602	793.786	762.57	742.189	606.331	556.319	526.913	598.751	756.214	2389.42
ENSMMUG00000031528	PLA2G1B	232.14	M2-PIT	1.03069	0.476644	0.381307	0.437444	0.705939	1.20367	1.04965	0.300639	0.783479	1.37119	1.81771	0.502732	0.422604	0.497354	0.192504	49.1097
ENSMMUG00000021491	CFAP47	232.059	M2-PIT	75.8788	5.41002	22.1553	52.5345	5.8679	22.56	7.13302	8.84599	0.262055	2.38876	1.39841	20.215	21.2612	42.8548	2.8715	351.088
ENSMMUG00000019624	GLB1L	231.282	M2-PIT	147.063	97.4705	81.9248	118.312	96.7334	105.915	89.6219	77.2935	121.128	82.6767	90.6059	85.6364	116.507	118.82	108.02	493.042
ENSMMUG00000000907	MAATS1	230.92	M2-PIT	91.1999	79.4491	55.3577	73.5181	37.4769	142.685	45.9249	39.0264	34.1366	35.094	35.7929	59.4945	69.3019	54.2986	28.195	624.235
ENSMMUG00000001620	GPR50	228.447	M2-PIT	24.0146	1.11159	2.02777	15.3795	0.6788	32.4385	4.0525	0.158335	3.88246	0.868372	1.56477	6.75662	50.4085	2.47928	1.1579	3502.77
ENSMMUG00000001479	LAMC2	228.336	M2-PIT	11.4136	15.3953	60.5943	1.48791	3.67813	24.5073	19.0133	6.02529	28.8095	6.12908	9.38339	11.0239	14.8123	88.6554	6.03668	521.601
ENSMMUG00000004854	LRRC9	228.173	M2-PIT	21.1812	9.19515	7.69224	62.0059	12.4546	38.0155	22.0369	15.6914	10.8874	17.1907	24.1648	13.707	12.9833	20.0134	22.1654	184.629
ENSMMUG00000045939	TP53AIP1	227.885	M2-PIT	0	0.200502	0.155378	0.129781	0.34851	6.45827	0.97846	2.49988	0.427539	1.53463	0	0.786408	0.111276	0.104082	0.646109	24.9402
ENSMMUG00000015432	SND1	227.5	M2-PIT	720.584	656.396	844.196	801.943	602.85	933.798	921.349	870.544	1051.5	835.401	887.974	828.05	829.511	871.634	676.501	2865.48
ENSMMUG00000017668	KAZALD1	227.42	M2-PIT	8.9586	10.2861	9.36063	4.24147	15.3198	9.77091	11.1689	16.1938	5.75562	13.9219	13.3313	12.6469	9.37038	12.5913	17.1949	239.739
ENSMMUG00000047642	BTC	227.035	M2-PIT	11.308	12.0909	9.47689	27.9877	3.43811	4.81338	11.2648	2.32361	2.08185	4.51058	2.06425	11.9659	8.95998	3.42271	5.69091	210.938
ENSMMUG00000008016	ASB4	226.225	M2-PIT	0.0937354	0.15482	0.240192	0.460385	0.108891	0.305963	0.752302	0.621375	0	0.754591	15.3288	0.32812	0.153689	0.29775	0.644194	371.52
ENSMMUG00000029070	SLC38A8	225.387	M2-PIT	2.87968	0.855048	9.28317	0.21559	3.67821	6.79427	3.81804	0.32012	3.95331	1.52412	3.07889	5.65515	0.902233	27.2407	1.73718	187.65
ENSMMUG00000040090	CCDC197	225.248	M2-PIT	0.697438	0.606984	0.120318	0.22052	0.477871	0.710114	0.485706	0.80137	0.48264	0.466584	0.477519	0.228901	0.116873	1.89256	0.575423	29.1584
ENSMMUG00000000153	ITGA3	225.176	M2-PIT	133.586	122.818	168.387	31.3689	137.797	222.531	136.067	153.247	182.39	129.138	161.95	124.641	154.086	53.3624	65.1312	883.761
ENSMMUG00000000157	DLX3	224.819	M2-PIT	0.0645496	1.41931	1.25747	2.49743	3.18811	0.468527	1.33027	3.11828	0.151534	0.137279	0.488074	0.854764	0.235757	0.146151	0.12764	30.4049
ENSMMUG00000023057	IFNLR1	224.343	M2-PIT	14.6808	3.3834	3.11452	0.901197	0.582718	21.0037	5.27033	18.3453	19.7443	9.63449	4.46511	1.19298	1.82549	5.24587	2.31449	103.227
ENSMMUG00000023479	LTBP3	223.179	M2-PIT	1124.8	522.676	679.581	863.065	414.935	557.703	782.954	458.196	883.733	599.415	659.237	445.225	504.607	493.86	791.213	3073.8
ENSMMUG00000000222	CGA	223.09	M2-PIT	3.66456	4.68305	0.660022	0	0.606328	0.883491	0.324227	0.114594	0.772823	2.97099	0.218064	0.78367	0.780923	1.52159	3.34456	28960.4
ENSMMUG00000001672	RGS13	223.049	M2-PIT	0.502846	0.212639	0.285689	0.610518	0.202631	0.628332	0.10726	0.292734	0	0	0.117742	0.368852	0.117053	0.080495	0.125836	19.069
ENSMMUG00000002187	FKBP7	222.472	M2-PIT	95.9714	42.3281	51.7134	34.3689	29.9248	73.9503	36.7023	29.4904	25.3805	36.1802	46.8283	50.7657	50.0154	75.428	47.3481	315.115
ENSMMUG00000013490	NA	221.241	M2-PIT	77.0396	13.1767	24.1182	29.3088	19.0032	23.9105	44.8835	26.4042	6.42521	30.1866	36.1488	16.347	17.8896	20.5087	42.8049	236.984
ENSMMUG00000013054	FKBP10	220.912	M2-PIT	571.968	542.524	566.332	236.945	541.423	521	409.726	479.243	558.864	493.929	601.111	613.43	534.68	728.677	615.543	3317.68
ENSMMUG00000001363	C2CD4A	220.753	M2-PIT	5.61282	11.0207	11.8664	21.3498	14.1018	21.4767	11.793	6.33323	12.1955	13.4022	9.09613	12.7643	22.8375	6.57695	21.7332	364.132
ENSMMUG00000000784	BORA	220.67	M2-PIT	52.1892	38.7554	31.895	66.6292	41.9699	40.3125	44.5052	45.8718	56.4667	45.7738	46.0655	27.2789	32.9238	49.7184	50.6514	211.081
ENSMMUG00000011764	GHRHR	219.098	M2-PIT	1.27188	1.78363	0.130311	0	0	0.109179	0.109706	0	0.115307	0.110176	0	0.144006	0.168524	0.222374	2.8125	10342.3
ENSMMUG00000019670	ABHD15	218.82	M2-PIT	11.744	6.88414	10.5173	25.6715	14.7532	16.1323	24.6989	15.2335	8.64848	20.4654	24.4075	9.98997	9.59029	12.1754	28.2328	225.812
ENSMMUG00000000911	ILDR1	218.604	M2-PIT	0.116045	0.0475227	0.51669	0.255235	0	0	0.110698	0	0.0796879	0.124134	0.409226	0	0.0743573	7.81205	0.511426	37.3706
ENSMMUG00000039765	NA	218.227	M2-PIT	50.5266	40.2534	33.4629	76.6348	38.5216	57.6755	62.2672	81.4984	64.8614	52.1308	49.7351	38.7033	37.3944	41.6826	59.6207	247.084
ENSMMUG00000023322	YIPF3	217.883	M2-PIT	813.45	795.396	788.013	816.328	970.618	816.2	888.798	876.171	753.499	860.196	901.624	769.3	780.159	819.424	813.684	2269.25
ENSMMUG00000012407	NA	217.866	M2-PIT	396.789	117.488	158.372	183.723	143.111	264.322	130.529	120.038	174.721	187.194	185.031	183.809	265.471	218.503	206.766	1752.82
ENSMMUG00000033179	mml-mir-7-3	217.039	M2-PIT	1.22528	0.174461	0.1001	0	0	0.52363	0	0	0.531253	0	0	0.513026	0.300548	0.216963	0.131595	61.9064
ENSMMUG00000004734	SUMF1	215.902	M2-PIT	217.945	156.372	211.365	324.84	202.927	253.169	266.677	236.581	144.768	258.887	237.386	216.973	232.659	211.977	275.758	796.412
ENSMMUG00000006076	IFT74	215.542	M2-PIT	528.693	343.369	353.816	406.09	451.2	441.548	382.729	344.203	392.034	340.309	364.52	357.256	409.202	354.544	374.688	1236.64
ENSMMUG00000048427	TSHB	215.353	M2-PIT	0.971114	4.20797	5.77275	0.131371	40.4619	27.5525	18.6794	28.8745	1.90626	27.1787	39.3482	5.51398	5.37496	3.3038	9.4968	2894.63
ENSMMUG00000019111	TRIM29	213.789	M2-PIT	23.2935	46.4726	16.6104	11.5827	24.8986	33.1161	26.3436	45.5788	9.5175	34.7272	22.8955	11.094	9.9341	17.4756	30.1764	1029.11
ENSMMUG00000047896	NA	213.74	M2-PIT	203.196	86.0604	148.151	215.51	93.9426	135.536	148.031	153.335	214.631	161.596	163.613	160.693	174.32	96.928	214.381	762.049
ENSMMUG00000011811	ANO6	213.624	M2-PIT	329.613	174.502	208.944	210.754	233.11	230.756	275.495	269.925	247.54	241.016	259.112	172.22	229.292	146.658	274.739	908.978
ENSMMUG00000009704	TMC4	213.554	M2-PIT	12.644	20.228	15.274	30.2342	18.4441	25.0808	19.0635	20.09	12.1853	18.4389	15.749	18.6958	13.7238	12.6526	25.0164	425.667
ENSMMUG00000018323	CD164L2	212.507	M2-PIT	0.94163	15.3289	7.79391	6.2514	1.34621	2.04969	1.54928	1.91506	14.1037	1.39975	0.877138	8.8809	3.54759	1.60715	1.70865	195.618
ENSMMUG00000012298	C21orf62	211.808	M2-PIT	70.8012	5.39145	22.2643	128.241	65.4778	54.7879	58.0742	11.3871	2.86413	35.9416	65.8015	15.2943	36.1142	19.7788	38.845	357.608
ENSMMUG00000046823	NA	211.491	M2-PIT	0.560764	0.297829	0.128	0.606192	0.921849	0.737168	1.74863	0.844634	0.170563	2.52817	1.49387	0.570822	0.34801	0.553936	1.60615	19.4498
ENSMMUG00000020213	LTBR	211.046	M2-PIT	259.902	116.928	131.929	192.204	120.025	160.994	245.204	136.185	171.851	192.845	225.385	119.352	175.299	122.122	226.974	774.044
ENSMMUG00000013790	LGR6	210.884	M2-PIT	86.8103	13.9589	10.6671	8.73821	6.49928	3.99655	21.6027	36.7778	83.4311	22.1201	67.0917	15.1067	9.455	3.78919	8.08913	374.064
ENSMMUG00000007294	SEC24D	210.803	M2-PIT	106.889	208.31	89.0192	97.1705	68.8408	175.976	118.681	51.2434	43.599	78.8627	91.1516	122.344	117.515	55.8039	86.0611	1771.53
ENSMMUG00000003296	CITED1	210.568	M2-PIT	216.923	93.7312	142.095	14.0742	96.2861	459.3	58.0625	95.1676	54.0097	81.8976	84.2862	108.397	102.066	56.9555	37.3851	1246
ENSMMUG00000012280	B3GNT3	209.872	M2-PIT	0.581203	0.778775	3.47576	0	0.576502	2.25046	0.513661	0.836853	0.152935	0.582603	0.441439	2.41075	0.772605	1.4457	0	55.322
ENSMMUG00000019504	ALDH1A2	209.74	M2-PIT	147.555	18.0979	29.3245	12.6353	7.47873	10.2747	28.4298	6.21413	13.4513	9.15659	9.28359	4.13793	7.0416	43.8776	6.48862	388.79
ENSMMUG00000042733	NA	209.629	M2-PIT	0.0937354	0.282665	2.02726	0.884806	0.954932	13.8729	0.861619	0.827294	0	0.768412	0.606438	5.38463	0.71922	0.459072	0	85.1174
ENSMMUG00000047109	FAM84B	209.497	M2-PIT	87.6721	46.8308	50.96	151.217	62.1302	69.6433	126.92	68.4259	26.7272	95.2447	113.269	48.6013	162.543	77.0509	83.8557	594.606
ENSMMUG00000013051	LEPREL4	209.426	M2-PIT	146.587	108.204	105.465	71.3852	112.679	201.909	122.736	113.584	189.572	125.459	122.39	77.0034	80.0332	109.093	101.201	650.589
ENSMMUG00000001805	RSPH4A	208.181	M2-PIT	34.8442	21.9397	21.7256	75.3907	12.3301	35.3978	12.1669	38.0392	43.3452	12.9791	11.9521	31.5392	37.7444	33.3516	7.53726	283.921
ENSMMUG00000010942	ECE1	207.292	M2-PIT	1024.26	630.687	800.36	676.264	438.773	767.516	610.112	340.012	254.464	655.055	798.198	485.183	640.338	495.63	719.34	3155.09
ENSMMUG00000047962	TMED2	207.267	M2-PIT	1933.88	1784.18	1868.14	2562.59	1966.85	1934.79	2020.04	2040.29	1609.94	2133.06	1900.32	2057.31	1904.11	1884.49	2373.44	5445.15
ENSMMUG00000003848	PLA2G4D	206.601	M2-PIT	0.277066	0.482411	1.03282	0.211317	2.62989	0.763717	0.897238	0.16006	3.77596	0.890675	0.739771	0.459696	0.954323	0.900028	0.837645	142.256
ENSMMUG00000041498	TRAF1	206.232	M2-PIT	79.9396	52.4409	65.0664	164.7	37.77	124.283	57.4554	39.3842	42.201	77.6923	63.9347	48.8441	48.4964	49.2196	137.909	443.528
ENSMMUG00000010346	KY	206.183	M2-PIT	18.1987	27.5698	16.626	15.5456	20.1358	31.8724	38.886	38.8653	65.7436	25.4705	22.1979	11.8967	30.0171	43.6421	17.2235	287.541
ENSMMUG00000003779	GNRHR	205.982	M2-PIT	0.406675	0.264165	0.1001	0.538842	0.638243	0.68504	0.626767	0.261631	0.112039	0.657183	0.706476	0.619734	0.273763	0.309976	0.125836	455.263
ENSMMUG00000019657	ABHD14B	205.455	M2-PIT	69.9643	53.187	50.0712	106.426	75.9573	76.046	96.4958	74.372	112.122	93.4132	90.862	51.8083	67.7483	74.2331	111.139	352.635
ENSMMUG00000014943	GABRR1	205.251	M2-PIT	8.17928	0.0366922	1.29555	0.446282	20.3958	2.48632	0.339839	0.31038	2.51579	1.14566	1.6783	2.44141	1.92375	3.5261	0.434698	85.5356
ENSMMUG00000031293	ANO9	205.021	M2-PIT	8.8677	0.84969	2.70052	2.03024	1.5942	1.7966	3.49234	3.15651	0.18633	2.30768	4.24696	1.71517	2.34068	1.9862	1.71201	45.9389
ENSMMUG00000012549	TBX20	204.536	M2-PIT	0	0.0537277	0	0	0.204596	0	1.3537	0	0.165226	0	0	0	0	0	0	21.7601
ENSMMUG00000002451	CUL7	203.751	M2-PIT	565.989	518.685	593.223	306.995	384.367	596.991	371.185	280.586	824.566	404.751	444.127	597.499	599.051	548.931	396.366	2539.5
ENSMMUG00000009953	NINL	203.178	M2-PIT	118.133	39.2644	93.5063	101.37	57.1751	219.633	103.316	96.724	31.5429	106.355	106.016	91.73	88.6368	72.0751	62.5616	588.099
ENSMMUG00000045046	NA	202.853	M2-PIT	13.7796	6.12284	5.71861	28.2764	14.5398	14.7905	17.3525	1.42932	1.3674	7.02055	11.6354	11.394	9.24599	9.8257	2.39528	237.534
ENSMMUG00000000561	XDH	202.099	M2-PIT	0.123168	0.284994	0.240192	0.306329	0.951547	0	0.25683	0.493464	16.8688	0.653873	0.258091	0	0.0401334	0.0387076	0.12764	217.08
ENSMMUG00000003292	SLC38A10	202.088	M2-PIT	445.735	437.547	575.621	651.663	539.49	573.95	638.36	579.107	518.494	629.001	642.484	499.205	597.576	479.378	596.555	1758.38
ENSMMUG00000003525	NA	201.271	M2-PIT	2.86374	3.75328	14.5191	0.348551	1.82363	6.88293	65.5452	146.103	0.312699	36.4697	33.4517	0.114451	0.657828	3.01467	21.3379	352.269
ENSMMUG00000044564	NA	200.807	M2-PIT	0	0	0	0	0	0	0	0	0	0	0	0	0	0.0426743	0	2.90023
ENSMMUG00000003750	PLAGL1	200.685	M2-PIT	463.063	217.574	225.745	66.7335	344.369	255.797	133.006	200.47	173.244	171.57	184.209	172.875	166.07	230.532	127.267	2028.91
ENSMMUG00000041190	NA	200.597	M2-PIT	3.23602	1.61516	5.35803	17.8476	2.15552	6.16668	8.23598	1.40506	1.3996	2.78514	6.50972	4.76317	6.74151	4.32334	6.87364	144.563
ENSMMUG00000011289	MBD6	200.55	M2-PIT	891.073	346.246	328.482	678.959	322.958	451.328	422.364	312.02	704.389	444.215	439.999	312.307	365.706	484.141	609.735	2255.53
ENSMMUG00000006547	ATP6V0A4	200.49	M2-PIT	6.60705	2.04021	14.7383	0.250909	1.83739	5.26829	0.942781	0.42355	0.99078	1.01586	1.62541	11.2736	3.61665	11.4823	0.797596	68.9124
ENSMMUG00000015203	GORASP2	200.373	M2-PIT	770.679	837.203	883.605	978.258	760.124	912.47	904.477	905.668	770.26	869.035	807.076	906.752	849.607	844.717	848.182	1868.53
ENSMMUG00000006580	TCTEX1D4	200.35	M2-PIT	17.5879	21.2452	20.371	18.5226	13.8469	32.2222	18.0223	20.0722	8.65277	18.113	17.428	21.463	16.2156	13.3502	16.9234	176.909
ENSMMUG00000010419	RAB19	200.006	M2-PIT	0	0.283055	0.36051	0.278969	0.209694	0.368737	0.36258	0.141244	0	0.121019	0.203772	0.420896	0.0880231	0.0954147	0.125836	14.2216
ENSMMUG00000019676	GPX7	199.947	M2-PIT	52.2017	21.8572	19.8002	24.6945	24.9729	28.1412	27.0684	18.7268	33.5177	23.5947	28.0487	27.3448	25.5719	24.1525	29.3631	140.872
ENSMMUG00000039758	NA	199.675	M2-PIT	0	0.00915088	0.130311	0	0.0910918	0	0	0.31155	0	0.132479	0.226774	0.224701	0	0	0.131595	7.46275
ENSMMUG00000005095	KRTCAP3	199.472	M2-PIT	19.0007	7.55552	5.26237	15.2821	7.30135	11.8244	8.8322	9.16377	21.4438	10.9392	10.2847	6.91754	9.03036	9.39759	10.35	83.2653
ENSMMUG00000041351	ODAPH	199.261	M2-PIT	7.29535	2.52158	1.49132	7.15953	56.8322	12.1643	15.4069	8.2057	2.37494	18.9958	10.2674	2.21184	1.45732	23.4903	7.47967	511.481
ENSMMUG00000000183	MLEC	198.577	M2-PIT	765.337	618.022	721.099	697.973	631.34	859.544	732.244	573.122	411.8	777.977	757.392	809.236	689.626	868.521	772.733	2405.3
ENSMMUG00000047113	NA	196.868	M2-PIT	0.167653	0.054711	0.285689	0.125507	0.108891	1.0273	0.379703	0	0.0531172	0.499268	0.963521	0.11235	0	0.46318	0.535642	12.8747
ENSMMUG00000012736	H1FOO	196.656	M2-PIT	0.103103	0.0238512	0.221488	0	0	0.107132	0	0.300639	0	0	0	0.163581	1.0451	0	0	34.9661
ENSMMUG00000019174	NNAT	196.169	M2-PIT	732.22	437.922	1297.56	334.377	163.706	1039.02	232.572	316.914	208.925	300.803	168.273	2356.63	1112.76	1959.83	246.137	9618.56
ENSMMUG00000022287	ASCC3	194.947	M2-PIT	386.653	298.822	362.829	436.435	423.42	416.497	373.127	321.648	419.094	358.261	330.211	338.958	391.756	360.485	377.017	1222.82
ENSMMUG00000009622	GPC3	194.303	M2-PIT	280.098	5.23029	18.1592	16.5589	11.1415	106.865	54.3659	7.40471	4.76903	44.6794	51.9375	11.4002	20.045	12.0108	19.3606	629.934
ENSMMUG00000005014	SSC5D	194.251	M2-PIT	88.8389	59.655	57.2098	24.0712	26.4935	35.7686	35.7128	17.974	31.0455	21.4595	25.3508	75.4562	38.7699	20.7249	25.0965	488.897
ENSMMUG00000011294	LSR	193.954	M2-PIT	108.135	90.3265	95.3186	140.791	103.477	119.549	140.813	116.055	108.713	174.855	146.74	84.1039	92.4254	109.613	143.36	442.246
ENSMMUG00000003638	LOXL1	193.87	M2-PIT	18.5846	5.15538	27.1523	12.609	5.24006	36.2373	11.7901	5.88987	2.09957	12.6089	11.6266	17.4841	11.4778	10.4479	12.2198	100.041
ENSMMUG00000008501	SEC31A	193.718	M2-PIT	1296.77	1491.36	1305.31	1422.36	1436.56	1453.68	1392.39	1706.56	1524.85	1270.6	1252.09	1322.55	1299.11	1188.17	1197.04	4205.49
ENSMMUG00000017204	PDCD4	193.115	M2-PIT	736.719	609.008	767.907	881.094	626.859	705.56	599.877	685.02	734.561	599.755	469.511	659.103	688.455	475.095	711.64	2290.32
ENSMMUG00000032367	NA	192.912	M2-PIT	10.6651	5.18465	8.85388	7.71614	5.14502	7.23909	4.87964	5.51844	7.59197	3.93725	6.25488	7.44602	11.1453	6.88596	6.31581	70.7596
ENSMMUG00000006187	ANGPTL7	192.268	M2-PIT	57.7773	1.15806	6.09484	1.56711	3.42967	11.9653	14.9836	1.16945	2.74792	4.32839	22.7759	1.03555	0.728897	3.57921	2.51032	145.456
ENSMMUG00000042119	RMST_10	191.282	M2-PIT	74.994	42.2002	27.3447	29.1752	122.417	268.8	104.761	117.046	23.7003	134.063	68.9063	81.9332	19.9809	21.4137	86.3543	672.312
ENSMMUG00000047850	ADH1B	190.588	M2-PIT	1.17222	0.196169	0.857167	0.0858093	0.351059	0.9405	1.17377	0.236395	0.473302	0.99688	1.16244	0.256357	0.264005	0.549395	0.277691	28.1419
ENSMMUG00000005183	KCNH6	189.496	M2-PIT	20.2058	10.0038	8.30932	0.987077	8.25096	20.0621	27.0431	7.49497	2.83272	11.1457	14.5167	7.51352	2.48861	5.14768	3.31778	182.352
ENSMMUG00000011981	BTG2	189.282	M2-PIT	77.0708	50.468	114.288	97.3561	52.2564	45.3763	91.0784	41.8261	92.4261	64.7165	75.6738	35.4553	36.0142	46.9313	87.2214	627.937
ENSMMUG00000038560	NA	189.185	M2-PIT	262.325	248.244	312.025	119.99	326.333	341.385	191.735	153.519	255.464	223.031	261.006	297.328	221.371	190.929	166.721	1011.74
ENSMMUG00000015954	ITIH2	188.854	M2-PIT	55.9172	9.86792	22.706	12.9011	16.23	10.5104	21.6233	8.86474	8.24646	10.1366	15.272	5.50897	9.37001	15.3494	21.1822	180.724
ENSMMUG00000022504	AZGP1	188.392	M2-PIT	0.364491	0.736484	1.68773	0.413139	0.322628	0.398781	0.678156	0.265639	0	0	0.327096	1.42636	1.43852	0.473595	0	86.8912
ENSMMUG00000007938	SRPR	188.275	M2-PIT	926.921	1166.94	1012.26	1482.53	1489.32	1093.38	1292.14	1333.93	1258.52	1284.92	1099.95	1139.17	1210.68	1026.2	1193.02	3174.46
ENSMMUG00000008013	PON3	187.613	M2-PIT	56.1411	61.7403	76.5145	69.4374	47.6933	96.3225	95.6329	33.7446	17.0911	77.9868	137.474	109.046	101.43	102.112	137.698	686.027
ENSMMUG00000021600	BMP6	187.427	M2-PIT	89.8009	20.4114	32.694	33.5876	57.442	21.0602	27.1071	23.2071	33.9072	32.8947	28.7576	21.231	15.3907	21.7145	20.9738	231.421
ENSMMUG00000040049	NA	187.144	M2-PIT	0	0.0345264	0.386902	0	0	0.109179	0	0	0	0.291302	0.0860304	0	0.043518	0.125671	0.283195	8.26842
ENSMMUG00000019699	SYNE4	186.631	M2-PIT	1.52328	1.87811	1.5883	2.70675	8.43686	10.198	11.2151	23.564	14.3398	18.7308	7.71885	0.650939	1.67588	2.80804	10.479	78.064
ENSMMUG00000013716	EFHC1	186.475	M2-PIT	219.439	122.89	124.602	227.728	160.58	154.785	122.954	139.959	163.895	115.425	118.071	135.423	137.028	174.197	123.876	575.592
ENSMMUG00000017050	AGR2	186.143	M2-PIT	1.71043	1.39898	2.56436	0.255288	0.623489	0.427868	0.472286	0.636577	0.220691	0.835213	0.117742	1.99538	0.769426	0.407707	0.169428	123.243
ENSMMUG00000040001	BTBD19	186.128	M2-PIT	12.5721	19.6391	24.0529	12.4105	11.211	29.8822	19.654	10.2997	6.39483	14.4154	12.954	27.01	15.8792	10.2754	13.6189	185.15
ENSMMUG00000020547	PARP15	185.966	M2-PIT	61.8618	18.8813	26.3423	31.5937	24.406	25.2941	34.4268	29.0623	19.5739	39.1548	41.2062	19.9453	17.7002	23.9746	52.2023	192.566
ENSMMUG00000003519	LRP2BP	185.806	M2-PIT	24.3564	27.4412	24.9706	37.8482	25.6824	35.8787	20.9096	23.8097	53.791	22.0926	21.1318	30.3954	32.2882	26.6004	21.2509	160.296
ENSMMUG00000007669	ISG20	185.692	M2-PIT	9.69261	5.76979	3.17316	8.77629	7.84924	9.72817	12.573	12.5117	2.45812	16.6586	10.0816	5.16014	4.53602	8.57988	19.8863	73.429
ENSMMUG00000013722	CHGB	184.946	M2-PIT	3076.15	5110.47	8918.22	411.794	3140.17	6389.47	4483.56	17404.7	13833.4	3858.91	5952.68	11289.7	7655.79	3738.42	897.187	112977
ENSMMUG00000002377	RILP	184.327	M2-PIT	20.7856	15.8996	16.155	24.99	22.5193	24.1423	23.1222	22.2525	30.521	24.6425	19.7728	17.206	18.1912	18.6106	31.6024	136.394
ENSMMUG00000041201	CLDN9	184.047	M2-PIT	5.95853	3.95508	2.81933	0.863017	3.40979	1.95838	0.830271	1.14539	11.0662	1.82934	1.41095	1.23704	2.04253	6.76143	1.89701	97.9526
ENSMMUG00000020320	SEC16B	183.211	M2-PIT	10.5167	43.5742	47.1149	2.82066	36.7541	15.0595	4.04788	36.2226	0.900175	3.46221	3.7439	4.16859	5.60667	8.49557	10.4451	512.19
ENSMMUG00000009166	FUT3	183.169	M2-PIT	2.52898	2.22618	2.25459	0.982715	0.452465	1.33869	0.636187	0.975454	0.87938	1.97857	2.80474	3.2963	2.43099	1.1641	2.16663	100.874
ENSMMUG00000009093	TBL2	183.158	M2-PIT	179.272	122.502	153.067	194.519	132.862	159.442	176.596	162.954	180.068	156.408	156.474	142.113	155.181	152	166.047	507.576
ENSMMUG00000021249	TMIE	182.346	M2-PIT	3.36402	3.46803	9.2137	9.8403	32.2862	33.8231	38.6603	10.9365	25.1408	13.0917	13.168	10.8936	13.0397	1.79245	2.78064	168.831
ENSMMUG00000004471	FAM114A1	182.303	M2-PIT	128.108	35.452	47.9909	59.6347	42.2925	65.443	64.2206	24.2704	23.3554	52.5192	68.4834	43.0948	109.117	56.8658	95.7619	420.259
ENSMMUG00000012589	PGM3	181.994	M2-PIT	1386.76	1014.77	1010.19	1056.36	1037.34	1135.8	938.834	873.924	939.175	1061.66	1098.05	1073.66	1125.38	989.932	1127.85	3228.45
ENSMMUG00000010911	POLI	181.093	M2-PIT	855.998	487.583	534.47	625.653	488.962	533.549	487.562	411.42	412.397	484.989	525.955	608.666	656.723	564.21	623.713	1889.69
ENSMMUG00000002158	SPINT2	180.977	M2-PIT	603.853	944.266	1293.88	236.932	446.63	1330.61	550.221	635.708	688.842	514.327	592.84	1334.62	1246.58	750.408	287.658	4822.55
ENSMMUG00000022712	NA	180.945	M2-PIT	1.77549	0.364076	1.13505	0.682693	0.482861	0.259558	0.484554	0.565218	0.451616	0.584559	1.33921	1.59328	0.868642	0.670558	0.79201	15.2107
ENSMMUG00000015900	TMEM190	180.458	M2-PIT	0.23905	0.32997	1.03288	4.98741	0.204596	5.83174	1.3267	0.803337	4.09218	0.515541	0.381882	1.18354	0.599376	0.381423	0.194308	29.8501
ENSMMUG00000004464	STPG1	180.256	M2-PIT	7.31114	8.29048	13.1428	19.6359	13.6386	19.0267	7.18625	11.1081	4.71193	6.20122	8.01236	12.9975	10.6045	20.0999	5.17489	102.842
ENSMMUG00000021049	NA	179.863	M2-PIT	0.0645496	0.170583	0	0	0	0	4.26597	1.06246	0	0.253498	0	0.144006	0	0.0864121	0	27.2505
ENSMMUG00000020775	GRB7	179.831	M2-PIT	8.40467	6.93393	8.29493	5.56948	5.82841	8.57168	3.53354	7.55608	28.6966	7.56126	8.20343	9.34802	8.27946	6.53652	4.13551	128.509
ENSMMUG00000008443	TSKU	179.472	M2-PIT	57.1384	16.8162	26.7943	54.4312	18.6356	15.5029	52.4581	45.4171	9.091	47.0372	27.6817	14.4075	8.47646	15.7245	40.5564	220.502
ENSMMUG00000010516	LZTFL1	179.223	M2-PIT	557.329	484.951	432.144	286.596	433.22	441.778	346.214	375.449	453.421	287.96	300.778	425.153	509.953	482.36	286.44	1731.71
ENSMMUG00000019392	PTP4A3	178.469	M2-PIT	105.755	70.4053	86.175	28.3835	261.949	91.259	92.3249	95.654	36.0928	91.2124	128.448	59.2275	53.7729	70.744	68.0502	557.065
ENSMMUG00000023649	DNAJC1	178.453	M2-PIT	183.245	106.232	108.109	118.752	70.9288	91.4241	96.2277	73.1763	81.4412	84.817	97.9484	89.1565	132.156	130.699	115.493	416.14
ENSMMUG00000020993	CELSR1	178.211	M2-PIT	21.1684	10.8537	18.5806	31.8739	8.60478	43.6735	25.4567	26.2183	2.75167	21.3387	96.9082	10.6962	11.0901	10.6614	13.2825	216.64
ENSMMUG00000014828	HSPG2	177.25	M2-PIT	269.806	44.4799	87.2244	159.968	67.5502	62.1505	117.3	58.5215	39.6503	81.5909	87.4215	51.1215	68.1149	62.4729	92.0825	540.847
ENSMMUG00000002231	TMEM87B	176.734	M2-PIT	97.3508	70.0066	68.9074	135.11	93.313	89.2212	121.382	108.575	83.8184	106.318	94.8726	65.1674	68.105	97.0959	108.208	358.544
ENSMMUG00000013877	OTOA	176.322	M2-PIT	1.78283	3.54953	3.86465	2.65815	2.80103	2.95427	7.65502	3.30547	0.269898	3.42309	2.68731	6.37361	1.45005	0.978943	1.87716	40.2937
ENSMMUG00000001948	NA	175.132	M2-PIT	11.5046	2.34939	11.9559	24.4452	43.5366	40.087	24.8141	94.8458	104.234	27.0966	14.3043	2.70823	8.49042	68.0464	21.8288	356.551
ENSMMUG00000006581	SHC1	174.854	M2-PIT	427.719	334.514	371.436	315.397	338.958	459.829	412.644	254.387	291.42	396.433	433.253	322.477	307.271	273.105	395.819	1204.33
ENSMMUG00000000023	PTGER2	174.572	M2-PIT	3.85867	0.575939	1.92051	1.5378	18.8993	5.95721	5.29601	0.905879	0.221649	11.2728	1.14467	0.119102	1.08239	0.389565	1.291	76.2512
ENSMMUG00000010992	DCP1B	174.36	M2-PIT	212.48	181.143	178.065	223.52	194.782	214.627	183.944	164.144	168.799	182.676	170.058	197.273	219.815	186.096	189.586	530.424
ENSMMUG00000005283	SFT2D2	173.868	M2-PIT	7.94191	4.45446	10.9424	28.2219	5.63032	11.1122	11.8232	6.77038	3.90918	9.21553	8.12367	10.3854	9.12511	16.6061	13.469	111.053
ENSMMUG00000002871	TCF21	173.723	M2-PIT	0.180717	0.016466	0.260621	0.297126	0.287184	0	0	0	0	0	0	0	6.86477	0.0420079	0	42.5811
ENSMMUG00000003375	SSR4	173.385	M2-PIT	543.492	608.332	554.601	544.261	685.96	750.873	662.91	723.229	597.96	672.382	726.061	631.511	679.27	612.727	656.349	2234.47
ENSMMUG00000022348	SURF4	173.29	M2-PIT	1388.63	1250.04	1247.6	1647.91	1300.36	1224.74	1413.58	1263.09	1272.47	1399.34	1269.76	1379.98	1185.86	1489.83	1478.24	3181.77
ENSMMUG00000022784	SPCS3	173.164	M2-PIT	206.154	220.452	235.357	285.429	225.137	226.031	222.373	224.007	189.687	232.735	339.316	224.966	195.614	219.308	252.372	935.872
ENSMMUG00000017056	SUN1	172.619	M2-PIT	1602.14	1283.57	1028.34	1463.39	838.508	925.607	903.402	688.984	1782.77	883.962	755.114	962.3	1264.44	1332.18	1084.97	4796.97
ENSMMUG00000017638	EMP1	172.576	M2-PIT	91.5474	7.94235	32.5645	42.0934	12.8493	9.90807	31.5381	9.7289	13.1977	9.94941	14.8648	6.22923	5.36454	9.89361	18.0164	218.449
ENSMMUG00000040519	SMCO4	172.501	M2-PIT	13.2591	19.2447	26.3344	9.58421	16.8616	68.9993	21.5754	38.2117	29.5304	34.179	80.9162	54.6866	26.6759	15.1835	16.8227	210.338
ENSMMUG00000002702	FREM2	172.093	M2-PIT	36.6319	8.76066	19.5754	15.2262	12.8869	19.9873	15.807	8.90619	13.9283	14.9067	13.1828	23.3213	25.8103	9.4622	13.3596	186.091
ENSMMUG00000001131	DAP	172.065	M2-PIT	141.558	135.871	149.417	112.811	117.642	116.53	141.374	90.7836	89.6505	101.151	104.326	137.544	107.891	95.9913	102.472	678.783
ENSMMUG00000020794	DKK4	171.881	M2-PIT	0.310639	0.72457	3.73179	0	2.18685	6.86443	0.471381	0.469885	0.839846	1.11115	0.610839	1.12316	1.09381	0.951368	1.21772	31.3973
ENSMMUG00000021089	SFRP4	171.512	M2-PIT	128.971	7.5727	26.6089	21.9256	18.0365	22.6934	50.2434	21.6864	13.4139	19.9577	23.2739	8.10962	9.22756	10.1346	25.8098	272.627
ENSMMUG00000039482	NA	171.411	M2-PIT	0.0937354	0.134716	0.566757	0	0.111539	0.934273	0	0	0	0.234309	0	0.164539	0.204185	0.0862374	0	7.81422
ENSMMUG00000012871	ATP7A	171.327	M2-PIT	177.563	70.3766	75.3443	244.476	114.667	192.863	207.311	162.388	93.3645	164.798	221.601	75.4866	85.7689	112.888	200.689	699.743
ENSMMUG00000005119	HM13	171.027	M2-PIT	728.483	688.467	630.955	558.748	844.692	883.166	790.417	1087.31	780.149	731.187	855.197	670.557	632.442	773.541	624.532	2101.65
ENSMMUG00000022848	VEPH1	170.53	M2-PIT	4.64648	0.509444	1.58913	5.98636	2.89249	5.86572	4.99895	0.641864	1.85192	5.39867	3.13777	4.49113	1.95783	30.1032	0.652289	122.606
ENSMMUG00000001582	LAPTM4A	170.504	M2-PIT	2305.08	2130.01	2261.61	2267.66	1884.68	2385.9	2243.78	1949.02	2293.39	1982.87	2258.05	2098.2	2437.19	2161.61	2420.15	5658.75
ENSMMUG00000014714	CWH43	170.342	M2-PIT	0.116045	0.170059	0.692312	0	0.703375	0.604904	0.216966	0.158335	2.11832	0.141024	0.323698	1.37874	0.982359	0.0807156	0	13.9166
ENSMMUG00000002427	GCK	169.718	M2-PIT	65.3063	108.737	159.137	24.4564	130.309	268.393	69.1572	84.3358	122.875	85.4759	106.987	203.851	117.034	81.8594	47.9405	747.984
ENSMMUG00000042984	ZNF816	169.673	M2-PIT	15.3208	3.40318	5.48062	12.2509	5.58788	6.34261	13.6648	6.03089	3.56276	8.83287	9.00108	3.87646	4.38721	5.81579	13.5906	51.7346
ENSMMUG00000007651	NA	169.242	M2-PIT	4.03099	4.74053	5.28914	4.24134	3.32486	3.24142	3.55209	1.85047	4.96687	2.93177	4.05387	6.19563	5.1308	3.36534	10.0618	66.5881
ENSMMUG00000041233	Six3os1_2	169.034	M2-PIT	2.64056	0.048995	0.220418	0.86713	0.792566	11.4894	0	0	0.0620886	0.621971	0.829679	1.65738	0.43785	24.8235	13.0953	93.9256
ENSMMUG00000002678	ITGB6	168.638	M2-PIT	0.452542	0.113153	0.759575	0	0.861137	1.44177	1.15192	0.114594	1.17795	0	1.52655	0	0.0874461	7.78573	0.257419	36.4825
ENSMMUG00000028930	TJP3	168.558	M2-PIT	28.4725	26.4846	23.5699	26.3722	19.3046	36.3794	21.2725	21.7974	27.5258	23.3188	22.9475	22.5045	26.8801	27.4149	21.6735	125.333
ENSMMUG00000033517	mml-mir-208b	168.154	M2-PIT	0	0.0221846	0	0	0.204596	0.109179	0	0.141244	0.459179	0	0	0	0.0837784	0	0.0666683	12.549
ENSMMUG00000015390	NELFCD	167.389	M2-PIT	862.733	536.796	615.772	901.191	542.038	609.462	592.394	538.968	702.568	613.557	622.765	680.49	748.141	561.366	735.406	2267.81
ENSMMUG00000008875	SLC35F5	167.385	M2-PIT	222.988	161.338	209.845	408.525	178.933	279.989	285.35	220.251	236.319	237.306	248.784	191.927	259.599	184.931	269.318	877.433
ENSMMUG00000001132	CDKN2B	166.958	M2-PIT	118.506	38.6045	36.6933	116.618	45.9732	57.7089	99.0551	35.9841	46.977	53.5376	44.4762	38.2927	38.1463	38.9987	130.835	338.634
ENSMMUG00000001143	CLDN3	166.701	M2-PIT	4.04501	0.48285	1.82323	7.71588	0.49178	16.0076	1.63411	0.979209	72.9424	1.96716	0.348883	2.00467	2.28793	0.903033	0.257431	212.303
ENSMMUG00000004224	PARP12	166.596	M2-PIT	123.593	22.0557	28.506	55.4476	27.248	37.5695	62.0703	34.4506	16.2505	40.7315	55.6805	23.7988	26.8307	33.4724	63.5447	219.57
ENSMMUG00000034574	U6	166.317	M2-PIT	0.180595	0.104864	0.357717	0	0.102298	0.358816	0.110698	0.290875	0.058702	0.137279	0.205956	0	0.11058	0.0903108	0.28075	5.71352
ENSMMUG00000015103	NA	166.315	M2-PIT	2.0951	0.037797	0.128	0	0	0	0	0	0	0	0.261301	0.888651	1.11357	2.21675	0.0666683	14.1543
ENSMMUG00000000975	PKHD1L1	166.075	M2-PIT	46.4981	22.4892	22.7123	45.9997	35.985	98.7144	38.6381	18.9328	13.8988	39.2692	36.9705	21.8699	33.1581	27.2664	47.0377	228.887
ENSMMUG00000042105	NA	165.697	M2-PIT	0	0.0806054	0	0	0	0.263692	0	0.130816	0.114645	0	0	0.234995	0.20585	0.67234	0.0666683	8.28177
ENSMMUG00000007011	CD164	165.624	M2-PIT	513.431	362.71	364.69	425.681	468.747	453.503	514.414	489.301	379.393	380.745	404.354	301.018	308.13	368.949	415.184	1610.86
ENSMMUG00000015738	VEGFD	165.253	M2-PIT	12.8287	28.5363	24.015	22.6758	21.6781	34.3563	14.399	19.4063	21.8288	18.3355	19.2211	23.02	21.1843	22.2509	18.8218	218.179
ENSMMUG00000046465	NA	165.173	M2-PIT	2.77379	1.01884	1.73009	4.78694	0.852634	5.68243	3.0382	6.84765	2.70542	1.97963	1.36271	3.86349	1.31018	9.46783	0.857929	43.0979
ENSMMUG00000003071	MBNL3	164.872	M2-PIT	18.6542	2.1787	4.25465	11.3222	21.0627	24.7171	11.7249	4.24199	3.79589	4.65149	5.58846	3.08946	2.35114	4.78774	6.68551	100.137
ENSMMUG00000009771	NA	163.674	M2-PIT	0.390744	0.309481	0.652945	0.13471	0.996914	2.65805	0.969139	1.31755	0.918063	0.141024	0.152269	1.68339	2.35862	0.269124	0.125836	18.764
ENSMMUG00000000392	TPSG1	162.516	M2-PIT	0.464415	1.20109	1.43449	0	0.104847	0.416115	0.253866	0	0	0.269758	0.218064	1.77787	2.44386	2.18778	0.131595	27.139
ENSMMUG00000011902	OSTC	162.514	M2-PIT	206.342	143.05	178.007	184.556	199.527	213.19	205.338	196.992	160.882	201.254	222.398	205.828	197.787	197.415	216.909	615.42
ENSMMUG00000048790	NA	162.108	M2-PIT	0	0.0179929	0.1001	0	0	0	0	0	0	0	0	0	0	0	0	2.12669
ENSMMUG00000019045	ESR1	161.095	M2-PIT	9.31613	5.0276	10.5856	9.54055	3.2948	26.2594	3.90597	2.88661	6.83855	6.02805	6.21566	14.0376	6.80236	8.31431	7.29507	189.369
ENSMMUG00000023310	TSPAN12	161.071	M2-PIT	52.7678	43.3528	43.6083	52.1446	103.791	57.3661	67.9799	51.1868	86.0153	66.2448	65.8642	31.7535	33.3535	44.0449	77.2641	344.601
ENSMMUG00000048221	ST7-OT4_3	160.981	M2-PIT	0.303885	0.444874	1.25123	1.10456	1.62152	0.807541	0.706592	0.5187	0.160696	0.494909	1.27185	0.691239	0.741555	0.714493	1.9808	12.3046
ENSMMUG00000002886	BBS9	160.911	M2-PIT	147.741	139.956	125.335	230.675	176.153	180.379	171.241	159.202	180.027	175.324	130.108	127.635	129.387	150.782	173.419	448.796
ENSMMUG00000002642	CFAP57	160.669	M2-PIT	5.69228	12.1042	10.9309	35.9872	8.14753	16.4725	6.96571	9.20133	9.0757	7.05918	5.14686	16.7683	12.258	11.9949	3.49572	108.007
ENSMMUG00000038911	NA	160.399	M2-PIT	0.675157	0.123558	0.10117	0	1.05941	0.109179	0.217958	0.735606	0.336115	0.155528	0.148258	0.514813	2.48911	1.27394	0.486303	14.6845
ENSMMUG00000014151	ENPP1	160.224	M2-PIT	74.5925	22.8663	31.4521	92.0371	44.3057	55.7538	143.659	83.0597	155.858	106.236	110.359	34.524	45.0399	20.6396	57.8688	984.166
ENSMMUG00000016901	DPPA4	160.143	M2-PIT	0	0.00310272	0	0	0	0	0	0	0	0.242037	0.152269	0	0	0	0	3.97812
ENSMMUG00000039065	PROP1	160.117	M2-PIT	1.43955	3.43748	2.1847	4.15516	2.02164	2.08175	1.86776	4.61996	5.73908	2.20716	0.796971	0.776112	3.25052	6.67522	2.46322	55.6714
ENSMMUG00000006450	HTATSF1	159.466	M2-PIT	1783.72	1709.47	1571.76	2119	1691.5	2250.29	2136.63	2090.85	2212.81	2154.5	2001.56	1661.24	1711.44	1648.96	2480.72	4867.02
ENSMMUG00000042428	NA	159.421	M2-PIT	54.4499	49.6281	52.5856	53.5138	55.3866	51.5646	60.5426	60.0436	63.6547	60.8112	80.6789	46.566	55.42	46.5249	63.978	230.94
ENSMMUG00000002971	NFAM1	159.308	M2-PIT	1.67077	1.2972	2.50819	5.99619	3.86606	3.36283	5.38289	1.62432	0.975918	3.20967	4.30815	1.75254	2.26305	2.0789	4.76136	37.4818
ENSMMUG00000020365	ARHGAP18	159.109	M2-PIT	127.755	29.6964	152.971	55.9144	110.494	203.412	79.0379	32.6186	35.734	95.5281	88.5883	199.457	49.9098	55.5192	82.3083	561.412
ENSMMUG00000041327	CD79B	158.505	M2-PIT	0.35537	0.358975	0.490821	0.547982	0.102298	1.27686	0.482742	0.16006	0.109964	0.658236	0.838721	0	0.372368	0.80683	0.842569	332.048
ENSMMUG00000044307	NA	158.024	M2-PIT	1.24775	1.31539	2.63646	1.32713	1.71875	1.52429	2.14128	0.915337	2.95679	1.82467	0.898655	2.34634	2.5463	1.33294	1.74198	25.4779
ENSMMUG00000043607	NA	157.688	M2-PIT	61.0465	42.0753	53.5467	59.368	59.5684	63.6431	63.6006	52.9484	54.5855	51.638	55.9585	59.5659	52.6971	54.2455	56.3655	204.773
ENSMMUG00000016164	TMED3	157.672	M2-PIT	417.13	388.164	334.953	356.773	519.606	418.002	520.757	379.365	244.718	369.883	582.687	436.575	422.233	323.568	297.834	1444.53
ENSMMUG00000039847	GH1	157.144	M2-PIT	41.0567	94.2487	4.66135	0	2.15477	11.6897	0.987355	0.458376	5.01756	1.1172	1.59181	4.76083	9.16541	17.6605	43.707	436974
ENSMMUG00000001045	IQCB1	157.139	M2-PIT	191.722	128.015	141.155	146.185	117.428	198.779	148.23	149.494	156.188	159.702	179.877	142.847	151.586	128.623	145.25	417.021
ENSMMUG00000014584	GMPPB	156.403	M2-PIT	99.792	135.411	125.512	91.7546	165.512	126.357	141.866	162.652	132.921	118.16	129.52	127.376	108.407	123.26	98.0089	432.39
ENSMMUG00000012526	GLT8D1	156.086	M2-PIT	752.127	538.404	599.241	593.274	516.509	618.845	502.453	414.562	545.776	565.391	564.835	700.626	759.399	625.167	627.881	1654.75
ENSMMUG00000032342	NA	156.048	M2-PIT	2.63188	1.0956	1.3881	2.23762	0.738135	2.49902	1.73168	1.64317	1.53105	1.40472	1.90025	1.59365	1.48263	2.01394	2.99276	19.8998
ENSMMUG00000003051	COPB2	155.934	M2-PIT	1503.88	1463.56	1509.95	1962.37	1696.79	1755.79	1695.34	1646.95	1729.25	1667.61	1455.8	1531.96	1590.8	1484.35	1785.06	4142.61
ENSMMUG00000030983	UBQLNL	155.854	M2-PIT	15.965	2.18936	2.23845	3.24338	2.70382	3.40801	4.10543	3.18049	1.27292	4.01655	5.42082	2.24797	1.39516	3.50804	6.37873	44.935
ENSMMUG00000038517	UBXN10	155.393	M2-PIT	2.96672	15.2984	7.02369	17.5852	17.1533	32.4173	11.0636	5.05638	6.30023	19.4634	25.405	13.0378	7.42821	8.57847	29.574	103.996
ENSMMUG00000017933	DES	154.903	M2-PIT	89.0605	17.1338	47.3054	60.3091	18.9677	45.9535	49.9771	25.4895	15.4751	33.1379	44.3535	18.031	27.7843	13.1404	100.719	353.479
ENSMMUG00000013679	ACOT11	154.846	M2-PIT	131.168	126.819	115.937	52.5709	115.542	184.868	127.355	119.072	32.4174	138.501	193.754	93.1715	138.492	77.7395	145.116	590.166
ENSMMUG00000043643	Six3os1_5	154.279	M2-PIT	0.664706	0.00586452	0.340292	0.522303	0.182184	3.9827	0	0	0	0.411836	0.462191	1.81913	0	11.5413	3.06088	38.3057
ENSMMUG00000009308	HAL	154.149	M2-PIT	0.477848	0.621277	0.917263	0.651701	0.711037	2.05203	0.920244	1.04345	1.64026	1.21004	1.10541	0.345245	0.745594	3.79011	1.21947	19.3375
ENSMMUG00000039294	INSM1	154.14	M2-PIT	47.2544	7.71482	19.8942	63.6563	12.2662	58.7253	20.0857	10.318	90.4159	30.0881	37.0083	25.997	39.8097	63.0076	40.4604	288.41
ENSMMUG00000004612	TTC8	153.744	M2-PIT	452.038	409.271	483.014	403.602	449.313	457.671	378.135	406.701	375.119	361.144	433.049	500.245	540.425	489.037	460.087	1186.63
ENSMMUG00000023557	SCUBE3	153.717	M2-PIT	20.6257	9.64329	17.7987	12.458	16.4207	24.3002	9.71759	7.95341	15.4164	10.6247	11.9745	9.87056	13.6349	11.5434	12.2197	78.3375
ENSMMUG00000037544	NA	153.404	M2-PIT	0	0.178091	0	0	0.111539	0.260318	0.110698	0.265639	0.106304	0	0.172061	0.163581	0.325567	0.824194	0.44598	7.34377
ENSMMUG00000013680	FAM151A	153.191	M2-PIT	48.6349	41.1671	41.6358	20.9001	45.9337	63.5768	46.2779	55.8996	10.7874	63.2216	76.0503	32.4946	42.7617	32.2392	67.5061	243.137
ENSMMUG00000015794	NTF4	153.087	M2-PIT	0.0869815	0.0743827	0.256548	0	0	0.243491	0.216966	0.833027	0	0	0.117742	0	0.0848225	0.0397987	0	6.97118
ENSMMUG00000045655	NA	153.028	M2-PIT	0.500684	1.6362	0.526693	0.629734	1.25379	0.892802	0.43346	0.74128	0.278228	0.406277	0.777245	0.284125	0.304997	0.852302	0.639623	25.8867
ENSMMUG00000045070	INMT	152.911	M2-PIT	0.448172	0.552579	0.492692	0.59761	0.823749	1.95125	0.607804	0.291563	0.188305	0.438484	1.39753	0.11235	0.429192	0.240297	1.28071	28.4548
ENSMMUG00000010241	CRYBG2	152.73	M2-PIT	0.145359	0.15975	0.472117	0	0	0.802507	0.556806	0.158335	0.168165	0	0.147926	0.120544	0	0	0.169428	6.19641
ENSMMUG00000015613	NA	152.73	M2-PIT	92.0868	62.7347	79.4827	74.8857	49.7988	84.809	55.6438	46.3644	49.1103	54.8269	59.2375	92.4924	97.782	91.8844	56.95	320.339
ENSMMUG00000046871	IFNE	152.279	M2-PIT	17.3735	10.8427	6.85711	1.24571	9.43773	2.7426	2.3136	7.21444	22.5049	1.28866	1.41488	3.15956	7.71893	1.60755	1.29358	152.558
ENSMMUG00000047144	NA	151.874	M2-PIT	0	0.00905639	0	0.125454	0	0	0	0.130816	0	0	0.319986	0.11235	0	0	0	3.49106
ENSMMUG00000022035	CDR2	151.711	M2-PIT	34.5237	31.1232	58.1896	14.9028	90.5751	128.038	81.9805	106.723	82.2237	82.0452	71.2478	79.14	15.7149	108.392	30.8098	372.412
ENSMMUG00000021176	SLC16A11	151.528	M2-PIT	34.8768	17.9915	19.7206	18.7234	7.29133	17.4828	14.648	14.0514	25.5219	12.586	14.684	15.0318	10.5282	39.8466	16.1075	150.784
ENSMMUG00000018925	TGM2	151.487	M2-PIT	119.923	99.4122	108.114	95.2946	116.136	87.2014	109.35	64.4742	60.5403	123.915	117.105	45.5035	54.3696	106.128	128.632	540.884
ENSMMUG00000012331	SLC38A4	151.224	M2-PIT	37.3916	9.14119	6.60985	1.64706	53.5833	33.785	34.6755	11.9499	9.968	38.517	11.8528	6.58108	20.5269	1.26247	5.70687	268.152
ENSMMUG00000009496	TSGA14	150.898	M2-PIT	404.964	424.441	491.337	529.367	455.727	564.834	396.239	343.959	376.41	510.154	544.063	482.614	552.873	478.574	417.922	1235.69
ENSMMUG00000002622	TTC24	150.689	M2-PIT	5.87805	16.7464	15.3895	43.2403	13.4188	14.8856	30.4359	22.8247	4.66466	14.3681	22.3921	20.3267	20.4595	14.0911	26.1025	132.396
ENSMMUG00000015031	EDA2R	149.336	M2-PIT	9.89259	5.11925	6.20903	28.6507	6.85601	10.9325	21.1376	10.9838	3.34483	14.7363	12.6909	7.19478	25.4667	6.48842	19.8588	98.9513
ENSMMUG00000037722	ZNF331	149.214	M2-PIT	718.019	597.297	625.96	417.776	487.225	1035.71	403.407	482.307	925.962	492.232	402.347	659.335	554.989	513.69	407.792	2282.34
ENSMMUG00000041182	NA	148.876	M2-PIT	0	0.435857	0.128	0	0.134673	0.603236	0.118178	0.255838	0.233103	0	0.117742	0.404669	0.131995	0.278877	0.198263	8.7753
ENSMMUG00000007205	COL4A6	148.871	M2-PIT	113.746	2.87982	16.1542	41.8063	10.4864	26.9983	27.6516	13.8276	9.05483	13.2504	17.0851	7.61266	12.9864	7.32892	16.2668	209.838
ENSMMUG00000030415	KDELR2	148.627	M2-PIT	251.832	270.08	256.065	404.011	331.934	319.656	311.887	359.825	226.742	300.163	230.34	276.169	275.093	201.092	316.815	1010.78
ENSMMUG00000039536	TMEM107	148.188	M2-PIT	108.242	93.0359	103.028	101.913	119.165	110.123	108.424	122.239	67.6496	105.836	113.225	112.65	101.139	98.1803	102.146	309.538
ENSMMUG00000040085	NA	147.863	M2-PIT	221.222	204.023	180.338	256.31	215.703	196.957	192.029	200.049	213.941	184.915	179.868	190.012	227.336	220.685	226.535	597.851
ENSMMUG00000000007	BET1	147.798	M2-PIT	254.055	234.138	241.412	246.642	214.091	282.611	225.243	224.939	266.647	249.085	265.333	261.47	289.611	260.208	307.872	779.95
ENSMMUG00000025477	U1	147.396	M2-PIT	0	0.0436214	0	0	0	0	0.117063	0	0.162668	0	0.261301	0	0	0	0.52638	4.51868
ENSMMUG00000006682	CHPF2	147.288	M2-PIT	215.408	265.508	299.8	108.498	260.747	256.763	201.018	243.67	207.172	196.426	254.682	327.521	266.556	207.626	145.876	799.853
ENSMMUG00000047247	NA	146.717	M2-PIT	408.425	98.4969	191.021	76.241	149.725	90.8553	119.175	88.0888	53.832	142.295	120.968	66.4434	92.4973	145.24	212.511	971.087
ENSMMUG00000017015	PAGE1	146.712	M2-PIT	0	0.0353115	0.155378	0	0	0.0988785	0	0	0	0	0	0	0.223913	0.0491041	0	4.5145
ENSMMUG00000012669	KDR	146.67	M2-PIT	173.709	72.0698	93.3718	98.3826	74.6536	81.3805	121.429	113.753	59.4677	130.567	97.8281	67.814	85.1187	74.1597	101.368	374.153
ENSMMUG00000008260	P2RX1	146.237	M2-PIT	3.09863	2.12527	3.04123	1.68128	3.53827	4.7791	5.0516	1.07919	4.86488	2.32349	1.77647	2.47529	3.49327	2.66928	3.69961	31.4247
ENSMMUG00000042461	NA	146.02	M2-PIT	3.6785	2.80229	2.2873	0.321431	2.56879	0.467749	0.706067	1.97061	7.61717	1.01962	0.453505	0.728483	1.22886	4.81039	0.963772	37.3271
ENSMMUG00000043109	NA	145.386	M2-PIT	124.621	80.0724	101.025	95.837	87.6186	127.796	123.615	77.5184	45.495	115.252	167.991	87.3047	80.6351	143.158	143.274	387.923
ENSMMUG00000016492	DGKK	144.781	M2-PIT	100.573	13.438	32.7038	32.9817	11.6857	468.738	122.56	38.7493	1.3098	142.588	138.442	48.7691	23.0069	16.1191	123.674	910.983
ENSMMUG00000004403	ID1	144.693	M2-PIT	162.371	70.6169	115.993	103.035	83.612	115.505	122.501	78.6131	40.7314	153.802	143.905	53.4339	60.5152	80.7889	125.276	452.25
ENSMMUG00000022536	FBP1	144.65	M2-PIT	16.6889	27.0854	102.231	6.68379	15.615	49.5476	30.1907	21.0788	32.5545	34.2592	92.1626	82.1536	50.9196	16.5658	10.1688	337.924
ENSMMUG00000040923	NA	144.528	M2-PIT	1.23947	2.04368	5.46419	0.998146	2.80505	4.39356	0.995373	0.889557	2.54114	0.721078	1.78168	4.10488	4.42262	1.62587	0.46873	35.2733
ENSMMUG00000011498	DOCK11	144.203	M2-PIT	386.666	172.127	133.048	180.27	183.148	231.443	284.382	262.255	84.6011	194.807	420.963	123.331	249.884	493.308	184.286	1671.98
ENSMMUG00000020933	RBBP8NL	144.167	M2-PIT	0	0.00310272	0	0	0	0	0	0	0	0	0	0	0	0	0	27.5432
ENSMMUG00000044847	SPTY2D1OS	143.962	M2-PIT	0.938948	1.07502	1.20732	2.51426	4.94907	2.47605	2.65643	2.53994	1.23654	2.45787	2.22226	1.22922	1.70159	0.900793	1.54095	20.3175
ENSMMUG00000043124	FAM167B	143.913	M2-PIT	6.11794	2.50275	3.64137	7.03874	6.11269	4.94826	5.71099	4.6615	2.20194	7.07123	5.07063	1.12507	2.44648	4.08603	5.03348	32.0394
ENSMMUG00000000022	ZP1	143.53	M2-PIT	4.25462	1.52968	2.3683	3.66224	0.912608	1.38955	1.18073	1.78381	4.40814	1.87685	1.40834	1.69571	1.67737	2.57828	1.23903	30.8143
ENSMMUG00000001768	ZNF616	143.45	M2-PIT	152.383	124.461	110.142	173.076	135.869	148.104	133.966	132.798	157.174	134.667	134.624	143.532	125.44	131.82	140.294	356.608
ENSMMUG00000004907	FAM46C	143.094	M2-PIT	40.4356	14.6841	12.8844	75.0657	13.1949	11.6754	32.4137	10.427	15.0481	13.0916	14.8833	10.1298	15.8069	9.50887	12.9652	139.359
ENSMMUG00000012715	RBBP8	142.673	M2-PIT	77.5931	82.3207	48.8942	112.976	47.3964	93.2173	81.2607	65.8447	76.7718	79.1107	83.9553	49.4511	56.4031	49.7799	126.269	385.403
ENSMMUG00000020194	C14orf180	142.374	M2-PIT	17.4094	13.5976	16.399	6.547	14.9449	12.2563	14.438	4.38773	4.64478	7.7644	7.64312	18.5578	17.305	36.9068	3.6538	141.477
ENSMMUG00000001524	INVS	142.341	M2-PIT	103.692	81.8018	75.9625	126.493	74.6083	74.7364	83.7185	74.4749	81.7433	81.2313	84.6758	82.8876	91.3009	107.854	103.396	317.191
ENSMMUG00000021371	GATA2	142.263	M2-PIT	49.6932	42.8011	47.1769	52.588	67.4298	55.9972	82.4975	54.136	25.4067	158.444	103.786	36.0299	31.023	60.3694	75.7147	286.037
ENSMMUG00000017831	TET2	142.227	M2-PIT	852.343	589.3	566.881	894.874	548.158	711.593	544.37	398.424	614.652	603.524	582.651	554.876	580.501	656.983	743.535	1806.25
ENSMMUG00000019976	ATP8B1	141.93	M2-PIT	69.1008	34.6244	32.8571	9.4334	3.14402	8.15095	6.51689	11.6085	4.01577	5.79952	10.7859	31.2957	37.7233	12.1092	6.0273	263.831
ENSMMUG00000009400	COBLL1	141.267	M2-PIT	198.202	108.569	124.1	148.562	112.848	94.4561	169.627	79.7381	109.652	120.695	132.784	67.6976	77.108	80.1706	115.453	539.093
ENSMMUG00000045034	PZP	140.902	M2-PIT	0.216903	0.177101	0.128	0.574916	0.102298	0.520255	0.69154	0.736636	0.258033	0.961255	0.119926	0.375458	0.325493	0.266009	0.810297	11.1514
ENSMMUG00000045660	FAM83G	140.508	M2-PIT	33.8941	20.2941	40.9754	3.63662	21.2859	46.6559	31.2533	48.7333	19.1664	24.3424	30.8634	34.623	6.18813	28.6624	14.502	135.691
ENSMMUG00000017609	CTSL	140.461	M2-PIT	855.796	659.195	506.966	804.396	650.526	740.906	730.757	701.356	494.745	733.523	816.586	509.37	452.764	575.413	794.934	1885.23
ENSMMUG00000017458	DCAF12	139.864	M2-PIT	399.757	347.637	338.633	503.98	376.068	340.579	374.412	332.614	452.923	347.678	374.239	364.006	368.362	354.479	420.104	840.55
ENSMMUG00000005217	HSPA5	139.783	M2-PIT	5101.58	3982.46	4504.97	5201.76	4656.47	5628.96	4948.15	4464.11	4135.38	5114.34	4579.54	5130.42	4918.9	5010.63	5064.04	13645.3
ENSMMUG00000017096	SH3YL1	139.713	M2-PIT	85.2389	83.4242	105.218	30.9425	44.9939	60.5765	36.4533	32.7075	50.3222	35.1847	55.5445	108.648	99.9202	87.158	29.3105	354.467
ENSMMUG00000014910	DPEP1	139.712	M2-PIT	0.23905	0.0457789	0	0	0	0.0999522	0.109706	0	0	0.262043	0	0	0.0817501	0.0880773	0	2.77696
ENSMMUG00000002789	SLC25A24	139.682	M2-PIT	116.285	85.6445	78.8012	89.0649	133.077	123.011	102.229	115.144	111.009	79.378	127.866	67.7967	80.8784	72.9637	71.5542	376.526
ENSMMUG00000016444	COPB1	139.675	M2-PIT	1131.96	1023.08	1047.29	1213.99	1059.57	1149.79	1119.97	1175.22	1404.49	1078.76	998.705	1089.33	1111.14	1122.7	1063.78	2796.61
ENSMMUG00000043973	NA	139.233	M2-PIT	0	0.0151678	0.120096	0	0	0	0	0	0.058982	0	0	0	0	0	0	2.54233
ENSMMUG00000044001	NA	139.01	M2-PIT	3.8158	2.14056	4.58362	9.8531	5.41169	8.03976	13.3422	7.51769	3.15604	11.5419	11.2151	2.84831	3.55701	4.16165	19.2546	76.4232
ENSMMUG00000049211	NA	138.591	M2-PIT	0.355464	1.53765	1.51219	3.98563	6.25368	3.30225	3.0914	1.91043	0.972758	2.4338	2.0627	0.456371	1.93873	15.8857	1.61182	58.0509
ENSMMUG00000021412	RNF128	138.484	M2-PIT	367.139	245.976	359.349	30.6647	150.822	488.529	265.655	221.404	211.973	322.368	167.65	435.866	388.438	470.744	204.665	1430.97
ENSMMUG00000007393	AGA	138.424	M2-PIT	144.086	85.1364	99.1831	307.047	119.638	148.769	184.08	135.966	116.262	157.24	126.805	98.6996	109.395	104.6	207.887	527.326
ENSMMUG00000037904	PGRMC2	138.373	M2-PIT	224.992	253.278	295.438	326.729	311.187	317.45	352.226	353.924	211.513	339.183	286.154	292.154	221.426	244.013	315.654	846.388
ENSMMUG00000000599	FAM234A	137.59	M2-PIT	356.637	371.176	400.417	517.698	394.389	428.633	548.389	390.586	510.967	465.389	512.048	384.722	354.031	299.468	404.266	1309.7
ENSMMUG00000004472	COL18A1	137.483	M2-PIT	333.958	84.0602	159.128	129.732	123.166	464.899	195.024	81.8235	174.544	204.615	234.901	109.199	82.1741	126.244	151.398	895.306
ENSMMUG00000023214	PAPPA2	136.964	M2-PIT	4.61185	22.0016	83.7942	11.9	16.7327	37.409	30.6836	17.0622	125.537	21.3996	20.0285	172.383	25.4907	12.405	8.75162	1555.32
ENSMMUG00000039710	FAM163A	136.871	M2-PIT	7.75379	9.63974	14.0803	1.45497	383.276	35.5936	158.541	1254.78	7.99662	68.2732	44.2876	8.86872	5.32911	87.0575	9.76653	1870.32
ENSMMUG00000044840	NA	136.803	M2-PIT	0.377555	0.145452	0.231001	0	0.692085	0.348575	0.371052	0.937638	0.286254	0.386723	0.525141	0.284125	0.158633	0.272145	0.0666683	5.22319
ENSMMUG00000019106	CDC14A	136.491	M2-PIT	51.8704	22.5949	34.5184	44.6922	31.6886	28.977	35.5489	22.6029	26.7164	30.4892	38.9843	26.1573	29.8858	30.0923	39.123	128.736
ENSMMUG00000046243	TMEM263	136.415	M2-PIT	138.794	106.309	161.87	121.703	100.889	184.75	138.219	96.8975	146.648	108.6	126.62	156.402	155.565	172.846	115.177	521.347
ENSMMUG00000004189	FNDC3B	136.35	M2-PIT	361.585	259.324	297.991	202.796	241.116	253.663	234.509	95.4647	299.207	150.905	175.999	284.505	563.867	479.844	200.04	1340.92
ENSMMUG00000018625	NIPAL1	136.289	M2-PIT	0.384364	0.568044	1.13125	0.261151	2.69547	1.78951	1.14622	0.158335	0.171821	1.49513	1.14617	0.231452	0.296174	1.59102	0.464937	22.2963
ENSMMUG00000001119	UTS2R	135.822	M2-PIT	1.74867	5.79939	3.34474	0.394875	6.43899	2.21837	0	0.15032	0.0509784	3.32533	1.49992	1.52639	0.957903	0.586574	0.133337	178.184
ENSMMUG00000009155	NA	135.69	M2-PIT	17.8424	4.51511	5.2778	18.6222	7.61131	8.29124	11.726	12.6601	66.7896	12.6802	13.1908	3.43053	5.14744	21.3012	11.8174	157.809
ENSMMUG00000006191	TBL1X	135.69	M2-PIT	87.304	53.4455	74.1742	115.493	57.3845	176.536	90.3837	61.0696	24.8988	88.8528	132.818	83.4881	81.7509	114.268	92.8779	453.289
ENSMMUG00000041715	NA	135.137	M2-PIT	0	0.00226889	0	0	0	0.602223	0.396042	0	0	0	0	0	0.132532	0.042415	0	2.40545
ENSMMUG00000009386	TNS4	135.059	M2-PIT	0	0.00620545	0	0	0	0	0	0	0	0	0	0	0	0	0	32.6254
ENSMMUG00000023650	RWDD4	134.669	M2-PIT	524.903	421.28	422.42	631.175	403.676	468.946	468.437	457.603	455.848	483.63	486.168	490.613	445.017	469.866	592.773	1220.56
ENSMMUG00000040500	NA	134.591	M2-PIT	555.856	393.335	449.332	718.21	492.599	488.239	549.416	577.314	491.085	548.752	443.544	461.29	490.895	590.539	669.819	1368.9
ENSMMUG00000037768	NA	134.556	M2-PIT	0.928312	0.0615206	0.120096	0.0858093	0	0.0999522	0.252874	1.10392	0.911577	0.913906	0.117742	0.291832	0.153673	0.0893891	0	5.67446
ENSMMUG00000001048	EAF2	133.738	M2-PIT	9.88174	4.82998	4.20309	7.12252	4.42704	6.98676	10.2889	6.12015	5.83364	7.14891	10.7263	5.09209	7.56083	6.72505	11.0771	37.7887
ENSMMUG00000021664	LMNTD2	133.642	M2-PIT	9.82674	15.6808	12.6189	10.2999	12.1635	11.7312	16.9216	25.7658	37.9733	15.4478	14.6774	12.0827	9.82006	16.8674	15.2116	119.84
ENSMMUG00000020849	SLC6A14	133.557	M2-PIT	0	0.00334775	0	0	0	0	0	0	0	0	0	0.11235	0	0.162669	0	3.65717
ENSMMUG00000011283	C16orf74	133.547	M2-PIT	2.82275	1.66386	2.48737	1.00511	1.56762	3.88294	1.70471	0.531278	0.713447	2.57997	3.72762	1.99878	1.58414	1.2688	2.68526	20.6173
ENSMMUG00000001134	CDKN2A	132.989	M2-PIT	16.3807	2.72321	1.93943	3.36891	3.02259	4.42365	17.13	1.1816	38.4148	4.27237	4.19429	2.53724	3.10984	2.84472	8.82387	155.206
ENSMMUG00000011777	B3GNT7	132.788	M2-PIT	11.9262	15.9371	18.6582	45.3349	58.2615	37.434	28.0219	19.019	7.5159	32.9042	25.095	20.0862	14.5546	17.4789	32.3275	125.842
ENSMMUG00000000525	COG7	132.361	M2-PIT	211.305	257.633	249.375	259.064	281.576	241.303	277.075	259.035	190.915	262.425	243.671	267.815	266.771	207.731	236.989	681.38
ENSMMUG00000007576	EYA1	132.1	M2-PIT	144.464	63.9431	90.5494	253.753	203.1	87.1939	107.484	94.9829	56.2509	124.046	158.654	63.1464	88.1114	181.437	377.854	802.232
ENSMMUG00000001848	SPRY1	131.986	M2-PIT	445.28	200.721	238.983	108.537	123.219	148.119	140.394	117.444	179.59	188.088	167.39	256.47	194.465	255.856	195.032	900.887
ENSMMUG00000002876	SLC27A2	131.816	M2-PIT	16.7872	7.60185	13.7036	13.7446	35.121	56.8538	39.0851	48.6434	6.83021	19.6007	4.77209	31.994	48.1825	7.00958	6.9371	181.907
ENSMMUG00000042297	TMEM244	131.454	M2-PIT	0	0.422344	1.16104	0	0.313487	0.372492	0	0	0	0	0.0860304	0.272257	0.12533	0.392824	0	13.8924
ENSMMUG00000000672	HP	131.45	M2-PIT	3.22779	2.82153	2.89902	3.23197	1.7582	3.03874	2.45505	1.58504	3.87593	2.24312	2.49134	7.72806	2.76435	4.15656	3.67301	60.4993
ENSMMUG00000020377	COL6A5	131.381	M2-PIT	4.31482	0.578377	1.52615	1.48657	4.03767	5.36079	4.09968	0	0.187223	0.827576	0	1.05765	1.45185	2.414	0.215823	21.7192
ENSMMUG00000022608	ATP12A	131.129	M2-PIT	12.3876	0.341292	3.31809	0.0858093	1.96051	2.28994	5.34956	0.105579	0.157283	12.0774	4.09255	0.114451	0.415584	3.64471	2.80781	77.4576
ENSMMUG00000044949	RBM43	130.814	M2-PIT	336.041	106.032	115.536	184.188	110.467	150.99	153.913	103.193	65.1801	114.932	156.683	101.816	173.474	108.132	176.7	640.807
ENSMMUG00000015656	ARMCX2	130.793	M2-PIT	652.909	597.991	777.305	397.137	814.529	746.269	628.503	748.825	419.459	649.899	889.483	762.729	691.526	518.549	487.949	1605.04
ENSMMUG00000009710	NA	130.586	M2-PIT	5.94108	4.76129	4.65833	5.4927	6.17348	3.3654	6.90829	7.36845	1.9442	7.8667	4.88067	3.94261	3.87462	11.7477	6.36249	36.4534
ENSMMUG00000016192	LMAN2	130.524	M2-PIT	685.968	602.939	623.887	800.218	571.085	744.859	737.151	646.597	659.633	825.085	798.999	677.026	779.946	820.887	841.321	1894.87
ENSMMUG00000018117	GANAB	130.431	M2-PIT	2063	1882.77	2010.83	2115.48	2054.37	2084.18	2147.78	2136.2	2094.74	1900.77	1758.36	1893.23	1879.14	2011.06	1843.27	4489.64
ENSMMUG00000021945	EPS8L1	130.43	M2-PIT	7.10066	3.44863	8.1422	12.5006	6.16831	8.28137	15.2217	12.1408	10.3225	9.91124	15.9288	5.67454	5.12623	6.57049	14.9294	65.4635
ENSMMUG00000008202	PRRC1	130.371	M2-PIT	129.208	129.832	120.363	271.627	139.192	159.024	169.418	157.595	213.938	167.999	138.141	108.39	118.02	116.233	172.867	563.959
ENSMMUG00000019461	TEX26	130.361	M2-PIT	13.1357	9.91949	12.6994	74.0952	10.504	14.4228	22.7356	3.06281	8.59969	8.47608	14.4111	26.604	22.8392	17.8621	11.5963	129.936
ENSMMUG00000013199	GUCY2F	130.191	M2-PIT	1.62972	0.25843	3.28351	1.03422	0.246212	3.03656	0.807875	0	0.0620886	0.132479	0.646894	2.87518	0.629476	0.427996	0.0666683	48.7911
ENSMMUG00000012881	AGBL2	130.171	M2-PIT	13.5972	10.403	15.1347	36.1738	12.0809	18.4526	12.885	9.0194	16.8922	12.5801	15.5523	18.2459	25.9281	21.1132	17.1963	84.2404
ENSMMUG00000016997	DCN	130.137	M2-PIT	1256.57	319.929	520.182	404.293	511.408	446.518	606.633	315.097	310.172	451.016	424.068	243.015	231.938	379.461	511.709	2045.7
ENSMMUG00000015731	JHY	129.765	M2-PIT	17.6678	10.9621	16.9996	48.6654	19.8252	73.6732	41.8441	22.6485	36.8939	36.2078	50.4559	22.4542	20.1453	19.941	37.1581	146.064
ENSMMUG00000004194	GHSR	129.633	M2-PIT	26.8836	2.21547	3.97784	0	0.0910918	15.6884	3.69191	0	0	2.36597	0.344515	2.44102	8.3269	1.67805	0.478567	81.5557
ENSMMUG00000019203	NA	129.511	M2-PIT	930.185	775.994	689.055	874.924	788.171	858.232	773.158	801.386	712.332	776.498	804.224	754.559	777.818	770.404	950.538	2087.53
ENSMMUG00000037984	NA	129.165	M2-PIT	0.290719	0.0203368	0.741831	0.824944	0.0910918	0.35989	0.448166	0.141244	0	0.121019	0	0	0.405994	0.0892876	0	4.38258
ENSMMUG00000007215	NA	129.029	M2-PIT	717.441	812.948	734.315	712.538	862.756	787.674	753.499	782.159	864.888	792.054	751.482	679.366	598.066	775.547	758.389	2204.53
ENSMMUG00000042934	PLA2G4E	128.827	M2-PIT	0.187717	0.0310611	0	0	0	0	0	0	0.0531172	0	0	0.144006	0.0425161	0	0	2.32278
ENSMMUG00000015793	LHB	128.588	M2-PIT	4.03337	1.57126	4.65556	158.701	5.58748	11.7651	18.6998	9.18145	0.383467	8.78265	1.71511	31.9617	20.8997	35.5174	5.56012	5132.54
ENSMMUG00000008343	MAMDC2	128.508	M2-PIT	40.0545	25.529	40.8489	35.0572	38.3104	41.8036	49.9061	47.119	18.4265	26.5146	62.1231	52.4701	37.7648	19.0651	21.8899	150.325
ENSMMUG00000011602	NA	128.443	M2-PIT	2.11069	4.7142	1.91034	1.42443	5.00237	2.42656	3.97247	0.998337	4.20976	1.12298	1.19404	1.22715	2.76194	0.867721	0.642154	30.1992
ENSMMUG00000015179	PAWR	127.896	M2-PIT	31.1533	16.3899	31.9993	36.9994	33.2716	26.6116	28.0401	7.62318	12.0588	17.1869	30.6263	18.4912	23.3999	16.8999	32.0475	123.303
ENSMMUG00000003915	RUVBL2	127.359	M2-PIT	300.029	293.368	284.208	502.527	304.847	322.512	318.503	315.969	312.284	331.287	290.233	343.056	367.01	365.069	313.727	5307.31
ENSMMUG00000012173	SPP2	127.327	M2-PIT	0	0.0170603	0	0	1.20101	0.107132	0	0	0	0	0	0	0	0.0426743	0	2.90531
ENSMMUG00000028715	TMEM238	127.269	M2-PIT	1.5313	2.31525	3.34707	2.32664	2.46672	2.8888	2.79061	2.44074	5.33867	3.53647	3.1817	3.06702	3.41136	2.77258	1.98916	31.581
ENSMMUG00000014394	DNAJC10	127.119	M2-PIT	1573.83	1448.11	1515.63	1215.79	1477.09	1445.09	1406.92	1732.18	1387.2	1269.63	1332.41	1608.33	1676.5	1376.78	1285.4	3853.18
ENSMMUG00000045646	DIO2	127.036	M2-PIT	0.877101	0.545434	0.957013	0	0	0.134311	0.10726	0.257069	0.101957	0.2512	0.119926	2.4865	0.864194	0.400979	0.333342	10.8212
ENSMMUG00000005848	RNF183	126.925	M2-PIT	0.322251	0.732302	0.626793	0.360472	0.794902	0.398003	0.434925	0.47673	0.935184	0.155528	0.47414	0.420082	0.486525	0.591568	0	10.2602
ENSMMUG00000039138	NA	126.846	M2-PIT	0	0.0164453	0	0	0	0	0	0	0	0.155528	0	0	0	0	0	1.87979
ENSMMUG00000013242	CHPF	126.731	M2-PIT	938.126	914.421	1065.17	507.748	1595.31	1025.51	1043.21	961.508	756.7	888.31	1190.18	1020.23	889.596	1092.17	597.938	2825.82
ENSMMUG00000043576	NA	126.56	M2-PIT	0.145359	0.0785542	0	0	0.108891	0.134311	0.118178	0	0.176019	0.110176	0	0	0.0548323	0.135985	0	8.46592
ENSMMUG00000022778	NA	126.167	M2-PIT	0.369503	0.305857	0	0.100911	0.209694	0.199904	0.227884	0.141244	0	0.121019	0.172061	1.33136	0.360742	0.451512	0	9.81274
ENSMMUG00000048816	HAND2	126.04	M2-PIT	0.123168	0.0605241	0	0	0	0	0	0	0	0	0	0	0.0401334	0	0	2.21932
ENSMMUG00000023039	PLAC1	126.016	M2-PIT	0.151531	0.184775	0.595992	0.125454	0.117171	0.130159	0.294248	0	0.213394	0.132479	0.119926	0.605802	0.348881	0.137083	0	6.05072
ENSMMUG00000005686	HOOK2	125.924	M2-PIT	75.0424	107.59	98.4984	24.9216	92.9147	117.595	83.5643	115.006	57.2298	95.8022	99.633	71.1124	49.7594	48.8509	80.6251	369.499
ENSMMUG00000019484	TEX9	125.914	M2-PIT	158.669	67.9395	107.421	119.103	62.3753	122.98	80.5541	85.1356	124.509	68.6153	69.9431	91.2701	116.548	116.421	69.1081	369.936
ENSMMUG00000012467	FAM227A	125.908	M2-PIT	17.4375	14.6508	26.7474	24.641	18.6991	27.4311	11.0051	7.82471	3.54171	8.77505	14.9754	31.4968	31.6871	26.5713	8.8524	117.499
ENSMMUG00000018966	RFX1	125.826	M2-PIT	180.077	116.479	120.138	113.374	76.2555	126.663	84.322	58.5627	217	91.7705	82.692	125.633	167.321	173.095	89.7313	520.991
ENSMMUG00000021988	NAA11	125.656	M2-PIT	0.145359	0.0536423	0	0	0.389804	0.214264	0	0.261631	0	0.668449	0.500288	0.471168	0.366787	0.22463	0.108795	5.43526
ENSMMUG00000003726	PTPN13	125.651	M2-PIT	681.875	723.961	557.676	443.225	509.874	482.781	397.684	199.658	357.709	435.029	927.128	495.233	711.632	517.579	708.803	2341.22
ENSMMUG00000000005	NAGA	125.577	M2-PIT	62.5014	30.4242	51.7097	55.5055	26.1275	42.7883	70.9587	40.0472	49.3267	41.5952	59.1109	43.4216	37.2617	45.7353	47.8976	154.607
ENSMMUG00000022393	CST11	125.391	M2-PIT	0	0	0	0	0	0	0	0	0	0	0	0	0.0386916	0	0	4.97215
ENSMMUG00000023071	SPATA24	125.325	M2-PIT	33.3556	30.3857	33.6426	44.8911	37.4742	47.0897	40.0009	37.7674	29.505	44.418	45.7179	31.8601	37.3599	27.9124	48.3779	111.315
ENSMMUG00000042364	TGFBR3L	125.248	M2-PIT	34.4475	94.1573	98.2714	15.6855	46.8121	105.59	51.3381	39.1804	40.2509	58.3183	62.4222	88.3721	48.9966	76.5331	35.7705	427.275
ENSMMUG00000005353	PDGFD	124.796	M2-PIT	59.939	29.4017	22.2797	3.37757	51.2291	53.4635	52.4853	5.53866	56.8368	61.8596	2.12901	23.4385	5.93752	9.91631	8.27825	294.061
ENSMMUG00000016214	EDN2	124.746	M2-PIT	0.500868	0.235767	0.388622	0.125454	0.207145	0.197757	0	0.114594	0.381419	0.296552	0	0.599349	0.128313	0.578978	0	6.19025
ENSMMUG00000005947	NA	124.648	M2-PIT	116.405	118.868	205.234	103.34	62.9511	332.867	212.225	216.107	44.4559	181.291	203.981	105.967	72.441	59.6085	110.807	694.654
ENSMMUG00000007041	ZDHHC13	124.139	M2-PIT	170.612	113.625	117.885	69.4339	152.186	164.305	183.334	205.21	126.798	129.331	158.846	102.481	117.554	132.411	148.381	429.508
ENSMMUG00000006932	CKMT2	124.009	M2-PIT	50.8049	22.6365	26.3209	16.1817	29.2391	31.7565	28.6893	21.1144	20.5867	46.5885	55.7196	27.8076	15.9255	18.5914	48.1207	121.62
ENSMMUG00000010976	CACFD1	123.839	M2-PIT	26.9801	30.9392	31.4379	34.7485	24.9933	32.5988	34.0123	24.9814	31.0098	35.3385	32.3113	33.7084	30.1972	34.3707	35.574	104.694
ENSMMUG00000014633	ETV4	123.807	M2-PIT	87.0161	69.8198	21.3959	9.22309	16.4775	40.4528	29.2653	61.336	21.6875	51.8024	17.7494	16.9681	12.5611	12.7893	28.342	595.178
ENSMMUG00000001580	PHF21B	123.297	M2-PIT	25.2143	16.5611	17.0081	20.5	7.50216	15.519	13.2473	6.33262	40.8862	12.9379	11.4136	14.7967	12.4612	14.0776	18.2972	96.8726
ENSMMUG00000003202	IFIH1	123.01	M2-PIT	166.116	58.643	59.6812	102.632	79.4917	71.8073	126.94	72.2265	40.2522	102.486	111.804	59.8545	57.9753	70.7023	157.465	355.372
ENSMMUG00000015309	FBXO24	122.856	M2-PIT	10.7499	7.05266	5.88562	19.3936	15.1513	10.9149	12.9963	13.3958	8.61758	12.4278	12.9296	6.60811	6.40182	7.79446	15.6284	48.9971
ENSMMUG00000002212	NA	122.841	M2-PIT	577.639	169.742	167.546	247.079	172.637	123.801	178.032	284.771	277.064	154.908	128.337	155.955	206.695	254.65	193.505	844.734
ENSMMUG00000018349	NA	122.765	M2-PIT	121.755	86.0695	95.4954	119.153	74.8181	89.2949	97.8882	81.2654	102.326	82.8919	87.5017	82.8525	84.8095	86.4542	96.5205	263.659
ENSMMUG00000007558	SLC5A9	122.564	M2-PIT	1.30968	1.01072	1.88482	2.46596	1.63935	0.867276	2.21446	1.90241	0.573503	1.3793	2.59373	1.8511	0.913962	1.4425	3.39767	21.4267
ENSMMUG00000019052	OR6C2	122.541	M2-PIT	0	0.00370027	0	0	0	0	0	0	0	0	0	0	0.0541127	0	0	2.07655
ENSMMUG00000037552	LAIR2	122.432	M2-PIT	0.730412	0.133154	0.42937	0.742805	0.393372	4.29848	0.773507	0.105579	2.12909	0.273503	0.840394	0.242702	0.17764	0.183106	1.11767	378.137
ENSMMUG00000014784	DSP	122.164	M2-PIT	321.252	5.14352	90.8461	13.8955	9.25871	5.6442	18.3384	5.0712	37.1278	6.67315	5.17462	28.0932	3.74185	136.068	7.53979	666.513
ENSMMUG00000018774	AADACL2	122.04	M2-PIT	0	0	0	0	0.117171	0	0.125319	0.141244	0	0	0	0	0.0475263	0	0	1.68749
ENSMMUG00000006665	DEUP1	121.9	M2-PIT	11.0764	15.5873	38.4523	10.8345	9.51175	37.8567	12.58	9.35705	1.2665	14.9608	22.3043	43.1023	35.7451	23.4167	2.56196	158.948
ENSMMUG00000015089	VNN1	121.746	M2-PIT	21.9574	11.7195	7.02381	11.4095	7.09814	6.94603	12.1949	4.76314	1.66781	8.29357	11.6679	4.06494	6.53643	11.8065	11.5108	73.2087
ENSMMUG00000014936	SCML4	121.722	M2-PIT	27.8673	35.1097	44.2443	56.273	37.0991	52.1686	64.439	34.7007	8.724	52.1632	53.0176	43.9129	31.6	27.3832	73.4285	221.286
ENSMMUG00000025423	SNORA62	121.609	M2-PIT	0	0	0	0	0	0	0	0	0	0	0	0	0.0956498	0	0	3.49145
ENSMMUG00000021337	UBQLN3	121.341	M2-PIT	0.277066	0.0557989	0	0.21559	0	0.461071	0	0.105579	0	0	0.239851	0	0.0442744	0.042415	0	3.04888
ENSMMUG00000049112	NA	121.318	M2-PIT	0.794664	0.425184	0.260621	0.857431	0.973374	0.133533	1.39777	0.421691	0.0811109	0.786928	0.455731	0.241089	0.213421	0.320685	0.558044	6.67985
ENSMMUG00000012864	PDIA6	120.948	M2-PIT	1694.04	1387.15	1491.93	1831.42	1587.61	1413.48	1465.84	1157.41	1127.15	1412.14	1203.64	1710.62	1545.45	1681.1	1668.18	3493.04
ENSMMUG00000002096	NAGK	120.629	M2-PIT	368.489	287.095	355.577	382.093	287.198	457.783	386.421	378.53	349.414	348.651	378.051	372.631	335.007	336.026	368.248	860.281
ENSMMUG00000021436	LTBP1	120.468	M2-PIT	297.42	153.934	151.564	276.058	208.041	171.773	261.747	174.532	112.652	216.843	251.824	122.883	200.568	128.745	283.725	669.738
ENSMMUG00000013151	CEBPD	120.375	M2-PIT	75.1085	60.2071	74.0949	63.0274	39.697	62.4168	68.4492	29.9206	18.2598	52.7747	77.5647	34.3004	230.841	35.3181	97.828	576.825
ENSMMUG00000001943	GRAMD1C	120.262	M2-PIT	232.567	208.286	346.444	177.721	250.822	281.393	200.278	89.7808	60.2377	230.888	350.894	312.378	416.634	255.415	465.145	963.822
ENSMMUG00000034559	7SK	119.603	M2-PIT	0.103103	0.211414	0.480383	0.22052	0	0.260318	0.669685	0.291563	0.589322	0.268998	0.109032	0	0.181141	0.117831	0	4.735
ENSMMUG00000014664	TSTA3	119.578	M2-PIT	257.887	296.664	366.597	186.412	336.539	322.6	250.645	250.921	293.834	250.635	295.929	383.721	332.449	241.609	217.239	930.748
ENSMMUG00000005069	FMO1	119.501	M2-PIT	6.51034	0.127304	0.255478	0.336771	0	0.130159	0.436379	0	0.327547	0.155528	0	0.163581	0.2687	0.0484662	0	14.9347
ENSMMUG00000001593	HGD	119.016	M2-PIT	13.276	8.37968	8.45427	8.71629	6.06474	9.67418	8.13429	5.88059	7.55746	7.27759	8.65024	8.61486	11.7424	9.2619	10.3514	44.263
ENSMMUG00000048657	PRSS33	118.809	M2-PIT	4.25904	0.8731	0.984767	2.9057	2.47118	5.15206	2.87649	1.46891	14.9872	8.34303	5.92238	0.643064	1.91883	5.531	2.63396	41.2506
ENSMMUG00000017915	PAEP	118.446	M2-PIT	11.661	19.5504	20.6336	15.178	48.3349	33.5109	35.7147	50.9892	27.631	41.4247	34.8341	26.336	18.991	9.38108	27.5827	134.946
ENSMMUG00000022461	GJB7	118.172	M2-PIT	0.463971	0.432787	1.27539	0.257428	1.05318	1.31538	0.938652	0.7127	0.469883	1.00751	1.12875	1.03067	0.803303	0.416904	0.2416	6.58762
ENSMMUG00000039903	NA	118.039	M2-PIT	7.27136	5.95956	6.64803	6.2231	7.48509	5.02722	5.27961	7.09526	5.82546	3.19585	4.61532	4.57975	7.44581	3.99091	4.8198	29.629
ENSMMUG00000002368	CCND1	117.752	M2-PIT	606.996	860.58	903.223	967.168	769.786	630.611	747.159	1134.63	376.988	949.976	910.371	835.26	622.947	519.529	1107.59	2587.14
ENSMMUG00000007883	RIPOR3	117.602	M2-PIT	16.6997	10.8877	8.3001	15.4391	14.2126	13.2505	12.8947	13.1215	12.9717	24.081	21.6883	9.9156	8.00245	19.0762	19.3404	65.975
ENSMMUG00000022148	METTL1	117.366	M2-PIT	54.1594	37.523	61.239	35.0462	66.0391	47.4896	48.4839	42.0773	29.544	40.8563	71.5544	64.2642	52.8732	65.0376	43.729	159.576
ENSMMUG00000017929	DNPEP	117.325	M2-PIT	312.417	277.291	289.551	264.17	332.633	269.194	271.212	294.143	249.32	319.128	333.286	262.406	290.795	247.16	330.722	642.734
ENSMMUG00000020023	MR1	117.165	M2-PIT	58.937	73.9075	92.9006	36.2733	69.7085	134.606	124.44	158.678	53.8967	127.478	114.456	81.5933	61.7576	46.0687	141.371	314.668
ENSMMUG00000039285	Six3os1_4	117.076	M2-PIT	1.27758	0.0241273	0.33051	0.297073	0.143592	3.36554	0	0	0	0.372219	0.83902	0.471168	0	9.41954	3.26505	24.9919
ENSMMUG00000015421	GCC1	116.991	M2-PIT	255.301	210.266	208.803	366.625	201.079	215.788	259.962	285.421	279.082	247.033	240.185	205.175	214.77	250.054	286.799	542.08
ENSMMUG00000003940	NA	116.981	M2-PIT	0	0	0	0	0	0	0	0.15032	0	0	0	0	0	0.0836627	0	1.65798
ENSMMUG00000009763	MYH8	116.934	M2-PIT	10.1883	1.77539	0.120318	0.262741	0.814453	3.62024	6.3793	25.9363	0.919113	1.73635	0.355409	0.453602	1.37094	0.269228	0.940963	41.436
ENSMMUG00000000783	CFAP65	116.927	M2-PIT	32.9032	44.4659	38.7686	114.862	28.3541	43.5949	14.7219	23.4976	4.13904	14.0338	9.5567	48.2587	42.6066	48.9288	12.8904	235.362
ENSMMUG00000019297	CUL4A	116.888	M2-PIT	692.545	695.944	675.802	769.117	663.359	788.631	727.182	739.482	703.816	679.158	756.963	655.666	611.102	694.927	740.943	1202.89
ENSMMUG00000011694	FKBP9	116.482	M2-PIT	398.749	319.16	390.723	414.027	334.484	594.69	523.862	330.562	136.745	431.804	435.115	437.222	365.216	295.597	352.376	1047.25
ENSMMUG00000007580	LMAN1	116.352	M2-PIT	223.057	193.938	190.571	442.092	164.946	277.531	273.863	189.386	473.863	196.639	187.955	175.952	214.098	174.548	255.603	1207.33
ENSMMUG00000041865	NA	116.312	M2-PIT	0.296752	0.14074	0	0.239271	0.102298	0	0.336136	0.16006	0	0.554219	0.218064	0	0.0386916	0.293891	0	3.8022
ENSMMUG00000022502	TRIM4	116.296	M2-PIT	278.783	203.956	179.465	379.453	207.386	256.419	272.29	224.171	350.246	262.425	262.081	182.34	212.139	197.197	339.077	672.736
ENSMMUG00000018441	URI1	116.274	M2-PIT	795.415	643.692	662.654	872.534	698.746	684.954	713.158	729.907	736.178	771.632	691.003	745.011	744.137	688.415	952.064	1558.41
ENSMMUG00000005764	CNGA1	116.225	M2-PIT	0.116045	0.399515	0.413689	0	0.111539	0.634072	0.447296	0.15032	0	0.694735	0.109032	1.04306	0.208623	0.163737	0.0666683	31.5263
ENSMMUG00000003456	GPC4	115.964	M2-PIT	324.033	219.969	632.678	198.105	102.373	189.031	133.783	81.2255	91.3805	139.953	205.741	299.889	421.169	180.266	154.754	1198.22
ENSMMUG00000020995	GRHL2	115.962	M2-PIT	19.1098	18.8668	8.50333	3.06725	2.98143	5.84591	3.14319	2.74973	0.552791	3.99337	2.95479	13.9501	14.9511	4.4644	4.29438	97.5441
ENSMMUG00000046652	NA	115.9	M2-PIT	0	0.00409003	0	0.287632	0.102298	0.343443	3.42034	8.33754	0.0405555	1.56941	0.239851	0	0.0548323	0	0.149155	13.2322
ENSMMUG00000016031	NA	115.792	M2-PIT	191.794	117.651	123.089	120.433	102.794	136.222	112.678	115.025	240.438	109.561	96.2026	108.858	129.187	141.3	112.757	437.585
ENSMMUG00000048602	NA	115.751	M2-PIT	0	0.0117156	0	0	0	0	0	0	0.058702	0	0	0	0	0	0	9.47883
ENSMMUG00000017717	GALNT5	115.496	M2-PIT	1.38476	2.79256	10.999	51.5641	6.68671	4.52277	13.4938	13.0636	0.869652	17.5073	12.2754	1.5583	11.2913	5.79547	21.1687	167.262
ENSMMUG00000004431	NA	115.351	M2-PIT	0	0.0549465	0	0.100911	0.102298	0.242713	0	0	0	0	0.266	0	0.0372685	0	0.125836	8.72491
ENSMMUG00000033994	NA	115.272	M2-PIT	0	0.182077	0.384548	0	0.209694	0.260318	0	0	0	0	0.265667	0.420082	0.444305	0.107569	0	3.73979
ENSMMUG00000011670	PTK7	115.072	M2-PIT	192.584	42.8496	43.7988	51.4569	45.0634	115.583	108.575	40.3331	148.937	68.0869	60.1255	40.0303	51.1358	49.0559	73.6525	344.769
ENSMMUG00000013863	SLC25A47	115.042	M2-PIT	5.97809	1.12028	1.35463	0.532091	0.913746	0.488216	1.03805	0.264914	1.03011	1.48246	1.56977	1.70015	0.788998	1.19349	0.958013	12.7162
ENSMMUG00000007195	TSEN2	115.006	M2-PIT	594.919	355.497	359.097	351.941	279.317	481.654	257.401	270.044	393.205	308.483	286.481	390.621	434.559	498.738	295.462	1089.48
ENSMMUG00000010700	POFUT2	115.004	M2-PIT	109.678	80.2481	89.3638	90.3007	93.7203	134.214	108.773	93.9649	118.816	97.4961	99.6367	86.727	70.3765	77.3011	79.4686	273.209
ENSMMUG00000042091	ST7-OT4_1	115.003	M2-PIT	0.555082	0.199186	0	0.750106	0.345881	0.20601	0.690301	0.272059	0.0675148	0.155528	0.893622	0.278031	0.361585	0.401266	0.217059	4.64477
ENSMMUG00000012586	ZNF878	114.945	M2-PIT	10.112	7.51443	9.65691	7.87974	6.86292	6.43352	5.92631	5.32028	7.87333	5.60495	8.36019	10.374	8.26806	9.1311	8.37093	37.2777
ENSMMUG00000011486	SEC11A	114.889	M2-PIT	293.748	220.279	251.481	339.35	238.481	296.648	308.62	253.61	239.448	289.905	268.929	259.705	275.67	304.608	326.009	644.278
ENSMMUG00000021771	UBA5	114.829	M2-PIT	661.325	784.921	709.011	514.45	720.866	686.012	615.976	765.001	776.091	642.463	671.906	714.879	689.887	596.733	577.88	1700.76
ENSMMUG00000026944	mml-mir-197	114.552	M2-PIT	2.38163	0.629759	0.360071	0.991332	0.45644	0.373649	0.604832	0.291563	0.717732	0.406728	0.272194	0.272257	0.725526	0.63698	0.72573	7.67887
ENSMMUG00000045703	NA	114.501	M2-PIT	0.855002	0.164017	0	0.602614	0.360438	0.600953	0.84589	0.301304	11.3023	0.984268	0.552655	0.602721	0.259713	0.452507	1.712	47.3719
ENSMMUG00000007182	LRRC42	114.345	M2-PIT	202.624	126.718	175.526	175.995	113.039	167.062	163.827	128.319	124.109	127.355	116.007	189.218	149.279	151.609	143.951	345.12
ENSMMUG00000018769	BEX5	114.154	M2-PIT	0	2.10709	1.37424	0	2.18593	1.47031	0.672441	0.907275	0.44296	1.15718	0.289803	0.44047	0.716543	0.0812966	0.471807	12.4186
ENSMMUG00000020145	TTC21A	113.831	M2-PIT	572.071	308.433	287.035	332.662	198.052	429.417	243.868	192.034	261.184	245.327	254.479	288.47	463.99	463.186	288.517	1262.55
ENSMMUG00000009825	ZDHHC1	113.809	M2-PIT	194.069	140.587	114.661	132.113	106.178	173.499	150.506	137.451	222.707	136.896	149.613	120.881	200.188	101.199	136.504	496.139
ENSMMUG00000014710	FFAR4	113.756	M2-PIT	0.429134	91.5195	122.922	1.51665	0.117171	27.0036	2.07382	1.01612	0.117712	2.83785	0.910378	100.297	38.1364	24.0333	0.915341	628.891
ENSMMUG00000003966	FBXO4	113.745	M2-PIT	109.999	81.1044	100.388	116.27	91.6811	108.747	116.002	95.4488	89.4838	104.026	108.219	112.636	117.35	102.769	139.277	267.332
ENSMMUG00000011220	PIGR	113.676	M2-PIT	0	0.00711951	0	0.125454	0	0	0	0	0	0	0	0	0	0.0963319	0	1.14485
ENSMMUG00000017210	SARDH	113.443	M2-PIT	25.1186	21.4054	19.6389	8.469	13.6017	46.434	26.4026	6.52824	12.2548	19.9487	46.3347	18.1573	17.4722	16.9392	25.1389	132.93
ENSMMUG00000004730	HDLBP	113.373	M2-PIT	2543.95	2932.24	3251.79	3435.75	3149.58	2502.01	2989.78	3039.41	2533.44	2716.83	2715.45	3098.03	2924.07	3239.49	2917.29	6333.48
ENSMMUG00000037752	NA	113.373	M2-PIT	0.351934	0.11663	0.561511	0.269421	0.223078	0.374199	0.235025	0	0	0	0	0.119102	0	0.0466133	0.108795	4.08628
ENSMMUG00000044083	DMRT1	113.324	M2-PIT	1.31751	0.282896	0.368414	0.37988	1.01709	0.477917	0.397034	0	0.373239	1.08725	0.958876	0.824411	2.01989	0.177675	0.895567	8.85021
ENSMMUG00000002278	ARID3A	113.215	M2-PIT	9.07232	8.12703	10.4984	6.34196	18.2227	8.26289	10.6252	11.3073	19.5987	9.27259	10.7031	7.40196	5.18686	7.36051	11.8057	47.4702
ENSMMUG00000026942	mml-mir-135a-2	113.093	M2-PIT	2.16965	0.892949	0.767479	0.153462	1.71225	7.93374	4.53552	1.572	0.223697	8.75756	2.22692	1.04081	0.337512	0.409679	6.03064	20.7893
ENSMMUG00000011346	CLHC1	112.977	M2-PIT	23.0017	25.585	23.2564	61.6499	24.1787	23.5918	31.2253	28.3757	14.6027	31.1196	32.6018	32.1702	31.3738	27.1261	44.5719	116.401
ENSMMUG00000046320	NA	112.976	M2-PIT	0	0.00828103	0	0	0	0.197757	0	0	0	0	0.152269	0	0	0	0	5.02869
ENSMMUG00000047714	NA	112.936	M2-PIT	14.4041	5.31427	10.846	13.7087	8.00518	11.2714	10.6017	7.85444	5.25275	7.0833	9.93232	8.91001	11.1479	26.5902	12.0527	60.4321
ENSMMUG00000016995	NA	112.787	M2-PIT	486.321	60.9772	133.413	89.0409	90.2226	44.3178	113.819	77.1508	88.5287	59.3611	77.2101	54.6887	53.6478	58.36	102.448	720.273
ENSMMUG00000016256	MYO3B	112.745	M2-PIT	4.4325	1.60128	2.12665	0.998863	1.32894	3.653	0.744729	0.236395	1.8128	1.77154	1.2225	1.44575	3.12074	1.43373	1.65036	26.4912
ENSMMUG00000013451	SPICE1	112.706	M2-PIT	183.086	116.944	122.933	178.955	95.4714	144.906	127.315	88.7462	229.027	106.454	113.625	149.637	177.487	122.339	147.805	532.511
ENSMMUG00000008553	RPL9	112.695	M2-PIT	2966.17	2662.91	2623.6	3039.05	2337.03	2875.92	3007.1	2975.05	3366.08	2952.91	2667.21	2718.6	2799.33	2614.8	3443.26	6877.1
ENSMMUG00000023032	IFT81	112.645	M2-PIT	313.316	208.727	172.993	399.417	252.192	235.645	213.629	192.156	201.957	217.042	191.984	176.075	216.337	222.499	284.111	659.003
ENSMMUG00000011278	CRELD2	112.438	M2-PIT	117.082	71.32	90.4811	127.801	101.997	148.116	140.076	106.614	83.4131	132.778	112.741	98.4567	91.5605	127.839	123.254	370.124
ENSMMUG00000044149	NA	112.292	M2-PIT	9.09896	4.6489	6.56111	7.29635	4.94718	6.23409	4.3148	3.07145	6.30156	7.75942	5.73892	5.97922	9.52829	8.42939	4.97273	38.0086
ENSMMUG00000001034	ZMYND12	112.287	M2-PIT	99.3551	100.693	105.988	178.074	128.441	146.805	145.01	146.675	80.3387	134.416	132.729	126.39	111.353	106.48	153.76	323.977
ENSMMUG00000004554	NA	112.142	M2-PIT	0.733994	0.425004	0.723704	0.490857	0.662016	0.669227	0.357688	0.742522	0.287843	0.52034	0.90249	2.18716	0.515599	0.224545	0.833993	13.4179
ENSMMUG00000017658	DLX4	111.972	M2-PIT	0	0.0982181	0	0.125507	0.223078	0	0	0.229188	0	0	0.117742	0	0.0401982	0	0	3.17146
ENSMMUG00000006841	MYOF	111.888	M2-PIT	149.535	59.0158	100.894	94.2184	68.5528	68.5187	104.362	64.3802	41.6215	97.6127	92.2131	38.0637	38.0413	75.6276	103.194	314.835
ENSMMUG00000039489	NA	111.784	M2-PIT	1.82604	2.46626	0.876761	3.11361	4.24925	3.3713	3.43069	2.00562	3.23033	4.30983	2.82503	1.26909	1.84705	2.19978	4.18496	17.4614
ENSMMUG00000002219	RBP7	111.653	M2-PIT	3.68088	0.326708	0.597036	2.04411	0.43928	1.20608	0.71587	2.22376	1.81591	0.40086	0.702063	1.07742	0.371086	0.237844	1.29286	13.4744
ENSMMUG00000018879	EXOC3L2	111.564	M2-PIT	1.74695	2.17875	2.44422	0.495787	1.2381	5.0418	4.04314	2.29491	0.0405555	2.65656	1.32563	1.79787	1.33179	5.2479	2.33907	19.5275
ENSMMUG00000015758	GLIS2	111.487	M2-PIT	84.5684	57.0916	55.4356	28.3571	70.2188	69.2274	55.8283	57.1295	61.4296	55.985	78.2796	43.2247	41.453	45.6655	50.0643	180.525
ENSMMUG00000039793	Six3os1_3	111.299	M2-PIT	2.24677	0.0344373	0.509898	0.750605	0.525758	11.415	0.118178	0	0	0.583408	0.590329	1.27291	0.176673	19.3922	6.79994	46.8461
ENSMMUG00000010668	GOLPH3L	110.843	M2-PIT	226.787	236.799	236.058	125.95	270.201	323.479	230.544	218.518	233.644	224.702	320.878	255.944	267.929	162.893	188.034	552.133
ENSMMUG00000027015	mml-mir-7-2	110.833	M2-PIT	0	0.196043	0	0	0	0.648933	0.117063	0	0.0566262	0.121019	0	0	0.166297	0.138555	0	5.51422
ENSMMUG00000020175	MED25	110.638	M2-PIT	388.52	428.024	472.607	389.027	387.196	461.485	410.55	380.97	379.253	404.168	435.428	437.759	458.509	387.855	387.06	1020.1
ENSMMUG00000046449	ANGPTL3	110.474	M2-PIT	1.45877	0.636023	1.51027	0.100911	0.334953	0.341395	0.446181	0.592685	2.05961	0.268998	0.863106	0.11235	0.512928	0.713832	0.431647	10.4597
ENSMMUG00000018489	TIGD4	110.183	M2-PIT	61.1483	16.2802	16.4039	25.9781	16.8472	25.6803	26.9166	15.9344	31.9822	25.0554	21.5474	14.9321	32.5254	24.1105	25.3605	98.1247
ENSMMUG00000018551	ANGEL1	110.075	M2-PIT	638.466	613.418	729.641	903.586	469.305	757.347	757.59	702.967	539.524	784.524	666.49	735.069	877.602	935.461	786.728	1853.26
ENSMMUG00000012330	ADAMTS14	109.811	M2-PIT	28.0044	4.06875	5.70524	17.5379	6.91254	9.18626	17.2842	7.60174	1.38817	11.7988	12.8536	7.53487	6.02416	7.25065	10.1995	116.925
ENSMMUG00000001207	HABP2	109.717	M2-PIT	0.281453	0.124077	0	0.129781	0.624334	0.404841	0.447296	0	0.058702	0.74773	0.32433	0	0.043518	0.0364564	0.108795	13.8997
ENSMMUG00000015976	TRIM45	109.682	M2-PIT	79.5132	73.2623	89.6986	120.479	88.3602	86.8057	93.0671	57.1072	48.2534	88.2575	84.6452	60.4631	73.3183	87.9209	116.927	230.845
ENSMMUG00000016328	CREB3	109.677	M2-PIT	334.977	375.7	364.364	448.546	357.676	456.014	456.429	447.034	407.724	429.936	444.674	393.528	347.215	323.779	420.614	771.481
ENSMMUG00000005585	TMCO1	109.67	M2-PIT	619.134	520.027	451.923	639.201	634.298	584.121	725.794	761.086	604.347	689.112	727.835	511.113	482.706	584.267	740.961	1363.43
ENSMMUG00000042668	NA	109.53	M2-PIT	16.9946	28.0141	31.6214	27.9199	28.7663	35.4571	23.1045	28.6985	7.75434	24.4845	21.5778	31.1155	37.5074	25.771	18.906	98.3352
ENSMMUG00000007308	SERPINA6	109.529	M2-PIT	0.226271	0.0781735	0.591768	0.131371	0.209694	0.107132	0.881032	0	0.0398439	0.383061	0	0.911602	1.72636	0.122704	0.108264	6.32658
ENSMMUG00000045445	NA	109.393	M2-PIT	2.74481	2.27247	1.60017	1.14519	2.36196	4.61105	3.0152	1.17117	2.88172	3.37977	1.78176	2.74629	1.55045	3.35288	1.59379	13.9589
ENSMMUG00000018909	FETUB	109.34	M2-PIT	0	0.169634	1.46041	0	0.117171	0.107132	0.51573	1.23074	0.0675148	0	0.0860304	4.41486	1.23799	1.05801	0	7.55878
ENSMMUG00000019723	INTS9	109.322	M2-PIT	149.379	123.015	114.339	157.787	142.433	140.389	147.538	149.273	136.245	158.395	164.676	114.751	132.794	137.492	171.219	325.715
ENSMMUG00000043012	NA	109.319	M2-PIT	0.422175	0.370045	0.692312	0.131371	0.560118	0.851168	0.717293	0.141244	0.120852	0	0.0860304	1.33323	0.466477	0.330892	0.338855	4.31678
ENSMMUG00000004544	MRPL17	109.318	M2-PIT	370.43	344.917	365.606	305.318	415.685	439.675	381.474	394.134	323.417	379.514	363.567	385.54	372.663	458.708	356.734	806.899
ENSMMUG00000042164	NA	109.095	M2-PIT	0.341615	0.569141	0.461457	0.13471	1.72119	1.84378	1.15397	1.55846	0.625277	0.545365	1.11419	0.11235	0.371687	0.290683	0.903159	6.74368
ENSMMUG00000048334	NA	108.836	M2-PIT	0.896523	0.532933	0	2.31421	0.692292	1.73063	1.04366	0.740468	1.17558	1.25162	0.243684	0.956501	0.784816	0.647491	0.943597	9.43489
ENSMMUG00000047088	ZNF57	108.813	M2-PIT	51.2638	41.2844	42.4721	20.0541	29.8684	30.1084	25.801	21.0744	36.7062	24.936	29.5941	35.4838	36.0101	44.6142	25.4444	145.66
ENSMMUG00000001981	GPR156	108.687	M2-PIT	19.7442	15.0233	19.0871	29.7354	11.5272	20.3115	35.2278	14.5605	7.49031	22.6071	23.7101	13.6881	13.1192	18.518	17.406	77.3008
ENSMMUG00000046537	NA	108.599	M2-PIT	57.5595	12.5692	40.9108	37.5708	13.7892	29.6496	29.169	15.9248	14.2319	20.5439	25.6718	43.124	36.2939	48.2894	20.1281	135.227
ENSMMUG00000017680	CBY1	108.583	M2-PIT	118.89	117.299	117.985	79.148	110.378	168.743	126.533	173.317	115.085	123.448	107.145	124.776	142.494	127.791	104.271	282.075
ENSMMUG00000028866	DNASE2	108.454	M2-PIT	47.452	67.6063	85.2276	49.7176	78.6297	53.9897	74.8481	49.6012	61.6371	43.3668	72.0567	55.6677	55.3021	66.5686	57.0432	164.712
ENSMMUG00000015012	TUB	108.318	M2-PIT	0.216081	0.186625	0.476196	0.634199	0.686111	2.57693	0.143168	0	0.174128	0.992626	0.109032	0.377046	0.519816	0.606659	0.767602	5.863
ENSMMUG00000006261	TOR3A	108.238	M2-PIT	153.185	87.0778	125.931	101.25	88.2666	124.455	113.2	90.921	106.42	103.37	96.7251	129.621	139.756	184.939	97.5443	353.543
ENSMMUG00000046622	HEXA	108.191	M2-PIT	450.987	344.259	402.609	642.548	377.002	372.337	482.834	363.594	400.703	429.461	518.815	401.759	420.957	404.523	475.349	1009.93
ENSMMUG00000018183	TAS1R1	107.848	M2-PIT	26.7739	33.2403	41.0249	20.1263	28.549	38.8865	26.5204	28.2783	21.4032	25.0625	21.5062	35.2507	41.4804	38.921	19.2935	93.6905
ENSMMUG00000013428	FCER1A	107.834	M2-PIT	0.196838	0.208272	0.507545	0	0.574215	0.0988785	1.2034	0.16006	0	0	0.109032	0	0.2049	0.180448	0.131595	4.17325
ENSMMUG00000022516	AEN	107.769	M2-PIT	32.5358	34.3613	49.7543	28.9854	41.1966	78.038	40.8844	35.2408	34.8407	41.2575	37.8518	52.4041	37.2275	24.9871	37.4	131.389
ENSMMUG00000002692	DAK	107.748	M2-PIT	160.902	193.692	208.358	265.076	181.609	202.87	245.693	188.251	175.134	233.849	207.638	218.576	201.594	204.597	241.015	510.724
ENSMMUG00000046169	NA	107.676	M2-PIT	0.145359	0.618053	0	0.661559	0.922967	0.610018	0	0.220173	0.176838	0.525757	0.612998	0.27689	0.218812	0.187586	0.108795	6.52087
ENSMMUG00000002210	TNFRSF11A	107.477	M2-PIT	6.02536	10.0703	20.764	8.95842	81.9036	9.99	13.8888	8.44059	10.9567	9.99519	10.5133	10.559	5.20742	23.2296	9.90952	122.696
ENSMMUG00000042957	NA	107.377	M2-PIT	0	0	0	0	0	0	0	0	0	0	0.295851	0	0.0360425	0	0	1.40119
ENSMMUG00000012283	SCG5	107.068	M2-PIT	1018.52	1992.9	1704.32	1985.83	1946.48	2269.29	2420.04	3813.61	2128.26	2296.31	2232.09	2128.15	1927.55	2286.62	1800.19	5579.52
ENSMMUG00000000337	UGT2B33	106.809	M2-PIT	1.1656	0.978267	1.57625	0	3.6579	1.33769	2.18058	1.79737	0.336477	1.84503	1.69489	0.584891	0.410826	1.82439	1.1803	10.7746
ENSMMUG00000017166	FAM83F	106.757	M2-PIT	4.34886	1.87464	2.33213	0	0	1.9307	0.66552	1.10774	0.53568	0.945551	0	1.42828	1.83593	0.820413	0.360467	14.6075
ENSMMUG00000021185	VWA3B	106.67	M2-PIT	32.0677	38.7799	43.2111	72.7412	59.6812	66.0239	52.8489	44.6033	35.528	36.5594	42.9686	54.5114	39.2624	50.3966	26.8453	202.95
ENSMMUG00000020646	GHA1	106.449	M2-PIT	103.53	54.6579	2.01992	0.100911	2.36447	18.4059	14.7006	4.86161	35.9203	12.0584	27.7018	16.8548	23.5311	47.64	469.03	1.13143e+06
ENSMMUG00000005769	EFCAB6	106.363	M2-PIT	27.1822	34.1113	36.342	59.0036	36.5813	37.9436	31.2988	22.9832	18.4592	27.9367	42.8446	37.3846	41.7428	46.7319	33.8628	111.138
ENSMMUG00000007004	RNF43	106.309	M2-PIT	52.5052	69.8956	57.8942	45.5345	45.2752	55.8774	56.3027	30.4612	108.023	45.7578	48.0395	55.5908	51.8393	67.3732	44.4983	242.34
ENSMMUG00000010501	TCEAL9	106.169	M2-PIT	597.321	313.181	286.476	299.657	298.12	460.614	410.621	342.811	456.081	354.823	403.771	333.684	406.909	187.032	426.432	1130.67
ENSMMUG00000021537	DUSP11	106.049	M2-PIT	119.504	116.204	106.356	148.824	100.658	123.149	112.163	118.157	132.989	102.031	129.991	123.102	106.471	108.496	113.923	248.797
ENSMMUG00000047406	SOCS2	106.029	M2-PIT	90.9299	128.605	122.68	25.3936	74.7102	73.4329	83.9564	220.343	49.6757	55.187	56.4753	106.563	101.084	224.518	49.2303	479.688
ENSMMUG00000013063	TGDS	105.993	M2-PIT	163.601	103.815	99.8951	215.886	109.303	127.538	133.047	129.305	125.635	156.939	145.008	108.023	100.46	103.732	178.639	375.021
ENSMMUG00000005631	NOV	105.894	M2-PIT	626.066	271.361	483.665	14.7862	15.4401	123.56	113.726	16.7202	64.1238	154.706	237.703	470.783	487.176	96.8441	13.2765	12917.9
ENSMMUG00000001409	CCDC187	105.867	M2-PIT	2.69571	2.44521	5.31125	15.5837	2.68608	11.9852	4.2283	2.18292	3.94933	5.52143	6.22576	6.83907	5.4776	3.48021	8.08634	34.5799
ENSMMUG00000010801	SDR42E2	105.845	M2-PIT	10.7428	5.18154	8.01844	17.5458	1.18881	9.54592	4.99178	0.3969	1.10097	2.17785	1.56735	9.56871	12.1899	16.1466	1.17867	55.3331
ENSMMUG00000044058	NA	105.292	M2-PIT	0	0.179351	0.10117	0	0.364022	0.823191	0.382149	0	0.179205	0.684285	0.561851	0.62937	0.0728738	0.275633	0.394785	5.03127
ENSMMUG00000002984	PDXDC1	105.187	M2-PIT	1221.91	1157.36	942.786	1246.6	987.11	899.864	1006.98	986.852	954.166	1026.41	1110.93	991.067	1196.79	1083.38	1124.87	2093.72
ENSMMUG00000042279	CDKN2B-AS_3	105.118	M2-PIT	0.187717	0.0631539	0	0.100911	0	0.0999522	0.117063	0	0.182651	0.158822	0	0.119102	0.225621	0.0466133	0	1.83684
ENSMMUG00000009778	MYH2	105.036	M2-PIT	0.752885	0.565111	0.386902	0	0.104847	0.786306	0.566466	0	0.114978	0	0.119926	0.256357	0.120882	0.259726	0.108795	5.12058
ENSMMUG00000026868	mml-mir-370	104.917	M2-PIT	1.18667	0.709637	1.29015	0	1.38748	1.42161	0.602516	1.14743	1.80096	0.371588	1.4135	0.941135	1.66395	0.692278	0.131595	7.94098
ENSMMUG00000045188	NA	104.891	M2-PIT	25.6988	5.60767	12.6444	11.4138	7.38836	12.4614	9.99227	7.4751	3.12643	11.7588	12.0082	12.8806	16.429	5.27098	10.1831	65.5433
ENSMMUG00000013044	SELP	104.799	M2-PIT	9.38252	2.96453	10.6491	5.78105	4.13918	2.70417	4.97138	3.30615	2.83893	1.40801	2.71379	0.731831	0.942093	1.34423	1.70252	35.0625
ENSMMUG00000007956	NA	104.782	M2-PIT	2.37975	0.467268	0.954088	0.256825	0.108891	0.0999522	0	0	0.115426	0.665818	0.648567	0.844305	0.179278	0.741085	0.602045	6.51096
ENSMMUG00000015443	NA	104.665	M2-PIT	343.254	214.526	236.557	381.509	226.726	335.812	260.445	180.797	211.115	232.953	215.131	268.496	192.03	324.599	276.846	741.515
ENSMMUG00000032879	mml-mir-656	104.663	M2-PIT	5.42937	3.3708	5.12065	0.13471	3.37265	5.19676	1.63475	2.24267	4.7805	3.34458	4.48028	4.05493	2.992	2.16004	1.11244	20.5149
ENSMMUG00000011943	ZKSCAN7	104.629	M2-PIT	93.5918	44.8197	41.5999	41.3109	32.7594	48.1378	37.1435	28.4912	93.324	36.1965	45.8181	33.319	44.4119	52.1389	48.9559	177.166
ENSMMUG00000003925	CCDC7	104.485	M2-PIT	9.24304	5.08517	5.03927	8.66214	4.83705	7.70831	7.18313	6.95248	9.02105	7.66928	7.04806	4.57926	7.59043	5.59473	7.22542	30.0135
ENSMMUG00000045769	TTLL10	104.484	M2-PIT	28.9685	13.5351	23.0969	14.9204	19.1194	126.206	102.854	112.728	9.74012	80.8111	85.7945	32.5498	10.7074	20.3342	69.096	335.136
ENSMMUG00000007591	ANKRD23	104.469	M2-PIT	331.548	224.875	177.8	306.75	178.981	246.179	205.602	159.794	481.196	230.493	185.921	191.607	291.77	213.688	239.068	1031.06
ENSMMUG00000009354	ARHGEF16	104.278	M2-PIT	107.838	4.98101	12.8413	6.87011	2.5378	22.3757	12.2497	10.9911	5.51438	12.4601	10.7868	11.3387	10.805	4.10058	2.73171	126.622
ENSMMUG00000031831	IL23A	103.893	M2-PIT	15.7383	11.69	8.60096	14.5961	9.54654	14.7616	12.1055	10.3423	18.1647	11.4531	10.2003	9.91412	12.3673	12.2191	16.8403	49.9792
ENSMMUG00000001575	WDR35	103.88	M2-PIT	860.151	581.291	555.311	767.886	454.369	778.191	532.007	506.625	454.65	483.684	523.447	573.942	780.788	639.425	551.444	1564.09
ENSMMUG00000043771	NA	103.853	M2-PIT	749.391	1403.99	2895.33	206.908	526.954	5199.39	1400.74	281.758	114.849	1438.05	2394.47	3225.45	1899.78	763.094	340.096	8441.53
ENSMMUG00000041416	NA	103.771	M2-PIT	0.248462	0.110111	0	0.417412	0	0.134311	0.252874	0	0	0	0.172061	0.363246	0.108581	0.0848301	0.0666683	2.53207
ENSMMUG00000010436	TMEM106A	103.762	M2-PIT	4.99537	2.15374	5.00915	6.0662	4.26424	5.04032	7.5868	3.9922	1.46511	4.11368	5.19279	2.13324	2.61025	4.07508	6.48795	22.3129
ENSMMUG00000014635	FRK	103.747	M2-PIT	8.51896	8.88605	2.89463	7.37924	16.9617	4.81996	10.3928	29.7589	5.69065	11.7522	9.87363	13.1852	18.6872	5.36775	6.13064	54.5497
ENSMMUG00000013149	SPIDR	103.657	M2-PIT	122.438	108.087	112.995	110.441	90.6272	111.188	132.449	169.71	116.461	119.928	89.2975	98.141	153.31	115.236	104.265	285.497
ENSMMUG00000043738	NA	103.593	M2-PIT	0.601312	0.171995	0.120096	1.16635	0.213738	0.436715	0.110698	1.89642	0.163081	0.155528	0.195062	0.275931	0.534214	0.366304	0.479717	4.70018
ENSMMUG00000008228	UNC93A	103.588	M2-PIT	0	0.051331	0.128	0	0	0	0	0.15149	0	0.137279	0	0.549292	0.16467	0	0.251672	2.23082
ENSMMUG00000012895	PYCR1	103.501	M2-PIT	149.062	158.798	170.588	80.3187	227.192	158.186	97.3135	128.712	207.442	136.436	160.615	134.485	112.387	79.0833	105.438	601.836
ENSMMUG00000034610	Y_RNA	103.444	M2-PIT	0	0.0484792	0.130901	0	0	0	0	0.114594	0.0618605	0	0	0	0.0435802	0.0969129	0	1.77313
ENSMMUG00000012333	TBATA	103.256	M2-PIT	17.8827	3.2895	4.5848	13.5152	2.97793	7.87511	12.7845	6.90974	1.37896	6.63323	8.02205	6.07366	4.11336	4.5914	12.5168	87.1907
ENSMMUG00000005432	CLTCL1	102.976	M2-PIT	176.09	33.7549	40.5986	25.4312	192.854	151.653	79.3189	44.7054	58.3388	113.428	106.594	32.2034	36.8525	30.0068	57.1011	335.528
ENSMMUG00000004668	ROR1	102.81	M2-PIT	89.0617	28.3395	45.2734	11.9366	44.9472	53.8423	22.0838	14.1633	31.3526	31.0093	74.675	29.4523	197.937	32.7449	45.2918	402.866
ENSMMUG00000022334	NA	102.809	M2-PIT	34.2654	8.96151	13.989	13.0713	13.7426	13.6684	18.6542	12.4387	10.8051	22.2042	24.4268	11.0448	10.3628	14.8324	26.1801	65.4411
ENSMMUG00000016619	NA	102.742	M2-PIT	20.4991	15.6525	13.2475	8.0163	6.51166	23.4361	17.3036	12.854	7.96043	12.3503	10.6432	11.9763	8.3985	12.2603	10.16	55.4648
ENSMMUG00000047345	NA	102.627	M2-PIT	2.72802	2.04882	1.78923	4.21075	1.24871	2.79308	2.40654	0.732204	1.27065	1.99517	1.86805	1.73235	3.17728	1.32263	3.9113	12.8456
ENSMMUG00000017747	PEX11A	102.552	M2-PIT	24.1416	21.5127	22.5746	32.5718	20.0658	32.7268	25.0249	12.527	19.2857	18.1703	18.7077	22.8526	26.1845	20.9575	29.5246	76.4685
ENSMMUG00000018409	COG3	102.539	M2-PIT	696.303	585.56	566.598	939.248	499.381	550.071	526.028	548.6	669.595	563.995	487.36	565.645	651.806	557.461	696.809	1356.78
ENSMMUG00000023808	CARD6	102.43	M2-PIT	52.5159	27.884	29.7781	74.8036	43.9817	41.8488	64.3477	46.2049	29.4261	43.1831	62.514	21.8944	28.5774	36.4139	65.8324	166.131
ENSMMUG00000015923	ANKEF1	102.42	M2-PIT	22.1239	8.37879	15.215	5.98506	43.5813	21.2861	22.4012	49.8278	120.122	22.625	28.182	17.8904	9.58731	5.09277	14.7126	357.191
ENSMMUG00000037560	HIST1H4J	102.331	M2-PIT	15.7311	2.69906	3.56514	9.98326	9.70475	6.75621	6.71563	3.69384	7.46375	8.54988	9.17471	4.12268	4.70003	6.42058	6.55782	48.2313
ENSMMUG00000047696	ST7-OT4_2	102.301	M2-PIT	0.688089	0.267698	0.927267	0.41034	0.653017	1.82166	0.609135	0.564975	0.37611	0.731742	0.658627	1.04485	1.05303	0.467552	0.499019	6.55412
ENSMMUG00000022702	GART	102.251	M2-PIT	469.048	408.219	431.502	518.922	408.623	489.947	472.606	437.117	450.166	452.26	411.478	459.729	405.137	525.478	477.184	819.995
ENSMMUG00000042176	ERRFI1	102.226	M2-PIT	380.717	347.852	218.314	427.849	312.504	224.421	352.37	356.76	478.43	381.785	267.475	213.139	216.894	280.132	307.978	1027.79
ENSMMUG00000044688	IRAK1BP1	102.158	M2-PIT	134.719	108.001	91.982	81.5742	80.9847	92.244	83.8619	59.44	98.6678	65.8955	58.0402	93.8054	124.712	156.943	73.3124	315.442
ENSMMUG00000023469	HSP90B1	102.128	M2-PIT	6392.59	4707.17	4844.89	7374.92	5803.84	6240.56	6120.48	5354.17	4897.74	6271.17	6013.64	5521.36	5925.62	6496.79	6567.15	12990
ENSMMUG00000010265	ALK	101.974	M2-PIT	103.665	84.6292	148.756	74.0385	215.22	209.274	97.8564	46.9235	98.4043	172.606	108.421	119.817	58.0518	109.223	128.652	372.559
ENSMMUG00000020483	NA	101.908	M2-PIT	208.902	226.084	189.279	242.885	215.523	249.642	248.183	249.005	257.387	247.098	232.422	214.294	207.898	188.477	231.782	592.02
ENSMMUG00000000458	RBPMS	101.887	M2-PIT	99.7392	38.5824	54.9238	37.38	359.894	89.1159	64.2595	40.1212	28.0576	97.8441	111.816	38.1708	38.1338	75.1019	121.211	449.807
ENSMMUG00000005325	SLC5A10	101.763	M2-PIT	10.1604	5.70296	11.7445	1.2998	5.86633	14.1667	8.1411	11.4634	5.54818	8.42882	11.5329	9.42752	2.00323	7.65572	5.96613	35.2162
ENSMMUG00000039454	NA	101.551	M2-PIT	0.771332	3.21165	1.51343	0.250909	1.14622	1.16619	0.375747	0.824457	0.15762	0.820007	1.19428	5.33952	1.23697	2.81318	1.34302	16.7135
ENSMMUG00000021344	IL33	101.43	M2-PIT	216.803	49.9683	106.457	309.996	11.2875	28.3428	267.496	105.369	8.88676	20.9606	62.4748	84.6788	159.294	43.1019	30.9264	641.373
ENSMMUG00000015169	GOLGA5	101.129	M2-PIT	384.87	449.367	439.126	609.914	448.59	404.618	516.805	541.79	453.932	479.941	432.472	437.812	436.945	380.489	510.324	948.873
ENSMMUG00000004500	HEPHL1	101.056	M2-PIT	6.28776	10.9939	15.1158	2.38858	20.3425	16.8255	6.73741	9.09599	2.16483	10.8879	6.59311	15.5582	9.04898	5.11412	8.11575	45.6721
ENSMMUG00000044955	NA	100.951	M2-PIT	0	0.040586	0.130901	0	0	0	0	0	0.311644	0	0	0	0.121075	0.23776	0	1.9825
ENSMMUG00000016970	NA	100.926	M2-PIT	335.72	261.337	294.542	593.519	587.977	390.318	487.111	388.021	293.059	416.091	404.38	292.969	289.444	347.657	499.92	1041.8
ENSMMUG00000003567	DLGAP5	100.749	M2-PIT	0.716898	0.350852	0.761879	0.846485	0.416526	0.33129	0.478312	0.750715	1.05458	0.519709	0.609075	0.512713	0.670388	0.44698	0.175464	6.38211
ENSMMUG00000018661	SEC61A1	100.614	M2-PIT	432.776	370.419	420.467	536.776	573.766	430.081	496.289	378.056	620.182	426.533	399.69	443.479	400.706	430.606	439.21	1430.13
ENSMMUG00000032823	mml-mir-627	100.594	M2-PIT	0	0.0550904	0.155378	0.153462	0	0.109179	0	0.130816	0.109032	0.124134	0	0	0.0425161	0.133118	0.618454	2.27157
ENSMMUG00000019167	IRS4	100.302	M2-PIT	6.55279	4.22317	148.856	6.15288	7.23155	601.598	52.1752	1.87587	0.219494	62.6581	68.2759	86.6294	12.8416	27.8326	8.32732	674.015
ENSMMUG00000047846	OR10AD1	100.186	M2-PIT	2.18932	0.979942	1.40818	0.522513	1.53142	1.41949	2.17588	1.72914	3.86614	0.6236	2.71872	0.490054	1.45756	1.29393	1.75633	12.6054
ENSMMUG00000010363	RPN2	100.148	M2-PIT	1226.86	826.895	923.626	1117.87	982.953	1121.86	1072.27	1095.74	1102.09	1081.46	1001.74	915.056	928.431	906.092	1091.35	1952.9
ENSMMUG00000039078	PLSCR5	100.111	M2-PIT	0.707683	0.486121	0	0	0.304829	1.44177	1.8755	0.105579	0	2.79017	0.98565	0	0.49954	0.605506	2.64486	7.3797
ENSMMUG00000023226	POLR3D	100.096	M2-PIT	175.08	194.751	181.269	201.697	225.866	163.563	189.924	198.05	172.943	191.75	175.592	197.508	206.899	183.722	169.301	324.483
ENSMMUG00000014825	RARRES1	100.052	M2-PIT	31.1679	28.6486	40.5253	16.0066	11.9029	27.0532	49.5523	40.0335	12.2279	12.6436	15.2032	33.6607	48.4393	30.4206	15.3695	111.455
ENSMMUG00000027041	mml-mir-424	99.8504	M2-PIT	0.420299	0.315147	0.384001	0.836562	0.638362	0.583001	0.702419	0.32012	0	0.261412	0.642883	0.874636	0.397948	0.352495	0.950526	18.9972
ENSMMUG00000004463	GRHL3	99.6397	M2-PIT	7.75512	6.39719	6.77698	3.34126	3.7058	16.9855	5.71581	3.57026	12.1134	5.7363	5.24998	3.48021	2.23379	2.11522	4.44922	38.0266
ENSMMUG00000012271	C11orf71	99.5826	M2-PIT	35.1057	37.6679	37.4547	39.7443	34.7632	50.9907	38.1292	40.0609	57.6845	40.9207	37.299	42.1951	38.2122	40.7475	38.6975	106.197
ENSMMUG00000012203	NA	99.5696	M2-PIT	186.537	69.4471	69.7373	49.6388	48.7221	44.8295	56.7202	29.1844	81.9581	33.2782	41.9922	51.3814	73.6745	51.2877	26.3467	348.502
ENSMMUG00000011824	NA	99.5386	M2-PIT	0.268527	0.35688	10.3758	0.125454	0.208263	2.03115	0.695655	0.460699	0.117752	1.10061	0.754696	9.26636	7.91286	0.727355	0.509102	22.7756
ENSMMUG00000008881	ING2	99.4775	M2-PIT	185.421	210.509	196.099	148.491	162.376	189.727	151.624	171.062	205.7	177.301	178.901	226.771	158.431	189.832	185.25	391.86
ENSMMUG00000013179	SOX3	99.4221	M2-PIT	0.654676	0.874052	1.89261	4.90976	3.78259	19.9289	8.37376	3.68911	1.71552	11.5522	9.6498	1.64844	2.00654	1.68734	7.00563	34.7532
ENSMMUG00000043659	SNORD113	99.4131	M2-PIT	7.08358	5.14956	6.35742	1.00423	8.78945	12.8969	3.4309	5.12299	3.11308	5.79673	11.0418	7.30473	7.66089	7.81042	2.34335	31.689
ENSMMUG00000039978	NA	99.3024	M2-PIT	126.93	117.2	142.558	145.418	116.894	145.921	120.49	121.239	93.9891	139.407	129.054	155.124	160.515	132.792	147.085	299.539
ENSMMUG00000047073	Metazoa_SRP	99.3016	M2-PIT	0.0645496	0.270136	0.2002	0.849487	0.199982	0.107132	0.265302	0.281135	0.402977	0.248267	0.462257	0	0.198305	0.134555	0.194308	3.0444
ENSMMUG00000016584	MELTF	99.2987	M2-PIT	84.5689	29.4119	12.308	9.99898	9.1891	17.3239	8.18381	7.3161	18.5371	10.4795	10.6695	16.3465	16.7301	19.4116	11.3933	131.795
ENSMMUG00000046858	NA	99.256	M2-PIT	8.62096	5.4683	7.22098	11.7461	3.95765	6.78627	5.76031	5.91747	7.92156	4.95338	5.25857	6.28687	8.34112	6.97264	6.48438	28.5653
ENSMMUG00000004196	MGARP	99.1822	M2-PIT	42.185	28.0177	17.0501	30.1223	15.7952	30.521	37.9694	38.725	50.3877	47.6997	38.8747	33.7086	33.8705	35.0131	50.4049	150.146
ENSMMUG00000000488	CLDN14	99.1071	M2-PIT	0.629727	1.82807	1.8038	0	0	0.892902	0.721896	0.478455	0.0405555	0.124134	0.148258	1.16875	1.23533	0.141163	0	33.3935
ENSMMUG00000022815	NA	99.0951	M2-PIT	0	0.0213445	0	0	0	0.109179	0.109706	0.325752	0.190746	0.248267	0	0.11235	0	0	0	1.2975
ENSMMUG00000028901	MROH5	98.9851	M2-PIT	1.03161	0.743474	0.87694	0	0.468685	0.773472	0.729856	0.600851	0.850102	0.451629	0.539578	1.33521	0.805055	4.099	0.169428	12.5661
ENSMMUG00000019204	NA	98.9419	M2-PIT	0	0.147718	0.544145	0.355284	2.97075	0.267845	0	0.30181	0.0556633	0.124134	0	0.144006	0	0	0	4.27517
ENSMMUG00000044640	MYEOV	98.8727	M2-PIT	0.193649	2.00402	1.59484	0.13471	0.102298	1.54454	0.501275	0.917553	0.625858	0.455374	0.477519	0.867086	0.412803	0.700174	0.149155	13.53
ENSMMUG00000041226	NA	98.5869	M2-PIT	0.0937354	0.291764	1.80178	0.18672	0.535069	1.34205	0.554556	0.812376	0.164505	0.539207	0.51037	0.586577	1.02624	0.434534	0.0666683	4.84171
ENSMMUG00000006300	LMX1A	98.4304	M2-PIT	0.890293	0.0198308	0	8.47577	0	12.6446	1.64914	0.734435	2.66416	10.9314	31.7135	0.591712	1.32382	5.10165	0.398268	50.7662
ENSMMUG00000043450	NA	98.4271	M2-PIT	30.0435	21.656	21.064	37.7625	29.2749	37.9089	35.2971	25.4642	18.9137	29.9288	27.2269	19.6052	31.4073	34.331	27.5494	97.4752
ENSMMUG00000001640	NA	98.2489	M2-PIT	82.8977	173.194	81.7915	45.2235	118.724	67.1995	89.2818	198.681	119.541	90.1991	81.2341	88.4876	125.374	41.3722	57.3061	610.454
ENSMMUG00000005971	CYP20A1	98.2153	M2-PIT	74.5298	73.0302	96.3747	140.511	65.7951	84.9571	93.0733	74.8473	52.4324	81.2904	87.525	87.9922	61.0596	64.7649	107.054	220.018
ENSMMUG00000042880	RMST_4	98.2065	M2-PIT	2.23774	0.660747	1.00029	0.823479	1.99748	4.24941	1.31612	3.09072	0.398817	3.29322	0.999677	0.241089	0.0933447	0.230156	1.87305	9.47397
ENSMMUG00000042194	NA	98.0703	M2-PIT	0.209864	0.0716893	0.381898	0.434104	0.216386	0.530527	0.501275	0.114594	0.527377	0.383061	0.413593	0	0.0958256	0.759712	0.815629	3.72465
ENSMMUG00000004999	NA	97.8612	M2-PIT	3.1965	1.10746	2.44874	0.716012	0.980511	2.86609	0.656783	0.885735	2.27853	1.44122	0.777535	2.30104	2.45494	2.75741	0.649941	11.8784
ENSMMUG00000032872	SNORD19	97.8554	M2-PIT	5.84357	4.35193	3.31836	3.36953	1.72287	4.50147	3.42019	2.671	5.93138	2.33559	2.33434	4.30706	5.3296	3.29827	3.17238	19.9972
ENSMMUG00000004787	MCTP2	97.7699	M2-PIT	40.5855	6.76225	20.8988	4.38263	76.4325	25.0289	10.7627	3.80794	8.56515	11.7109	32.1911	3.6772	3.67579	9.22464	4.39607	107.86
ENSMMUG00000037725	NA	97.7238	M2-PIT	0	0.0511917	0	0	0	0	0.125319	0	0	0	0	0	0	0.0420079	0	1.37959
ENSMMUG00000013269	DZIP1L	97.6464	M2-PIT	24.5009	15.2548	7.2771	67.3816	16.7723	27.5312	49.0977	18.5741	30.4996	18.8208	25.2992	8.43343	26.5298	9.52986	11.1415	114.449
ENSMMUG00000017653	BUB1	97.5942	M2-PIT	12.3265	7.88354	9.06656	3.94497	32.1925	24.4936	16.0342	8.94836	5.23993	16.0968	25.6829	11.9615	12.6831	7.39614	9.86079	57.1942
ENSMMUG00000014678	KLF8	97.4303	M2-PIT	86.8102	31.2218	59.6943	35.5704	37.8195	80.1419	39.7587	27.0706	38.4859	38.5177	62.9236	48.931	22.5467	76.8909	44.4111	187.789
ENSMMUG00000019857	BFSP2	97.4301	M2-PIT	1.38613	0.425366	0.90176	1.46518	0.102298	10.0063	2.35642	0.291563	0.477458	1.05206	4.05106	0.839521	0.650609	0.355759	0.7067	14.109
ENSMMUG00000046633	NA	97.381	M2-PIT	8.21289	1.07966	0.890433	2.47642	0.22043	11.3158	0.96535	1.80667	0.383209	1.39743	1.61727	1.171	4.3764	2.98277	2.23908	18.9578
ENSMMUG00000007995	LYPD8	97.2994	M2-PIT	1.7741	0.525329	1.32116	2.94343	0.540306	1.93437	1.89717	0.909989	1.6519	0.637376	1.22299	0.242702	0.95637	0.877031	1.61793	12.473
ENSMMUG00000000065	CCDC181	97.2397	M2-PIT	852.779	652.991	516.82	377.982	527.735	637.188	354.425	466.035	734.979	476.177	479.493	555.897	648.415	576.184	486.171	1868.73
ENSMMUG00000046054	SEC14L4	96.9251	M2-PIT	1.69785	0.723378	0.811561	4.64238	1.29223	1.83999	2.62689	2.00379	0.241142	2.56485	1.41997	1.70974	1.11053	1.24958	4.32163	14.3668
ENSMMUG00000004581	SGCD	96.8923	M2-PIT	20.8871	8.56332	16.0644	12.4375	8.58586	9.0571	17.0361	6.70154	7.499	7.10116	10.694	16.0632	5.27677	4.32295	6.63853	48.9967
ENSMMUG00000037580	HSD17B2	96.8585	M2-PIT	0.222835	0.436567	0.201269	0.0858093	0.340249	0.637693	0.462786	0.318395	0.196173	0.691497	2.08438	0.291832	0.180238	0.770693	1.38246	5.20522
ENSMMUG00000038013	MEG8_3	96.6251	M2-PIT	0.413013	0.27084	0	0	0.102298	0.366723	0.236356	0.15149	0.686997	0.264959	0.982989	0.593629	0.154064	0.175163	0	3.52624
ENSMMUG00000015804	PLEKHN1	96.4523	M2-PIT	5.4526	5.74318	3.61917	0.511251	3.21112	4.45289	2.64545	3.46342	5.02666	0.792453	0.537862	2.55537	4.4417	11.9418	0.661458	36.4701
ENSMMUG00000042697	NA	96.1999	M2-PIT	44.5687	25.7273	21.1933	17.1445	14.3205	57.1945	30.0671	14.4463	76.9446	23.1369	17.2515	17.0016	29.0961	38.0428	13.9024	165.827
ENSMMUG00000005096	IFT172	96.1803	M2-PIT	662.753	487.892	390.487	668.767	385.297	569.823	435.765	458.7	545.404	500.611	542.457	425.868	521.151	387.41	577.866	1394.55
ENSMMUG00000013113	KIF18B	96.1127	M2-PIT	0.312884	0.327139	0.451676	0.995037	0.108891	0.338911	0.818225	0.318395	0.0556633	1.53104	1.06942	0.905035	0.123748	0.437279	0.464691	4.52644
ENSMMUG00000040468	NA	95.9755	M2-PIT	0.193649	0.0717996	0.260621	0	0	0	1.46864	0.341974	0	0	0	0.120544	0	0	0	2.99571
ENSMMUG00000041376	NA	95.9445	M2-PIT	0	0.223434	0	0	0	0.390476	0	0	0.232147	0	0	0.275931	0.181735	0.212725	0	3.32744
ENSMMUG00000019500	MTHFSD	95.8829	M2-PIT	154.622	153.617	152.344	182.911	150.883	187.269	159.436	155.855	197.933	151.302	177.827	163.41	161.236	154.376	151.599	365.797
ENSMMUG00000004852	NA	95.8234	M2-PIT	27325.4	14938.4	20478.1	28163.8	14414.8	19915.2	22024.8	15115	19541.1	19671.2	15411.9	19477.9	21448	29769.5	24393.1	60904.4
ENSMMUG00000000761	CYP2R1	95.5713	M2-PIT	46.26	47.9591	49.012	70.6085	60.5171	59.7129	59.9585	47.6771	92.431	65.9127	62.245	52.6591	53.174	49.568	93.9916	184.928
ENSMMUG00000003768	SOAT1	95.5292	M2-PIT	184.809	82.3738	123.857	121.318	142.313	135.164	184.956	193.698	90.3956	139.357	169.171	90.2826	78.013	133.217	138.325	409.038
ENSMMUG00000031993	MKRN2OS	95.5064	M2-PIT	28.2062	20.1353	43.7221	15.7938	103.571	78.842	24.9054	70.2595	114.13	27.8108	20.4633	27.1996	21.103	30.441	24.0525	219.653
ENSMMUG00000014540	APEH	95.3694	M2-PIT	238.673	317.825	334.385	234.451	477.403	340.392	394.998	352.826	268.861	375.385	454.416	315.557	276.289	326.487	313.021	704.433
ENSMMUG00000012481	IPO4	95.0054	M2-PIT	258.738	188.348	216.774	246.492	309.775	216.971	252.635	196.566	249.534	234.325	251.615	199.716	217.857	216.328	224.831	563.235
ENSMMUG00000038651	SNORD113	94.8567	M2-PIT	1.44323	0.440189	0.637898	0	0.337601	1.18885	0.147124	0.282488	1.27339	0.41694	0.504353	0.838057	0.386643	0.43032	0.25528	5.66805
ENSMMUG00000015785	AMPD3	94.851	M2-PIT	62.5495	85.1503	47.8333	166.312	141.029	120.544	152.061	152.874	93.905	200.701	297.816	36.6931	48.0063	71.956	253.541	564.066
ENSMMUG00000043797	NA	94.8441	M2-PIT	0	0.00793081	0	0	0	0	0	0	0	0	0	0	0	0	0	7.94875
ENSMMUG00000044121	MKI67	94.8184	M2-PIT	3.03065	0.882984	3.12813	4.04152	0.923201	1.8486	2.72537	2.17633	0.672452	2.01733	1.97469	4.14619	1.9864	2.36951	1.56641	17.4998
ENSMMUG00000031527	MSI1	94.8149	M2-PIT	67.5482	35.0991	40.0587	24.5519	31.6456	41.4479	36.6835	29.9239	37.9862	32.4739	39.4725	33.6203	39.9768	35.2084	34.1687	99.7208
ENSMMUG00000000902	PLA1A	94.806	M2-PIT	5.59351	2.48522	3.96672	10.9017	3.0127	1.98053	4.52666	0.544119	2.7675	4.10929	4.38695	2.34567	1.75212	3.25956	5.05098	26.1579
ENSMMUG00000018426	GCNT3	94.7631	M2-PIT	2.24135	2.9519	6.3332	1.86655	2.2953	4.33061	1.08113	0.644592	1.2053	3.02337	1.64288	4.3207	4.00785	2.07101	1.04375	74.0521
ENSMMUG00000022724	FCGBP	94.5067	M2-PIT	164.782	151.197	170.569	84.9284	74.52	213.645	141.962	150.104	241.338	144.33	188.518	148.312	155.708	148.745	114.894	507.943
ENSMMUG00000021816	NA	94.3878	M2-PIT	1.8467	0.685145	1.33363	1.88048	0.757033	1.04361	1.65388	0.840679	0.608583	1.63263	2.61073	1.02062	1.21773	2.24363	3.40885	9.87888
ENSMMUG00000046069	NA	94.3865	M2-PIT	15.562	19.0398	21.4268	17.4764	21.8917	17.3593	17.1192	18.4061	5.00577	15.7425	19.2782	17.2089	20.6584	11.6716	18.0099	63.6599
ENSMMUG00000001006	DDX50	93.9168	M2-PIT	609.133	577.198	484.097	565.298	628.585	575.535	537.64	618.85	872.884	502.368	434.594	516.753	534.805	529.826	522.938	1363.32
ENSMMUG00000023801	LCN2	93.9146	M2-PIT	4.57772	3.47261	17.172	0.18672	1.42942	5.99023	1.6426	1.36141	1.65728	2.02578	1.82054	6.35333	3.35927	1.56347	1.35894	215.906
ENSMMUG00000013537	NA	93.8236	M2-PIT	0.548917	0.237384	0.671076	0.363653	0.252483	0.333438	0.771483	0.141244	0.350126	2.81509	0.42402	0.483158	0.305194	0.63306	0.194308	5.43681
ENSMMUG00000012899	SCML1	93.7621	M2-PIT	543.277	221.215	209.268	178.72	175.862	215.012	149.471	157.475	300.331	177.039	194.146	198.38	184.394	191.503	181.765	816.286
ENSMMUG00000007451	NSUN6	93.6547	M2-PIT	63.2484	100.028	104.948	81.4872	53.5825	73.6321	82.8638	243.725	116.198	66.5765	56.9413	109.812	113.153	53.6763	57.4791	331.541
ENSMMUG00000047019	MEG8_1	93.3953	M2-PIT	0.129099	0.425343	0.677166	0	0.607264	1.92913	0.564359	0.662984	0.447856	0.635787	1.76	1.10373	0.524329	0.274515	0.108795	4.74282
ENSMMUG00000043198	NA	93.2556	M2-PIT	4.04466	2.2501	2.1614	1.01004	1.93032	3.30213	4.24664	1.73231	3.71545	3.994	1.36856	3.18762	2.45594	23.0521	3.71895	50.3658
ENSMMUG00000017100	SLC4A1	93.1401	M2-PIT	0.158285	0.0585356	0	0.125454	0	0	0.602553	0	0	0.524703	0.0860304	0	0.0401334	0.184238	0	1.95429
ENSMMUG00000039466	NA	93.092	M2-PIT	20.0766	34.3896	92.1321	16.0214	33.6443	59.4418	17.2151	9.33198	74.8497	16.8749	31.6535	79.5887	139.114	28.8638	14.8652	284.006
ENSMMUG00000003249	PRDM5	93.0502	M2-PIT	226.481	167.127	139.34	141.996	88.25	172.238	152.424	128.958	79.4312	140.902	131.763	139.071	184.236	155.676	148.577	403.287
ENSMMUG00000010320	ATP6V1C2	92.9114	M2-PIT	988.687	740.816	779.191	901.217	988.138	769.942	746.943	632.978	583.765	768.22	648.02	917.159	867.008	1066.15	918.589	2326.37
ENSMMUG00000048625	NA	92.9071	M2-PIT	1.65288	1.19299	1.74224	3.35297	1.04013	1.26888	1.71164	1.23622	1.09717	1.4344	1.79893	1.27775	1.10606	2.21979	2.42408	8.87409
ENSMMUG00000019607	PNPLA7	92.7944	M2-PIT	181.45	120.336	160.891	98.9201	400.457	173.584	116.795	62.482	52.3661	110.486	211.824	137.646	167.055	106.568	118.764	501.355
ENSMMUG00000006022	VWA5B1	92.774	M2-PIT	3.60389	2.62748	9.16086	8.59291	6.94963	74.4016	13.5453	0.803057	2.15609	18.3024	31.2065	13.5026	6.05867	3.84784	4.5237	87.8875
ENSMMUG00000017404	IQCA1	92.686	M2-PIT	108.045	156.947	180.09	99.3349	191.219	355.375	185.958	312.135	111.035	177.117	246.283	207.904	196.022	289.245	131.63	625.91
ENSMMUG00000017695	SERP1	92.6107	M2-PIT	866.55	827.16	870.545	922.146	912.428	770.508	859.403	834.248	1098.83	787.82	746.648	775.455	911.597	778.548	911.77	1779.15
ENSMMUG00000004014	IRF7	92.5448	M2-PIT	17.7007	5.72475	5.06935	11.7578	16.7104	15.451	15.1479	13.7065	8.69115	15.4022	18.5469	4.70475	8.05242	8.22725	14.899	50.4634
ENSMMUG00000038468	NA	92.4139	M2-PIT	14.6159	11.792	8.50318	7.79645	12.1299	19.4925	15.361	21.8687	11.0217	9.35071	12.8025	18.062	15.6873	14.9122	14.2582	40.0543
ENSMMUG00000002751	WFDC2	92.3434	M2-PIT	13.2135	69.5746	44.8243	14.6931	9.935	27.3198	33.2135	41.5022	4.83893	28.5224	13.3314	6.28829	7.63162	5.12476	25.9057	302.394
ENSMMUG00000005090	RXFP4	92.2925	M2-PIT	2.77506	1.37839	0.53071	1.13315	0.6788	1.39661	0.577526	0.451623	3.09893	0.97648	0.468809	1.35565	0.507365	1.46459	0.578094	11.5478
ENSMMUG00000040738	NA	92.2741	M2-PIT	0	0.0566436	0.155378	0.259561	0.0910918	0.228658	0	0.158335	0.314388	0	0	0.119102	0.208849	0	0.388616	1.77792
ENSMMUG00000032150	RNF224	92.2433	M2-PIT	0.123168	0.0843913	0	0.129781	0	0.263313	0	0.105579	0.334328	0	0.119926	0	0.0908748	0.085321	0	1.69401
ENSMMUG00000042823	SNORD113	92.2399	M2-PIT	4.15431	3.92673	6.34841	1.15729	6.37783	10.5825	3.64611	3.42485	2.39153	3.42517	7.53303	4.08694	4.21771	4.55584	1.56836	20.958
ENSMMUG00000016250	TTC5	92.1191	M2-PIT	246.982	197.173	229.414	190.317	219.989	271.673	207.67	239.771	213.929	193.244	209.156	232.573	227.062	228.714	165.558	430.588
ENSMMUG00000007190	ATG4A	92.1025	M2-PIT	121.946	74.3439	90.2875	89.5475	125.466	81.6735	94.4854	75.0639	112.267	89.4433	102.721	95.8847	101.467	84.789	83.1689	212.988
ENSMMUG00000020831	ZNF165	92.0871	M2-PIT	40.4469	34.0212	33.6607	23.4681	34.205	42.1381	33.1938	45.4713	25.633	33.6355	34.2685	33.4884	35.1753	35.8589	29.5455	80.7805
ENSMMUG00000024302	SNORD113	92.002	M2-PIT	7.95095	4.81693	7.61912	0.474893	4.15936	18.8669	3.386	5.91137	4.58356	5.36522	8.93032	6.88138	9.02372	7.07347	2.25894	32.8263
ENSMMUG00000049203	NA	91.8813	M2-PIT	0.103103	0.0435161	0.220196	0	0	0	0	0	0.763327	0.311056	0	0.491497	2.74738	0.0977685	0	6.06667
ENSMMUG00000023273	DCDC2C	91.8517	M2-PIT	0	0.787075	1.50742	0.235622	1.20628	0.233486	0.221396	0.48018	0.297621	0.132479	0.452463	0.422037	0.333046	1.65601	0.75886	23.209
ENSMMUG00000037612	NA	91.8152	M2-PIT	0	0.207219	0.598825	0.125454	0.108891	0.23319	0	0	0	0	0	0	0	0.340356	0.251672	3.01309
ENSMMUG00000005275	NA	91.7999	M2-PIT	0.810348	0.0998821	0.1001	0	0.674484	0.351892	0.110698	0.309825	0.161398	0.265704	1.18581	0	0.047554	0.249954	0.596805	3.0601
ENSMMUG00000020041	NA	91.7529	M2-PIT	17.5719	10.6425	10.4938	12.0701	9.64476	9.61213	10.8004	10.5253	18.6988	9.53892	9.37301	12.2317	9.7932	14.1159	10.2024	41.0451
ENSMMUG00000011854	ABHD16B	91.7274	M2-PIT	1.63755	1.3044	2.95449	2.34507	1.62539	1.83313	1.20365	1.12021	0.570147	1.5566	1.79807	4.70943	2.38312	2.51333	1.6906	9.96679
ENSMMUG00000037444	SNORD113	91.4589	M2-PIT	3.61472	5.08059	9.46716	0.404371	7.0575	10.4098	3.39671	5.44505	2.15353	5.5525	10.1419	11.1767	6.40795	4.71582	2.02157	26.6698
ENSMMUG00000049156	NA	91.4558	M2-PIT	0	0.0048753	0	0.125507	0.102298	0.130159	0.360344	0	0	0	0	0	0.043518	0	0.29831	1.07787
ENSMMUG00000018970	AANAT	91.3493	M2-PIT	1.02271	2.54158	2.14825	1.01156	2.11336	1.92604	3.81521	1.70232	1.31816	3.18412	3.99504	1.6028	1.61399	1.6556	0.664758	15.5396
ENSMMUG00000000899	C16orf58	91.0032	M2-PIT	625.785	755.989	838.742	391.547	689.032	1107.63	587.247	592.265	693.614	638.884	782.833	906.651	1164.27	736.001	425.998	2065.42
ENSMMUG00000008056	THNSL2	90.9485	M2-PIT	247.357	264.556	213.534	262.312	217.24	278.946	253.394	179.224	195.382	259.921	321.335	224.579	270.577	260.4	338.665	736.943
ENSMMUG00000046125	NA	90.9078	M2-PIT	1.51514	5.59839	4.2167	4.09755	5.91953	3.72483	6.32301	3.83344	3.06924	5.36155	5.24471	4.71626	4.45767	6.53991	5.08673	20.795
ENSMMUG00000037733	NA	90.7274	M2-PIT	2.67649	0.702773	0.615766	5.82074	0.412859	1.41984	2.28954	1.76673	0.424183	2.28081	1.99951	1.21779	1.3729	3.35427	1.84862	13.6959
ENSMMUG00000004439	NA	90.6841	M2-PIT	219.549	165.649	185.16	204.626	145.736	156.733	185.355	177.284	169.157	158.547	177.973	156.137	160.856	160.345	176.366	410.717
ENSMMUG00000015028	FAM177B	90.6407	M2-PIT	0.209781	0.141811	0.250997	0	0.226062	0	0.336136	0	0.109743	0	0.304538	0.128251	0.193235	0.136281	0	2.03452
ENSMMUG00000004391	CHST4	90.5512	M2-PIT	0.545263	0.206245	0.120096	0.129781	0.395921	0.305963	0.737465	1.63152	0.058982	0.155528	0.117742	0.11235	0.459359	0.356814	0.26319	3.9949
ENSMMUG00000012528	FKBP14	90.5108	M2-PIT	70.4497	47.7505	61.8677	65.103	54.554	65.6056	59.428	33.6313	90.3176	47.6721	54.142	52.6272	46.4029	72.6408	67.9212	211.996
ENSMMUG00000017039	RARS2	90.272	M2-PIT	138.192	136.135	161.616	158.09	172.183	177.884	157.985	161.717	160.576	158.472	168.239	168.238	144.668	163.7	151.642	287.443
ENSMMUG00000002528	EIF2D	90.2216	M2-PIT	433.158	407.363	332.753	667.191	370.675	363.513	467.507	360.015	427.253	464.594	408.081	343.038	403.033	414.553	546.795	883.945
ENSMMUG00000032727	mml-mir-410	90.1492	M2-PIT	0.44224	0.743087	0.348418	0	0.331968	0.327916	0.10726	0.873214	0.627222	0.141024	1.95895	1.13297	1.14566	0.333578	0	5.05548
ENSMMUG00000038854	RMST_5	90.0132	M2-PIT	1.6339	0.398889	0.256001	0.939606	1.25774	2.79199	1.24777	1.60467	0.334577	1.50336	0.74514	0.370952	0.310243	0.31025	0.833931	5.8142
ENSMMUG00000007702	SEC22A	90.005	M2-PIT	141.528	108.509	113.25	105.71	95.3084	126.216	95.6633	88.3588	126.807	95.2209	106.797	115.003	149.918	138.8	98.1163	264.438
ENSMMUG00000000545	TNN	89.9613	M2-PIT	51.5804	59.781	62.6815	56.8292	36.4256	75.1155	62.4793	53.8338	34.6288	52.8575	57.346	58.1605	40.0561	51.8519	61.8996	179.228
ENSMMUG00000040382	NA	89.8124	M2-PIT	0.37163	0.064294	0	0	0	0	0	0.130816	0	0	0	0	0.131495	0	0.108795	1.31339
ENSMMUG00000000271	STAP2	89.6954	M2-PIT	8.11034	9.99536	7.66193	7.68797	7.91608	9.5135	6.66054	7.31046	9.98009	8.92154	18.5378	8.31365	9.32381	16.5837	14.0701	44.8522
ENSMMUG00000010498	HEMK1	89.5256	M2-PIT	92.5419	97.4522	108.639	120.511	116.231	109.4	126.327	105.064	108.552	134.677	138.896	95.2232	100.641	100.835	114.276	249.613
ENSMMUG00000010546	STXBP4	89.484	M2-PIT	55.5187	26.1479	37.7373	63.8455	45.3376	47.9051	45.1627	23.9982	70.9057	36.2675	35.5561	36.9171	47.1853	47.7396	44.7802	152.534
ENSMMUG00000015242	ELMOD2	89.4251	M2-PIT	80.8464	66.8653	49.4986	106.146	93.1518	83.9476	81.8534	79.0648	108.061	74.9941	71.0245	41.2246	75.3745	71.8169	87.8345	243.421
ENSMMUG00000007326	RNF121	89.3782	M2-PIT	293.519	286.03	330.417	303.104	279.361	343.844	276.671	282.722	362.774	289.859	257.458	326.908	291.134	287.608	256.941	518.098
ENSMMUG00000046111	RMST_3	89.2415	M2-PIT	1.8126	0.491418	0.230411	0.385744	1.44414	3.64104	0.782676	3.07057	0.306789	1.82083	1.76245	0.516914	0.303701	0.195538	1.6485	6.95785
ENSMMUG00000006718	NA	89.1364	M2-PIT	602.367	502.073	596.987	629.861	561.564	590.36	607.937	529.136	334.411	583.827	663.512	654.21	598.592	605.827	669.474	1360.48
ENSMMUG00000039954	MEG8_2	89.0231	M2-PIT	0.587583	0.353261	0.650806	0	0.671237	1.098	0.361645	0.447486	0.858893	0.330528	1.01756	0	0.251951	0.648652	0.26319	4.18309
ENSMMUG00000010407	LCA5L	88.9891	M2-PIT	21.4564	11.797	12.5852	46.0745	9.2807	16.6987	20.8234	10.9192	17.049	15.2744	16.3654	17.0988	17.6409	18.7733	20.9257	73.8063
ENSMMUG00000013244	ASIC4	88.8748	M2-PIT	163.224	95.0016	74.96	47.2918	540.588	184.076	47.634	42.9893	10.3514	240.439	135.513	62.3841	44.655	70.1882	61.3935	585.7
ENSMMUG00000022871	WDR88	88.8247	M2-PIT	2.02912	3.67904	5.52732	3.19323	4.77348	5.5917	3.23616	4.58366	2.86525	4.04589	3.75888	6.64092	4.02677	3.40372	3.00623	18.3298
ENSMMUG00000039007	NA	88.7799	M2-PIT	2470.09	2425	2300.36	413.488	726.564	581.204	744.725	1082.18	388.905	1276.54	740.981	2705.32	2105.17	1053.97	917.026	8340.93
ENSMMUG00000003917	NA	88.6608	M2-PIT	0.557707	0.234001	0.524774	0.900831	0.117171	0.107132	3.33215	6.71152	0.106455	0.69283	0.423653	0.617183	0.177428	0.0883135	0.217591	36.8775
ENSMMUG00000001186	PPRC1	88.5882	M2-PIT	331.147	293.987	294.135	330.28	261.169	299.728	249.009	211.687	306.466	266.646	234.475	311.096	281.191	295.846	255.042	577.382
ENSMMUG00000018360	RCN1	88.5204	M2-PIT	1192.22	1152.33	960.583	355.258	241.679	866.375	542.064	236.486	1223.69	394.863	384.931	678.909	1029.84	1887.57	382.799	4141.59
ENSMMUG00000010560	SMIM24	88.5	M2-PIT	0	0.0996901	0.240636	0	0.300786	0	0.219412	0.440346	0.260655	0.573183	0	0	0.232742	0.117537	0	2.08279
ENSMMUG00000004773	TRPM5	88.4594	M2-PIT	1.09531	1.01814	0.381898	0.0858093	1.46713	0.89032	2.31746	2.65748	1.22319	3.11865	1.37494	0.59404	0.731013	1.01145	1.48972	6.89992
ENSMMUG00000016890	SLC37A4	88.317	M2-PIT	331.882	284.296	253.431	225.826	230.087	341.52	300.256	320.127	409.951	281.315	286.435	229.523	176.762	297.167	261.914	768.386
ENSMMUG00000016149	EMB	88.2116	M2-PIT	49.5118	59.5468	55.1831	24.8475	131.611	128.557	138.688	133.229	140.055	95.4488	123.816	59.0401	103.156	52.2826	44.2347	317.57
ENSMMUG00000011290	HLA-DOB	88.121	M2-PIT	9.40917	2.85686	2.70911	0.785272	1.86916	4.18877	1.43924	4.97501	1.98639	3.13154	2.04663	3.48661	2.21172	2.56895	2.54989	17.3027
ENSMMUG00000017244	GPR171	87.968	M2-PIT	3.41118	1.32002	1.77719	1.36607	0.810513	1.61774	1.72153	0.926898	0.953436	1.00329	2.32395	1.41896	1.50159	1.6667	1.76737	8.50293
ENSMMUG00000004024	CDHR5	87.8128	M2-PIT	1.30507	0.488852	0.561557	0.913437	0.861963	1.26562	1.22441	0.563493	1.40749	0.282048	0.756557	0.422037	0.930945	1.00759	1.11092	6.65962
ENSMMUG00000018178	MYO7A	87.7478	M2-PIT	81.4711	144.915	323.012	180.762	86.8028	191.214	141.526	361.312	303.148	73.3527	119.584	268.252	209.509	172.934	91.4801	671.907
ENSMMUG00000019539	SMARCAL1	87.6128	M2-PIT	185.132	149.473	140.555	219.976	165.341	175.781	173.493	156.798	147.651	167.19	169.418	160.006	146.723	161.585	205.066	317.092
ENSMMUG00000022762	OMA1	87.59	M2-PIT	66.2441	48.9783	54.4239	98.2092	97.3755	79.6622	76.9995	76.8921	66.9171	78.3893	89.7433	45.8197	61.8547	73.2675	112.529	201.645
ENSMMUG00000014983	ANPEP	87.5675	M2-PIT	33.1888	10.2252	15.5619	5.61801	8.10736	8.39998	8.69817	6.7174	13.0264	12.6226	12.6592	8.85403	9.0869	13.3029	11.6707	51.1376
ENSMMUG00000022102	ENAM	87.562	M2-PIT	0.238513	0.0812	0.130901	0.939421	0.243564	0.618754	0.253866	0.114594	0.093893	0.413825	0	1.34761	0.417067	0.336494	0	2.83246
ENSMMUG00000035707	5S_rRNA	87.4308	M2-PIT	0.643715	0.50415	1.40588	1.2512	0.117171	0.334216	0.117063	0.433978	1.7756	0.893092	0.917536	0.496148	1.34197	1.17402	0.359935	6.41229
ENSMMUG00000011006	CDKL4	87.3153	M2-PIT	1.49489	1.57476	3.40551	5.62534	2.52263	4.98984	2.08079	1.1954	5.43471	1.86625	1.16694	3.75809	3.13314	1.75634	1.47297	14.8578
ENSMMUG00000041008	NA	86.9898	M2-PIT	84.5122	61.4899	70.208	89.6023	51.5834	65.4951	80.8287	65.0446	30.1941	74.8905	78.2137	68.3017	70.7073	69.9803	70.1098	175.889
ENSMMUG00000010273	FAM111B	86.9325	M2-PIT	3.4479	2.54807	1.91918	5.7213	3.63758	1.64178	2.99335	2.27966	1.32245	2.23596	1.26911	2.92687	2.34013	1.5026	2.65058	11.8035
ENSMMUG00000035972	5S_rRNA	86.922	M2-PIT	0	0.0559537	0.130901	0	0.117171	0	0	0.361417	0	0	0	0	0	0.0491041	0	1.1935
ENSMMUG00000000332	TGFBI	86.8967	M2-PIT	29.0266	30.4462	55.0851	134.186	23.0651	24.2883	28.1228	41.7615	47.0542	16.5507	6.51569	15.4478	22.8789	27.3881	13.014	196.175
ENSMMUG00000003782	MELK	86.886	M2-PIT	0.643587	0.22714	0.884514	0.864838	0.392031	0.0988785	0.562783	0.609471	0.101957	0	0.765325	1.39864	0.571866	0.567728	1.0036	4.05397
ENSMMUG00000018784	SLC39A6	86.7671	M2-PIT	1028.35	817.408	767.695	849.109	1389.09	1099.29	893.918	984.792	1105.37	956.523	841.051	805.846	662.272	636.068	815.613	2120.66
ENSMMUG00000042298	FSHB	86.7226	M2-PIT	0.393732	21.6605	117.863	0.131371	1.49444	3.81973	0.404513	1.02137	0.170971	1.23856	1.84026	492.702	8.88129	6.37817	0.492618	2847.12
ENSMMUG00000013163	COPG1	86.6545	M2-PIT	858.88	1297.81	1205.01	1318.36	1487.25	1316.94	1646.99	1997.67	1135.8	1572.33	1333.96	1204.02	1230.21	1087.24	1323.88	2682.86
ENSMMUG00000040940	NA	86.4453	M2-PIT	0.416355	1.25855	1.18684	1.79142	1.00899	0.707045	1.1867	0.503892	0.726462	0.132479	0.687835	0.770999	1.24908	0.889063	0.735949	6.26666
ENSMMUG00000005291	ARMCX5	86.3376	M2-PIT	182.489	196.55	235.458	168.392	184.079	202.372	197.494	196.579	144.946	167.904	215.385	228.818	222.013	193.406	168.731	409.809
ENSMMUG00000018100	ADAMTS6	86.3354	M2-PIT	17.3239	14.601	6.93362	10.8592	23.7166	22.8938	8.13012	3.1963	3.17315	14.7331	23.6127	6.62189	6.15842	38.5849	10.1302	70.541
ENSMMUG00000029638	C15orf65	86.322	M2-PIT	36.172	46.4039	64.3748	36.3038	45.0607	65.7463	55.809	70.8289	39.5079	47.1678	50.7932	73.7304	59.8337	48.6718	37.6941	134.285
ENSMMUG00000010672	SLC35B3	86.0055	M2-PIT	232.785	233.512	197.34	258.518	225.521	164.862	195.933	229.459	213.96	223.717	189.207	185.86	198.397	179.707	254.442	430.342
ENSMMUG00000048246	NA	85.8952	M2-PIT	0.322748	0.0271803	0	0	0	0	0.110698	0	0.204999	0.719122	0	0	0.043518	0	0	1.62743
ENSMMUG00000041819	NA	85.6897	M2-PIT	0.652399	0.259832	0.626571	0	0	0.358437	0	0	0	0	0.296516	0.114451	0.142362	0.0364564	0	2.24739
ENSMMUG00000002756	WDR19	85.5917	M2-PIT	409.778	338.817	278.796	371.542	283.665	357.47	253.544	241.475	365.285	287.472	249.146	314.609	378.564	333.678	323.779	740.938
ENSMMUG00000025576	Y_RNA	85.4215	M2-PIT	0	0.0423038	0.240192	0.32733	0	0	0.110698	0.114594	0.176365	0.141024	0.435233	0	0.174899	0.227904	0.149155	1.76895
ENSMMUG00000005988	NA	85.369	M2-PIT	2.86011	0.0755405	2.94895	0.592112	1.72551	0.796397	0.344825	0	0.155074	0.448335	0	3.32153	0.335406	0.201201	0.400827	6.39795
ENSMMUG00000042512	NA	85.3437	M2-PIT	0.0869815	0.0264489	0	0.643695	0.102298	0.109179	0.110698	0	0	0	0	0	0.137571	0.0853486	0.131595	1.45317
ENSMMUG00000019710	CEP128	85.2795	M2-PIT	141.56	19.4928	29.9901	72.5173	22.9409	23.7335	40.5199	38.9327	60.5156	34.0637	30.7582	33.4242	38.5317	33.2345	53.6218	190.859
ENSMMUG00000019921	MARVELD1	85.1679	M2-PIT	4.2588	3.85478	4.75977	5.52224	3.93855	4.14556	7.28076	3.54307	3.02197	5.96213	5.96494	1.55824	2.3694	5.1221	6.23616	21.412
ENSMMUG00000002932	DPT	85.0672	M2-PIT	6.21901	5.12411	3.8972	0.635062	1.15763	0.968834	2.69295	1.09134	0.822973	2.42856	1.01534	4.07029	8.91671	3.1974	0.236435	23.9806
ENSMMUG00000048964	NA	85.0663	M2-PIT	73.6189	36.794	39.0832	26.8781	47.5327	52.7348	33.8566	20.5758	20.9766	38.1647	74.188	38.1211	36.461	39.7711	44.449	124.324
ENSMMUG00000023748	HIST1H1E	85.0574	M2-PIT	0.701383	0.404096	0.441461	4.73831	0.788487	0.656404	1.37121	2.27693	0.32945	0.826416	0.886203	0.144006	0.25763	0.349456	1.87415	9.02704
ENSMMUG00000014881	RAD17	84.9574	M2-PIT	332.361	278.952	322.907	320.414	271.596	355.791	271.952	273.631	357.79	280.028	264.688	336.454	343.784	310.325	303.159	599.555
ENSMMUG00000000863	DNAAF4	84.9387	M2-PIT	32.7651	15.6248	23.5488	19.2604	16.5496	33.7617	21.6044	16.4396	6.69463	18.0466	18.282	29.8674	37.6034	26.6285	16.418	84.0123
ENSMMUG00000041458	NA	84.8674	M2-PIT	0	0.00376635	0	0	0.134673	0	0	0.15032	0.413803	0.132479	0.119926	0	0	0	0	5.22374
ENSMMUG00000011520	FKBP5	84.8621	M2-PIT	115.649	94.1659	123.003	278.761	109.529	132.082	163.097	92.8209	36.1857	149.814	194.999	109.902	224.445	123.896	302.373	615.73
ENSMMUG00000041985	NA	84.7193	M2-PIT	2.78338	2.20783	2.6238	1.37888	1.31276	1.76367	1.29526	1.59226	3.86811	1.06203	2.43317	2.44563	2.42554	4.2968	1.17609	11.6073
ENSMMUG00000016329	TNFRSF14	84.6824	M2-PIT	41.7541	41.34	63.0016	35.8171	38.4155	36.2953	48.8433	30.2687	16.1389	58.7439	64.0061	55.4022	32.9017	59.0389	59.5373	177.053
ENSMMUG00000022933	TOP1MT	84.6105	M2-PIT	302.104	243.637	287.331	353.514	266.157	330.633	351.05	339.607	177.772	313.678	377.744	267.784	314.19	228.552	367.68	861.417
ENSMMUG00000049124	OR4A5	84.5536	M2-PIT	2.97686	4.99335	3.42968	0.772696	3.83862	11.9006	2.6127	4.5129	3.71181	5.36732	2.45497	3.17435	4.12478	6.03157	3.10955	25.3997
ENSMMUG00000008734	TRHR	84.3312	M2-PIT	2.11217	5.73317	12.0701	11.0043	2.60019	31.2774	9.79852	0	1.22919	10.0831	2.60823	11.6612	12.3795	10.5392	7.64796	98.4952
ENSMMUG00000011751	NA	84.1089	M2-PIT	287.198	502.952	401.246	467.575	480.352	549.178	554.556	910.037	509.317	582.665	594.053	529.458	494.028	584.899	471.68	1411.69
ENSMMUG00000018175	SMPDL3B	84.0542	M2-PIT	0.23905	1.08647	2.171	1.32796	0.808479	1.40956	0.605574	0.758377	0.283237	0.402436	0.404883	1.95111	1.27439	2.28085	0.215823	7.04215
ENSMMUG00000041686	Metazoa_SRP	84.0225	M2-PIT	1.87765	0.920182	0.809293	0.342688	0.66018	1.41161	0.840413	0.440641	0.562915	1.12979	0.327096	1.22612	2.39543	1.07003	0.389014	7.00549
ENSMMUG00000013841	PARP8	84.0209	M2-PIT	192.675	212.207	255.69	108.019	380.189	281.068	163.498	117.049	265.145	169.283	224.283	248.983	364.715	95.7288	120.541	662.056
ENSMMUG00000020959	SPAG4	84.0198	M2-PIT	15.0669	38.1976	18.4199	4.56269	22.17	44.8335	20.7402	43.6725	13.0213	25.0089	29.9141	13.0207	13.1734	7.38977	6.68274	149.394
ENSMMUG00000016211	PIGP	84.0029	M2-PIT	153.085	145.904	189.448	150.701	162.078	149.829	170.368	160.864	121.434	159.083	176.561	191.446	157.715	217.154	189.439	371.94
ENSMMUG00000009882	TRIP4	83.9927	M2-PIT	96.636	83.9898	76.5604	161.863	83.9284	89.3245	120.13	98.2436	111.102	108.692	84.5332	79.2953	96.6139	82.5484	125.031	226.762
ENSMMUG00000020676	BPIFB4	83.9253	M2-PIT	0.0869815	0.0328695	0	0	0.102298	0	0	0	0	0.141024	0	0.329079	0.0401334	0.0490249	0	39.5992
ENSMMUG00000042610	NA	83.897	M2-PIT	0.167653	0.0401612	0.1001	0	0.111539	0	0.10726	0	0	0.110176	0.226774	0	0.335957	0.0459706	0	1.13807
ENSMMUG00000014295	ASPG	83.8489	M2-PIT	0.933192	2.25027	2.54866	0.84979	1.66309	6.66403	0.818584	0.802158	0.153096	1.17041	1.00921	4.25745	12.517	11.5162	1.91177	32.3607
ENSMMUG00000048799	Metazoa_SRP	83.7453	M2-PIT	0.497026	0.160519	0.349266	0.432378	0.304829	0.417189	0.396042	0	0	0	0	0.487358	0.318402	0.379364	0.431647	2.56144
ENSMMUG00000027786	SNORD50	83.4058	M2-PIT	4.29962	1.76843	3.06645	3.15396	1.31235	1.96403	1.97252	2.7061	3.08032	1.27709	0.895455	1.87124	1.84996	1.61022	2.66931	9.47405
ENSMMUG00000008519	SPAG17	83.3004	M2-PIT	11.3841	9.78714	5.66289	66.8844	11.3187	39.6849	31.0219	16.0107	4.83629	15.6901	5.07606	17.2109	8.04134	15.8529	4.75608	107.566
ENSMMUG00000040843	NA	83.2561	M2-PIT	0	0.171859	0.823031	0	0.219469	0	0	0.532169	0.123178	0	0	0.355052	0.145157	0.335451	0	2.87707
ENSMMUG00000039612	NME5	83.1897	M2-PIT	50.0005	35.104	39.3114	27.7016	30.4702	37.3229	25.8814	27.6793	23.2159	22.2885	31.2604	45.4048	57.4131	27.445	24.4754	104.693
ENSMMUG00000017718	IQCC	83.1457	M2-PIT	220.524	170.448	171.082	224.211	165.321	172.339	174.223	156.717	264.917	159.323	152.787	156.752	187.147	191.427	195.006	453.103
ENSMMUG00000001361	IPO8	83.0861	M2-PIT	1213.46	1025.34	999.667	884.099	716.808	1042.85	937.511	963.177	1259.06	916.808	850.552	1050.37	1282.17	909.355	940.274	2091.23
ENSMMUG00000015569	ABCC10	82.8868	M2-PIT	478.225	598.636	499.214	394.269	489.823	599.74	346.313	319.139	730.923	422.244	423.307	497.758	482.928	463.305	396.567	1767.87
ENSMMUG00000015382	NA	82.8603	M2-PIT	0.725536	0.104172	0	0	0	0	0.143168	0.16006	0.0531172	0	0	0.163581	0.0464595	0.420879	0	2.10928
ENSMMUG00000042453	NA	82.7109	M2-PIT	0.283698	0.316222	1.02563	0.288172	0.539252	1.52519	0.261346	0.527715	0.838736	0.262043	0.562183	1.36174	0.987136	0.623195	0.12764	3.7031
ENSMMUG00000046911	NA	82.5246	M2-PIT	0.0645496	0.099948	0.592358	0	0.0910918	0.496104	0.219412	0.255838	0.212911	0.220352	0	0.228901	0.296023	0.363312	0.25528	2.29716
ENSMMUG00000009486	CD33	82.4507	M2-PIT	0.145315	0.276241	0.74528	0.636031	0.143592	0	0.125319	0.405158	0.383621	0.155528	0.119926	0.163581	0.285527	0.568487	0.548739	2.77688
ENSMMUG00000001976	NR1I2	82.3847	M2-PIT	16.601	11.7581	13.2905	15.8998	6.39216	22.5848	10.9612	7.28121	6.34158	8.61286	8.0745	14.0499	18.0137	13.0326	7.28865	50.3757
ENSMMUG00000037458	NA	82.3035	M2-PIT	118.238	115.422	124.018	185.58	171.599	162.686	179.317	151.857	188.044	184.465	187.607	135.059	118.838	118.677	157.9	351.343
ENSMMUG00000005659	NA	82.1816	M2-PIT	194.315	79.9808	77.0437	127.457	135.8	87.5053	99.6878	93.6365	108.813	104.792	135.52	79.2429	65.3628	104.608	132.602	273.967
ENSMMUG00000017889	CNGB3	82.0914	M2-PIT	3.97813	2.83097	2.74895	4.98423	3.81737	4.91793	5.83451	5.50277	3.66633	3.43281	5.5423	4.83096	5.34793	2.96388	3.66031	55.2094
ENSMMUG00000018024	CHST8	81.9826	M2-PIT	33.5161	84.988	127.393	15.7302	146.404	113.008	59.1959	269.205	28.4651	45.7765	53.1158	120.503	131.19	3.83505	9.35996	350.819
ENSMMUG00000022525	PERM1	81.9411	M2-PIT	7.73344	3.39075	2.01103	1.26019	3.61193	5.03426	4.84893	4.32747	3.4013	4.46824	1.92392	1.26989	2.47994	5.56109	2.27773	18.8509
ENSMMUG00000012789	ART4	81.8638	M2-PIT	0.438547	0.0932841	0	0.21559	0.209694	0	0.764573	0.141244	0	0.137279	0	0.592147	0.667942	1.51852	0.539985	5.08686
ENSMMUG00000038037	NA	81.8496	M2-PIT	6.65823	0.373637	1.48492	0.432514	5.4179	2.57701	1.34132	0.318395	0.579241	0.355328	1.26273	1.15471	0.83412	1.29234	0.364075	9.76076
ENSMMUG00000002155	C2orf73	81.6485	M2-PIT	11.8889	6.16186	12.4526	35.5832	8.41768	13.4223	9.31083	4.94067	9.71989	9.42452	7.80582	15.377	14.2989	11.0035	7.28914	50.9774
ENSMMUG00000018842	GTF2IRD1	81.6348	M2-PIT	333.111	154.699	197.863	94.516	250.802	189.28	169.842	118.587	179.868	164.554	183.424	137.549	97.3833	143.321	120.073	404.985
ENSMMUG00000014984	KRT4	81.2659	M2-PIT	0	0	0	0	0	0.109179	1.16529	0.32012	0.0675148	0.256613	0	0	0	0	0.125836	1.49926
ENSMMUG00000007560	NA	81.244	M2-PIT	305.295	221.879	231.386	397.886	272.879	290.385	310.376	295.57	277.182	301.079	300.481	236.232	218.668	348.869	307.17	666.203
ENSMMUG00000019724	SDK1	81.2329	M2-PIT	67.1767	64.9146	50.3459	20.9065	20.8429	92.9381	65.6197	32.5336	13.4157	43.7807	50.4017	39.6901	25.7042	14.1863	19.2193	248.885
ENSMMUG00000020047	ITGB3BP	81.1815	M2-PIT	46.8279	43.4382	39.1733	51.7859	36.8658	45.4351	48.5624	65.313	52.7221	37.7952	39.1876	47.8913	51.7128	56.5791	59.6406	110.422
ENSMMUG00000012707	SEC22B	81.0963	M2-PIT	517.034	805.434	759.534	711.142	932.058	583.622	702.437	702.73	1046.49	603.969	653.924	721.231	732.169	623.641	640.645	1934.07
ENSMMUG00000018525	PSEN2	80.7468	M2-PIT	247.212	326.31	317.408	203.21	302.277	429.963	302.692	392.78	542.215	330.79	371.714	326.293	262.126	357.239	282.732	794.899
ENSMMUG00000035742	SNORA44	80.5941	M2-PIT	0	0.057846	0	0.129781	0	0.630379	0.147124	0	0.177287	0	0.305579	0	0	0.0802419	0.192504	1.32606
ENSMMUG00000006214	OR11L1	80.5098	M2-PIT	0	0.131484	0.830305	0.201822	0	0.769713	0.21452	0.272059	0	0	0.275395	0	0.331825	0.164615	0.125836	1.93018
ENSMMUG00000012307	POSTN	80.3209	M2-PIT	73.6924	68.0978	31.1846	5.42453	2.56658	27.3927	28.6705	3.69311	100.792	17.5811	5.1846	41.0214	13.8389	5.30018	3.73468	339.285
ENSMMUG00000016806	IMMP1L	80.2947	M2-PIT	72.6518	60.6456	57.2507	52.4427	70.6183	63.9018	64.5292	72.5266	98.138	63.0188	75.7325	64.8225	73.3147	66.0332	61.5473	163.557
ENSMMUG00000017753	EDA	80.2304	M2-PIT	9.2799	2.56272	4.96337	8.95148	5.80099	7.11794	5.92994	3.65456	4.97381	4.89009	6.00101	5.13176	4.40389	5.10723	5.14784	22.0721
ENSMMUG00000022256	TGM5	80.1188	M2-PIT	0.209781	0.277983	0.240192	0	0.108891	1.10253	0.118178	3.05919	0.184961	0.773696	0.752214	0	0.154753	0.565097	0.194308	3.82325
ENSMMUG00000020392	SMS	80.088	M2-PIT	667.224	937.66	1007.3	249.215	1082.44	1082.43	1018.6	1212.58	1230.2	1023.36	1406.96	933.103	1070.56	779.011	735.828	2204.05
ENSMMUG00000023907	SNORD87	79.8226	M2-PIT	9.74481	2.47003	3.78445	8.39452	2.91831	3.13213	3.87292	4.02278	3.09317	5.32155	4.32616	2.88667	2.88718	3.10375	7.29964	20.1191
ENSMMUG00000039778	NA	79.7783	M2-PIT	3.21846	1.0126	1.16443	2.41174	1.94948	10.4469	10.0887	10.0852	6.2079	8.53497	4.29282	4.10099	0.858373	11.1595	3.60916	28.4058
ENSMMUG00000018484	TMPRSS12	79.7702	M2-PIT	1.65091	0.633818	0.719365	0.27253	0.580546	1.02574	1.09615	0.787622	1.07617	0.656988	1.87455	1.58649	0.876543	1.57071	0.902713	5.1979
ENSMMUG00000001697	C2orf40	79.5872	M2-PIT	69.653	57.1862	52.5736	346.082	112	64.5633	128.632	60.0489	59.4137	106.461	92.2728	62.1111	129.971	112.878	85.8254	485.479
ENSMMUG00000021409	DRG2	79.515	M2-PIT	248.943	230.473	254.173	282.501	264.984	266.785	265.484	225.662	315.852	249.4	261.858	272.817	271.581	231.706	229.723	489.362
ENSMMUG00000048405	RMST_9	79.5107	M2-PIT	1.38473	0.501435	0.120096	0.211317	3.08788	9.30798	4.29785	4.34393	0.121666	6.94046	1.78013	1.41663	0.349554	0.112201	5.76194	14.9826
ENSMMUG00000008608	STT3B	79.4083	M2-PIT	1506.1	1605.46	1905.35	1648.26	1353.82	1722.59	1714.51	1795.75	1282.26	1775.69	1448.89	1901.04	2051.15	1719.2	1710.27	3034.67
ENSMMUG00000004803	TSGA13	79.3946	M2-PIT	5.3535	5.73056	7.55537	6.2484	4.05553	9.36234	7.06909	3.971	3.70807	7.84466	7.22941	8.48594	6.71798	6.51299	8.18833	18.1109
ENSMMUG00000041827	TTC30A	79.3903	M2-PIT	219.741	140.126	161.901	220.438	141.27	194.594	190.683	155.105	191.004	167.7	162.421	158.022	191.81	194.495	200.496	418.821
ENSMMUG00000019813	NBEAL2	79.3509	M2-PIT	243.744	119.344	159.069	94.1129	96.1033	302.805	165.518	99.83	255.522	175.518	200.831	154.049	114.614	145.613	141.285	521.758
ENSMMUG00000003133	IL4	79.3419	M2-PIT	0.6883	0.345471	0.533785	0.720872	0.219469	0.30801	0.364564	0.954777	0.503759	0.895673	0.950621	0.36019	0.757119	0.697828	0.515901	3.66002
ENSMMUG00000019876	CDK1	79.2753	M2-PIT	13.9382	11.633	7.82791	27.8108	14.2347	12.1344	18.0549	14.9399	24.8618	15.146	13.5169	10.1693	10.7604	8.01945	19.0012	57.8775
ENSMMUG00000048393	C4orf47	79.2538	M2-PIT	1.98724	4.41675	6.10285	23.696	3.62814	7.12054	2.93463	5.41167	7.3462	2.97429	3.60397	8.70571	9.16818	11.3467	5.64323	38.4367
ENSMMUG00000001038	F10	79.2078	M2-PIT	67.8415	44.8898	42.7155	39.3155	28.3077	47.3083	39.7545	21.6836	72.9707	33.5928	38.1537	39.7655	56.2658	52.8794	45.0402	221.971
ENSMMUG00000046532	NA	79.1985	M2-PIT	13.5701	5.2989	5.20476	1.84862	11.2894	9.15139	36.5654	13.4369	4.86761	24.4241	8.56027	2.37395	4.90011	2.86109	24.3731	56.6237
ENSMMUG00000008452	DCDC2	79.1153	M2-PIT	29.0106	17.5958	24.8845	23.1436	6.47337	36.205	14.7104	44.2303	27.3781	7.49872	3.6737	23.3777	4.73481	37.5027	5.46178	88.7914
ENSMMUG00000017828	SETMAR	79.067	M2-PIT	98.4814	80.9509	96.4992	119.703	92.9756	91.7642	101.986	93.3877	86.5458	84.1175	76.8748	88.1037	95.7348	90.9457	96.5094	209.075
ENSMMUG00000003102	ALDH18A1	79.0647	M2-PIT	479.385	515.51	469.94	239.786	451.728	493.57	407.777	537.728	452.894	406.01	436.139	503.242	458.368	573.901	345.318	1050.22
ENSMMUG00000013164	NA	78.8467	M2-PIT	1.50569	1.17644	1.86109	1.10421	0.591375	2.96312	3.49853	4.76416	0.310414	2.46124	1.69965	2.61959	1.99133	2.45655	2.34693	10.1426
ENSMMUG00000006302	PRLR	78.8289	M2-PIT	17.9506	2.14443	4.36372	47.7964	5.83931	39.9479	13.7071	1.45471	2.77894	6.32092	6.51808	10.1818	10.2817	4.85299	2.31898	81.1459
ENSMMUG00000008453	TMEM234	78.771	M2-PIT	118.64	93.4195	134.527	104.828	119.358	155.19	114.461	100.309	86.2503	111.511	147.505	144.344	131.55	113.08	102.861	297.736
ENSMMUG00000018918	SCG2	78.6657	M2-PIT	5979.45	4941.97	3802.63	326.729	9526.61	19315.1	5957.37	7479.62	432.55	6709.84	4869.57	7427.14	3407.4	11070.6	1633.47	23952.9
ENSMMUG00000011154	ARHGAP36	78.5963	M2-PIT	70.7058	13.7201	55.6389	7.8333	38.7261	5637.71	727.688	7.85629	4.06366	479.423	45.7063	155.151	35.4298	73.6049	40.2083	4805.01
ENSMMUG00000021095	DSG2	78.5865	M2-PIT	105.493	59.428	59.7275	32.1183	41.0796	33.4223	34.06	122.686	96.0438	20.2796	16.5418	54.2168	8.802	65.7644	4.85446	236.774
ENSMMUG00000044997	NA	78.4708	M2-PIT	9.78667	1.62363	5.48864	1.91182	4.70421	1.90086	2.82375	2.12084	1.38856	1.08215	1.7921	1.06671	2.17346	2.18982	0.918887	17.8911
ENSMMUG00000044408	TTC28-AS1_2	78.3931	M2-PIT	5.50238	2.52916	3.24593	5.45869	1.99383	5.86361	2.74353	4.13705	5.2732	2.07566	3.29048	3.32106	2.78535	3.93459	5.15692	15.475
ENSMMUG00000013685	BBS4	78.0627	M2-PIT	430.975	400.277	442.182	322.494	468.628	602.284	373.942	447.807	202.678	432.44	629.768	490.765	436.56	414.808	360.612	993.441
ENSMMUG00000013513	SHBG	77.9287	M2-PIT	12.5741	12.6921	16.42	10.2079	13.7704	15.7182	13.2761	18.5098	31.5985	22.9515	18.7035	19.3468	27.5414	7.41217	16.2629	67.8163
ENSMMUG00000006595	TUT1	77.8732	M2-PIT	141.223	163.896	154.563	174.762	159.176	168.822	163.991	166.18	155.4	178.84	161.496	169.821	185.075	177.12	169.666	322.865
ENSMMUG00000006485	L1TD1	77.7435	M2-PIT	1.60563	0.339985	0.120096	0.788384	0.633066	0.327538	0.713337	0.726277	7.62585	0.970131	0.897927	0.144006	0.335703	1.40934	1.15148	27.3104
ENSMMUG00000003693	DIS3L	77.6719	M2-PIT	431.396	332.506	394.79	457.727	445.635	337.91	275.114	309.918	352.68	313.479	293.224	391.922	345.868	319.081	430.921	696.896
ENSMMUG00000013342	HPSE	77.4439	M2-PIT	6.02238	8.65924	3.40067	0.691939	0.442151	9.23417	4.26816	0	18.5459	2.93478	2.23146	1.76651	3.1248	4.76117	2.16939	56.4982
ENSMMUG00000045546	PLAG1	77.3435	M2-PIT	127.609	236.005	253.795	101.062	187.685	135.671	137.585	153.927	326.416	135.271	96.2918	167.004	128.011	251.798	111.933	673.099
ENSMMUG00000000903	LHFPL1	77.3314	M2-PIT	9.87764	11.272	28.3826	15.4149	21.3881	23.7444	15.6192	9.38714	5.72257	16.9248	35.1563	26.7476	15.3546	25.6919	18.374	92.6158
ENSMMUG00000047108	NA	77.2859	M2-PIT	9.16613	4.53388	4.27418	3.38703	3.47988	4.94547	2.74605	2.13107	3.92549	3.70006	3.31339	5.73776	4.94977	6.74041	1.80245	20.3745
ENSMMUG00000008184	METTL24	77.2323	M2-PIT	17.8495	7.33815	9.02682	20.5712	5.26676	17.4159	21.2654	12.3549	5.93944	17.0046	19.0243	9.46064	14.7394	13.936	20.7229	49.3867
ENSMMUG00000036541	snoMe28S-Am2634	77.1524	M2-PIT	0.0645496	0.0279692	0	0.333193	0.223078	0	0	0.130816	0	0.141024	0	0	0	0	0	0.876341
ENSMMUG00000029241	NA	77.1522	M2-PIT	2.07479	0.770804	1.25598	1.18379	1.10472	2.08642	1.15592	0.72233	1.4989	1.3473	1.25906	1.17597	0.758919	1.40629	1.43842	6.58367
ENSMMUG00000039633	NA	77.0398	M2-PIT	0.723536	1.21947	1.4206	0.379827	0.744431	1.45519	1.09932	1.54419	2.27764	0.576015	1.19847	2.39225	1.22344	1.74824	0.216527	6.10182
ENSMMUG00000024662	U1	77.0333	M2-PIT	0.609791	0.0255325	0.130311	0	0	0	0	0	0.053187	0	0	0	0	0	0	1.53871
ENSMMUG00000016424	PTRH1	76.9103	M2-PIT	72.138	91.3523	108.89	177.97	104.181	114.005	100.294	71.4108	49.3282	92.9352	107.789	116.668	128.314	96.6138	97.9355	310.225
ENSMMUG00000039300	NA	76.5181	M2-PIT	0.377611	0.0394229	0.130311	0.153462	0	0.107132	0	0	0.429346	0	0	0	0	0.157022	0.338855	2.09948
ENSMMUG00000022149	CHRNG	76.4623	M2-PIT	0.667564	0.944192	1.34294	1.38978	0.571488	2.32668	1.3165	0.30298	0.478112	0.528108	0.577608	1.06699	1.7222	1.41127	1.23296	6.02005
ENSMMUG00000046859	ST7-AS1_2	76.3811	M2-PIT	0.274699	0.267676	0	0.824394	0.436954	0.575821	0.586903	0.379508	0.498524	0.776811	0.295851	0	0.263668	0.422665	0.495076	2.96296
ENSMMUG00000005649	WDR6	76.1578	M2-PIT	1399.61	803.683	1230.45	665.811	883.436	1490.4	896.114	699.727	1108.19	953.148	1061.73	1276.5	1013.48	848.925	749.547	2358.55
ENSMMUG00000034797	5S_rRNA	75.8944	M2-PIT	0.406675	0.0946155	0.231001	0.361076	0	0.401378	0	0.15032	0.0985459	0.282048	0	0.163581	0.14922	0.24308	0.398268	1.99379
ENSMMUG00000044497	NA	75.6606	M2-PIT	1.50762	1.12484	1.43928	0.809001	2.24475	2.15183	2.31708	2.54447	1.53691	3.0572	2.09147	1.02767	1.14021	3.26247	3.42077	9.71813
ENSMMUG00000011217	SERPINA5	75.6593	M2-PIT	20.1063	2.19409	6.66418	23.9539	41.7993	24.7079	125.443	105.171	27.3653	18.0741	19.7326	8.10303	4.98756	4.7806	11.2095	230.241
ENSMMUG00000040690	Metazoa_SRP	75.5944	M2-PIT	0	0	0	0	0	0	0	0	0.272349	0	0	0	0.098879	0	0	0.717376
ENSMMUG00000016423	CFAP157	75.5449	M2-PIT	30.031	39.4282	42.8548	148.813	36.6907	52.8647	27.7974	19.3476	26.5207	31.0954	24.826	59.2142	75.1237	41.9034	24.8982	225.693
ENSMMUG00000019441	SLC12A7	75.5073	M2-PIT	54.3966	29.8193	47.511	82.5563	42.7569	85.1797	81.4032	44.2284	24.5317	78.013	122.541	48.9357	55.4797	44.3161	64.7071	194.397
ENSMMUG00000021585	DNAJC5B	75.4685	M2-PIT	0.500601	0.178381	0.355578	0.13471	0.536559	0.260318	0.404946	0.433978	0.450776	0.412141	1.4351	0.120544	0.618381	0.0775226	0.108264	2.78878
ENSMMUG00000005529	CP	75.4554	M2-PIT	41.3761	15.1549	37.5661	272.33	54.2334	49.2721	280.152	89.6141	64.5472	50.7022	83.0116	54.2765	62.6336	26.1541	66.3752	1076.92
ENSMMUG00000009939	ZBTB8OS	75.4333	M2-PIT	134.675	143.233	141.832	172.302	136.755	176.914	145.069	145.101	131.45	140.024	138.6	158.065	145.956	131.638	172.654	240.842
ENSMMUG00000012366	CTNND1	75.3323	M2-PIT	2896.87	1776.8	1451.61	2857.17	3112.61	1566.75	1747.29	1328.38	1390.58	1910.42	1705.02	1169.38	1201.66	1184.74	2180.6	4255.13
ENSMMUG00000020798	LTBP4	75.2984	M2-PIT	735.268	325.13	496.459	522.032	124.474	480.024	464.196	529.089	47.5809	322.699	286.9	621.428	360.473	403.055	174.266	1383.35
ENSMMUG00000038497	NA	75.2982	M2-PIT	11.8558	11.6788	15.5675	30.459	13.2056	13.3316	14.8428	13.1079	20.7936	12.5936	10.5657	10.9153	11.507	12.6614	15.8621	74.6445
ENSMMUG00000014020	NA	75.2365	M2-PIT	24.6165	19.3123	9.13995	28.6609	16.2553	21.2956	18.6565	20.2671	28.7958	18.5487	18.368	11.2722	15.3724	28.4869	25.0596	65.8182
ENSMMUG00000004938	PITRM1	75.0315	M2-PIT	459.833	576.666	599.299	496.746	678.524	527.758	565.572	647.345	607.965	578.839	723.215	631.845	608.009	549.213	513.07	878.788
ENSMMUG00000023174	PIH1D3	74.8443	M2-PIT	3.63896	0.121943	0.869719	20.0143	0.775386	5.69213	2.45086	0.387885	4.56017	1.32845	0.374699	3.28138	1.64036	2.55602	0.42595	24.915
ENSMMUG00000009495	CPA1	74.8189	M2-PIT	0	0.153028	0.258311	0	0	1.10565	0.118178	0	0.113252	0.155528	0	0	0.0466723	0	0	1.74944
ENSMMUG00000002865	ABI3BP	74.8074	M2-PIT	367.136	36.6559	51.3853	122.237	10.5537	33.502	34.1084	7.23804	33.8136	19.1125	14.4004	50.8563	18.0525	36.6012	16.0935	388.688
ENSMMUG00000018281	IL17RE	74.8058	M2-PIT	5.94939	2.7578	2.78253	1.05337	1.69692	5.71168	4.20224	2.2899	2.85547	5.23283	5.246	3.72549	4.56235	19.0562	5.27126	34.238
ENSMMUG00000045601	NA	74.652	M2-PIT	1.91235	1.27117	0.943651	0.636758	1.42601	2.63164	1.80139	1.95603	1.23922	1.25872	0.673035	1.11189	0.839962	0.517624	1.08359	6.53103
ENSMMUG00000010497	CISH	74.4191	M2-PIT	28.4625	26.8	16.4144	18.1688	9.37308	28.4415	12.6154	14.403	40.1162	12.8842	10.313	14.7609	15.8758	18.7033	15.2276	113.896
ENSMMUG00000015565	ARTN	74.2176	M2-PIT	22.9084	9.13985	8.08575	10.675	9.88689	15.6411	12.5139	11.48	23.3442	15.1028	12.7384	8.24766	8.56094	13.3803	10.0277	48.9917
ENSMMUG00000035047	SNORD63	74.2065	M2-PIT	11.3075	7.23288	4.7061	6.91255	4.41767	7.1786	3.18485	4.90733	6.82195	4.85889	6.05713	6.79681	8.52045	8.65955	7.27667	25.0729
ENSMMUG00000004183	NA	74.2049	M2-PIT	0.688053	0.482906	0.155378	0.526903	4.5125	0.49766	0.486784	0.246823	0.302982	1.29281	0.239851	0	0.265073	2.83118	0	6.59057
ENSMMUG00000018565	RAVER2	74.1685	M2-PIT	747.074	277.048	363.655	270.422	347.004	307.586	321.86	329.315	507.385	267.691	330.972	427.433	505.693	290.808	311.821	973.934
ENSMMUG00000040808	NA	74.1285	M2-PIT	27.9867	12.9529	22.346	17.7933	23.0813	28.6302	15.9126	8.26699	28.7086	17.1898	18.6841	14.4659	13.8061	16.835	15.8155	57.7233
ENSMMUG00000001266	COG1	73.8279	M2-PIT	723.771	817.931	863.32	853.529	763.067	762.567	714.375	746.213	1033.78	743.689	760.958	937.488	986.8	881.631	807.012	1406.12
ENSMMUG00000045251	RMST_2	73.8157	M2-PIT	1.33005	0.523667	0.625096	0.470878	1.35449	3.20415	1.67853	2.98715	0.33513	2.92182	1.15709	0.283641	0.115744	0.136002	1.4588	6.2232
ENSMMUG00000022036	AAAS	73.7883	M2-PIT	191.578	354.573	177.06	266.915	439.381	252.979	309.866	413.598	451.405	318.489	366.779	137.662	184.561	237.485	343.448	1104.01
ENSMMUG00000012511	GNL3	73.7569	M2-PIT	1002.58	1136.14	1058.03	580.086	1097.33	966.788	722.161	965.736	998.628	791.327	883.524	1229.02	1151.36	858.051	684.916	2426.63
ENSMMUG00000032119	NA	73.7166	M2-PIT	11.9835	4.32639	4.90491	8.87285	3.77191	4.85125	3.99113	4.44783	8.42452	4.33748	5.33706	6.64637	6.33508	9.77432	5.50523	24.9385
ENSMMUG00000044844	NA	73.7002	M2-PIT	1.08413	0.40243	0.653536	0	0.108891	0.634852	0.368606	0.15149	1.06876	0.87067	0.295851	0.226801	0.259202	0.763792	0.301022	3.72005
ENSMMUG00000017420	NA	73.673	M2-PIT	473.536	285.433	386.075	523.331	276.647	361.019	409.387	248.238	425.229	358.873	252.871	380.965	379.477	551.409	440.117	1164.12
ENSMMUG00000014762	MYH7	73.6683	M2-PIT	197.275	96.7007	164.265	56.4815	59.9266	324.017	71.824	32.3161	16.1895	63.0162	17.3619	130.742	164.83	374.924	26.2695	710.347
ENSMMUG00000021879	LRRC34	73.6371	M2-PIT	69.4503	55.1858	40.1811	78.7436	49.767	61.4108	49.4939	55.0775	67.3749	49.6878	59.1018	47.0447	54.8977	79.2291	66.6312	146.377
ENSMMUG00000008941	TOP2A	73.4905	M2-PIT	13.0197	3.62039	6.80333	6.30872	1.76402	8.2883	4.67499	2.60926	4.88937	4.30328	10.6666	10.6823	10.1106	6.83003	3.41269	30.4098
ENSMMUG00000042277	NA	73.4492	M2-PIT	1.17432	1.26162	1.12008	0.533342	0.934129	1.53632	1.09079	1.26015	1.51761	1.08083	1.62554	1.861	1.56249	0.835634	1.65904	6.032
ENSMMUG00000017366	TRIM56	73.3794	M2-PIT	61.1661	23.0131	31.1559	124.291	45.8004	39.4213	85.1229	51.8612	24.379	64.2324	58.8654	23.7842	26.8829	34.5075	86.735	200.77
ENSMMUG00000002719	WDR54	73.3678	M2-PIT	231.476	234.514	257.996	254.996	173.128	275.985	191.274	182.378	242.741	198.495	202.993	280.366	259.716	235.07	166.68	598.918
ENSMMUG00000022709	SLC2A4	73.1736	M2-PIT	78.9194	12.364	17.5561	7.03779	13.1668	12.224	11.0566	6.54006	9.04323	14.3745	47.0162	16.2249	16.4779	22.4784	34.9925	92.1823
ENSMMUG00000046624	NA	73.0422	M2-PIT	0	0.42533	0.782777	0	0	0	0	0	0.0558449	0	0	0.239646	0	0.20634	0	3.57894
ENSMMUG00000017457	PIGG	73.0233	M2-PIT	365.346	300.824	312.462	403.065	273.301	313.183	310.812	252.466	307.426	285.558	286.523	314.203	321.962	323.231	353.125	643.502
ENSMMUG00000000826	STOX1	72.4972	M2-PIT	34.9652	45.9731	26.6672	32.0612	15.0465	42.9882	25.8296	36.1571	22.9443	25.7567	12.9056	32.2369	55.9384	20.1259	12.2343	127.229
ENSMMUG00000019981	NA	72.4224	M2-PIT	3.58223	0.863031	1.30639	1.68061	1.94427	5.25426	6.29954	2.4734	7.13379	4.18625	4.26803	0.465789	1.30625	8.00361	3.61422	20.0948
ENSMMUG00000001892	UGDH	72.3598	M2-PIT	213.724	194.179	189.203	244.768	207.801	237.602	203.313	210.151	295.379	215.357	199.905	190.348	179.653	188.906	225.409	448.446
ENSMMUG00000040881	NA	72.1652	M2-PIT	1.52983	0.668674	0.130311	0	0.56894	0.702514	0.125319	0.32012	0.297716	0.611323	0.218064	0.420896	0.508037	1.24643	0.125836	4.10857
ENSMMUG00000042816	NA	71.983	M2-PIT	2.32504	5.39839	4.65194	7.27745	6.96595	4.19964	6.66381	3.23866	3.43986	6.18172	3.87751	4.17027	3.87094	6.68303	5.76499	17.2608
ENSMMUG00000010787	CROT	71.9553	M2-PIT	74.6023	53.7853	68.2769	97.675	81.6584	72.3537	93.8434	71.9205	57.4727	75.9632	93.4827	81.4998	66.5785	69.4741	114.248	181.573
ENSMMUG00000013045	CCDC81	71.8597	M2-PIT	14.2387	8.29177	8.53328	31.7596	2.82706	10.2911	5.82557	2.38086	3.91198	3.61624	5.13386	16.5776	10.0963	12.3339	1.62235	46.3824
ENSMMUG00000027018	mml-mir-335	71.5969	M2-PIT	0.923574	0.191067	0.1001	0.100911	0	0.393851	0.219412	0.105579	0.509321	0.137279	0.39161	0	0.519928	0.31243	0.50358	2.71004
ENSMMUG00000011858	BMP5	71.4731	M2-PIT	28.2171	3.38997	4.62041	1.6277	0.750425	0.791134	3.87643	13.3013	5.63387	3.28413	1.03401	0.634061	0.536454	1.37051	0.756258	31.9568
ENSMMUG00000041471	NA	71.4586	M2-PIT	0.173963	0.259924	0.433819	0	0.134673	0.129779	0	0	0.310275	0	0	0.284125	0.10879	0.433568	0.234631	2.23025
ENSMMUG00000005424	LRRC8E	71.2296	M2-PIT	2.07804	1.36619	2.0379	2.06669	0.755315	4.4157	0.683888	0.537698	0.104439	0.562256	1.7767	3.06565	1.56232	2.99241	0.365682	9.88105
ENSMMUG00000019963	NA	71.1559	M2-PIT	57.1664	37.9241	56.231	52.2482	48.2043	69.1983	97.0646	43.8219	40.3509	57.805	99.5457	51.1823	54.3014	50.302	87.4075	216.29
ENSMMUG00000012199	SP140	71.0356	M2-PIT	1.95746	0.923756	1.67384	1.26097	0.339531	0.823066	1.81412	0.995349	0.395133	1.31498	0.751915	2.46218	1.02634	1.1461	1.93166	5.1817
ENSMMUG00000016469	PCSK1N	70.941	M2-PIT	1073.13	1157.25	1157.16	445.72	1862.01	2980.72	2069.68	2077.93	779.814	2236.71	2553.16	1250.61	1091.53	1034.71	1330.51	5467.42
ENSMMUG00000022983	ADGRF1	70.8694	M2-PIT	4.40693	1.40091	1.86906	0.370332	1.55655	1.75808	1.36289	0.265639	1.89143	1.52789	3.95369	1.21579	0.714432	2.85861	1.74654	8.90692
ENSMMUG00000040133	GOLT1B	70.8458	M2-PIT	647.185	811.789	714.711	702.7	853.759	697.673	590.432	707.363	587.678	642.493	601.152	758.061	626.659	635.649	647.659	1677.9
ENSMMUG00000021120	MAGED1	70.7487	M2-PIT	2416	2533.47	3457.81	1240.92	3569.69	4357.87	3069.2	3509.28	2088.29	2793.56	3482.41	3900.93	3217.75	2347.78	1657.27	6091.76
ENSMMUG00000041640	NA	70.6277	M2-PIT	1.02949	0.297081	0.51611	0.824288	0.102298	0.425442	1.14577	0.521922	0.235644	0.42858	0.382546	0.822697	0.78654	0.416011	0.0666683	3.42743
ENSMMUG00000038529	KCNQ1OT1_1	70.6205	M2-PIT	0.535812	0.455967	0.723113	1.32841	0.580546	0.579576	1.28843	1.26297	0.439864	0.68503	0.54759	0.867643	0.554897	0.763058	0.34916	4.07371
ENSMMUG00000011732	FLVCR1	70.6198	M2-PIT	67.9827	65.9932	89.4667	59.6879	87.9062	128.973	110.695	131.539	110.815	81.9827	77.2284	93.5015	65.1152	54.204	51.6776	326.117
ENSMMUG00000037823	NA	70.5548	M2-PIT	0	0.0999564	0.120318	1.23308	0.0910918	0.333438	0.341387	0.386653	0.0558449	0.597486	0.0860304	0.258457	0.0767399	3.22136	0.90435	9.27301
ENSMMUG00000016833	CREB3L2	70.4621	M2-PIT	29.6512	20.1075	27.4978	204.291	72.2242	41.9651	67.4494	43.9797	26.154	54.7309	37.4683	25.6645	21.0865	47.181	108.942	297.752
ENSMMUG00000002057	RRM2	70.3996	M2-PIT	3.96805	11.6534	9.08038	2.78448	7.93523	17.2135	10.4912	23.4615	32.4297	9.94065	4.61882	8.14349	3.28164	15.1047	4.21703	57.7199
ENSMMUG00000002204	PIGN	70.3962	M2-PIT	160.277	135.427	186.046	213.58	168.243	166.004	179.942	158.8	117.313	147.933	153.528	186.56	176.085	168.921	157.397	416.819
ENSMMUG00000041693	LCLAT1	70.2452	M2-PIT	248.964	171.932	188.314	107.015	127.491	234.488	140.355	167.903	198.389	152.497	208.152	205.759	228.926	148.116	143.7	437.89
ENSMMUG00000003571	NR1H4	70.189	M2-PIT	2.33886	0.0252027	0.403474	0	0	0.259558	0	0	1.31023	0.137279	0.733579	0	0.0652276	0.199582	0	3.86997
ENSMMUG00000001925	NA	70.1132	M2-PIT	0.773724	0.514801	1.15488	0.620014	0.30228	0.741704	0.577526	0.521538	0.824695	0.517212	0.882402	0.568721	0.689781	0.57455	1.27745	3.52107
ENSMMUG00000024436	Y_RNA	69.9029	M2-PIT	0.788246	0.230295	0.908563	0.610572	0.111539	0.0999522	0.33759	0.51753	0.594763	0.282048	0.109032	0.119102	0.508897	0.81277	0.282492	3.02123
ENSMMUG00000005180	GAPT	69.7907	M2-PIT	0	0.087404	0	0	0	0.107132	0.252874	0.16006	0.169745	0	0.401338	0.163581	0.0837784	0.143269	0	1.32632
ENSMMUG00000048019	TPRX1	69.7858	M2-PIT	2.61112	0.508771	0.240636	0	0.234684	0.898057	0.922011	0.584034	0.606775	1.03565	1.88193	0.672881	0.751011	0.804197	0.388616	5.13221
ENSMMUG00000014586	SREK1	69.6868	M2-PIT	2715.83	1720.03	1479.68	1985.14	1305.58	1755.82	1322.91	1388.07	2161.27	1378.26	1377.89	1473.64	1811.95	1611.98	1656.82	4014.61
ENSMMUG00000014990	UFM1	69.4941	M2-PIT	81.5752	87.2028	101.695	132.254	93.6757	105.699	96.561	89.2933	80.4524	87.291	89.3021	110.232	104.929	94.937	104.64	207.301
ENSMMUG00000019694	ACCS	69.4632	M2-PIT	9.57302	4.91694	12.4415	4.69115	6.40991	12.6964	8.62666	9.17613	11.0616	6.68402	13.4411	9.60311	9.8384	6.66505	7.11773	29.0635
ENSMMUG00000009839	GALK2	69.4394	M2-PIT	185.536	193.124	210.205	252.669	236.41	213.68	234.728	254.409	120.751	242.156	228.932	230.886	224.056	194.725	227.474	409.056
ENSMMUG00000003056	PCSK4	69.302	M2-PIT	28.8642	31.7254	37.3111	50.3925	32.3038	77.547	31.2659	29.6112	25.4796	34.6634	33.1295	27.1211	30.9876	35.0842	40.4171	120.324
ENSMMUG00000021835	USO1	69.2684	M2-PIT	816.952	1058.81	947.803	850.969	1342.77	868.565	986.982	1330.52	1141.33	935.567	983.417	1004.8	1055.53	903.693	953.953	2057
ENSMMUG00000043428	NA	69.2	M2-PIT	0.932644	0.730707	0.120096	0.385672	0.512795	1.27312	0.551507	0.619717	0.783142	0.838256	0.226774	0.999693	0.788952	1.40307	0.585063	4.41126
ENSMMUG00000039514	NA	69.1797	M2-PIT	5.0121	4.07074	2.20619	5.12903	2.73673	4.89567	3.09605	3.43366	7.11306	3.26682	2.35668	4.24847	4.46402	5.78858	4.09024	15.2281
ENSMMUG00000018868	NA	68.9238	M2-PIT	2.65256	2.66508	6.32587	3.8537	1.87665	6.48422	2.1402	2.44587	1.27895	3.20883	3.6893	5.72381	5.40509	4.40132	2.28686	15.1735
ENSMMUG00000042594	NA	68.9171	M2-PIT	18.8926	10.1996	9.34671	12.4195	12.1144	10.1937	10.4146	5.63766	9.42476	10.3274	12.5912	9.63542	8.97529	15.4921	14.8632	31.5718
ENSMMUG00000009088	MIOX	68.6488	M2-PIT	21.6034	8.38296	9.77392	8.90494	7.27269	18.4819	8.30824	7.20322	22.243	6.65287	8.11653	10.2856	13.1845	9.46085	8.63764	47.3448
ENSMMUG00000046886	Metazoa_SRP	68.2026	M2-PIT	0.0869815	0.0125941	0	0	0	0	0.10726	0.282488	0	0	0	0	0.0360425	0	0	0.981273
ENSMMUG00000033362	mml-mir-541	68.163	M2-PIT	0.633137	0.331588	0.488733	0	0.431519	0.536669	0.118178	0.130816	0.622652	0.110176	0.203772	0.886384	0.335116	0.31602	0	3.03669
ENSMMUG00000047876	NA	68.0956	M2-PIT	0.129099	0.0374373	0	0	0	0.207084	0.88046	0.30181	0	0.121019	0.218064	0.114451	0	0.0774153	0.277691	1.44574
ENSMMUG00000029628	CCNB2	68.014	M2-PIT	1.35279	0.902278	1.22366	1.43327	1.2291	1.59263	1.52826	1.20987	0.502813	1.29018	0.7269	0.968993	1.45044	0.62885	1.15875	5.07622
ENSMMUG00000002001	TSTD1	67.8944	M2-PIT	46.5362	76.6023	142.129	37.6612	38.8433	59.3128	24.8955	67.3487	10.7625	24.7868	44.7986	106.327	220.334	247.178	93.1067	458.957
ENSMMUG00000001947	LECT2	67.8706	M2-PIT	0.248417	0.16775	0.441683	1.03737	1.33205	1.42601	0.332698	1.34742	3.2163	0.689992	0.501152	0.11235	0.272106	2.9177	1.52348	7.56552
ENSMMUG00000019245	NA	67.7998	M2-PIT	1.28898	1.00621	0.64866	0.961733	0.571943	0.470776	0.454437	0.530553	1.15709	0.5024	0.942081	0.144006	1.07303	0.474251	0.684219	6.14593
ENSMMUG00000045137	PCGF2	67.4072	M2-PIT	517.291	386.234	306.078	242.193	289.157	383.342	264.829	261.599	359.274	324.816	358.248	297.012	387.11	475.647	334.636	853.402
ENSMMUG00000000138	B9D1	67.2121	M2-PIT	160.997	88.369	144.286	110.51	90.4154	113.032	82.0289	59.1778	106.209	77.6917	73.4647	144.571	147.166	220.748	83.6508	358.492
ENSMMUG00000043978	NA	67.1299	M2-PIT	5.68601	2.79306	2.55977	4.53962	2.57715	2.51215	1.66196	3.30627	4.77316	1.53563	2.32374	2.69269	3.93311	3.48098	3.31187	12.9782
ENSMMUG00000048090	NA	67.1143	M2-PIT	0.0869815	0.362066	0.4283	0.466499	0.615208	0.243491	0.448288	0.15149	0.0566262	0.734128	1.08867	0.240601	0.519219	0.677509	0.974584	3.17352
ENSMMUG00000001953	QTRTD1	67.0799	M2-PIT	241.894	234.729	191.15	210.818	211.873	229.19	206.035	242.945	194.708	210.651	200.503	195.654	220.215	228.388	222.024	362.558
ENSMMUG00000006128	PEPD	67.0409	M2-PIT	586.545	495.081	555.148	616.241	516.89	523.474	636.851	521.978	454.256	483.553	499.223	616.797	695.288	483.608	530.904	1101.14
ENSMMUG00000035478	SCARNA24	67.0292	M2-PIT	0.0937354	0.231536	0.155378	1.00036	0.222018	0.130159	0.439816	0.30298	0.223153	0.37588	0.109032	0	0.112931	0.126213	0.0666683	2.80121
ENSMMUG00000038751	NA	67.0051	M2-PIT	0.464293	0.616983	0.360071	1.20054	0.815373	1.06445	1.2817	0.590961	0.525042	0.821545	0.440244	0.128251	0.570796	0.442462	0.632899	3.57837
ENSMMUG00000000897	SLC5A2	66.8145	M2-PIT	252.674	312.051	339.5	141.214	280.408	476.964	244.484	244.619	282.857	278.52	353.014	396.808	477.165	309.859	171.307	824.606
ENSMMUG00000017123	NA	66.7676	M2-PIT	11.8451	14.3046	16.8744	21.4721	15.2547	16.6419	21.9606	16.3332	28.5231	18.4772	12.8041	16.5107	9.89796	13.1072	19.782	58.0072
ENSMMUG00000033571	MIR1179	66.2144	M2-PIT	0.31657	0.454639	0.376097	0.153462	0	1.01325	0.221396	0	0.653575	0	0.152269	0.258457	0.444738	0.164443	0	3.13038
ENSMMUG00000031207	DPP3	66.1786	M2-PIT	744.018	675.882	732.645	644.802	732.346	821.769	696.27	604.924	514.396	739.849	833.028	778.293	729.872	719.235	718.352	1204.53
ENSMMUG00000020491	VWA5A	66.1546	M2-PIT	307.166	157.545	456.161	391.32	500.139	1641.29	889.703	576.053	135.341	648.662	587.677	272.699	1193.45	175.973	388.567	2332.81
ENSMMUG00000030384	NA	66.0725	M2-PIT	232.553	147.012	175.21	74.9448	188.305	274.038	192.216	177.345	208.441	174.929	220.78	170.544	119.355	115.246	169.51	426.789
ENSMMUG00000004804	ZNF784	65.8336	M2-PIT	40.0101	41.5273	50.3601	49.7782	40.0626	44.5548	46.3794	44.8562	30.4176	49.2214	42.9924	40.0681	44.5479	35.8544	42.6623	102.176
ENSMMUG00000010408	FYB2	65.7876	M2-PIT	6.29833	32.0558	33.6958	5.01382	5.2475	7.77047	4.3052	11.5952	177.442	7.9231	13.4716	16.0134	19.6786	3.55032	8.80717	275.925
ENSMMUG00000001995	C11orf16	65.7228	M2-PIT	0.513749	0.240678	0.220196	0	0.314169	1.9497	0.232579	0.434714	0.28876	0.374517	0.468809	0.343352	0.311969	0.200579	0.371454	2.33578
ENSMMUG00000023604	ARMCX1	65.6978	M2-PIT	1149.27	815.983	975.778	647.709	839.384	946.646	768.734	818.309	742.866	800.419	1130.29	976.393	929.651	820.071	732.505	1440.69
ENSMMUG00000022521	VWA2	65.5559	M2-PIT	19.4591	17.8616	21.6006	36.3218	26.068	31.1262	47.3922	35.279	18.9491	44.1734	42.2458	16.9902	19.9375	23.9805	30.1321	90.7966
ENSMMUG00000007559	B3GNT9	65.5009	M2-PIT	369.339	228.962	297.702	268.338	146.876	240.18	163.562	132.953	107.752	167.855	157.512	303.308	281.958	285.191	232.132	610.513
ENSMMUG00000020159	HLA-DQB1	65.4467	M2-PIT	4.66583	1.2635	1.40757	5.634	4.44006	5.62621	4.37987	5.06277	10.0395	6.36191	4.96863	1.96558	0.925246	1.06312	6.17744	29.8936
ENSMMUG00000002387	FGGY	65.3728	M2-PIT	88.8241	92.8387	96.2031	73.6906	90.8133	116.434	104.925	105.946	63.4118	90.4867	97.7593	113.063	81.645	130.942	90.7842	214.416
ENSMMUG00000045846	NA	65.34	M2-PIT	14.2776	13.253	11.3465	14.655	11.1265	11.0081	19.1204	19.1754	14.6454	13.513	9.99032	11.2505	17.0505	14.54	13.2292	39.2489
ENSMMUG00000005102	GCKR	65.3004	M2-PIT	11.9426	4.21784	3.087	0.861011	3.81351	3.71664	1.56124	2.11401	3.69742	3.08543	5.37145	1.44147	2.42149	1.82134	2.33389	17.209
ENSMMUG00000035090	7SK	65.2094	M2-PIT	0	0.0647165	0	0	0	0	0	0	0.190143	0.110176	0	0.120544	0	0.148108	0	0.953538
ENSMMUG00000042626	NA	65.165	M2-PIT	78.152	88.6698	85.7229	90.2326	80.2446	103.35	104.139	76.6252	71.1976	82.7673	74.3694	89.0252	80.2482	87.4828	84.6554	148.835
ENSMMUG00000005888	TTC13	65.1117	M2-PIT	398.755	295.615	400.956	376.945	353.709	491.783	337.417	344.192	371.965	344.949	349.423	465.953	427.737	398.535	345.209	704.616
ENSMMUG00000009049	CFAP53	65.0495	M2-PIT	58.1038	52.4166	40.1189	102.026	47.2226	90.2882	54.4878	55.2111	46.6559	56.821	49.1002	54.1106	63.6949	66.2511	55.3959	143.541
ENSMMUG00000011437	AR	65.0138	M2-PIT	30.7525	13.0893	20.146	14.4159	35.6986	77.0628	58.5676	23.538	7.39939	27.5872	32.6119	27.1895	29.8115	32.4645	21.9254	120.276
ENSMMUG00000021191	FAM167A	64.7928	M2-PIT	192.934	101.888	170.11	65.9254	193.748	239.129	156.11	25.8016	206.22	133.996	314.955	110.072	111.389	77.0637	108.445	402.025
ENSMMUG00000041497	NA	64.7361	M2-PIT	0.210149	0.0427131	0.202339	0	0	0	0.109706	0	0	0	0	0	0.0772998	0	0	0.806005
ENSMMUG00000027811	U6	64.6095	M2-PIT	0.660688	0.290709	0.46065	0.758581	0	0.566155	0.354195	0	0.342045	0.37588	0.344515	0.258457	0.481302	0.414922	0.69208	2.58513
ENSMMUG00000038354	FAM71E2	64.5026	M2-PIT	0.29082	0.0569259	0.487549	0	0.134673	0.129779	0	0	0.229078	0.132479	0	0.341252	0.58842	0.342773	0	1.63629
ENSMMUG00000006096	TPH1	64.4911	M2-PIT	7.41602	13.3539	6.15939	2.62031	2.96428	14.9923	17.7766	2.66097	3.32263	6.43409	4.77215	13.9547	9.7464	8.40418	5.66288	46.6289
ENSMMUG00000032735	U6	64.3491	M2-PIT	0.0869815	0.0319031	0	0	0.143592	0.109179	0	0	0.120843	0	0.218064	0	0.0808487	0	0	0.787004
ENSMMUG00000024115	U6	64.247	M2-PIT	3.23611	2.26106	2.56906	1.9592	1.00105	2.27284	0.889701	0.731909	1.23675	0.465504	1.13786	3.15989	4.41423	1.86315	0.964057	10.6051
ENSMMUG00000020372	SDR42E1	64.1656	M2-PIT	20.9573	25.1366	55.3238	26.6827	29.5556	58.7011	40.0043	20.531	14.3691	28.4034	37.37	30.5654	16.0979	54.4551	21.3647	98.0816
ENSMMUG00000045434	Metazoa_SRP	64.0793	M2-PIT	6.51391	6.14339	6.3715	11.7535	7.22775	6.10028	7.41929	5.78774	8.90207	5.84892	5.8513	8.76266	8.54739	10.1654	6.89383	20.6866
ENSMMUG00000040316	NA	64.0445	M2-PIT	3.09907	2.6552	4.1334	2.57926	5.12206	5.15847	3.05862	5.04877	3.09561	5.45287	3.00389	3.9048	2.82863	2.85621	3.69113	11.7338
ENSMMUG00000005238	HTR1F	63.9613	M2-PIT	48.7319	25.9389	12.0815	5.63747	5.51838	9.46197	8.61856	6.92639	11.3734	5.94415	12.2899	11.028	5.63955	8.09456	10.3696	96.5961
ENSMMUG00000019354	ACTL7B	63.8238	M2-PIT	1.88181	1.23882	0.120096	1.09079	0.903693	1.70473	0.751662	0.88023	1.82156	1.75496	1.62132	1.16814	1.20864	1.03432	2.0073	7.19771
ENSMMUG00000048342	NA	63.7145	M2-PIT	0.914235	0.540976	0.87724	2.30252	0.652107	0.603634	0.367701	0.430394	0.972773	0.826848	0.729213	0.114451	0.924304	0.403402	0.518358	3.96114
ENSMMUG00000047064	KCNQ1OT1_2	63.6249	M2-PIT	0	0.149474	0.240192	0.912459	0.307477	0.476629	1.04101	0.141244	0.384622	0.155528	0.119926	0.248795	0.105619	0.167493	0.133337	2.30365
ENSMMUG00000043441	NA	63.4636	M2-PIT	0	0.0266251	0.155378	0.232282	0	0.0999522	0	0	0	0	0	0.449623	0.390718	0.116123	0.198263	2.98301
ENSMMUG00000016802	CTCFL	63.4613	M2-PIT	0.768281	0.928207	0.616733	0.131371	0.209694	0.342369	0.219412	0.878342	0.655165	0.141024	0.234288	0.329079	0.467823	0.738726	0.624712	4.43609
ENSMMUG00000007427	GRK1	63.3843	M2-PIT	0.0645496	0.0307093	0.120318	0	0.243564	0.0988785	0.329118	0.32012	0.117684	0	0	0.120544	0.164107	0.224555	0	1.30148
ENSMMUG00000003490	SRBD1	63.2618	M2-PIT	83.5961	48.5839	62.853	99.9175	46.8338	71.0215	82.3243	64.6759	56.3103	55.6195	58.8281	52.1959	54.4895	49.7393	64.1061	186.305
ENSMMUG00000048658	NA	62.9412	M2-PIT	1.42364	3.15928	9.35556	0	1.04813	1.97104	0.972656	0.361417	1.16218	0.522317	0.300194	6.88982	1.71254	14.0257	0.955028	22.7058
ENSMMUG00000040390	CRK	62.4259	M2-PIT	1025.58	1115.51	1228.29	1317.47	1141.22	1028.12	1157.59	1362.03	1128.65	1079.7	1048.57	1266.62	1198.07	1013.18	1138.3	565.25
ENSMMUG00000040994	NA	62.4145	M2-PIT	1.53845	0.679994	0.240414	0.73099	0.504327	1.04817	0.216966	1.02809	1.17547	0.828776	0.769334	0.557021	0.787746	1.09782	0.535931	4.08044
ENSMMUG00000038157	CCL21	62.3042	M2-PIT	0.955447	0.455634	0.747146	0.745488	1.26792	0.107132	0.78774	0.31667	0.239564	0.141024	0.429848	0.263108	0.646306	1.69642	0.899575	4.72089
ENSMMUG00000007345	MAGED2	62.2303	M2-PIT	1950.12	1908.04	2100.57	1679.44	2910.65	3437.61	3195.88	4321.39	1978.49	2748.46	2867.24	1999.51	1569.63	1407.12	2064.13	5219.01
ENSMMUG00000011553	TIGD6	61.9611	M2-PIT	50.3843	41.2202	43.581	56.1688	43.0987	50.4068	53.78	53.2621	57.7382	45.1312	45.2342	55.164	44.9333	61.1556	50.3512	132.336
ENSMMUG00000033805	NA	61.3281	M2-PIT	2.75324	1.39738	2.02491	1.15947	1.1171	1.82393	0.62883	0.700062	3.03995	1.81197	1.22605	2.22437	3.04684	4.33151	0.887321	10.1185
ENSMMUG00000039453	NA	61.2696	M2-PIT	1.1105	0.715658	0.776721	1.37874	1.0823	0.88997	0	0.246823	1.41834	0.141024	0.481983	0.481203	1.1562	0.722396	0.442137	4.36979
ENSMMUG00000011649	C11orf54	61.1618	M2-PIT	39.1092	46.1522	41.3569	46.7396	24.3208	51.2384	42.142	43.9607	28.4846	40.9264	45.5042	41.3088	47.2347	51.9191	44.958	86.8965
ENSMMUG00000038621	NA	61.0067	M2-PIT	2.11803	0.520249	0.488721	0.602924	1.33173	1.18838	0.412426	0.868752	0.188171	0.253498	0.365989	0.114451	0.638748	0.445764	0.606073	3.23375
ENSMMUG00000033572	SNORA11	60.9917	M2-PIT	1.37215	1.06692	1.05397	1.37034	1.06104	2.1084	0.225438	1.81682	1.06348	1.9619	1.67434	1.94118	1.26196	0.760743	1.71658	5.59238
ENSMMUG00000046123	NA	60.4947	M2-PIT	0.167653	0.515127	0.903548	0	5.8983	0.75888	0.885877	2.69445	0.458856	1.3535	0	2.28096	0.234741	0.0932266	0	5.901
ENSMMUG00000044684	NA	60.4403	M2-PIT	0	0.0413569	0.130901	0	0	0	0	0	0	0	0	0	0.0475263	0	0	2.68461
ENSMMUG00000010266	GNAS	60.3642	M2-PIT	18201.6	21049.7	20389.8	6885.11	18677.2	33665.6	20871.9	25552	13534.6	23872.7	27298.6	24849.6	19743	7503.28	17043.3	59534.4
ENSMMUG00000018739	SPEF2	60.1778	M2-PIT	107.999	95.5424	153.478	154.457	63.6335	206.611	108.866	73.2592	71.5376	75.161	92.0043	160.061	246.635	126.473	78.2205	406.559
ENSMMUG00000011274	P4HA1	59.892	M2-PIT	348.878	326.093	366.557	609.618	440.746	466.444	457.059	287.11	550.365	439.107	410.298	353.14	364.052	340.712	489.093	1120.87
ENSMMUG00000003618	CHID1	59.8215	M2-PIT	292.487	424.897	484.048	262.522	396.971	530.122	392.136	454.813	328.87	409.542	451.182	553.473	475.44	457.121	322.754	866.677
ENSMMUG00000007483	INHA	59.6613	M2-PIT	26.0324	29.5807	23.121	6.38254	29.4685	43.9388	27.531	27.7316	15.9516	28.3015	22.0003	34.8748	25.3799	24.6789	11.8386	75.108
ENSMMUG00000004400	NA	59.6017	M2-PIT	599.136	627.496	585.826	589.603	588.571	561.574	555.785	554.785	635.967	589.419	670.632	644.542	671.412	595.108	573.549	1303.48
ENSMMUG00000039198	NA	59.6002	M2-PIT	0.0937354	0.0697862	0.35948	0.306923	0	0.317237	0.221396	0	0.462377	0.158822	0.109032	0.228901	0.44903	0.290007	0	1.67138
ENSMMUG00000038467	NA	59.4774	M2-PIT	0.206206	0.200262	0	0.481654	0.225765	0	0.235241	0.370493	1.23975	0.124134	0	0.164539	0.19852	0.345273	0	2.41894
ENSMMUG00000034878	MIR1469	59.4522	M2-PIT	2.14796	0.72818	2.30123	0.658932	1.83355	3.03218	0.723706	0.369493	0.27437	0.964872	1.61862	3.24715	0.930391	0.742993	1.24763	4.99857
ENSMMUG00000039101	PELO	59.4295	M2-PIT	163.923	153.81	162.666	125.986	165.46	166.644	155.638	163.038	169.559	150.203	154.175	162.199	170.669	199.763	117.214	252.094
ENSMMUG00000046253	FAM200B	59.3837	M2-PIT	395.059	415.718	380.03	284.452	272.186	393.394	247.981	307.583	497.244	276.243	240.04	409.424	415.757	480.353	320.523	920.163
ENSMMUG00000012721	EFCAB12	59.3432	M2-PIT	31.1637	23.7489	27.6336	105.776	14.2801	74.99	17.3626	7.71409	104.429	22.6393	14.566	28.6128	50.4692	41.7149	11.2669	189.995
ENSMMUG00000038291	NA	59.0539	M2-PIT	0.890997	0.849092	0.371315	2.35006	2.67368	0.65448	0.675833	1.33136	1.55785	1.19927	0.563702	0.233552	0.263103	2.16053	1.26692	5.36361
ENSMMUG00000041340	NA	58.9992	M2-PIT	3.39573	3.60984	5.47006	1.3862	3.40972	5.15342	3.84037	1.12725	1.53317	2.20442	1.72335	5.17873	5.92663	1.61904	2.82916	13.7279
ENSMMUG00000031014	NA	58.8255	M2-PIT	4.12967	1.68903	1.13596	2.60063	2.36453	4.12565	2.00149	0.440823	1.43329	1.12131	1.72932	2.38277	2.46604	3.20797	1.73719	8.33452
ENSMMUG00000001986	WDR24	58.7785	M2-PIT	194.535	211.798	192.48	212.363	208.934	198.818	192.549	183.913	256.529	198.222	204.613	185.559	198.546	180.992	199.722	411.05
ENSMMUG00000007516	CDCA4	58.699	M2-PIT	55.8976	43.2247	38.2355	43.0053	32.4594	44.3617	43.8214	34.9248	64.9864	39.123	32.0472	35.9601	41.7216	42.0038	36.4035	103.047
ENSMMUG00000012058	GEN1	58.4524	M2-PIT	69.851	50.4459	73.9397	44.6815	47.3679	80.1761	49.5235	45.6365	27.53	54.1097	67.1949	75.3932	73.1552	71.8649	59.9474	153.452
ENSMMUG00000042243	NA	58.4443	M2-PIT	2.7839	8.70285	9.55277	0.515524	4.85453	10.746	5.82479	11.5733	12.9805	4.62169	2.48775	11.3285	8.61919	4.0989	2.28654	27.9564
ENSMMUG00000013516	DERL1	58.2613	M2-PIT	841.627	812.829	1186.99	926.943	817.436	861.946	775.008	868.015	968.548	727.129	619.801	1082.46	1172.15	693.235	751.899	1664.89
ENSMMUG00000017154	NA	58.1551	M2-PIT	38.6521	28.1769	36.7243	30.8439	28.1983	29.6816	30.5252	25.2269	36.7574	28.7154	37.5888	42.3586	40.283	42.7338	25.4609	75.6182
ENSMMUG00000025197	U6	58.0788	M2-PIT	0.145315	0.0873221	0	0.0858093	0.234343	0.0988785	0	0	0.0509784	0	0.296516	0	0.0335343	0.108779	0.12764	1.09124
ENSMMUG00000039686	NA	58.0028	M2-PIT	0	0.00316793	0	0.388543	0	0.649311	0	0	0.053187	0	0	0	0.122848	0.0511551	0	0.789493
ENSMMUG00000005526	HLTF	57.9603	M2-PIT	1852.73	960.685	997.275	1054.69	1321.83	1365.94	1219.78	1206.38	1771.13	1123.47	1219.21	1049.21	1290.76	1472.79	1061.07	2685.61
ENSMMUG00000030153	NA	57.731	M2-PIT	45.4939	41.143	42.2656	48.3153	40.7627	43.0017	40.7799	39.0219	34.6143	40.4078	42.8425	43.3208	39.4095	58.0343	58.5558	123.843
ENSMMUG00000032149	LRRC41	57.4103	M2-PIT	836.706	862.794	970.54	896.955	738.618	874.599	786.313	640.004	927.418	766.431	777.237	972.873	917.056	817.495	781.734	1375.54
ENSMMUG00000040858	NA	57.3997	M2-PIT	3.2788	4.05107	5.73068	2.91518	2.03119	4.13908	1.73076	0.975906	0.373117	1.27992	1.05578	7.08604	4.17177	7.09356	0.986133	17.2408
ENSMMUG00000025348	SNORA71	57.3332	M2-PIT	7.89122	5.09207	6.15257	9.16858	6.65286	8.90769	4.96309	4.66326	7.88477	5.97607	5.94689	3.44727	7.60984	5.8137	6.57128	19.4926
ENSMMUG00000013645	TTC26	57.2205	M2-PIT	81.7007	67.5251	55.4061	65.5767	61.6522	71.2344	51.7982	68.3064	66.7467	39.209	37.5722	62.664	78.4334	68.1513	39.9949	155.253
ENSMMUG00000001781	LRRC23	57.1165	M2-PIT	16.8598	29.7912	33.1275	92.5843	9.24175	51.7826	24.1016	12.2901	29.1695	18.467	20.7438	49.9978	38.4746	32.4422	20.0014	104.421
ENSMMUG00000021755	PLSCR1	57.1163	M2-PIT	88.2927	62.4504	97.745	45.8578	34.0289	100.505	49.7394	29.0993	37.7413	47.1661	69.9579	114.407	115.63	81.5172	42.2623	218.664
ENSMMUG00000040139	NA	56.9548	M2-PIT	0.326195	0.867632	0.352389	0.264491	2.00831	2.17159	0.923909	0.767672	0.605863	1.05377	2.68141	1.15652	0.707186	0.349275	1.18686	5.48761
ENSMMUG00000002514	METTL25	56.7941	M2-PIT	114.028	79.2794	56.8246	94.1866	61.1709	64.5025	72.4197	61.409	95.8221	73.4525	74.284	54.8655	93.2436	84.6378	82.3139	178.434
ENSMMUG00000021304	FGG	56.7921	M2-PIT	0	0.0274512	0.120096	0.0858093	0.117171	0.376246	1.22978	0.582066	0	0.155528	0.383741	0	0.0995466	0.0977694	0.125836	1.99762
ENSMMUG00000044353	CEACAM5	56.6343	M2-PIT	0.513297	0.005023	0	0	0	0.655075	0	0	0.142512	0	0.0860304	0	0	0	0.12764	1.42658
ENSMMUG00000038216	C10orf113	56.3036	M2-PIT	0	0.0920815	0.120096	0	0.0910918	0.0988785	0.219412	0.105579	0.0985459	0.2512	0	0.128251	0.249489	0.119203	0.253476	1.36027
ENSMMUG00000002896	SSTR5	56.2631	M2-PIT	4.69056	18.4775	1.58482	0.125454	0	5.05787	5.42256	0	0	1.31722	0.218064	0.602259	22.2458	2.00226	0	79.0757
ENSMMUG00000016474	NA	56.0054	M2-PIT	0.219148	0.196726	0.275696	0.171619	0	0.239338	0.901149	0.301304	0.350696	0.158822	0.679237	0.120544	0.127664	0.132656	0.26319	1.85315
ENSMMUG00000012727	IFT122	55.8356	M2-PIT	196.273	244.376	255.666	131.157	154.427	262.253	133.199	125.197	349.522	123.303	117.476	225.9	222.884	195.546	98.8053	671.184
ENSMMUG00000041335	Metazoa_SRP	55.7227	M2-PIT	5.55037	3.07497	2.73407	3.32802	1.53455	3.42176	3.03062	3.08733	3.20719	4.02517	4.19301	1.86121	3.52469	2.58564	3.85957	9.87234
ENSMMUG00000014708	CEP55	55.6543	M2-PIT	0.646038	0.667809	0.468514	2.88043	0.111539	2.34944	1.59207	2.52242	0.132109	0.296552	0.409226	1.15176	1.02768	1.89872	1.22529	5.56583
ENSMMUG00000012427	FBXL13	55.585	M2-PIT	83.9419	83.0463	82.9666	82.5465	116.871	114.489	82.9968	53.4884	41.9918	71.6714	63.825	91.7398	117.4	76.8057	59.1811	205.069
ENSMMUG00000013087	C16orf46	55.2077	M2-PIT	37.1795	30.4588	23.081	26.7832	29.215	42.4422	29.6766	29.1906	19.3447	31.7675	28.7253	29.8383	35.129	35.7621	26.9061	74.9532
ENSMMUG00000048330	NA	55.1961	M2-PIT	0	0.111879	0.477266	0	0	0	0.220404	0.43947	0	0	0.0860304	0.288012	0.148314	0.161538	0	1.57993
ENSMMUG00000013831	ASRGL1	55.1336	M2-PIT	321.819	350.987	380.551	254.275	342.054	404.091	388.433	357.634	307.088	358.438	452.473	382.911	361.436	334.138	340.294	153.267
ENSMMUG00000022144	CYP27B1	55.1261	M2-PIT	13.5013	9.04388	10.2284	5.83574	9.77616	7.36531	5.825	3.28699	10.0561	5.50867	5.07115	12.7492	11.336	21.0687	8.84759	35.3114
ENSMMUG00000033050	SNORD69	55.0563	M2-PIT	3.99551	2.07127	1.96661	2.35613	1.60467	2.20141	0.742537	2.15105	1.92859	1.16467	1.12055	3.06168	2.9865	2.40669	1.74626	8.55253
ENSMMUG00000024109	Y_RNA	55.0506	M2-PIT	1.94157	0.853494	0.757951	0.520454	1.4747	1.45361	1.44204	0.695178	0.451384	1.04336	1.39052	0.9226	0.525924	0.663233	1.00598	4.23886
ENSMMUG00000017255	HELLS	54.9986	M2-PIT	36.1355	22.2541	27.4288	20.421	12.9972	41.8976	27.3533	29.2734	41.938	30.1564	39.2998	19.0806	20.9985	12.8898	19.7521	67.2148
ENSMMUG00000027094	mml-mir-377	54.8908	M2-PIT	0	0.0429	0.10117	0	0	0.23319	0.109706	0.114594	0.0796879	0	0	0	0.043518	0.059913	0	0.776
ENSMMUG00000005187	KCNMB3	54.5386	M2-PIT	30.8971	22.0513	16.7363	17.0138	19.9427	31.8096	22.501	23.1137	18.8981	25.4836	30.2703	13.5299	30.1474	31.8978	21.0198	54.0734
ENSMMUG00000038730	RGS2	54.0961	M2-PIT	1689.85	891.994	951.632	596.624	394.635	891.313	675.99	630.573	250.879	627.26	371.097	1058.34	452.592	2180.48	535.303	3087.38
ENSMMUG00000001915	CLDN1	54.0819	M2-PIT	32.68	23.3358	23.4326	41.1239	11.449	31.3406	24.1216	12.276	6.2602	28.872	34.2121	43.3973	80.7708	24.2022	33.2577	120.322
ENSMMUG00000018745	C5orf49	53.9806	M2-PIT	83.0167	86.4757	84.1129	146.435	21.642	163.021	92.9501	23.817	31.9262	59.0102	53.3908	92.738	138.76	33.8759	27.6893	258.704
ENSMMUG00000016867	ASB16	53.4799	M2-PIT	22.8782	3.84574	2.3518	1.85245	2.66037	4.05226	3.79209	18.1191	25.4722	4.4727	14.263	0.814839	7.17571	2.10179	1.60496	39.4342
ENSMMUG00000044199	NA	53.3747	M2-PIT	2.42878	3.3537	2.74989	5.6324	4.09357	4.90048	4.13586	3.19452	5.61065	2.88693	4.11118	2.08609	3.47961	3.19955	3.90856	10.6574
ENSMMUG00000043275	BDKRB2	52.8404	M2-PIT	1.40296	30.0436	72.5454	1.74785	2.78686	14.5647	5.51654	93.5186	1.33881	18.7519	9.95909	78.0282	24.2471	1.46005	7.32758	123.635
ENSMMUG00000016731	CCDC171	52.807	M2-PIT	70.4742	35.1857	42.6508	44.8887	37.7305	38.134	36.021	32.1535	51.0334	28.9981	33.0078	37.768	44.4069	38.1975	33.2623	98.6579
ENSMMUG00000047312	NA	52.6266	M2-PIT	0	0.142994	0	0	0	0.436815	0	0.114594	0.0556633	0.288007	0.148258	0	0	0.0537844	0	1.35186
ENSMMUG00000008136	GTSE1	52.4938	M2-PIT	2.74246	2.65104	3.9224	1.96692	2.69066	4.48389	2.35875	2.1928	4.76014	2.93318	5.99277	4.69988	4.85846	3.32666	2.97518	11.5128
ENSMMUG00000011745	TC2N	52.4026	M2-PIT	85.2794	85.3881	67.2315	78.3328	35.8331	36.8022	53.9246	35.3143	19.2903	44.717	28.9203	80.9235	75.5583	78.6295	53.2033	204.023
ENSMMUG00000041480	IGFBP5	52.1824	M2-PIT	4112.99	760.241	2302.77	2995.83	699.165	735.383	798.352	353.72	2272.92	746.833	711.044	2074.34	3455.09	1284.06	645.445	6679.2
ENSMMUG00000006857	ELSPBP1	52.1587	M2-PIT	3.89352	8.60329	8.0552	1.38598	2.57748	2.16289	1.55135	0.569065	2.47778	0.790877	0.877525	8.10391	6.09174	3.69452	2.37236	30.7216
ENSMMUG00000016598	SEC63	52.0627	M2-PIT	949.341	846.163	903.615	1144.42	910.673	785.969	877.073	804.878	694.156	829.324	893.897	942.063	791.671	793.048	925.945	1685.96
ENSMMUG00000012047	NA	51.9314	M2-PIT	733.354	689.623	658.937	623.102	1315.67	1028.95	971.103	1007.09	990.519	789.248	802.047	798.55	868.821	671.961	618.334	1488.74
ENSMMUG00000000870	TLR5	51.8651	M2-PIT	29.103	13.1875	22.6721	54.0819	20.2614	37.0263	44.8406	21.2997	6.28379	29.5622	34.9255	21.6986	29.8321	21.5936	40.7526	106.483
ENSMMUG00000020169	ESM1	51.86	M2-PIT	4.2366	1.83292	2.10401	0.129781	0.650751	5.29504	3.66001	0.447486	0.96909	0.137279	1.17751	1.51804	0.642967	0.363116	0.450455	8.59112
ENSMMUG00000022003	MMRN1	51.8008	M2-PIT	63.0843	5.68852	6.30129	43.2878	2.28602	3.91659	4.15265	5.14772	0.0509784	0.132479	0.946178	2.80713	8.19805	4.46726	0.26319	60.025
ENSMMUG00000017202	MYMK	51.6963	M2-PIT	0.0937354	0.0657133	0.667219	0.125454	0	0.0999522	0.147124	0.3969	0.0566262	0	0	0.119102	0.823175	0.0387076	0.0666683	1.59017
ENSMMUG00000005109	PRC1	51.6632	M2-PIT	74.3153	57.1861	63.5861	65.8823	37.7822	77.1453	98.6182	50.3639	74.8548	54.8239	48.2227	55.6134	46.2956	53.6771	50.1841	135.274
ENSMMUG00000040197	NA	51.4882	M2-PIT	0	0	0	0	0	0	0	0	0	0.965547	2.09043	0	0	0	0	1.96758
ENSMMUG00000027100	mml-mir-25	51.2266	M2-PIT	3.70109	1.14795	0.830527	1.31309	0.96298	1.02528	1.24283	1.11608	3.18719	2.55172	1.21796	0.804374	1.70688	1.46012	1.51382	7.14943
ENSMMUG00000039782	NA	51.1008	M2-PIT	0	0.0594914	0	0.131371	0	0	0.117063	0	0.058982	0	0	0.120544	1.43086	0.0886489	0.149155	3.97779
ENSMMUG00000025257	SNORA46	50.8701	M2-PIT	0.4562	0.227174	0	0.153462	0.487128	0.218358	0.227884	0	0.448232	0.407089	0.433049	0.224701	0.130289	0.559142	0.583271	2.21972
ENSMMUG00000017762	CLNK	50.8279	M2-PIT	1.39783	0.49795	2.33458	1.50801	1.05881	0.367019	1.21682	0.958635	3.70248	0.648219	1.22143	0.653791	0.52431	0.345952	0.365694	6.13367
ENSMMUG00000011947	NA	50.7861	M2-PIT	0.187471	0.0726364	0.250406	0	0.202631	0.260318	0	0	0	0	0.152269	0.284125	0.216849	0.0470826	0	1.02457
ENSMMUG00000038260	Metazoa_SRP	50.7186	M2-PIT	2.53266	0.979451	0.700362	1.72867	1.3951	1.79926	1.4014	0.547219	2.50553	1.96547	1.85477	0.406282	1.16111	1.46307	1.26379	5.67566
ENSMMUG00000014240	TXNDC11	50.3666	M2-PIT	429.14	365.662	345.083	315.245	386.706	267.593	254.586	245.612	479.687	303.389	322.265	333.931	338.044	466.556	332.791	776.371
ENSMMUG00000026458	Y_RNA	50.3479	M2-PIT	0.600285	0.21146	0	0.394112	0.102298	0.0999522	0.109706	0	0.179636	0.137279	0.295851	0.239646	0.358011	0.482531	0.744378	2.04256
ENSMMUG00000017048	KL	50.2414	M2-PIT	79.7044	89.9634	175.916	224.074	38.2598	88.5222	42.6101	6.95634	5.32909	30.7828	25.0944	139.883	156.343	154.949	27.4365	387.052
ENSMMUG00000007480	ZNF395	50.0632	M2-PIT	763.08	703.793	725.858	692.592	488.045	645.355	463.198	473.199	742.506	517.568	547.487	596.581	650.786	613.642	559.465	1231.37
ENSMMUG00000047140	MIR4279	49.9062	M2-PIT	0	0.0766374	0	0	0.111539	0.389337	0	0	0	0.132479	0	0	0.0442744	0.265681	0	1.02574
ENSMMUG00000014606	CXorf57	49.903	M2-PIT	969.918	192.644	260.14	379.482	196.843	1792.89	234.324	111.895	68.4222	282.719	174.339	386.572	677.585	500.522	360.47	1715.25
ENSMMUG00000037697	NA	49.8949	M2-PIT	35.0544	30.8103	24.0107	7.83729	25.6071	29.4068	15.8855	18.6232	8.98918	22.3518	24.9752	21.5244	28.0223	22.4116	14.6495	82.2386
ENSMMUG00000020459	FASTK	49.8477	M2-PIT	387.974	454.547	374.903	322.125	490.31	374.428	386.584	448.994	498.136	437.212	457.308	376.629	398.493	373.865	417.366	1046.36
ENSMMUG00000020494	C19orf18	49.8262	M2-PIT	4.65111	1.65835	1.41068	1.45819	2.30678	1.42716	1.47335	1.42639	1.79395	1.72778	1.96931	1.68871	1.81587	1.35057	1.91119	8.15542
ENSMMUG00000045749	NA	49.7695	M2-PIT	6.47998	5.08978	5.34176	1.62359	3.09527	8.17294	4.68251	3.91463	6.40715	3.44305	4.07438	7.0898	7.10766	11.2436	5.50808	22.4418
ENSMMUG00000047145	JPX_1	49.7592	M2-PIT	0.697456	0.799862	0.711647	0.345371	1.0237	0.603634	0.504842	1.12003	0.448693	1.04983	1.19361	0.780273	1.32261	0.882164	0.729899	3.61758
ENSMMUG00000039361	ZBED6CL	49.7455	M2-PIT	77.3009	34.0811	41.0089	36.4887	33.0494	58.7613	37.0746	29.8325	46.2174	37.6299	46.6964	31.2236	49.435	42.4196	37.4824	99.9482
ENSMMUG00000005470	NA	49.7339	M2-PIT	7259.53	5550.32	5083.21	476.068	4109.39	4190.39	1951.85	2571.43	6945.18	2716.3	8233.1	5527.51	5153.61	4339.33	1549.21	19270.4
ENSMMUG00000020217	PIGK	49.5151	M2-PIT	577.06	764.255	716.004	840.143	748.224	753.558	839.502	887.522	643.887	769.228	647.424	811.75	737.854	792.541	816.827	1447.13
ENSMMUG00000001549	NA	49.3759	M2-PIT	302.209	287.293	276.171	250.214	317.581	321.663	289.031	292.363	343.347	304.757	349.598	282.44	262.234	283.33	266.959	530.355
ENSMMUG00000022100	MIDN	49.0317	M2-PIT	233.836	184.995	184.042	90.4355	168.565	174.406	133.362	102.32	214.316	150.009	169.399	155.09	100.01	133.511	109.267	385.779
ENSMMUG00000025053	U6	49.0026	M2-PIT	0.587475	0.239171	0.646421	0.605954	0.104847	0.369497	0.429041	0.316737	0.280636	0.265158	0.237667	0.524726	0.851552	0.512198	0.274991	2.47617
ENSMMUG00000048115	NA	48.9091	M2-PIT	35.4817	26.901	29.9953	60.1497	26.3171	40.1145	38.3331	23.2055	29.8286	23.84	27.1487	35.4072	23.0941	39.6714	28.923	118.733
ENSMMUG00000047989	NA	48.806	M2-PIT	0	0.188423	0.256548	0.131371	0	0.207084	0	0	0.0558449	0	0	0	0.0652276	0.0899422	0	1.46647
ENSMMUG00000013611	TRMT5	48.7329	M2-PIT	183.788	172.712	179.426	173.098	172.329	154.459	160.006	166.387	207.972	156.687	165.409	189.992	199.25	177.23	161.655	301.056
ENSMMUG00000018753	LCN10	48.7185	M2-PIT	0.451029	0.132742	0	0	0.117171	0.133533	0	0.141244	0.0398439	0	0.117742	0	0.142662	0.277728	0	1.45363
ENSMMUG00000010550	TOM1L1	48.6897	M2-PIT	212.094	230.253	177.49	159.729	230.165	263.429	326.728	167.579	360.673	205.419	238.404	197.475	182.554	167.667	236.546	453.581
ENSMMUG00000022437	PADI6	48.6097	M2-PIT	0.123168	0.243927	0	0	0.800337	0.341395	0	0	0.0620886	0	0	0	0.0891884	0.0961867	0	3.75733
ENSMMUG00000022822	TMEM164	48.5625	M2-PIT	266.035	218.68	323.994	177.902	493.445	377.998	270.642	231.094	310.693	253.065	287.433	296.829	203.282	467.388	263.597	643.994
ENSMMUG00000026204	SNORD42	48.545	M2-PIT	0.752885	0.168124	0.130901	0.584642	0.211189	0.892718	0	0.15149	0.280804	0	0.753699	0.456371	0.190125	0.14994	0.383254	1.66579
ENSMMUG00000010147	PLA2G15	48.4616	M2-PIT	214.166	195.592	273.672	169.03	400.575	187.951	201.807	170.556	205.524	177.448	294.509	250.536	229.49	202.085	154.402	386.518
ENSMMUG00000018592	ABCA6	48.375	M2-PIT	33.8757	23.5856	25.9112	7.06147	24.3581	17.6606	13.1691	20.0475	38.8033	12.3636	23.4213	18.5465	26.7368	15.1879	13.2697	74.4122
ENSMMUG00000014462	IVD	48.3488	M2-PIT	1128.77	966.546	1202.35	665.721	1149.85	1249.43	1022.59	883.207	822.193	1130.18	1413.17	1117.86	1229.1	1057.09	1103.35	1820.87
ENSMMUG00000042166	RTP3	48.064	M2-PIT	0.0869815	0.122546	1.64113	0.125454	0	0	0.434925	0	0.224956	0	0	0.769528	3.88629	0	0	5.91374
ENSMMUG00000039992	HES6	48.0459	M2-PIT	76.0213	102.191	77.5339	41.5416	89.7853	65.3751	75.6651	49.2129	46.966	75.7587	84.6604	63.2618	61.8122	31.8959	50.241	299.143
ENSMMUG00000006356	CORO2B	48.0312	M2-PIT	1101.84	2763.3	1756.09	3349.02	2879.5	1541.44	2480.79	2269.56	3298.84	2639.96	1815.95	1825.97	2391.26	3383.41	2268.09	83.1935
ENSMMUG00000038555	NA	47.9947	M2-PIT	0.268527	0.0259294	0.2002	0	0.134673	0.133533	0.250638	0	0	0	0.0860304	0	0	0.0387076	0	0.701339
ENSMMUG00000005512	CCDC87	47.8731	M2-PIT	0.58676	0.369139	1.37913	0.301399	0.330612	0.519496	1.72824	1.66836	0.17397	0.405983	1.02086	0.242702	0.426918	0.432374	0.253476	2.90159
ENSMMUG00000020499	NA	47.6622	M2-PIT	0.345756	0.274278	0.480383	0.306923	0.524234	1.35173	0.329118	0.229188	0.0566262	0.646958	0.566947	0.343352	1.33663	0.120661	0.474996	7.31607
ENSMMUG00000006842	NA	47.6267	M2-PIT	49.9328	19.4335	28.9911	56.2768	8.04088	46.4864	25.1925	28.5628	88.9608	11.5941	14.2394	26.5156	90.0867	33.2276	6.68775	169.889
ENSMMUG00000022156	FAM83E	47.5683	M2-PIT	1.51998	2.19868	0.892033	4.85852	4.57916	2.24613	6.52594	2.52065	2.95251	3.52272	3.15425	0.47785	0.947301	1.21489	4.42147	11.4137
ENSMMUG00000004033	GPR135	47.3053	M2-PIT	32.7657	28.4914	38.5103	21.036	30.0478	54.6987	21.8764	22.5228	19.3983	19.9536	23.54	33.0673	40.2319	44.7767	10.9514	74.3122
ENSMMUG00000048022	NA	47.2311	M2-PIT	1.56191	1.62534	1.38445	3.2221	1.11465	1.73522	2.57735	1.55475	2.7272	1.01741	1.34106	0.891859	1.32859	2.35457	1.9376	8.04578
ENSMMUG00000021023	NA	47.1305	M2-PIT	3.21088	3.39378	2.45182	2.57344	3.42101	2.96907	5.43977	5.95661	2.24662	5.31677	3.38164	4.46949	1.82381	3.36831	3.40411	10.4792
ENSMMUG00000043307	NA	47.1274	M2-PIT	0.498603	0.35989	0.768756	0.468195	0.219469	0.393851	0.495256	0.141244	0.170861	0.155528	0.237667	0.234995	0.212479	0.273334	0.365694	2.12776
ENSMMUG00000021707	NEU1	47.1234	M2-PIT	386.683	370.467	341.092	279.429	375.856	381.917	334.301	327.309	367.962	366.227	387.145	297.514	304.107	358.819	308.551	618.959
ENSMMUG00000001949	CCDC191	46.9731	M2-PIT	188.397	168.843	187.249	163.801	180.493	153.618	143.298	156.045	110.795	139.554	132.305	196.981	187.301	164.109	144.795	287.172
ENSMMUG00000023368	NA	46.776	M2-PIT	0.129099	0.285217	0.1001	0.100911	0.761685	0	1.06629	0.318395	0.353201	0.121019	0.916584	0.119102	0.339346	0.210323	0.750012	2.28906
ENSMMUG00000044748	NA	46.7148	M2-PIT	4.52897	4.87855	5.32531	6.84056	9.18366	7.32862	6.41209	4.03374	2.57367	4.61986	6.76563	5.62063	4.93792	4.18182	5.92003	13.8731
ENSMMUG00000000089	SPTLC3	46.6894	M2-PIT	19.7006	2.73236	1.87359	2.27123	10.5857	3.13654	8.69282	1.80632	2.58486	1.37701	1.48965	0.308546	0.931788	1.60056	1.40776	20.5848
ENSMMUG00000044101	NA	46.681	M2-PIT	0	0.0567742	0	0.251015	0	0.314216	0	0	0	0.299846	0	0	0	0.0576243	0.12764	0.889714
ENSMMUG00000015204	RAB36	46.6557	M2-PIT	110.48	208.907	279.147	97.3251	265.101	241.912	175.391	202.683	94.6792	195.391	181.925	294.445	259.152	173.276	150.631	448.812
ENSMMUG00000038067	NA	46.6284	M2-PIT	155.52	73.196	86.0019	123.66	69.6252	107.708	88.8481	62.155	171.021	91.7498	84.6444	83.5603	108.834	111.159	101.731	321.934
ENSMMUG00000040100	c-fos	46.474	M2-PIT	1455.44	490.338	801.92	407.956	256.635	364.856	518.647	453.646	335.917	273.419	241.474	243.2	128.338	278.629	126.839	1577.03
ENSMMUG00000041841	NA	46.4472	M2-PIT	0.403513	0.0110647	0.392703	0	0	0	0	0	0	0	0	0	0	0	0.200005	0.794381
ENSMMUG00000016602	IL17RD	46.3366	M2-PIT	65.1754	17.2366	35.9942	38.9298	9.36748	25.751	34.2405	30.42	27.116	16.4258	23.0337	31.6526	27.6713	34.0153	21.365	107.168
ENSMMUG00000028999	RNF170	46.0198	M2-PIT	117.21	116.058	119.931	137.516	134.751	126.665	129.51	124.459	131.877	107.537	105.138	115.983	96.2506	104.161	117.416	233.304
ENSMMUG00000034006	SNORA3	46.0192	M2-PIT	0.31657	0.166839	0	0.836991	0	0.8839	0.257822	0.531278	0.0509784	0	0.452463	0	0.175531	0.191045	0	1.6475
ENSMMUG00000015394	WDR93	45.829	M2-PIT	30.709	19.8858	10.2298	31.3578	12.2182	20.8755	12.6781	15.0047	7.46602	9.98972	11.8722	21.9475	31.4259	22.6844	12.5291	52.6668
ENSMMUG00000042785	NA	45.789	M2-PIT	3.74163	1.92106	4.69009	3.04593	2.10497	4.42277	2.55183	3.56109	6.16017	3.3873	2.5706	16.6386	15.2623	17.0185	3.78876	30.6239
ENSMMUG00000043149	MFSD9	45.6076	M2-PIT	31.5083	31.7855	32.4432	19.1266	40.8699	39.9893	31.8908	27.8052	85.5377	34.2182	62.1829	30.3432	57.3261	33.163	22.9998	113.011
ENSMMUG00000013957	GOLPH3	45.5416	M2-PIT	854.529	988.537	956.431	1306	944.685	847.234	999.354	1010.3	858.778	1037.69	822.24	963.148	886.851	874.068	1150.52	1513.49
ENSMMUG00000042452	NA	45.4845	M2-PIT	0.239213	0.0932692	0.130901	0	0.248439	0.634864	0.216966	0.15032	0.0509784	0.398183	0.413126	0.65624	0.22467	0.101374	0.446222	1.51772
ENSMMUG00000013346	MEDAG	45.4484	M2-PIT	9.28958	5.19103	3.83778	3.71701	5.78746	7.8621	3.45012	4.65763	3.09368	4.5366	4.68335	5.67867	2.02111	25.3511	13.5643	35.9991
ENSMMUG00000001984	JMJD8	45.333	M2-PIT	217.023	176.43	179.442	157.062	127.802	143.113	122.196	110.013	142.005	133.054	128.604	158.095	209.304	256.535	142.597	393.889
ENSMMUG00000013879	TRMT1L	45.0687	M2-PIT	278.078	286.975	323.155	392.755	302.102	315.084	305.557	311.877	363.444	289.78	268.233	314.102	336.821	345.999	319.205	526.932
ENSMMUG00000016246	CHMP2B	45.0252	M2-PIT	325.827	460.758	467.512	760.945	510.672	485.917	690.121	664.973	378.918	635.538	552.03	451.276	381.526	398.942	535.095	1065.35
ENSMMUG00000017881	INTS6L	44.9627	M2-PIT	338.397	401.152	346.622	326.185	201.021	444.212	220.812	187.043	795.137	248.085	308.484	448.71	312.223	242.884	252.398	1079.34
ENSMMUG00000041049	NA	44.7535	M2-PIT	17.8957	14.3059	10.2321	16.6663	10.2784	18.0531	12.8258	10.6657	25.2291	15.0079	8.47754	14.4912	14.6586	18.2879	10.9328	36.1755
ENSMMUG00000022173	C1orf116	44.6923	M2-PIT	0.116045	0.0491007	0	0.0858093	0	0.234263	0.118178	0	0	0.296552	0.544265	0	0.0478249	0.847183	0.29831	1.60527
ENSMMUG00000018689	GOSR2	44.5346	M2-PIT	231.596	254.723	337.401	320.6	281.986	299.666	306.486	254.333	222.654	296.627	318.037	358.42	302.803	287.693	312.705	519.172
ENSMMUG00000039748	DLEU2_1	44.4892	M2-PIT	3.85424	3.15835	1.39343	3.57632	0.804282	1.37163	3.5402	1.86961	8.59555	2.88167	1.29831	1.51656	2.26912	1.64614	3.26465	14.3889
ENSMMUG00000005914	NA	44.4828	M2-PIT	107.207	145.38	206.347	76.7616	149.074	193.134	182.022	223.966	187.076	135.623	181.627	193.496	169.51	137.877	76.7209	267.172
ENSMMUG00000007307	SERPINA10	44.4028	M2-PIT	4.56502	2.17361	2.15254	1.248	3.87077	1.57478	0.465158	1.16262	2.13703	0.783149	0.205956	2.70862	4.46782	6.62783	1.06461	11.3458
ENSMMUG00000020671	BPIFB3	44.3807	M2-PIT	1.70162	0.249782	0.942684	0.679203	1.12135	9.31477	1.52704	0.15149	0	2.24049	1.23941	0.390382	0.289939	1.18556	0.385071	7.07715
ENSMMUG00000020452	ZNF562	44.2507	M2-PIT	199.489	173.74	183.392	248.753	171.576	143.777	198.016	190.116	171.067	150.237	148.924	187.609	150.836	228.205	182.548	472.095
ENSMMUG00000025672	SNORD49	44.1744	M2-PIT	12.8681	4.52318	4.45032	6.46386	3.37407	5.22457	3.52894	3.28377	3.84879	4.46882	6.26616	4.48343	5.85509	3.54517	3.23663	13.0789
ENSMMUG00000025109	U6	43.9581	M2-PIT	0.354558	0.165239	0	0.750469	0	0.109179	0.364564	0	0.275554	0.282048	0.277579	0	0	0.274202	0.586299	1.67207
ENSMMUG00000013588	PRELID2	43.842	M2-PIT	4.98114	9.11449	7.42753	8.16229	2.95854	6.4006	9.78951	3.48874	3.08391	3.90471	4.85848	8.97384	5.71119	5.69831	7.71768	21.7139
ENSMMUG00000044734	GNAS-AS1_4	43.7252	M2-PIT	1.64903	0.445083	0.635545	0.544394	0.316857	0.865025	0.846222	0.16006	0.285253	0.296552	1.11334	0.491351	0.506465	0.90877	0.320144	2.68627
ENSMMUG00000005280	STX5	43.7072	M2-PIT	394.393	416.939	366.705	385.77	386.376	359.144	372.883	376.268	452.135	347.221	354.955	378.386	356.975	380.273	356.357	626.998
ENSMMUG00000041590	NA	43.6834	M2-PIT	1.51417	0.54614	1.29814	0	0.806965	1.00678	0.491855	0.272929	0.229972	1.06633	0.479365	0.858293	0.804212	0.346823	0.48801	3.74652
ENSMMUG00000009238	IL1RL1	43.5732	M2-PIT	2.37734	1.58824	8.50761	1.11836	4.02108	13.627	4.81675	14.612	0.945831	4.80488	5.19949	3.46102	2.69737	2.58658	2.39909	15.356
ENSMMUG00000040841	NA	43.2594	M2-PIT	0.158285	0.10576	0.155378	0.262741	0	0.344043	0.38555	0	0.247157	0.273503	0.148258	0.272257	0.291158	0.223415	0.364075	1.29968
ENSMMUG00000020481	NONO	42.9803	M2-PIT	3260.53	2477.12	2490.12	2342.13	2345.48	2872.84	2353.22	2225.98	3393.97	2208.66	2346.26	2547.78	2830.22	2570.93	2192.91	4035.18
ENSMMUG00000023423	AMMECR1	42.696	M2-PIT	23.7444	17.4819	22.2469	26.5037	29.92	15.827	14.104	15.5101	18.274	13.0292	25.0508	15.7921	12.7653	23.9195	18.3826	44.3092
ENSMMUG00000014019	FAM217A	42.6524	M2-PIT	27.0623	21.7099	20.7036	8.9585	25.4262	50.3466	30.5068	32.6144	9.15161	39.2125	27.1902	36.1152	31.7823	39.1439	28.0852	89.1958
ENSMMUG00000048559	RMST_7	42.623	M2-PIT	0.377611	0.134951	0.130901	0	0.22043	0.626281	0.10726	0	0	0.121019	0.557816	0	0.0342239	0.0426743	0	1.26907
ENSMMUG00000010467	NUP88	42.4251	M2-PIT	291.355	264.295	250.534	254.021	183.944	235.213	204.084	184.527	410.103	190.335	182.135	247.78	466.5	237.374	204.018	628.963
ENSMMUG00000026136	Y_RNA	42.3082	M2-PIT	0.774231	0.233832	0.375796	0.336824	0.616351	0	0.253866	0.820562	0.924038	0.242655	0.533487	0.514959	0.812815	0.128064	0.76817	2.41931
ENSMMUG00000013062	FAM109B	42.3067	M2-PIT	18.6518	9.21167	16.2407	6.30193	5.17374	8.07317	9.27718	6.60121	10.3933	9.38954	12.3101	16.43	13.614	11.1481	8.2508	27.2626
ENSMMUG00000037782	NA	41.8389	M2-PIT	0.0937354	0.0599726	0.128	0.100911	0	0.230111	0	0	0	0.276547	0.152269	0	0.228358	0.129151	0	0.905757
ENSMMUG00000008940	UBE2L5	41.4441	M2-PIT	3.11181	8.45705	5.55815	1.82747	17.9856	4.63435	1.67452	2.09901	2.80372	3.54448	2.40227	9.23613	2.81251	9.46825	2.13089	25.0412
ENSMMUG00000014213	CACNA1H	40.9627	M2-PIT	1876.45	444.215	1405.94	100.942	89.2846	763.978	240.247	42.4383	37.7119	354.534	279.039	1579.28	1947.79	2530.9	177.926	4246.89
ENSMMUG00000025424	SNORD113	40.8939	M2-PIT	1.20516	1.90313	3.14683	0.269421	4.15825	7.00279	2.84239	4.02745	1.13749	4.36008	6.42544	3.73553	3.04076	2.67969	2.03233	9.11796
ENSMMUG00000048760	NA	40.5706	M2-PIT	0.193649	0.158974	0.742412	0	0	0	0	0.130816	0	0	0.157654	0.836011	1.08497	0.12857	0.108795	2.10959
ENSMMUG00000012028	TEKT2	40.3547	M2-PIT	36.1064	34.7973	42.0297	37.1866	8.96847	58.1226	17.6598	13.8708	24.114	19.8882	13.625	33.0547	40.6986	185.511	16.8121	232.76
ENSMMUG00000007068	TUSC3	40.2998	M2-PIT	2333.31	1536.48	2133.22	307.381	1601.47	2358.33	1055.6	1261.01	1448.02	1049.65	944.764	2290.69	2582.25	3813.1	508.592	5189.64
ENSMMUG00000035660	U6	40.2398	M2-PIT	0.103103	0.030745	0	0	0	0	0	0	0.053187	0.311056	0	0	0	0	0	0.63408
ENSMMUG00000005619	NISCH	40.1173	M2-PIT	2162.15	3375.04	4062.77	1672.07	2433.16	3699.24	2206.6	2343.12	3816.69	2490.4	3031.58	4012.68	4523.95	2277.21	1727.23	7549.39
ENSMMUG00000022065	IRF6	40.0921	M2-PIT	11.8911	67.0099	43.8196	9.91894	64.6297	15.6335	17.7316	10.9125	13.2212	11.1928	6.8838	15.5849	7.80083	6.30192	17.5866	223.297
ENSMMUG00000001433	RAI2	39.9417	M2-PIT	180.352	75.9133	72.5453	41.3797	77.831	81.2105	67.6613	61.2494	18.8542	74.9801	56.9648	55.1336	30.8214	107.876	48.3146	200.904
ENSMMUG00000027025	mml-mir-218-1	39.8883	M2-PIT	0	0.33107	0.356101	0.22052	0.321767	0.263313	0.117063	0.282306	0	0.505752	0.109032	0.272257	0.147917	0.038234	0.302764	1.92685
ENSMMUG00000030136	NA	39.6372	M2-PIT	0.694751	0.962839	0.737154	1.147	0.819606	0.845203	1.69774	1.03907	2.46074	1.47373	1.34738	1.02185	1.73754	1.15841	1.84665	4.75356
ENSMMUG00000047363	NA	39.4006	M2-PIT	2.16107	0.689811	1.13626	0.931379	1.14809	2.1359	0.471381	0.747205	0.295266	0.589359	1.19077	1.57001	2.28494	1.7233	0.543431	4.80659
ENSMMUG00000018068	MRI1	39.205	M2-PIT	69.2597	67.01	93.4303	86.8345	63.7214	96.3454	76.936	59.5468	98.4033	71.3684	83.4416	81.6073	86.4208	93.0805	66.7978	157.808
ENSMMUG00000016237	TXLNG	39.0345	M2-PIT	648.313	468.166	373.573	545.591	380.926	458.537	332.463	349.304	572.021	384.005	350.909	387.726	402.455	595.685	442.44	885.288
ENSMMUG00000046362	SOX21	38.9679	M2-PIT	243.931	256.383	251.719	232.202	217.766	229.531	212.059	107.951	122.689	229.321	330.907	261.744	307.018	257.365	358.161	3.16214
ENSMMUG00000002033	PRSS36	38.8473	M2-PIT	5.34565	2.66001	6.10025	3.99412	3.78656	3.49926	2.47932	1.81772	5.40381	3.80678	3.54339	6.38506	3.18645	5.57717	1.69031	12.1494
ENSMMUG00000046783	HIST1H2BM	38.7073	M2-PIT	0.425851	0.170162	0.130901	0.609702	0	0	0.660229	0	0.39472	0	0.205956	0.521052	0.0759184	0.396838	0.174932	1.85155
ENSMMUG00000003468	GADD45B	38.6063	M2-PIT	124.827	183.709	197.476	110.037	132.024	145.591	204.924	141.112	156.174	191.238	237.375	184.271	133.662	258.298	198.707	339.935
ENSMMUG00000019355	ACTL7A	38.4893	M2-PIT	1.51613	0.701366	0.250629	1.38966	0.246212	0.567354	0.828424	0.105579	1.4286	0.352213	1.31504	0.577355	0.448818	0.518835	1.10232	3.2797
ENSMMUG00000017625	NA	38.3075	M2-PIT	3.40007	1.37106	1.38462	2.28008	1.61553	1.56637	1.79632	1.65559	1.84807	1.98301	1.53697	2.92104	2.09695	2.03152	2.17427	5.26753
ENSMMUG00000008120	CRYBG1	38.3049	M2-PIT	37.8842	27.267	35.1737	47.5947	27.7222	33.6739	45.2479	25.2928	23.8078	30.3745	36.1198	28.8576	78.1767	31.319	34.4808	102.217
ENSMMUG00000037916	NA	38.1159	M2-PIT	0.210149	1.8781	5.15182	0.875783	0.613524	5.10075	0.683313	0.272059	0.16637	2.15596	0.487049	4.99435	0.637471	8.40694	1.34405	12.1115
ENSMMUG00000036951	SCARNA15	38.051	M2-PIT	1.10864	0.313901	0.605985	0.351873	0.117171	0.414068	0.44485	0.255899	0.659345	0.420686	0	0.228901	0.343047	0.470849	1.36009	2.2819
ENSMMUG00000010555	LAMP3	38.0336	M2-PIT	1.05912	0.611262	0.572362	0.343237	0.204596	0.783135	1.06289	1.72185	1.07611	0.132479	0.226774	3.07214	1.95231	1.37146	0.131595	4.88849
ENSMMUG00000001714	TXNRD3	38.0068	M2-PIT	62.373	37.186	39.6914	46.5181	52.727	62.0029	37.8427	41.3523	90.5662	46.0941	46.2622	40.1077	43.4349	30.768	43.4765	115.973
ENSMMUG00000031552	NA	37.9724	M2-PIT	2.14969	2.27199	2.84114	2.21262	3.80903	3.77908	3.24391	1.35074	2.19344	4.17709	2.32599	3.78183	2.53661	4.38823	3.21013	7.76499
ENSMMUG00000006291	PCDH12	37.5152	M2-PIT	46.3111	33.033	60.2663	27.3405	27.6858	27.3831	28.6846	30.4359	24.9732	34.5583	34.8903	36.779	36.6215	31.1765	30.0222	78.5743
ENSMMUG00000043872	NA	37.4846	M2-PIT	0	0.0319576	0	0.379827	0	0.298783	0	0.15149	0	0	0.147926	0	0.0401982	0.0392886	0.44765	0.973058
ENSMMUG00000026875	mml-mir-135b	37.3842	M2-PIT	0.103103	0.0288737	0	0	0.134673	0.233486	0	0.360004	0.549057	0	0	0	0	0.0774894	0.131595	0.955061
ENSMMUG00000014674	GORAB	37.3106	M2-PIT	105.623	115.811	92.4358	103.996	98.8734	132.712	105.57	87.8632	134.044	91.5398	93.0823	89.9787	166.677	70.7718	114.386	219.722
ENSMMUG00000014595	TYW3	37.0834	M2-PIT	136.155	105.009	97.3257	91.4776	97.5794	91.172	93.5905	86.1401	142.992	87.1006	95.6435	88.5253	116.933	125.487	96.8735	196.74
ENSMMUG00000031489	NA	37.0169	M2-PIT	29.566	35.6062	41.1358	40.5524	36.7522	34.3871	35.6385	41.9355	35.6315	34.7684	31.5986	38.8089	34.5644	40.1219	42.0962	73.2215
ENSMMUG00000018247	C12orf49	36.9535	M2-PIT	1063.74	1693.94	1719.28	1768.88	2253.4	1925.32	2077.75	2229.27	1501.3	2207.07	1845.28	1939.53	1409.15	1605.75	2054.94	408.876
ENSMMUG00000029352	NA	36.7555	M2-PIT	11.4489	3.2057	7.28149	3.70469	3.88344	8.20682	5.39439	2.70369	1.21586	4.30294	5.90609	7.87312	9.72015	10.9557	7.50132	20.3877
ENSMMUG00000041781	SNORD113	36.5018	M2-PIT	0.456245	1.03861	2.16654	0	1.2928	1.45549	1.30815	2.07796	1.00262	0.786662	1.97467	2.46156	1.79914	0.907053	0.491375	4.74309
ENSMMUG00000015843	TMEM248	36.0433	M2-PIT	1429.16	1778.01	1989.73	1086.74	1681.19	1950.88	1402.61	1461.05	1336.44	1340.25	1176.52	2115.72	1917.24	1861.31	1138.31	3040.72
ENSMMUG00000043751	HIST1H2AD	35.8178	M2-PIT	0.348248	0.129613	0.130901	0.129781	0.211189	0.109179	0.118178	0	0.672364	0.132479	0.418954	0	0.087922	0	0	1.35564
ENSMMUG00000007269	ZNF554	35.7877	M2-PIT	81.5755	85.6422	80.1673	56.3396	66.7607	86.4656	56.6365	77.892	95.7717	74.1554	68.9432	85.7823	81.5898	86.6888	64.0841	161.745
ENSMMUG00000042255	TSPAN19	35.6609	M2-PIT	15.3197	3.41846	3.11537	2.6785	2.69834	9.41436	7.12475	2.04334	0.624087	3.10276	2.62365	4.74952	3.98189	7.55666	1.955	13.6342
ENSMMUG00000022629	B4GALT3	35.5695	M2-PIT	474.988	570.659	591.066	497.134	467.132	498.628	396.6	342.956	564.638	420.099	406.077	618.117	602.992	756.712	417.938	1033.11
ENSMMUG00000048815	NA	35.1989	M2-PIT	0.0645496	0.0478551	0	0	0	0.197757	0	0	0	0	0	0	0	0.325057	0.175464	0.77676
ENSMMUG00000015711	NA	35.0522	M2-PIT	10.7646	7.19219	5.61937	6.45394	5.6886	9.60165	4.30964	4.61119	14.9097	5.88629	6.19468	3.97921	7.10367	6.00793	8.77543	20.8318
ENSMMUG00000017576	LYZL4	35.0118	M2-PIT	0	0.895424	0.69209	0	0	0.134311	0	0	0.117932	0	0	0.233552	0.812163	0.274995	0	3.59327
ENSMMUG00000000558	NA	34.9739	M2-PIT	231.012	248.505	274.964	230.429	242.867	315.925	292.795	242.281	285.597	289.882	302.962	306.631	294.126	336.846	319.155	639.082
ENSMMUG00000009655	FANK1	34.8362	M2-PIT	29.9047	24.9351	40.1059	30.677	26.8064	54.0184	21.4557	15.7881	9.04889	22.3606	25.0666	42.5952	58.0495	45.0345	16.9271	85.0021
ENSMMUG00000008818	SMARCA1	34.72	M2-PIT	1213	1190.69	1518.08	553.603	911.641	1617.23	1092.19	965.708	1086.25	783.369	1445.75	1561.74	3108.7	1292.81	579.694	3628.25
ENSMMUG00000019335	NA	34.4933	M2-PIT	0.748335	0.682545	0.386379	0.535271	0.354142	0.716864	0.699235	0.432989	0.999789	0.976783	0.921372	0.435838	0.868866	0.648589	0.977321	2.84514
ENSMMUG00000018456	PBX2	34.477	M2-PIT	1006.72	1053.69	1134.47	972.31	990.195	898.558	766.86	673.09	849.737	818.24	792.617	1113.46	1023.56	1164.21	950.405	1761.56
ENSMMUG00000031445	ZNF891	34.3473	M2-PIT	105.374	67.1051	80.5194	68.4242	51.7097	77.9748	53.7703	48.5931	89.3082	51.8631	59.2758	79.8105	87.3859	81.6324	59.7267	144.507
ENSMMUG00000018891	OR2AJ1	34.3435	M2-PIT	0	0.0559701	0.460171	0.306923	0	0.109179	0.109706	0.264914	0	0	0	0	0.263306	0.0871431	0	1.08302
ENSMMUG00000006396	ZNF630	34.1035	M2-PIT	26.4086	20.7829	14.1953	20.5573	18.5878	16.3533	19.198	13.9513	38.2194	15.973	14.3073	15.8445	17.3335	17.7938	16.9548	52.5676
ENSMMUG00000034405	U2	34.0828	M2-PIT	0.123168	0.0949957	0	0	0.0910918	0.0988785	0.109706	0.114594	0.239346	0	0.148258	0	0	0.121663	0.169428	1.17602
ENSMMUG00000020823	VCL	33.956	M2-PIT	1085.05	639.256	646.882	414.856	616.992	678.855	619.938	521.682	832.889	546.234	584.464	500.249	545.737	786.975	444.918	1160.21
ENSMMUG00000005068	NA	33.9439	M2-PIT	2.58435	0.777258	0.536095	1.099	0.855064	0.814119	0.94063	0.527897	0.735487	0.375333	0.464441	0.29279	0.560508	0.76036	1.13779	3.53848
ENSMMUG00000048300	U6	33.8575	M2-PIT	0	0.103381	0.120096	0	0.102298	0.367019	0	0.130816	0.0931814	0.110176	0.295851	0	0	1.1922	0.133337	1.71894
ENSMMUG00000005745	EYA4	33.7879	M2-PIT	54.0846	136.586	48.6203	98.5384	131.736	32.6057	97.0166	24.932	7.48488	64.648	59.7813	87.6354	48.2195	76.884	126.765	390.046
ENSMMUG00000024558	SNORD113	33.7047	M2-PIT	0.752705	0.786077	1.02891	0	0.593663	2.50847	0.51422	0.538204	0.104316	0.835408	0.665963	1.338	1.21939	0.973679	0.597643	3.63795
ENSMMUG00000012442	DDX58	33.6309	M2-PIT	211.774	116.748	138.117	115.16	156.075	170.887	158.791	163.11	109.804	128.867	128.524	129.788	98.9719	94.2713	113.003	296.238
ENSMMUG00000001656	EDDM3B	33.6224	M2-PIT	0.0869815	0.0772485	0	0	1.13718	0.305963	0.220404	0	0.133025	0	0.148258	0.163581	0.0808487	0.0506868	0.12764	1.12423
ENSMMUG00000048766	NA	33.5715	M2-PIT	0	0.237858	0.310756	0	0.252483	0.129779	0.361675	0.30298	1.15193	0.110176	0.239851	0.339151	0.224362	0.0491041	0.12764	1.93474
ENSMMUG00000013039	SLC19A2	33.5591	M2-PIT	1185.07	731.227	535.911	257.042	853.022	588.004	431.467	709.857	924.239	520.03	1081.06	508.268	581.921	522.455	411.873	1488.22
ENSMMUG00000021498	L3MBTL3	33.3971	M2-PIT	269.117	222.226	400.422	196.5	143.627	324.547	158.724	96.1767	102.949	178.389	240.862	299.774	303.135	187.18	240.177	517.101
ENSMMUG00000019436	NA	33.0651	M2-PIT	14.8233	13.4394	18.2785	9.68108	16.1792	13.0337	16.3779	22.3104	46.535	8.1216	11.273	14.0145	30.5083	20.6935	8.58366	58.7425
ENSMMUG00000047195	KCNQ1OT1_3	33.0556	M2-PIT	0.274414	0.0975208	0	0.288172	0.108891	0	0	0	0.442739	0.429031	0.117742	0.163581	0.198926	0.175258	0.108795	1.20578
ENSMMUG00000031816	NA	33.0288	M2-PIT	0.196838	0.0403306	0.120318	0.312175	0.108891	0	0	0	0	0	0	0.11235	0.0773832	0.0364564	0	0.644256
ENSMMUG00000013967	TOX3	32.919	M2-PIT	226.487	120.853	290.13	20.5393	285.91	166.796	77.6434	12.1275	22.375	94.0911	112.737	160.318	63.4367	64.0457	47.1214	332.485
ENSMMUG00000013485	KIF20B	32.7743	M2-PIT	90.1939	54.8365	63.9815	52.0746	45.7888	55.7406	50.5326	69.6097	131.664	47.2678	47.8252	56.2003	55.928	85.3415	45.8165	174.952
ENSMMUG00000045917	NA	32.5302	M2-PIT	4.12312	1.5327	0.869957	3.86454	1.58841	2.22449	2.46235	1.28972	6.80755	1.35737	1.83144	0.762293	1.6718	1.65261	3.2563	10.0636
ENSMMUG00000045414	NA	32.4795	M2-PIT	0.766301	0.526429	0.692654	0.694508	0.322727	0.317237	0.957487	0.461364	0.66686	0.242655	1.34576	0.11235	0.412171	0.435171	0.516653	2.69535
ENSMMUG00000001801	MAGI2	32.3672	M2-PIT	1075.31	1404.66	1267.27	1771.34	1047.52	1143.16	1148.47	708.292	882.029	1191.69	1144.89	1255.49	1447.06	1243.78	1494.98	544.493
ENSMMUG00000030891	HYOU1	32.2894	M2-PIT	864.266	1210.07	1417.1	1244.83	1293.13	1622.9	1500.63	1566.38	1179.13	1327.11	1112.13	1428.01	1004.4	1299.08	1091.08	2571.89
ENSMMUG00000041814	NA	32.2726	M2-PIT	0	0.0724154	0.202339	0	0.293722	0.454929	0.10726	0	0	0.124134	0	0.114451	0.161361	0.195536	0	1.03967
ENSMMUG00000015599	RNASE11	31.9747	M2-PIT	0.145315	0.144448	0	0.519122	0.143592	0	0.143168	1.02	0.698549	0.124134	0.86743	0.258457	0.0966288	0.10609	0.12764	1.59181
ENSMMUG00000010328	MEAF6	31.9575	M2-PIT	1031.4	1188.1	1264.1	675.863	1235.03	1897.38	1235.58	1762.31	883.955	1323.64	1635.56	1315.19	1169.36	1059.27	980.644	2182.64
ENSMMUG00000002923	CSF3	31.8579	M2-PIT	1.76817	0.255786	0.481887	0.663995	0.465582	0.430015	0.110698	0.291563	0.925994	0	0.593031	0.238204	0.508576	0.419574	0.0666683	2.15511
ENSMMUG00000046032	NA	31.8078	M2-PIT	9.96183	5.97391	6.10316	6.07796	4.45875	8.23872	4.75845	4.14295	11.4614	4.77399	4.81998	5.05469	8.39262	5.77115	8.05275	17.3102
ENSMMUG00000009971	CHGA	31.7601	M2-PIT	1045.41	3250.33	827.561	106.229	920.147	1509.14	1293.74	1879.58	27.2482	1612.83	2123.95	799.619	1813.92	435.119	754.85	9488.52
ENSMMUG00000011541	ASB15	31.0225	M2-PIT	0.368312	0.59968	0.22917	0.370332	0.564574	0.432622	0.487992	0.32012	5.32463	0.124134	0.315307	0.11235	0.518268	0.474105	0.131595	6.54431
ENSMMUG00000008177	PLA2G12A	30.9605	M2-PIT	130.1	124.297	158.307	140.419	117.241	118.029	148.348	112.287	234.142	122.927	160.559	142.02	143.064	115.117	120.246	256.772
ENSMMUG00000019947	C20orf85	30.9239	M2-PIT	0.442445	0.281374	0.709036	0.462332	0.255131	0.393851	0.110698	0	0.182703	0	0.39161	0.388281	0.791943	2.44569	0.125836	3.2526
ENSMMUG00000015951	ELOA2	30.8242	M2-PIT	0.25202	0.0357293	0.130311	0.250962	0.461538	0.109179	0.118178	1.0342	0.226173	0	0	0.288012	0.347748	0.0364564	0	1.10009
ENSMMUG00000044846	NA	30.2383	M2-PIT	0.326195	1.40612	1.07704	0.610572	1.93948	1.22797	0.875779	0.422249	1.11677	0.121019	0.878604	0.627444	0.77011	5.60339	0.842569	7.18551
ENSMMUG00000022355	CLGN	30.1182	M2-PIT	260.86	212.077	177.63	239.225	302.476	228.098	323.884	550.671	602.873	286.224	377.501	123.259	138.926	93.7794	248.68	811.489
ENSMMUG00000017852	PEG3	29.946	M2-PIT	9227.92	6998.47	7829.74	2309.71	9897.79	23399.4	8155.17	8277.84	3974.82	8582.57	5482.55	9774.5	5628.6	9797.86	3239.87	17486.9
ENSMMUG00000013718	TRAM2	29.9316	M2-PIT	59.9654	48.9299	41.1218	39.9195	28.296	43.0333	35.0776	25.4512	31.915	32.983	29.6584	40.405	26.124	28.558	29.8803	98.8319
ENSMMUG00000041028	NA	29.8424	M2-PIT	2.29178	1.63445	0.700217	3.70049	1.87219	0.92536	1.21789	1.03488	2.21897	1.47618	1.53031	1.29628	1.59232	1.83392	2.17774	5.86922
ENSMMUG00000039603	U5	29.7954	M2-PIT	0.545353	0.129609	0.120096	0.129781	0	0.198831	0	0.30298	0.287712	0.274557	0.356041	0.164539	0.228957	0.131565	0	1.29401
ENSMMUG00000046644	NA	29.7506	M2-PIT	2.45892	2.13422	0.78034	0.462279	1.13179	1.26231	1.1836	0.943613	0.441172	0.754019	1.16009	0.56968	1.80905	7.74305	2.88537	10.3323
ENSMMUG00000001187	MAPK15	29.7429	M2-PIT	9.95881	38.929	124.128	74.0525	50.3404	87.7648	19.8046	0.537034	0.107605	10.2427	15.8813	131.916	78.901	23.0709	3.56775	189.883
ENSMMUG00000006440	ZNF599	29.711	M2-PIT	127.8	87.3809	96.1532	91.9633	74.9066	92.3468	79.8834	81.6785	96.487	76.3311	69.7638	104.455	108.352	118.912	88.0371	159.193
ENSMMUG00000039972	STEAP3	29.5904	M2-PIT	35.3486	36.3572	56.7424	68.5506	41.3859	52.7775	37.1956	66.4004	22.9185	41.886	34.6474	67.4206	54.8279	20.0211	20.9763	97.0795
ENSMMUG00000004971	KCTD19	29.5271	M2-PIT	5.57203	2.05963	2.59419	1.25821	1.50695	6.80626	2.32322	1.06352	4.0219	3.15233	3.49613	2.31605	5.12625	10.0495	1.40489	13.277
ENSMMUG00000002953	MAGEF1	29.3582	M2-PIT	388.391	400.96	368	142.306	272.253	353.719	242.353	318.704	300.638	258.331	217.592	431.996	343.36	424.476	190.544	806.043
ENSMMUG00000037892	Metazoa_SRP	29.1231	M2-PIT	6.14441	2.00882	1.37078	0.356146	1.98124	2.9879	1.17157	1.85359	6.45078	0.998664	1.18868	1.92318	2.98089	2.07615	0.975517	8.80385
ENSMMUG00000006845	DNAJC24	28.7042	M2-PIT	92.0758	76.8004	71.0191	78.5527	120.518	117.251	100.72	131.147	122.992	86.3577	102.353	61.9846	83.4231	93.1938	83.8862	168.929
ENSMMUG00000036603	SNORA47	28.3644	M2-PIT	3.73354	2.90594	2.73817	2.92842	2.17002	1.7765	1.28759	2.82441	3.44977	1.18156	2.89389	3.9942	3.26864	3.63995	1.83121	8.30951
ENSMMUG00000042124	NA	28.2825	M2-PIT	185.949	199.066	195.711	211.066	181.242	176.933	185.301	192.722	256.291	166.912	118.493	170.13	207.922	225.973	172.594	340.114
ENSMMUG00000033677	NA	28.258	M2-PIT	1.44501	1.14716	1.62291	2.13193	1.31906	1.91477	1.03976	0.379508	1.90307	1.55592	1.19461	0.955429	1.01098	1.29277	1.4688	4.18816
ENSMMUG00000016302	L3MBTL4	28.1695	M2-PIT	100.719	112.343	100.983	96.8699	10.9925	93.1018	82.5801	52.0891	14.5716	94.5934	79.5836	156.874	112.523	72.2116	52.0299	262.578
ENSMMUG00000047386	NA	28.161	M2-PIT	1.06574	1.33079	0.766446	1.71135	1.67764	1.61228	1.1151	1.01198	1.11747	2.32254	0.619082	1.73508	1.68136	1.79346	1.21845	4.64806
ENSMMUG00000031378	NA	27.741	M2-PIT	0	0.174606	0.754705	0	0.287184	0.298783	0.36852	0.105579	0.303111	0.141024	0	0.284125	0.364598	0.553943	0	1.59717
ENSMMUG00000008286	NA	27.3814	M2-PIT	333.387	377.465	332.172	335.18	370.882	315.922	379.966	337.003	460.838	346.033	326.548	297.511	304.74	381.888	377.579	630.419
ENSMMUG00000029662	B4GALT7	27.2816	M2-PIT	139.404	176.262	193.723	123.224	204.616	219.453	190.045	192.925	172.785	195.014	219.772	221.409	188.497	180.071	146.768	282.163
ENSMMUG00000046336	NA	27.0233	M2-PIT	0.526719	0.638093	0.4283	1.4543	0.223078	0.850397	0.216966	0.282488	0.561919	1.05462	0.416441	0.521565	0.35295	0.792106	0.325903	2.81538
ENSMMUG00000000237	TBC1D1	26.8898	M2-PIT	275.925	248.584	288.403	166.551	208.214	243.632	255.197	244.379	581.595	217.032	253.155	267.127	534.205	177.974	249.162	721.49
ENSMMUG00000005603	UCMA	26.8475	M2-PIT	0.509969	6.32988	0.261802	0	0	0.348575	0.110698	0	0.3598	0.264959	0.147926	0	0.0785586	0.214522	0	42.277
ENSMMUG00000008515	NA	26.2883	M2-PIT	361.261	248.352	221.864	120.147	183.304	274.272	141.988	74.7862	18.4579	116.947	167.327	325.773	266.879	167.611	179.689	581.339
ENSMMUG00000003146	PDLIM7	25.905	M2-PIT	73.8848	52.0756	34.5467	24.6914	16.1927	54.591	62.6731	88.8511	10.4306	62.3186	95.6633	22.317	23.7088	203.951	41.9292	230.402
ENSMMUG00000043143	NA	25.7386	M2-PIT	1.51692	0.913269	1.35858	1.4834	0.321233	0.467402	1.32325	0.442547	0.832471	1.02545	0.427664	1.07562	0.756015	1.1136	0.590786	3.45409
ENSMMUG00000021653	AARS	25.7107	M2-PIT	2472.3	4190.33	3856.49	3673.49	4255.24	3568.1	4285.57	5767.9	4160.11	4435.8	4248.75	4048.89	3843.95	2933.5	3512.34	1784.9
ENSMMUG00000012116	FBXL22	25.5034	M2-PIT	8.35445	4.341	7.76472	2.0516	4.45744	8.63574	4.6576	3.85218	14.5707	5.54663	6.18779	6.92866	6.3046	6.95669	5.26274	16.7573
ENSMMUG00000021640	OPTC	25.4946	M2-PIT	2.68749	0.385138	2.93085	0.971647	0.442947	4.10715	2.13778	1.97243	2.93207	3.32589	1.62057	1.77395	2.33707	6.62629	2.15289	9.6501
ENSMMUG00000039463	NA	25.3586	M2-PIT	0.429179	2.25438	0.10117	1.11237	0.111539	2.32731	1.64367	4.75619	0.440803	2.02328	0.387777	0.558614	0.363923	0.370952	0.602129	7.50579
ENSMMUG00000012892	TNFSF15	25.2074	M2-PIT	2.5148	0.234079	0.755094	0	0.331008	0.976501	0.36852	0	0	0	0	1.32118	0.0548323	0.477495	0.689066	2.23731
ENSMMUG00000041705	NA	25.1557	M2-PIT	8.99622	13.0045	12.4116	11.5927	12.9881	7.119	12.5534	16.0517	6.01057	12.7252	12.2754	11.8783	14.5017	11.0627	15.251	1.85997
ENSMMUG00000040247	IZUMO1R	25.0969	M2-PIT	0.594481	0.638158	0.767798	0	0.575556	0.765458	0.457752	0.15032	0.176946	0.874092	0.535678	1.15661	0.575272	0.273908	0.133337	2.74504
ENSMMUG00000040077	Metazoa_SRP	24.5802	M2-PIT	1.81618	1.59582	1.64687	1.93248	1.96566	2.09548	1.48749	0.847735	2.27103	2.31515	2.0908	0.900846	2.17986	1.57989	1.39502	5.15967
ENSMMUG00000020537	AK9	24.5104	M2-PIT	14.4752	22.0211	18.6684	54.6994	21.7175	30.7221	23.614	24.4513	20.1535	14.1822	13.8157	22.1103	19.1438	89.842	12.347	96.3882
ENSMMUG00000040848	PVT1_5	24.0886	M2-PIT	1.55351	0.775194	1.34361	0.563137	1.03401	1.44523	1.42099	1.83539	1.92337	1.54539	0.296516	1.45299	0.899227	0.482642	0.580602	3.34254
ENSMMUG00000047051	TRBV7-3	23.9505	M2-PIT	0	1.33871	0.809876	0.131371	0.246212	4.07903	4.46096	6.47301	1.55538	2.42035	0.725742	0.120544	0.419722	0.214004	0.716622	6.10141
ENSMMUG00000007485	ZNF555	23.6285	M2-PIT	119.384	93.8772	91.4787	141.117	80.0891	98.3847	85.0668	92.7879	134.64	84.0205	81.3657	94.99	93.2615	108.707	112.186	177.736
ENSMMUG00000006677	CREBL2	23.6284	M2-PIT	273.962	393.525	391.202	510.641	377.007	480.427	504.938	478.668	390.215	498.745	427.081	415.812	345.151	417.33	505.876	643.172
ENSMMUG00000009201	ABHD12	23.516	M2-PIT	737.956	1394.69	1321.59	1455.62	1271.77	1117.54	1474.7	1890.66	912.994	1427.49	1172.84	1790	1548.83	1344.94	1219.54	450.946
ENSMMUG00000009659	CILP	23.5092	M2-PIT	1.89727	1.40801	2.33762	0.100911	1.33427	3.67128	4.3773	0	0.527447	1.4094	1.19569	1.85207	0.718343	5.48295	2.5088	6.93479
ENSMMUG00000029358	SAV1	23.4335	M2-PIT	230.814	244.835	217.704	340.845	241.697	195.666	244.363	235.686	208.516	240.227	197.026	224.516	210.145	241.713	267.127	120.003
ENSMMUG00000019786	MYLK3	23.4158	M2-PIT	2.49473	9.26072	6.01606	3.66708	3.36809	13.9712	9.28644	9.41853	0.453441	5.1836	2.80212	2.6646	11.2135	4.63119	1.47313	27.093
ENSMMUG00000002426	MYL7	23.3924	M2-PIT	9.52048	8.48389	9.31557	1.47659	9.22548	15.4883	8.36674	8.81162	12.8905	6.93246	8.12492	10.8847	9.30744	4.52566	2.69296	29.1162
ENSMMUG00000020877	CHPT1	23.2761	M2-PIT	875.701	751.472	783.871	487.867	598.288	572.142	770.323	454.037	382.079	526.429	723.698	799.704	902.428	877.8	863.05	164.607
ENSMMUG00000011171	TFB1M	23.2563	M2-PIT	211.059	155.534	168.05	155.121	201.338	154.484	145.995	145.507	170.925	150.974	232.889	173.204	174.96	148.694	145.602	220.988
ENSMMUG00000042695	NA	23.0784	M2-PIT	7.78692	3.27661	5.43204	1.16885	1.6799	4.038	3.1271	4.69138	5.20146	3.29167	2.97411	2.37405	1.74827	7.40596	2.18828	9.61087
ENSMMUG00000016072	C3orf52	22.7288	M2-PIT	13.4538	27.6206	16.8815	1.95609	15.1397	8.70117	28.0493	68.1945	12.9245	3.3114	5.30581	22.6119	13.2766	9.77354	4.38632	79.617
ENSMMUG00000004209	ESD	22.6685	M2-PIT	421.933	522.187	654.018	476.277	562.309	631.481	615.732	581.19	457.73	521.156	522.189	595.178	640.729	577.663	515.367	881.442
ENSMMUG00000018994	UBE2L3	22.4805	M2-PIT	1151.98	1813.35	1680.85	1890.38	1674.77	1517.04	1836.73	2001.67	1478.03	1809.34	1835.49	1777.48	1803.2	1462.62	1780.32	1111.68
ENSMMUG00000046796	GNAS-AS1_5	22.1331	M2-PIT	0.0937354	0.0661507	0.285689	0	0	0.34609	0.337467	0	0.111819	0.141024	0.152269	0.120544	0.24206	0.163168	0.0666683	0.777957
ENSMMUG00000021034	C6	22.13	M2-PIT	5.52511	1.91106	6.59885	1.68152	1.60418	4.90281	4.7943	0.449361	9.28189	2.77459	4.70918	2.41564	1.95589	3.15625	0.788343	10.1979
ENSMMUG00000042923	NA	21.9099	M2-PIT	0.206206	0.147386	0.686088	0	0.331968	2.56537	0.518914	0.397142	0.148694	0.141024	0.234288	0.622135	1.1234	1.85868	0.493334	2.81888
ENSMMUG00000014950	CATSPERB	21.8949	M2-PIT	6.07676	4.52086	2.56904	3.10403	1.65985	2.05218	3.01815	1.83566	0.759761	2.72174	1.22654	4.52285	5.48808	2.4488	2.08018	11.7367
ENSMMUG00000015377	CASC1	21.6406	M2-PIT	261.765	224.072	304.97	129.771	138.78	219.232	150.59	171.399	92.6969	137.226	162.15	413.798	344.959	154.862	143.025	470.17
ENSMMUG00000012870	HDGFL1	21.6018	M2-PIT	0	4.75	0.10117	0.0858093	0	0.467453	0	0	0	0.265704	0	2.41252	0	0.191356	0.367498	15.6874
ENSMMUG00000041799	DYNLL2	21.5884	M2-PIT	3388.76	6066.5	5743.37	4848.02	6664.37	5764.84	6391.2	9056.38	5352.1	7071.82	7250.57	6002.61	4210.86	6917.94	6805.03	2357.98
ENSMMUG00000024018	SNORA7	21.4177	M2-PIT	6.18964	3.68502	3.5081	4.27392	2.45411	4.27342	1.90888	2.10066	5.7855	2.36591	1.80447	2.26556	5.06689	3.74843	3.70703	9.50529
ENSMMUG00000046259	MAGEH1	21.2113	M2-PIT	1453.9	1198.85	1417.15	848.826	1204.37	1669.23	1181.3	1108.82	1019.44	1175.47	1092.71	1635.83	1696.42	1130.75	890.787	2015.2
ENSMMUG00000005092	ARHGEF2	21.1709	M2-PIT	1811.09	1697.13	1623.05	2755.66	1006.78	718.03	1381.19	990.282	1273.73	1436.39	808.267	1357.13	1298.99	1954.17	1768.66	499.44
ENSMMUG00000018069	DCAF16	21.0255	M2-PIT	466.347	508.265	514.368	768.528	347.559	472.172	391.609	430.976	706.749	414.08	351.474	565.05	759.391	454.955	491.869	953.915
ENSMMUG00000009128	DLG5	21.013	M2-PIT	535.747	601.094	608.578	449.105	926.965	583.316	563.412	533.382	462.343	370.707	404.14	508.603	592.68	282	302.49	1157.78
ENSMMUG00000002724	PNLIPRP1	20.9955	M2-PIT	0.529915	3.31715	4.79705	0	1.60716	3.75743	0.680092	0.751202	0.157528	1.82577	1.30448	5.73543	4.56295	4.33803	1.28506	10.11
ENSMMUG00000002745	ARHGAP40	20.92	M2-PIT	1.39157	1.74553	7.31082	0.131371	0.204596	6.53051	0.265302	0	0.408247	0.96104	2.6783	7.89545	1.85163	1.86208	1.26405	7.68565
ENSMMUG00000020826	C12orf76	20.9038	M2-PIT	150.914	282.111	229.185	399.249	300.638	285.667	374.117	325.319	245.131	380.675	375.382	230.126	237.808	283.537	323.643	82.3357
ENSMMUG00000009223	PPP1R15A	20.7842	M2-PIT	599.125	423.258	426.235	469.743	373.256	317.98	298.725	319.741	459.993	293.607	261.232	299.354	279.593	320.487	340.678	693.01
ENSMMUG00000007757	ESYT3	20.7558	M2-PIT	65.7583	149.859	211.236	18.1117	77.8226	235.27	81.8097	87.342	17.1823	102.677	127.743	149.71	189.53	142.387	67.2032	350.541
ENSMMUG00000019573	TIMM8A	20.7242	M2-PIT	231.224	238.678	223.576	181.722	276.991	205.291	268.77	294.212	199.863	270.747	307.738	231.451	252.908	266.899	309.655	99.7438
ENSMMUG00000040123	COL28A1	20.6436	M2-PIT	14.3887	10.9842	10.155	8.69272	8.51361	16.7599	13.7045	11.6999	6.37255	10.853	13.2874	10.2335	12.7835	7.63612	6.02157	23.2307
ENSMMUG00000006493	RASD1	20.3239	M2-PIT	165.465	983.359	787.282	68.6782	789.414	274.938	206.401	89.3137	80.233	115.629	288.172	810.84	479.588	298.304	52.4418	2729.4
ENSMMUG00000038966	EIF2AK4	20.2608	M2-PIT	499.996	539.269	612.081	457.998	748.393	643.725	553.316	684.448	629.923	505.715	474.24	670.171	468.243	506.639	508.494	766.271
ENSMMUG00000013187	TUBB1	20.2195	M2-PIT	41.2698	21.6193	23.6568	22.379	17.8702	25.6338	17.4815	21.5099	32.3887	19.6104	21.2507	28.3473	29.2122	27.8605	27.6687	45.1254
ENSMMUG00000046090	Six3os1_6	20.0993	M2-PIT	1.97487	0.0265904	0.155378	0.21718	0.493705	8.89345	0	0	0	0.34137	1.42638	0.621703	0.174148	30.1168	5.96904	28.9788
ENSMMUG00000035470	U7	20.0646	M2-PIT	1.00324	0.508518	0.711818	0.786634	0.22043	0.913097	0.689555	0.265639	2.23239	0.242655	0.5964	0.553779	0.25749	0.740788	0.513594	2.79324
ENSMMUG00000013015	VOPP1	19.7934	M2-PIT	1204.49	939.857	1011.66	149.592	1639.61	766.292	507	333.834	523.745	575.467	939.144	1144.51	630.924	373.986	475.389	1998.5
ENSMMUG00000003787	EXOC3	19.5071	M2-PIT	613.66	941.046	907.945	1028.29	941.598	893.4	1103.91	1240.99	821.648	1064.04	938.398	873.662	775.782	810.115	910.967	506.228
ENSMMUG00000038791	NA	19.4885	M2-PIT	7.62579	5.84775	4.65013	4.70406	4.23306	4.79253	5.48133	4.52366	10.4027	5.60208	5.12741	4.67801	4.80359	3.74711	4.12932	15.0764
ENSMMUG00000048372	MAPK1IP1L	19.3212	M2-PIT	880.854	598.252	712.379	621.77	533.004	610.282	503.546	426.804	677.069	482.654	545.482	678.873	550.105	619.466	524.664	919.594
ENSMMUG00000019398	BAALC	19.173	M2-PIT	2971.06	4387.87	4442.23	2795.43	5108.64	4103.63	4621.46	4144.69	2232.13	4202.48	5393.05	4733.2	5873.2	3059.79	5213.25	1023.75
ENSMMUG00000030369	NUPR2	19.0639	M2-PIT	21.2399	12.2934	16.1621	7.41787	10.9141	22.3269	14.4359	12.5227	19.8301	10.624	14.2315	20.1115	21.5679	22.3756	10.6937	31.9083
ENSMMUG00000042866	NA	18.6249	M2-PIT	1.22026	0.562099	1.93454	0.667405	0.398569	1.16303	1.26566	1.0473	0.101933	1.27578	1.23509	0.942587	1.26702	4.31826	0.814396	4.5759
ENSMMUG00000036017	SNORD113	18.3427	M2-PIT	1.6208	1.87125	2.51242	0.471243	2.83727	8.24134	2.37764	2.2879	1.68402	2.86099	3.90188	4.78232	3.75403	2.10018	0.952574	7.57856
ENSMMUG00000017344	USP48	18.2741	M2-PIT	1057.05	1066.87	1015.48	1092.32	1003.62	1000.38	897.599	1048.79	1427.35	912.712	836.843	1060.65	1088.93	1437.08	958.543	1640.02
ENSMMUG00000002985	GBF1	18.2232	M2-PIT	1246.62	1311.75	1531.75	1009.63	1489.6	1313.91	1093.07	1082.09	1622.86	1100.35	2256.13	1495.57	1330.94	1280.04	1031.96	2052.54
ENSMMUG00000044958	ADGRG6	18.1224	M2-PIT	354.878	261.566	186.512	207.074	641.23	114.925	182.509	152.518	62.2413	204.066	164.216	102.51	86.0673	209.486	250.161	537.206
ENSMMUG00000049113	IGFBP6	18.0231	M2-PIT	376.304	186.734	137.168	70.0805	56.0221	71.1496	155.83	188.458	33.1324	128.705	110.24	131.274	89.277	327.608	144.798	456.306
ENSMMUG00000048536	NAT8	17.829	M2-PIT	1.63403	3.51508	7.048	3.67001	4.53236	5.71469	9.53999	9.29436	8.31558	8.09155	3.85917	6.66908	8.15407	5.27471	1.67819	14.0979
ENSMMUG00000006936	GIPR	17.7498	M2-PIT	0.817052	0.996934	8.71866	3.23321	3.57319	13.4461	12.9222	23.6687	1.06442	12.7325	7.13654	3.51627	2.82961	40.3822	2.92213	41.9274
ENSMMUG00000048906	NA	17.4818	M2-PIT	3.8905	6.14471	6.41194	7.86547	7.29395	4.42509	11.4729	14.6075	5.1244	10.9877	9.69524	7.93592	7.56969	7.08122	5.66272	24.6353
ENSMMUG00000019883	RBM20	17.2989	M2-PIT	59.7552	58.7775	103.517	31.5588	113.354	59.4747	80.5696	169.864	64.6393	96.7404	46.8676	26.0673	26.606	236.804	63.1837	257.252
ENSMMUG00000042727	HIST3H2BB	17.1801	M2-PIT	12.5392	9.54083	12.7314	7.17096	10.7489	8.78006	6.57184	4.64111	28.2793	7.85116	8.91695	11.3243	11.3502	17.6786	6.21013	30.5452
ENSMMUG00000023307	C9orf84	16.828	M2-PIT	4.22309	1.27648	1.08496	1.48208	0.462177	1.62103	0.227761	0.272059	2.73741	0.999742	1.10113	0.899774	2.19613	1.89863	1.08202	4.52865
ENSMMUG00000017815	NIPAL2	16.2017	M2-PIT	94.7921	86.5006	98.5233	12.3468	109.336	88.9669	56.4969	100.869	212.43	35.3948	40.45	87.1799	87.8158	66.8018	30.4626	241.127
ENSMMUG00000020780	CNTFR	16.0388	M2-PIT	484.976	603.016	666.38	369.332	413.557	618.128	513.958	314.894	917.993	508.448	770.028	693.708	837.718	659.148	1276.5	84.2399
ENSMMUG00000048160	NA	15.9425	M2-PIT	3.10058	3.87684	11.1656	0.851017	3.80672	12.589	6.25734	9.63696	17.0223	3.27312	3.3306	8.05711	5.4057	0.986958	1.27689	18.5461
ENSMMUG00000044486	ATP1B2	15.7042	M2-PIT	6563.79	4518.9	4039.15	1634.88	6094.88	5046.06	4827.92	3503.68	6963.05	5214.94	6742.03	3939.12	4031.14	3851.18	5674.23	1412.29
ENSMMUG00000017245	P2RY14	15.6772	M2-PIT	19.9553	25.0591	21.2085	16.369	29.0665	16.6353	17.2419	16.5198	11.5702	31.2313	24.7332	17.6443	15.5226	31.8243	30.7756	4.4069
ENSMMUG00000030170	TMEM209	15.3049	M2-PIT	97.5049	92.2447	86.9808	117.469	76.0408	86.8464	100.74	83.8102	89.5147	88.8124	72.9314	72.7584	76.4304	80.7417	98.3894	163.252
ENSMMUG00000010858	P4HA2	15.2098	M2-PIT	218.693	141.893	152.655	75.0402	163.691	245.859	132.223	28.6555	56.9516	153.756	203.045	248.349	216.379	138.025	127.492	289.582
ENSMMUG00000000292	CACNG6	15.1069	M2-PIT	26.086	40.5977	54.0416	3.23329	0.336982	8.3151	2.06658	1.30577	0.0930309	0.53316	0.814109	101.757	48.8428	1.77061	0.869397	126.557
ENSMMUG00000023772	ZW10	15.0526	M2-PIT	294.308	294.281	280.806	314.308	279.658	279.245	293.646	352.103	395.041	289.063	385.904	291.957	306.721	298.525	297.503	449.657
ENSMMUG00000008077	DYNC2LI1	14.7036	M2-PIT	364.016	319.495	339.055	267.921	354.177	388.231	283.693	372.951	211.886	284.648	323.591	411.273	371.094	376.259	270.299	506.305
ENSMMUG00000005747	ASCL1	14.6493	M2-PIT	135.46	307.626	357.05	241.365	176.822	192.51	235.942	116.557	96.6719	202.938	208.003	316.616	229.022	105.524	437.494	574.047
ENSMMUG00000013578	DENND3	14.5167	M2-PIT	269.074	272.926	173.922	110.978	175.335	216.673	131.239	117.588	92.3237	138.447	186.401	201.57	114.329	210.943	154.993	521.839
ENSMMUG00000012677	KDM4B	14.4324	M2-PIT	504.178	511.169	517.717	700.741	686.923	352.536	426.039	346.839	562.243	436.925	355.15	491.736	612.552	437.729	451.485	784.477
ENSMMUG00000001350	HERPUD2	14.4276	M2-PIT	499.222	553.37	502.353	678.441	471.123	440.808	488.307	462.528	573.214	470.249	464.633	459.409	463.834	526.895	684.984	361.47
ENSMMUG00000013447	AP4M1	14.4024	M2-PIT	250.614	288.265	251.534	188.053	274.605	245.27	217.822	244.341	275.269	217.806	222.643	299.583	250.37	217.931	196.907	449.427
ENSMMUG00000002398	NA	13.9968	M2-PIT	2.2666	2.02178	3.40492	2.60774	0.904485	7.44243	2.80541	2.23949	0.371534	2.37795	4.60249	4.04734	2.28037	0.483303	1.76476	6.60617
ENSMMUG00000001393	GNMT	13.8888	M2-PIT	73.911	56.4157	41.8147	27.8874	21.7004	68.1247	27.6513	24.3799	26.5482	35.6822	35.4309	33.2678	40.4134	31.3986	29.293	121.055
ENSMMUG00000040240	NA	13.7454	M2-PIT	116.639	158.779	213.589	47.8749	289.085	165.054	73.5758	87.8396	27.0691	116.147	160.899	291.817	279.361	112.904	107.407	397.815
ENSMMUG00000043748	SLC25A37	13.4156	M2-PIT	646.61	456.163	305.273	419.279	327.728	305.781	299.661	249.683	308.481	338.598	337.168	253.835	395.082	517.502	465.696	744.341
ENSMMUG00000012008	PTPRN	12.9593	M2-PIT	2758.21	3845.04	4304.72	2527.48	3053.71	4567.17	2780.95	2948.34	2626.67	2800.08	2906.96	4075.83	3279.47	4161.54	2102.81	6462.12
ENSMMUG00000012229	MYO3A	12.871	M2-PIT	63.9217	4.36208	5.77546	3.11978	3.93377	57.0142	1.99544	1.49077	0.905976	18.6948	3.73518	3.62968	2.22098	115.494	11.5491	95.3107
ENSMMUG00000021204	UPRT	12.829	M2-PIT	65.1088	67.4986	84.5136	41.0235	94.6725	104.354	76.6985	83.6837	56.7029	72.1961	90.3517	73.2717	81.7309	79.8366	57.1674	110.933
ENSMMUG00000042914	NA	12.7149	M2-PIT	3.85844	61.9204	14.599	3.74743	1.74711	4.92999	0.82873	0.670132	0.346614	1.38481	1.61039	18.2345	4.61598	2.32223	1.9594	170.132
ENSMMUG00000015156	CCDC24	12.7131	M2-PIT	82.8385	98.4589	102.214	89.249	95.7295	124.68	99.6095	85.057	23.1222	93.1508	82.8834	115.319	80.6559	72.4889	80.8694	175.15
ENSMMUG00000045531	SLC35G1	12.6361	M2-PIT	28.8006	22.981	29.1427	24.9193	35.4816	29.7799	35.6687	40.2887	60.4081	28.8207	32.4701	21.8156	24.1773	26.7756	28.8642	60.4805
ENSMMUG00000017696	EIF2A	12.5928	M2-PIT	1060.48	1047.6	949.783	810.044	950.488	914.615	918.219	1171.15	1380.02	897.286	834.992	1011.81	1068.53	1016.39	864.494	1563.05
ENSMMUG00000049198	NA	12.2674	M2-PIT	1991.35	2346.55	1992.42	3914.75	1934.25	1182.62	1789.81	1469.55	3974.08	1884.94	1187.14	2141.1	2125.7	2176.99	2614.32	589.654
ENSMMUG00000018725	MDM1	12.1696	M2-PIT	323.449	269.853	287.162	271.152	154.964	254.196	186.098	168.748	277.664	195.013	206.533	386.622	369.497	262.008	224.543	446.023
ENSMMUG00000018001	NDP	11.8009	M2-PIT	243.712	260.892	205.524	340.586	217.317	232.075	231.934	299.269	565.434	284.205	311.371	245.679	276.585	367.555	533.99	2.64876
ENSMMUG00000023717	MIER2	11.5964	M2-PIT	143.811	140.363	144.732	166.075	111.106	139.166	150.969	129.386	131.214	142.015	139.135	141.849	121.868	134.7	128.196	205.695
ENSMMUG00000014824	SIX3	11.5463	M2-PIT	5.905	0.651541	0.516099	3.3821	1.73063	60.6446	0.125319	0	0.058702	7.7678	13.4522	4.94299	1.64141	217.726	26.0071	172.586
ENSMMUG00000003984	ISL1	11.3173	M2-PIT	2.84825	0.0434796	0	1.88809	0.431519	131.533	3.47569	0	0	5.55752	0.304538	0	0	112.036	5.1548	89.1273
ENSMMUG00000016955	RIIAD1	11.0443	M2-PIT	88.2713	33.1079	57.3698	9.35573	37.7908	49.1847	23.585	31.3687	14.8408	22.1635	42.6335	63.5748	51.5991	102.934	25.6485	99.2647
ENSMMUG00000007140	MOK	10.7942	M2-PIT	99.3384	93.0081	83.7369	144.743	70.2265	75.3107	59.1004	52.5498	58.8655	74.2828	65.9091	78.608	122.473	116.034	86.5873	151.483
ENSMMUG00000011660	CXXC4	10.4933	M2-PIT	626.625	557.496	584.715	100.557	511.324	1076.08	384.051	363.433	178.888	517.644	647.143	461.904	372.565	454.922	441.573	985.556
ENSMMUG00000016676	OTX1	10.2675	M2-PIT	46.9781	41.3577	38.9047	44.0701	48.5401	34.1536	0.523124	0	0.058982	52.6265	43.3887	41.1394	41.5195	13.2699	44.3809	0.376094
ENSMMUG00000020053	MBTPS1	9.56566	M2-PIT	1321.12	1344.31	1443.85	1251.02	1138.39	1576.71	1099.15	890.368	1367.06	1125.72	1042.84	1612.76	1547.06	2330.44	1029.57	2229.89
ENSMMUG00000006491	MED9	8.64498	M2-PIT	585.667	1925.45	1534.81	402.753	1463.53	732.742	655.067	533.504	484.265	519	750.134	1500.62	1160.18	941.625	397.615	4077.34
ENSMMUG00000006438	CKAP4	8.64086	M2-PIT	338.688	288.774	299.958	126.566	272.464	319.129	261.366	290.955	234.392	225.054	219.342	318.417	206.529	105.159	167.895	478.264
ENSMMUG00000001273	CLBA1	8.60797	M2-PIT	155.982	179.018	256.352	61.4357	145.705	172.943	97.1864	92.6067	67.6268	96.3421	113.539	260.753	220.464	173.144	62.1107	343.771
ENSMMUG00000010164	VGF	7.97692	M2-PIT	1172.67	1665.39	1375.54	50.6272	1150.68	2275.94	687.646	964.931	121.596	783.692	474.58	1302.35	326.903	2200.97	300.104	3558
ENSMMUG00000010640	ERLEC1	7.92674	M2-PIT	1657.94	2154.65	1862.78	1203.84	2046.3	1897.72	1563.95	2098.78	1244.01	1609.37	1506.98	1886.48	1928.92	1810.33	1431.63	3396.33
ENSMMUG00000003797	USP20	7.01672	M2-PIT	663.718	724.44	763.916	552.437	712.717	898.39	697.39	710.479	759.126	711.278	717.059	766.607	654.902	700.345	534.466	962.086
ENSMMUG00000008714	ADORA1	6.67526	M2-PIT	238.734	925.927	745.42	1971.59	1673.29	539.906	1219.71	1223.21	996.031	1236.19	829.226	885.934	1029.83	1053.72	1510.72	64.123
ENSMMUG00000047800	NA	5.52808	M2-PIT	1241.5	1039.45	1082.57	1338.4	1027.63	1227.92	1715.54	1354.33	1071.95	1503.52	1716.66	1258.39	1354.18	1443.24	1766.82	213.276
ENSMMUG00000031965	ALAD	4.204	M2-PIT	340.07	534.751	488.274	727.252	609.743	538.533	666.945	682.755	765.466	621.778	447.245	417.939	482.758	824.83	548.271	246.885
ENSMMUG00000009773	KDM1A	4.01735	M2-PIT	1033.77	1031.95	1156.77	627.338	740.093	1026.07	748.26	864.153	952.429	796.451	959.065	1140.13	1158.92	881.553	670.484	1407.42
ENSMMUG00000005174	DSCAM	3.67237	M2-PIT	395.469	390.57	339.879	118.641	278.574	310.217	145.484	172.32	83.8874	191.178	231.814	225.308	305.42	177.477	140.761	656.58
ENSMMUG00000002230	ADCY5	111.131	M6-STR	1197.18	1123.12	1672.53	1702.16	1274.93	1468.02	1334.62	1075.61	498.073	1467.72	1741.44	1506.86	1145.03	11034.5	1515.31	1288.13
ENSMMUG00000001405	PPP1R1B	109.703	M6-STR	855.305	1341.8	1289.48	731.82	1390.35	947.282	1301.93	1047.7	2012.83	1258.34	1669.39	1529.17	865.811	23853.5	2446.75	25.4807
ENSMMUG00000021338	CA12	108.633	M6-STR	74.6276	71.2173	200.692	56.5135	473.133	22.8969	21.6693	21.5906	101.362	19.3727	47.5579	31.426	314.148	5517.24	145.379	409.316
ENSMMUG00000000111	PDE1B	107.074	M6-STR	880.781	911.497	1009.02	47.2681	716.222	463.178	339.895	514.275	179.278	281.317	342.272	1012.47	705.069	6692.02	228.957	11.2124
ENSMMUG00000015959	ARPP21	106.454	M6-STR	2736.89	4834.21	6211.8	364.777	796.081	1045.31	857.239	1572.09	2758.65	606.307	661.847	5431.22	2569.02	43235.6	3141.13	149.966
ENSMMUG00000011514	COCH	105.708	M6-STR	560.19	262.423	460.981	66.2489	338.602	388.778	170.779	172.706	138.086	167.848	141.646	253.817	184.206	5518.07	209.854	342.79
ENSMMUG00000014763	GPR6	103.736	M6-STR	3.79424	13.1815	11.3499	1.42805	2.5265	45.2787	12.9175	1.30151	1.09483	3.23488	0.172061	12.6303	7.0429	1232.04	28.7554	53.0199
ENSMMUG00000000261	ADORA2A	103.225	M6-STR	50.2551	44.1953	40.2403	42.4532	50.4717	47.0612	48.0423	34.1092	26.2982	69.1728	56.6742	29.4078	30.2105	4766.05	156.011	43.2961
ENSMMUG00000005147	DRD1	101.187	M6-STR	39.0812	614.356	220.678	33.4041	370.009	145.187	35.9108	16.6667	11.9379	58.4839	44.2446	876.545	144.249	4901.36	149.21	24.1873
ENSMMUG00000020687	CCDC88C	100.315	M6-STR	159.74	170.707	443.633	342.35	155.744	175.841	238.969	175.691	35.1962	193.879	189.546	286.072	159.046	2398.4	237.674	539.591
ENSMMUG00000005196	TPBG	99.7677	M6-STR	498.26	225.934	59.5101	231.675	62.6199	148.056	239.003	55.2606	28.6852	230.777	491.345	71.4271	79.1816	3417.55	140.225	117.156
ENSMMUG00000014823	TAC1	99.7663	M6-STR	85.815	431.763	149.866	32.4456	139.328	1044.18	559.87	1.8528	29.9024	786.813	57.2213	158.44	233.962	5621.07	264.909	82.191
ENSMMUG00000019807	RGS14	99.4168	M6-STR	129.964	547.458	1719.14	405.198	41.0126	255.498	73.3741	44.5544	21.4753	61.1778	81.2503	2334.93	2470.54	10365.2	335.412	184.754
ENSMMUG00000012924	ANO3	98.5317	M6-STR	1614.59	1468.17	1456.03	65.8631	27.5377	214.945	356.788	771.185	40.6435	106.284	38.1338	2374.84	1610.9	17709.8	529.923	44.3784
ENSMMUG00000038996	SYNDIG1L	97.874	M6-STR	92.5972	73.7388	326.884	13.1216	3003.94	268.279	160.524	551.635	128.645	395.523	408.499	55.9588	28.322	12853.2	902.14	3.12811
ENSMMUG00000009236	RIC8B	95.7212	M6-STR	768.581	798.022	675.318	550.792	721.17	807.441	534.195	526.491	903.766	606.411	608.216	691.363	747.975	3091.77	684.207	791.19
ENSMMUG00000007133	PTPN5	95.429	M6-STR	606.586	2107.39	2001.89	140.57	916.189	1402.45	514.773	621.024	159.868	809.367	487.244	2039.48	1136.38	12042.3	699.916	170.531
ENSMMUG00000013789	PTPN7	94.1742	M6-STR	6.14802	2.20409	4.45562	17.2937	2.44503	3.62367	14.9315	6.35687	2.28197	4.82744	6.49487	3.64017	4.10295	225.534	12.7071	4.70304
ENSMMUG00000022589	PMEPA1	91.5995	M6-STR	1341.52	1048.61	862.294	260.042	751.615	908.664	673.957	421.027	131.833	843.092	883.649	887.355	672.404	4272.09	813.497	729.85
ENSMMUG00000005851	BSPRY	90.8868	M6-STR	2.86083	7.48756	12.2018	3.75307	57.3725	6.20556	4.33826	1.02653	84.6347	2.85741	7.03091	8.28728	3.45415	709.52	31.4158	175.136
ENSMMUG00000046303	GPR88	90.8635	M6-STR	67.2071	257.655	372.096	33.5932	31.4521	141.676	1262.01	53.6087	6.53509	33.3229	28.794	289.547	162.201	11057.2	223.94	14.1409
ENSMMUG00000030779	NA	90.7493	M6-STR	0.361312	0.122559	0.513096	0.100911	0	0.547406	0.10726	0.141244	0	0.264959	0.616834	1.18949	0.205358	33.1091	2.86434	0
ENSMMUG00000017478	TESC	88.5411	M6-STR	139.04	206.942	250.299	28.1297	27.0659	53.6894	66.4569	118.289	89.9247	80.4593	58.1086	286.777	180.904	1143.09	112.845	83.5728
ENSMMUG00000016931	KCNK2	86.1231	M6-STR	345.42	172.711	291.12	94.9095	306.506	323.645	154.393	23.2848	31.2241	198.125	56.7471	545.349	107.671	1433.75	133.281	35.6717
ENSMMUG00000048855	GNG7	86.0014	M6-STR	72.1677	110.074	142.423	337.179	138.893	90.7984	234.344	166.018	76.0598	200.849	135.73	118.604	165.045	1277.73	253.935	75.0379
ENSMMUG00000021794	CFAP73	85.799	M6-STR	149.379	247.948	431.756	231.653	120.453	197.893	148.81	99.3562	130.211	145.56	113.921	356.864	250.779	1264.63	175.938	141.731
ENSMMUG00000021795	DDX54	85.3124	M6-STR	379.615	476.321	775.011	487.266	308.535	396.631	374.653	275.273	361.903	347.525	296.604	650.755	474.456	1830.89	413.095	363.178
ENSMMUG00000014521	RGS9	85.2264	M6-STR	77.481	29.9534	36.0394	89.0028	63.4601	191.291	143.374	48.8015	225.744	90.3797	109.757	30.6621	41.3035	1943.12	132.697	574.365
ENSMMUG00000003834	BATF	85.1459	M6-STR	0.845459	19.369	8.76464	2.06779	1.47696	8.53032	2.17576	0.316737	0.126455	0.384733	2.81399	13.8147	18.5169	157.946	6.81318	1.21271
ENSMMUG00000031111	LRRC10B	83.8431	M6-STR	12.402	9.33455	27.3736	21.6902	6.90113	11.8368	9.47092	4.00408	3.31141	8.34463	10.3494	26.6132	85.5343	512.686	25.0303	106.193
ENSMMUG00000021932	ARHGAP27	82.7366	M6-STR	93.1764	75.343	150.857	137.721	102.075	120.474	197.263	154.402	35.3529	191.791	183.409	71.8033	73.4687	723.514	210.583	156.571
ENSMMUG00000022598	RASGRP2	82.4981	M6-STR	678.248	208.822	167.175	65.9865	593.055	228.043	215.261	318.183	175.766	252.321	202.331	118.418	153.335	1741.39	202.883	47.1181
ENSMMUG00000040876	LINGO3	82.33	M6-STR	71.0767	168.164	461.258	14.4209	61.8103	157.352	86.6275	73.4428	894.36	84.1134	49.8674	219.235	176.647	2200.64	67.6337	29.7917
ENSMMUG00000003021	SLC5A12	81.0077	M6-STR	0.737906	1.01809	0.497184	0	0.444036	0.560727	0.832995	0.518882	0.0531172	0.979775	0.157654	0.504832	0.259877	31.5673	0.879112	0
ENSMMUG00000006775	PENK	80.7266	M6-STR	4665.79	439.526	860.37	74.3872	155.144	1808.65	2166.84	11.9553	397.915	709.059	207.373	389.682	284.524	18707.2	568.379	18.7505
ENSMMUG00000038237	NA	80.1565	M6-STR	310.745	485.689	506.147	39.5898	422.425	288.387	146.221	64.9506	42.4893	398.656	527.715	379.456	230.304	2197.6	321.362	75.5269
ENSMMUG00000020471	ACTN2	79.3805	M6-STR	721.15	800.312	758.914	103.768	325.099	245.823	139.463	404.614	95.3364	196.885	128.925	888.286	1001.28	3595.27	192.554	19.503
ENSMMUG00000018166	MYB	77.1291	M6-STR	13.4021	13.0313	27.9613	15.9662	11.4361	11.4215	4.54388	2.31232	0.826093	6.33081	3.3654	39.478	15.1235	184.794	7.17157	6.13051
ENSMMUG00000014781	ADRA2C	76.797	M6-STR	20.8461	34.1189	77.5231	15.0202	9.5484	39.2782	30.0675	14.3753	82.5315	31.6314	35.3873	111.092	32.3393	376.498	40.1995	4.9026
ENSMMUG00000011512	ANO2	76.1666	M6-STR	8.12285	20.6779	60.7667	14.5222	6.03293	29.3589	16.6423	22.1617	1.84183	13.2095	11.5639	70.1628	49.5761	184.875	17.4276	6.44287
ENSMMUG00000047291	NA	73.7668	M6-STR	0.167653	2.22464	0.937654	0.613574	1.06673	3.75391	1.74796	1.04074	2.00576	2.30325	2.04097	0.120544	3.75405	34.1212	1.65683	1.56786
ENSMMUG00000016968	KCNAB1	73.6513	M6-STR	319.36	501.709	322.258	112.185	531.138	197.563	186.553	79.7522	537.126	170.619	74.4655	325.71	597.84	2419.63	126.393	48.3468
ENSMMUG00000019460	ANKRD34B	73.5108	M6-STR	969.017	251.939	139.116	54.5378	770.813	523.323	498.678	504.621	34.4674	569.23	489.199	226.974	77.1507	3270.62	686.031	3.22035
ENSMMUG00000013412	CYB561	73.2242	M6-STR	172.479	171.704	271.834	63.6347	275.688	348.275	307.989	490.944	63.7553	262.218	295.976	334.322	137.092	1142.46	127.163	494.713
ENSMMUG00000014181	B3GNT2	73.0955	M6-STR	209.629	261.807	335.535	218.993	368.004	265.649	284.753	213.035	193.578	280.613	298.858	419.326	245.985	1360.66	241.863	569.333
ENSMMUG00000020418	DGKB	72.965	M6-STR	439.353	588.974	534.52	123.805	280.347	257.29	222.947	159.742	141.113	138.063	174.834	601.107	498.595	3722.57	256.243	127.402
ENSMMUG00000013234	DACH1	72.4318	M6-STR	190.89	88.7879	48.516	25.9511	75.4151	175.065	186.171	432.756	165.277	157.698	65.9316	181.395	130.958	1320.76	148.735	594.744
ENSMMUG00000019359	STRIP2	71.7663	M6-STR	983.74	315.03	298.092	264.93	805.962	297.107	333.736	358.593	522.982	462.597	609.693	160.751	150.184	3089.71	442.302	229.44
ENSMMUG00000003708	PDE7B	71.5695	M6-STR	94.514	846.952	573.352	58.7138	509.977	482.564	210.61	245.022	51.6349	213.228	176.484	134.753	528.14	3204.94	264.307	466.251
ENSMMUG00000039412	CHRM4	71.1486	M6-STR	152.381	111.475	109.994	2.694	31.6894	42.3308	14.2093	1.43492	2.59247	12.4409	5.57355	128.285	53.1681	469.562	16.6945	36.8125
ENSMMUG00000005586	RPS6KA5	69.1001	M6-STR	268.105	133.504	122.612	248.193	241.857	94.1997	148.007	130.091	310.684	102.034	69.8132	134.487	174.643	831.189	107.922	91.9765
ENSMMUG00000048085	NA	69.0882	M6-STR	0.0869815	0.132688	0.130901	0.32733	0	0.488216	0.250638	0	0.0398439	0.273503	4.41363	0.275931	0	117.977	16.3793	0.300577
ENSMMUG00000040097	KCNA4	68.5211	M6-STR	1196.25	598.357	675.529	25.0541	1000.71	306.53	173.03	700.779	7.20918	163.94	200.092	1000.77	1004.22	3127	115.048	249.308
ENSMMUG00000015975	NA	68.5112	M6-STR	0	0.0456761	0	0.316501	0	0.229037	0.109706	0	0	0	0	0.128251	0.136437	7.66924	0.25795	0.100117
ENSMMUG00000013330	ENTPD3	68.3618	M6-STR	70.4258	236.868	237.543	14.4307	371.437	261.075	291.006	347.048	101.86	228.698	244.581	136.072	199.269	2191.52	168.343	16.8287
ENSMMUG00000038390	NA	67.9347	M6-STR	121.083	81.2512	83.3752	20.5367	0.108891	21.5489	0.361336	0.32012	0.30525	0.518584	1.46385	57.6204	195.478	473.281	25.8701	0.758067
ENSMMUG00000023614	PDE10A	67.5117	M6-STR	53.2492	85.4424	92.2541	15.1624	99.6215	66.0353	47.2746	66.5015	242.815	28.35	15.2504	90.7028	54.7411	2850.28	58.1448	100.63
ENSMMUG00000007230	PRKCD	66.7354	M6-STR	121.166	106.642	479.407	128.164	61.8129	97.3842	183.376	64.3744	150.498	117.123	112.599	458.55	90.7901	938.93	149.228	64.6886
ENSMMUG00000047271	GPR149	66.5472	M6-STR	67.6114	26.5301	8.40265	74.5216	89.3302	164.045	86.4017	32.288	3.36756	118.271	110.142	10.0564	8.47328	867.372	89.6992	3.40803
ENSMMUG00000008462	ETNK2	66.3249	M6-STR	98.8943	118.835	164.247	47.6737	51.9008	177.017	85.5953	25.5624	17.7354	85.5005	163.861	106.194	79.6744	954.304	251.479	314.531
ENSMMUG00000018386	SH3RF2	66.2278	M6-STR	11.8855	193.271	98.5509	16.6748	5.62701	29.0634	9.96536	3.40062	1.3815	7.6499	6.63931	84.6558	12.9223	1122.12	34.3964	101.796
ENSMMUG00000005792	PIK3R5	66.0851	M6-STR	10.9844	15.8126	18.4136	40.6096	17.758	29.1305	36.0028	15.2997	6.38452	26.4839	48.6198	17.1047	12.9257	317.472	36.6716	4.32761
ENSMMUG00000047365	CACNA2D3	65.1519	M6-STR	343.602	956.391	991.551	208.346	797.258	576.472	698.071	1202.2	185.59	513.196	257.908	569.898	947.973	2965.07	217.217	382.912
ENSMMUG00000023622	BCR	64.2806	M6-STR	1051.27	1777.65	2200.81	499.942	1171.34	1263.01	923.42	415.035	1363.99	955.954	1204.48	1457.2	2000.49	4609.41	1099.92	1178.38
ENSMMUG00000008914	MYO1G	63.0943	M6-STR	8.05676	7.32901	5.86788	5.80235	3.91121	4.78381	6.69468	9.52353	8.49295	8.43308	7.02052	4.89453	2.74232	112.371	12.2736	7.58233
ENSMMUG00000011706	EML1	62.8037	M6-STR	292.855	599.202	745.148	1245.94	756.574	528.991	695.742	685.297	285.188	572.561	390.169	782.446	982.33	2286.42	694.806	990.543
ENSMMUG00000018493	FHDC1	62.6288	M6-STR	86.3882	66.3122	38.963	15.7701	131.319	113.768	112.927	261.429	70.6092	129.693	102.839	40.4791	35.6772	466.383	97.2399	40.9714
ENSMMUG00000001254	TICRR	62.1714	M6-STR	0.80344	4.09749	0.130311	0.908703	0.24589	0.398781	0.235025	0.105579	0.145706	0.124134	0.908489	0	0.786449	37.13	0.838753	0.23265
ENSMMUG00000003815	ADAMTSL5	61.2245	M6-STR	17.1166	13.4234	14.0213	39.9561	23.2925	19.9517	30.2739	18.2224	4.10877	31.1941	27.9495	17.6714	7.49171	219.181	29.9945	7.90321
ENSMMUG00000003112	POU3F4	60.4707	M6-STR	81.2553	22.6083	21.921	22.7586	23.821	24.0638	29.3142	7.79267	14.7574	26.8805	46.6404	17.0142	17.9161	193.679	30.3012	0.951734
ENSMMUG00000043939	NA	60.4087	M6-STR	4.43093	3.09227	2.42231	0.38069	1.08516	1.97225	2.86451	2.54791	2.63921	2.18413	0.683928	2.07275	2.16429	25.2504	4.34063	0
ENSMMUG00000048644	ARPP19	60.2146	M6-STR	1836.6	6144.4	6019.91	2892.18	2199.08	2803.08	2608.64	2132.84	1266.97	2371.61	2922.59	5306.46	2416.82	20471.3	3893.79	2188.29
ENSMMUG00000018937	ACSBG2	60.1974	M6-STR	78.7917	79.5117	71.4896	48.6521	53.3342	59.5457	47.3412	72.62	89.9372	62.5462	52.2554	67.5086	78.4594	301.285	57.4944	56.5637
ENSMMUG00000000149	KCTD17	59.8391	M6-STR	445.362	776.678	1018.95	339.666	2207.6	376.935	466.821	632.805	352.357	535.902	449.185	943.459	1316.72	3173.69	595.403	544.294
ENSMMUG00000000113	PPP1R1A	59.565	M6-STR	377.464	446.971	897.923	70.1166	139.666	225.093	131.355	313.87	349.675	82.3114	324.748	761.483	1022.63	2240.67	429.056	22.909
ENSMMUG00000020025	TOMM70	58.9698	M6-STR	2319.22	2647.2	2922.02	1276.39	2108.86	1934.48	1675.71	2715.31	2168.01	1687.91	1759.78	2059.88	2336.38	5971.31	1446.66	1487.7
ENSMMUG00000005034	MB	58.789	M6-STR	2.78735	4.88678	7.36042	0.211264	5.21682	2.31818	1.3214	0.507041	0.386003	1.49813	0.599945	9.79896	10.7401	73.9873	2.4985	27.8216
ENSMMUG00000006662	MME	57.936	M6-STR	815.558	27.9885	6.0084	1.06813	102.121	12.0472	22.9687	53.8472	16.5302	13.477	4.29086	7.03902	7.97883	1079.72	28.1514	10.0108
ENSMMUG00000017302	HPCA	57.5682	M6-STR	107.601	2432.64	1683.34	378.196	501.974	752.086	209.415	30.9596	329.9	373.57	312.983	3337.67	11293.5	20399.5	1071.69	32.5564
ENSMMUG00000016993	PKHD1	57.5027	M6-STR	12.0384	8.62169	157.826	4.00043	28.5077	16.0726	20.8687	11.1693	2.87704	4.24774	9.52846	14.3699	56.7833	463.238	10.2116	6.40287
ENSMMUG00000017301	TMEM54	56.9516	M6-STR	113.502	2149.81	1548.19	353.885	433.279	698.589	204.634	42.1092	289.183	383.611	322.004	2966.03	9814.83	17746.2	918.197	54.293
ENSMMUG00000049040	NA	56.7805	M6-STR	6.65356	11.2767	7.53741	2.66615	0.806569	2.62676	1.12092	1.0589	0.298171	1.62572	2.26337	11.3905	5.6522	89.7453	4.86454	1.14381
ENSMMUG00000016486	SCARB1	56.7182	M6-STR	273.466	492.923	578.079	1028.43	697.502	410.624	557.526	450.084	325.882	565.238	407.082	582.061	753.142	1707.44	610.094	220.948
ENSMMUG00000045648	MXRA7	56.4639	M6-STR	1484.12	1484.99	671.707	478.053	539.71	1287.23	1805.75	2439.34	1010.26	1560.26	2269.22	889.818	1629.75	4697.94	1508.4	648.109
ENSMMUG00000022099	AMBN	56.1302	M6-STR	0.312967	0.120803	0	0.125454	0.134673	2.00565	0.357898	0.16006	0.119532	0.273503	1.82359	0.636121	0.0401334	251.374	5.44854	0.121498
ENSMMUG00000039129	CACNG4	56.0482	M6-STR	1205.23	482.391	606.778	324.01	1533.3	952.106	565.324	345.182	611.407	689.573	734.805	1098.71	557.509	2537.08	551.993	19.9438
ENSMMUG00000022079	C20orf27	55.7928	M6-STR	157.181	210.898	369.366	138.461	356.228	436.293	354.069	343.978	210.702	383.326	569.448	269.854	221.592	1034.52	341.204	159.266
ENSMMUG00000002892	RXRG	55.533	M6-STR	84.0086	53.4465	34.3677	199.979	73.8781	354.87	376.68	1235.64	21.5134	213.102	120.284	26.4339	172.321	1542.98	124.709	350.172
ENSMMUG00000004880	GRAP2	55.141	M6-STR	37.469	27.8038	12.0121	1.71497	1.64768	13.2193	6.90423	0.36721	0.808809	5.51019	1.51234	23.3521	13.1071	134.07	5.58576	7.65856
ENSMMUG00000004958	MLF1	54.9465	M6-STR	325.927	220.156	355.13	317.069	452.584	349.433	345.613	266.516	150.521	311.574	430.555	332.817	376.061	918.369	310.615	484.942
ENSMMUG00000002218	RAP1GAP	54.0009	M6-STR	2475.14	2452.42	2988.78	650.276	2853.57	1971.43	1319.82	2157.53	1901.76	1468.84	2373.34	3848.8	2098.38	11574.7	1140.98	1611.58
ENSMMUG00000003261	BCL11B	53.7671	M6-STR	134.792	34.9626	129.386	9.8796	1.15318	15.4542	7.41316	0.758377	0.632157	7.25953	7.44766	159.082	151.383	355.806	10.8715	0.231684
ENSMMUG00000037917	NA	53.1823	M6-STR	0	0.63244	0.330339	0.259561	0.104847	0.134311	0	0	0.0558449	0	0.478151	0	0.163988	10.4951	0.759682	0
ENSMMUG00000009600	ADCY3	52.7233	M6-STR	420.359	505.938	544.607	207.75	862.487	654.322	522.753	616.593	558.513	415.047	411.649	593.09	613.39	1547.94	288.564	630.379
ENSMMUG00000046857	NA	52.1906	M6-STR	130.017	28.9297	72.2853	6.4161	1.36077	9.37617	6.16499	0.856781	0.363325	5.82594	5.94688	104.922	112.439	227.785	11.1985	0.0882397
ENSMMUG00000002439	WNT16	51.8478	M6-STR	10.0984	13.7793	14.6296	1.63136	0.981502	2.59543	2.49035	0.811376	20.05	4.95031	4.90183	7.3758	23.3319	268.902	4.94819	6.14744
ENSMMUG00000006529	ACCN2	51.4208	M6-STR	616.82	896.092	992.694	645.638	813.527	1218.76	790.142	711.055	926.958	1129.2	898.564	1068.51	699.755	2195.08	1065.04	59.5724
ENSMMUG00000049196	NA	51.3902	M6-STR	121.814	48.9218	80.674	51.339	32.8762	78.2032	53.7656	25.7282	48.2956	54.1789	38.6331	85.715	119.138	352.626	41.6153	37.8899
ENSMMUG00000001952	SRGAP1	51.1097	M6-STR	46.5414	19.9459	52.1174	48.1802	94.8422	72.0886	87.5388	50.8086	39.0002	57.063	92.056	47.1553	32.3973	226.813	84.9481	19.5582
ENSMMUG00000016893	SLC9A1	50.7456	M6-STR	346.946	673.863	758.974	158.097	851.872	476.896	503.385	1225.27	576.406	499.021	428.56	821.809	543.42	1723.62	434.262	481.167
ENSMMUG00000019496	SMPD3	50.7093	M6-STR	177.875	583.608	749.872	97.9823	156.834	360.678	237.474	107.256	174.576	167.471	343.931	971.356	1403.6	2428.4	113.299	1141.03
ENSMMUG00000018337	NA	50.5162	M6-STR	78.1052	140.191	200.391	38.1042	99.9023	101.263	76.5274	33.5177	102.435	81.3693	99.5981	134.112	173.133	402.888	73.1669	103.395
ENSMMUG00000012233	GAD2	50.3593	M6-STR	6937.24	3225.51	2159.03	205.009	1965.26	4778.98	1261.77	126.084	2113.32	3564.38	1774.82	2078.18	1374.51	10316.1	3560.8	83.0615
ENSMMUG00000005440	ELMOD1	50.1732	M6-STR	930.021	2749.46	1951.8	181.258	2292.7	2220.91	1880.95	2206.87	2164.61	1900.64	1480.9	2336.33	4743.3	8265.72	1052.59	877.993
ENSMMUG00000039781	SOWAHA	50.145	M6-STR	85.6115	119.146	232.288	157.329	49.4795	96.3937	94.4676	52.5217	243.38	94.1159	54.9533	188.033	209.216	505.415	75.2432	40.4252
ENSMMUG00000020538	FIG4	50.0354	M6-STR	349.496	567.988	562.133	574.105	532.216	510.513	498.502	512.85	392.097	499.907	620.296	520.556	479.219	1260.61	478.416	560.476
ENSMMUG00000004712	LPL	49.8022	M6-STR	1934.73	451.967	846.941	1138.91	570.768	685.813	1738.12	1220.15	1550.63	1328.05	1697.74	1060.76	3577.57	7295.47	2452.24	171.851
ENSMMUG00000022936	DRD3	49.2532	M6-STR	21.7036	3.7781	3.89394	2.84568	2.68861	30.4741	8.39389	0.282488	0.591568	10.5063	3.56022	8.31601	1.8131	343.363	13.4702	0.268739
ENSMMUG00000040101	GPR12	49.2485	M6-STR	333.969	395.662	581.271	117.939	462.41	193.249	256.772	140.164	526.44	162.285	128.882	504.14	766.687	1522.51	114.789	14.5917
ENSMMUG00000014292	OTOF	48.8792	M6-STR	118.557	127.551	295.642	74.3775	22.2503	152.697	121.459	28.0304	22.0734	79.28	115.386	889.344	26.0674	1096.04	44.9759	7.06533
ENSMMUG00000000185	DGAT2	48.7792	M6-STR	42.7031	172.582	197.332	9.05462	55.9811	141.862	69.0653	80.6513	28.5585	83.9457	48.8358	201.067	125.538	467.968	27.9117	20.938
ENSMMUG00000001827	PLPPR1	48.7697	M6-STR	191.72	159.399	261.234	161.926	78.7209	202.564	125.863	72.0094	74.9172	134.214	118.023	298.569	332.015	667.586	107.399	42.6524
ENSMMUG00000013477	CKM	48.5605	M6-STR	0.791173	1.69983	2.57201	0.804675	2.75111	3.33493	2.27206	1.91127	0.921992	4.27194	3.3271	3.60212	1.87941	13.2166	2.63802	1.82116
ENSMMUG00000003376	SLC32A1	48.5418	M6-STR	1312.54	698.022	456.838	55.4463	467.908	1068.71	638.417	22.6361	694.341	879.556	647.473	472.909	261.544	2394.06	792.129	11.9561
ENSMMUG00000009446	SERPINI2	48.5091	M6-STR	30.4783	16.4268	15.9027	19.2302	5.45962	7.95522	16.7038	5.04126	12.0209	7.74428	8.9137	15.3212	12.8158	81.3328	5.95306	2.22864
ENSMMUG00000046095	NA	48.2332	M6-STR	0	0.616961	0	0	0	0	0.125319	0.130816	0.194946	0	0	0	0.100603	9.95512	0.108264	0
ENSMMUG00000041296	NA	47.6407	M6-STR	0.738238	0.113036	0.507767	0	0	4.7775	2.54422	0	2.74427	1.43994	2.39128	0.588434	0.121802	12.058	0.639969	0.611484
ENSMMUG00000004800	SLMAP	47.4458	M6-STR	1687.05	1727.78	1468.05	1031.98	1374.09	1027.62	1123.43	1353.99	1752.3	974.419	911.004	1518.57	1471.19	3527.64	1116.36	1151.33
ENSMMUG00000006452	CCDC78	47.4381	M6-STR	115.539	99.016	60.3516	102.095	62.2775	75.8502	58.3103	47.4904	180.733	78.0025	70.5244	66.1293	46.9492	407.626	85.2459	141.147
ENSMMUG00000030780	FOXO1	47.2522	M6-STR	513.379	217.574	421.635	632.909	543.711	376.308	365.082	374.372	294.676	396.935	427.348	511.434	567.954	1508.56	622.891	902.058
ENSMMUG00000023218	ONECUT2	46.3092	M6-STR	0.190084	1.60068	0.460387	0.489941	0.939177	1.87956	1.43682	0	1.9859	1.03132	0.750749	0.128251	2.40406	19.9343	1.65342	1.65308
ENSMMUG00000009818	NPY	46.0645	M6-STR	54.8923	188.529	346.568	112.704	5.77314	167.963	295.74	23.4918	2.53189	67.6967	13.0731	818.72	326.857	1205.3	78.8338	13.117
ENSMMUG00000007935	FAM118B	45.5679	M6-STR	210.746	226.464	209.038	175.235	148.101	168.552	173.662	171.285	154.453	183.385	150.345	213.836	224.14	401.897	180.512	227.627
ENSMMUG00000019188	ADAD2	45.5138	M6-STR	2.76901	2.42024	4.48405	2.10001	7.62641	9.57838	5.12194	3.97466	1.79599	8.90009	7.2342	6.03536	5.10191	31.9086	5.3122	3.4516
ENSMMUG00000016964	VTCN1	45.4627	M6-STR	0.384556	0.967369	1.47995	0	2.82273	2.45847	3.63754	0	0.107605	0.618535	0	0.927466	0.197913	46.9902	1.89168	10.1181
ENSMMUG00000041288	NA	45.3	M6-STR	3.00029	0.378355	1.26837	0	0	0.850698	0	0	0	0.423072	0.195062	2.75211	0.865336	22.8162	1.17568	0
ENSMMUG00000000100	CYP46A1	45.2774	M6-STR	622.716	1519.42	1926.54	157.445	1295.31	887.667	458.76	441.733	173.34	528.294	497.502	1836.72	1533.06	4118.64	462.138	163.796
ENSMMUG00000040683	ANKRD63	44.932	M6-STR	52.2929	26.9664	77.4192	7.25855	0	7.69577	1.65113	0.15032	0.50435	1.08686	1.54167	65.3065	16.5591	229.075	5.70916	0.0892055
ENSMMUG00000016758	TMEM159	44.599	M6-STR	26.1922	17.8012	87.3022	19.6612	11.961	44.5796	16.4534	9.90271	10.2822	20.5537	30.1378	48.8652	14.4789	200.574	29.62	41.4679
ENSMMUG00000013855	SFN	44.3317	M6-STR	3.41835	2.06749	43.7845	3.83999	1.83777	2.6204	1.79765	2.59508	1.8645	2.59178	0.641031	2.04857	1.94764	40.7856	5.473	6.95008
ENSMMUG00000048153	NA	44.3087	M6-STR	0.145359	0.0212797	0	0.129781	0	0	0.219412	0	0	0	0	0.239646	0	9.02049	0.251672	0.427936
ENSMMUG00000048133	DYDC1	44.2408	M6-STR	2.31202	10.8971	18.9556	4.46168	0.234684	13.5505	2.48149	0	0.395172	2.27828	1.23591	12.32	14.4612	44.5228	2.42874	4.72399
ENSMMUG00000009984	PDYN	44.145	M6-STR	372.471	632.608	1816.73	149.652	96.4079	1504.37	267.861	28.5866	13.2188	147.811	59.2592	404.542	953.368	6282.49	172.572	29.4947
ENSMMUG00000048265	FAM101B	43.9782	M6-STR	38.1111	56.8232	33.0234	86.2165	92.8158	93.3623	95.9068	59.2615	36.7188	155.072	78.8041	47.8054	47.1338	379.284	150.149	46.9494
ENSMMUG00000014334	DRD2	43.8855	M6-STR	56.6805	23.7382	126.623	38.2748	51.7378	210.647	77.2201	8.69865	9.72654	255.84	3133.35	94.6572	44.5817	3045.72	132.36	1127.09
ENSMMUG00000038459	NA	43.7901	M6-STR	0	0.0167725	0	0	0	0	0	0	0	0	0.119926	0	0	5.15645	0.880013	0
ENSMMUG00000002862	ADGRG7	43.7571	M6-STR	0	0.0370689	2.66085	0	0	0.109179	0	0	0	0	0.444774	0.953111	7.57485	102.215	3.73711	0
ENSMMUG00000016913	HTR4	43.7416	M6-STR	4.38105	53.1535	176.386	6.49421	0.311992	23.2037	6.02096	0.432119	0.274363	10.7219	5.81896	30.4466	91.7127	298.407	9.23505	0.730638
ENSMMUG00000005298	MAN2B2	43.3957	M6-STR	183.388	449.493	467.59	247.998	199.595	235.699	275.218	261.721	88.7476	241.577	259.27	371.932	298.989	1041.11	256.273	341.727
ENSMMUG00000015996	FKBP1A	43.0704	M6-STR	639.71	1725.8	2076.81	551.76	1274.62	825.285	535.922	432.497	529.704	496.6	523.334	2988.27	2639.01	4518.77	546.748	402.926
ENSMMUG00000001846	TACR1	42.9288	M6-STR	130.581	81.6857	70.7441	7.4349	70.0466	229.515	100.589	20.7044	1.77733	82.2828	17.1323	139.542	183.288	392.369	51.3999	1.47487
ENSMMUG00000021582	PWWP2B	42.8573	M6-STR	128.509	150.166	177.356	32.1394	157.522	143.24	116.597	125.961	153.173	128.092	168.057	162.271	178.783	362.338	93.4317	121.307
ENSMMUG00000000262	UPB1	42.8228	M6-STR	6.69178	1.01452	0.256001	0.428444	0.726445	3.33772	0.82833	0.836671	0.160548	0.489492	0.703372	0.793651	0.559243	13.1909	0.804868	1.09978
ENSMMUG00000044438	TRBV24-1	42.7027	M6-STR	3.28166	0.891696	0	0	0	0.133533	0.47005	0	0	0	0.157654	0.714584	0.197519	7.01543	0.260976	0.9516
ENSMMUG00000048344	HTR6	42.4599	M6-STR	2.52915	225.484	200.248	7.55874	65.2685	84.564	76.7622	21.1445	3.58363	49.6485	58.0146	166.616	212.935	700.223	37.3572	1.59036
ENSMMUG00000038807	NA	42.1173	M6-STR	0.548522	0.504036	0.577913	0	0.339189	0.595677	0.360344	0	0.053187	0.137279	0.281093	1.04128	1.42296	8.34315	0	0.100117
ENSMMUG00000009393	CRABP1	42.0493	M6-STR	299.83	9.4833	35.4044	4.14622	17.8189	56.4844	95.0054	13.09	25.14	55.0111	24.6375	119.515	9.172	590.227	112.592	218.078
ENSMMUG00000048288	DYTN	42.0338	M6-STR	0.626219	1.99726	4.73664	0.878449	0.498219	1.10309	3.43267	14.2453	0.121221	1.04734	1.57421	7.01053	3.29973	24.4613	1.30701	0.544966
ENSMMUG00000010943	PRKAG2	41.6225	M6-STR	645.617	1030.52	1430.37	482.499	690.846	942.194	1130.39	1355.34	677.42	835.395	898.708	1806.7	1725.24	2582.8	1450.05	696.454
ENSMMUG00000049169	NA	41.6074	M6-STR	24.5784	6.3224	2.75763	0.67915	0.104847	12.7975	0.921191	0	0.058982	0.155528	0	3.12693	2.13467	31.5139	4.43852	0.189323
ENSMMUG00000039015	C6orf141	41.5318	M6-STR	10.3212	87.1625	64.3712	6.36671	1.62461	12.5428	7.67043	18.6933	609.292	6.97042	5.99234	56.8821	10.3291	847.733	17.0738	203.736
ENSMMUG00000004230	DACT2	41.34	M6-STR	23.262	212.577	76.1809	7.31467	13.7229	68.5369	39.9054	78.4398	40.2408	47.251	28.2203	9.49412	12.4916	793.489	40.833	13.5052
ENSMMUG00000023441	ASPHD2	41.2065	M6-STR	104.389	211.633	192.762	17.1036	93.5651	118.33	50.9147	43.2848	235.916	73.2586	115.279	150.947	175.503	530.454	38.4662	90.2525
ENSMMUG00000031465	NPPB	41.1069	M6-STR	14.2128	1.05918	0.836859	0.100911	0.513246	1.73984	1.24132	0	0.682309	0.948161	0.444441	1.80795	1.23277	41.5213	1.812	0.460794
ENSMMUG00000000938	LRRN1	40.0771	M6-STR	1021.71	986.488	1630.29	952.996	3036.12	750.31	1261.58	2284.9	805.4	779.458	633.064	1444.43	1804.6	3389.22	1091.56	453.08
ENSMMUG00000032088	LNP1	40.0029	M6-STR	277.424	181.364	303.113	105.27	158.736	193.855	113.838	139.25	176.99	129.61	107.47	103.526	117.167	459.277	157.74	183.229
ENSMMUG00000006069	FNDC11	39.8229	M6-STR	2.17551	9.18817	32.8024	1.01163	0.392031	6.75683	4.09646	34.4324	0.430129	1.28391	3.62134	3.61746	1.46251	47.4191	3.14223	5.12569
ENSMMUG00000037634	NA	39.4559	M6-STR	0.690373	0.358257	0.694757	0.668136	0.143592	1.59988	0.632059	0	0.0531172	0	0.456806	0.42909	0.953351	14.4907	0.752557	0.134369
ENSMMUG00000007620	TMPRSS4	39.3256	M6-STR	0	0.0317848	0	0	0.102298	0.197757	0.460896	0.114594	0	0	0	0	0.102386	3.05106	0.381115	0.83686
ENSMMUG00000012079	RHAG	39.254	M6-STR	0.312967	21.6428	13.0344	0.557238	0.209694	2.9268	0.628621	0.760894	24.3529	0.80362	0.109032	13.2529	1.60862	138.673	2.76893	18.299
ENSMMUG00000002492	TMCO4	39.2483	M6-STR	40.4527	239.118	212.58	24.8395	89.2295	116.047	109.063	41.4314	16.9753	91.9377	101.815	193.136	227.074	655.774	86.895	83.8478
ENSMMUG00000044685	ASB11	39.0779	M6-STR	0.60373	0.542138	0.155378	0	0.765239	0	0	0.387885	0.0929612	0.352213	0	0	0.1368	6.12926	0.414087	0
ENSMMUG00000039220	NA	38.9511	M6-STR	0.368066	0.606323	0.341584	0.998979	1.1537	1.80411	1.08061	1.54896	0.829155	2.06693	1.04789	0.491701	1.02893	7.5416	1.25703	1.68998
ENSMMUG00000002423	POLD2	38.8374	M6-STR	387.727	457.304	498.766	395.229	545.502	464.618	418.741	332.316	574.517	416.767	411.026	473.86	633.946	964.93	403.061	591.984
ENSMMUG00000003802	INPP5A	38.6415	M6-STR	280.501	396.519	243.012	287.678	1686.47	249.057	302.506	337.77	1359.21	296.144	220.603	161.768	104.756	1946.48	248.977	157.889
ENSMMUG00000003276	LAMP5	38.4235	M6-STR	293.824	401.407	775.804	26.8384	60.3321	145.492	1019.42	904.128	89.6405	118.084	53.747	1070.78	1190.55	2578.05	119.035	193.312
ENSMMUG00000038469	NA	38.3686	M6-STR	0.145315	0.0271675	0	0	0	0.338911	0	0	0	0.110176	0	0.226801	0.0908677	1.41871	0.149155	0.143444
ENSMMUG00000048360	NA	38.2611	M6-STR	0.219148	0.0490362	0	0.257428	0	0	0	0	0.0531172	0	0	0	0	3.14422	0	0.0882397
ENSMMUG00000019818	CRISP3	38.2403	M6-STR	0	1.86549	0.201269	0	0	0.218358	0.369937	0	1.07908	0.409026	0	0.526216	0.177755	13.1653	0.490814	0.306438
ENSMMUG00000010683	ANKRD45	38.0054	M6-STR	123.872	27.6515	79.4963	9.2214	188.394	31.6584	9.85879	31.0426	3.71342	7.24146	4.47623	44.2459	52.7193	223.645	16.7043	22.1419
ENSMMUG00000041030	NA	37.8413	M6-STR	0.209864	0.124197	0.120096	0	0	0.129779	0	0.15149	0	0	0.0860304	0	0.0810883	2.18011	0.344167	0
ENSMMUG00000016207	PASK	37.5353	M6-STR	318.571	490.616	340.92	169.881	283.495	383.053	217.332	185.313	256.894	235.347	262.507	407.8	379.453	1039.24	214.257	328.344
ENSMMUG00000046199	YPEL1	37.2581	M6-STR	402.608	1011.84	1775.03	387.075	277.063	638.506	288.448	207.841	312.408	324.689	272.119	1601	796.048	2840.22	395.187	306.607
ENSMMUG00000045896	NA	37.1101	M6-STR	2.32893	0.37993	0.76095	0.490233	0	0	0	0.141244	0	0	0.147926	4.28869	3.93101	29.151	1.04835	0.200234
ENSMMUG00000005270	RYR3	36.9003	M6-STR	544.913	282.25	395.91	40.3211	477.333	317.253	97.8471	24.2467	98.3541	226.457	492.614	556.52	1351.99	1746.94	135.081	97.0619
ENSMMUG00000011491	NSG2	36.8111	M6-STR	9382.85	7439.38	12837.1	603.029	8578.19	9334.21	3853.4	4313.79	1670.73	4611.37	5797.15	12422.6	10036.4	19611.3	1888.98	791.779
ENSMMUG00000003239	CYP11A1	36.7474	M6-STR	1.60505	0.4065	0.451676	2.11531	0.378237	0.465948	0.216966	0.492293	0.184919	0	0	0.291832	0.228196	4.24198	0.645466	0.624724
ENSMMUG00000047875	NA	36.7024	M6-STR	1.39125	0.16013	0.120096	0	0.369654	0	0	0	0.176454	0.141024	0	0.288012	0.0342239	2.48008	0	0.0882397
ENSMMUG00000041064	NA	36.5459	M6-STR	0.116045	2.72794	3.29824	0.629893	1.53593	1.28194	0.260231	0	0	1.14104	0.964166	4.4201	0.697767	11.9809	4.70893	0.231684
ENSMMUG00000015430	NA	36.2708	M6-STR	0.145315	0.7321	2.37705	0.201822	0.348411	0.397624	0.268487	0.15149	0.0645947	0.158822	0.0860304	2.52396	2.45198	8.70811	0.29831	0.519539
ENSMMUG00000006506	NOB1	35.816	M6-STR	217.104	276.603	254.03	263.13	235.534	261.666	282.663	286.464	257.942	288.896	263.971	282.033	285.948	517.45	260.717	259.162
ENSMMUG00000005426	FAM40A	35.7899	M6-STR	765.35	671.058	642.751	485.733	656.679	868.09	625.986	585.797	722.273	670.936	788.325	661.619	722.164	287.801	560.066	744.467
ENSMMUG00000037919	NA	35.7487	M6-STR	16.6567	2.62092	0.389212	1.84613	0.111539	0	1.74111	1.60201	2.07855	1.09056	1.29206	0	0.294575	29.3482	2.68193	0.178411
ENSMMUG00000005800	GJA10	35.6957	M6-STR	0.268527	0.948887	2.46558	0	0.251845	1.96523	1.92403	5.94475	0.0618605	1.01711	0.147926	2.96606	2.04217	10.3272	1.64781	0
ENSMMUG00000045552	NA	35.6112	M6-STR	0.123168	0.018351	0	0	0	0	0	0	0	0	0	0	0.0850321	1.1246	0	0.150289
ENSMMUG00000021563	RNF34	35.6067	M6-STR	461.36	742.693	700.782	466.526	591.348	607.702	494.284	629.269	827.524	549.459	577.233	654.061	628.992	1243.81	557.856	476.101
ENSMMUG00000009926	SERPINE1	35.5245	M6-STR	65.2676	11.3514	10.4067	23.319	13.7676	44.5504	18.7763	23.2877	6.68084	13.1494	9.87831	11.2854	9.24538	72.0357	27.3991	12.7757
ENSMMUG00000017045	BZW2	35.4852	M6-STR	217.071	337.598	347.123	597.345	324.029	224.824	221.445	243.85	202.886	376.23	334.832	290.412	332.289	697.504	479.696	242.529
ENSMMUG00000038465	MDFIC2	35.445	M6-STR	0.0937354	0.670291	1.81919	0.232282	0.0910918	0.26447	2.68737	0.727509	0.524746	0.786115	0.239851	0.9769	0.0910443	11.9966	0.215823	0
ENSMMUG00000038394	NA	35.1936	M6-STR	0.710536	0.242121	0.285689	0.341044	0.436914	0.228658	0.346715	0.16006	0.213317	0.124134	0.172061	0	0.183709	3.82465	0.824873	1.65136
ENSMMUG00000006942	MIPEP	35.1474	M6-STR	251.764	329.384	332.427	218.954	325.94	311.319	331.655	410.896	248.639	317.098	349.573	339.262	343.073	594.048	300.569	365.785
ENSMMUG00000021859	ZPLD1	34.922	M6-STR	2.38434	0.932998	1.09726	1.38656	0.383112	2.51134	4.81518	5.42008	0.279735	2.0962	1.77619	2.23156	1.55971	37.9438	3.35526	3.08254
ENSMMUG00000003135	TPD52L1	34.8899	M6-STR	398.183	708.865	487.528	319.225	172.843	465.516	893.024	72.8084	155.559	142.251	167.049	668.17	391.657	1898.28	218.95	402.847
ENSMMUG00000010460	RERG	34.8375	M6-STR	252.442	158.614	267.286	344.697	59.0017	299.739	313.944	665.456	370.827	170.54	632.74	253.875	350.209	864.779	159.516	86.6628
ENSMMUG00000003428	B3GALT5	34.837	M6-STR	13.6749	8.4999	9.05085	3.78693	3.82736	22.2565	11.2876	11.1537	2.79603	6.69304	3.69838	7.54458	23.0508	96.1329	8.30109	34.5845
ENSMMUG00000008779	SLC9C2	34.8228	M6-STR	9.59851	1.09524	3.0639	1.91817	5.77229	2.62898	0.272443	1.82202	0.295956	0.253498	0.688458	4.11778	4.73572	17.7234	0.414087	0.861814
ENSMMUG00000002889	FOXP1	34.7799	M6-STR	84.1002	235.004	114.667	185.627	171.205	107.251	126.553	95.2115	95.4756	122.695	114.053	121.243	135.59	585.73	136.221	243.871
ENSMMUG00000013131	SYTL5	34.7699	M6-STR	144.358	207.447	300.373	41.8721	43.7165	411.281	125.246	9.55093	7.75422	255.58	101.848	360.815	419.352	742.801	211.865	306.117
ENSMMUG00000014360	UST	34.7454	M6-STR	92.1939	139.534	74.7286	51.0689	136.327	102.176	217.87	221.423	172.119	59.5048	70.4368	38.0798	274.136	489.384	101.01	29.5738
ENSMMUG00000009685	NA	34.7057	M6-STR	4.57089	13.0769	33.4802	7.96313	61.104	87.3603	31.0264	22.4003	5.94553	49.3713	25.5336	21.4872	7.13855	177.872	33.7962	29.4254
ENSMMUG00000002740	HEY1	34.6713	M6-STR	756.435	473.376	773.134	111.026	360.952	386.386	345.954	473.922	481.846	300.629	373.965	620.8	388.875	1041.52	319.681	351.303
ENSMMUG00000043829	NA	34.4681	M6-STR	0.623946	0.456961	2.75683	0.686156	0.102298	0.314216	0.118178	0.114594	0.29776	0	0.152269	2.4359	0.642684	4.4262	0.194308	0.477483
ENSMMUG00000048428	NA	34.4123	M6-STR	0.688576	0.373211	0.370502	0.306923	0	0	0	0.450959	0	0	0	0.892027	0.311895	5.29198	0.131595	0
ENSMMUG00000001262	TNNI3	34.3771	M6-STR	94.4928	187.325	240.326	48.6188	165.128	122.378	96.2763	112.32	10.9103	150.751	209.451	367.084	185.844	514.116	192.514	9.13467
ENSMMUG00000043288	NA	34.2986	M6-STR	181.911	193.795	192.93	174.785	170.864	235.414	243.493	276.112	135.187	306.838	229.148	193.62	153.769	400.655	198.93	88.5731
ENSMMUG00000019887	SV2C	34.2642	M6-STR	65.5626	57.931	18.3766	2.79016	86.2813	129.231	169.68	10.1769	75.775	76.4573	279.244	22.737	15.5252	486.063	17.1685	39.9256
ENSMMUG00000047392	Metazoa_SRP	34.1849	M6-STR	0	0	0	0	0	0	0	0	0	0	0	0	0	0.663254	0	0
ENSMMUG00000022887	KCNA5	34.1675	M6-STR	54.1695	11.0389	48.4078	9.35698	96.5511	79.0538	25.71	9.36704	5.90337	22.9533	13.7683	11.2286	22.7632	149.867	12.6789	41.2725
ENSMMUG00000037955	NA	34.1322	M6-STR	0	0.0465407	0.130901	0.0858093	0	0.214264	0	0	0	0.155528	0	0	0.043518	1.52516	0	0
ENSMMUG00000013884	IVNS1ABP	34.0084	M6-STR	1518.31	1780.53	1400.08	3975.69	2121.36	1525.46	2250.75	3710.59	2181.78	2477.03	1869.47	1137.74	1193.82	5247.77	2987.28	1585.97
ENSMMUG00000005710	SLC7A13	33.6696	M6-STR	1.66515	0.614532	1.2721	0.261151	1.14828	1.36895	1.50829	4.63329	0.388735	0.524703	1.88855	0.586577	0.525052	6.16488	3.09077	0
ENSMMUG00000044650	NA	33.2931	M6-STR	0.167653	0.340949	0.879282	0	0.108891	0.546968	0	0.114594	0.0509784	0	0.0860304	1.16939	0.876313	10.2569	0.125836	0
ENSMMUG00000001651	NEU2	33.2739	M6-STR	0	0.0147141	0	0	0	0	0	0.30181	0	0	0	0	0	0.814954	0	0
ENSMMUG00000032395	NA	33.255	M6-STR	0.832179	1.3323	1.16034	0.825503	2.31153	1.44183	1.29944	2.08912	1.99543	0.918794	1.87474	1.60535	1.65171	5.61223	0.600882	0.423809
ENSMMUG00000016906	FBXL16	33.2101	M6-STR	3607.81	8679.37	8172.16	791.283	4521.13	2352.62	1281.82	1342.94	2411.56	1328.41	2043.59	7813.61	8288.4	18932.6	1368.46	1141
ENSMMUG00000046865	NA	33.1772	M6-STR	1.84637	0.491347	0.155378	0.342688	0.234343	0	0.118178	0.64024	0	0	0.152269	0.519465	0.289851	4.89488	2.75165	0
ENSMMUG00000048164	CD3D	33.1428	M6-STR	4.03007	0.430169	1.44591	3.09074	1.0586	0.945807	2.0377	1.01518	0.576862	1.80141	2.9389	0.11235	0.187203	36.4647	7.4043	5.66941
ENSMMUG00000007555	SEMA3A	33.0985	M6-STR	169.418	19.5087	135.522	17.0314	2.80982	42.8409	53.9206	88.903	11.3313	9.26779	13.5515	51.2551	7.53725	248.559	32.0928	106.431
ENSMMUG00000009606	HRH3	32.9701	M6-STR	15.372	302.278	371.572	10.9646	1263.9	299.023	81.7037	130.757	261.864	115.712	49.0786	374.484	119.576	1076.8	79.6602	4.25998
ENSMMUG00000019765	IDNK	32.9066	M6-STR	76.1076	71.978	106.251	59.8148	58.484	105.034	66.7563	54.9243	60.168	61.1803	67.87	131.166	128.507	214.64	98.7144	124.98
ENSMMUG00000046785	NA	32.7673	M6-STR	0	0.0458242	0	0	0	0	0	0	0.0645947	0	0	0.263108	0	1.64255	0.623101	0
ENSMMUG00000042778	NA	32.6787	M6-STR	0.483272	0.0289214	0.1001	0	2.77581	0.398735	0.117063	0.465583	0.367325	0.41232	0	0	0	3.03587	0.385071	0.422076
ENSMMUG00000048874	NA	32.5587	M6-STR	0.776855	0.287113	0	0	0	1.20825	0.854478	0	0	0.2512	0.51458	0.11235	0.399931	7.97091	0.774265	0.671847
ENSMMUG00000017112	GOLT1A	32.5538	M6-STR	0.0937354	0.513613	0.921499	0	0.19339	0.443395	0.36852	0.502661	0.456667	0.543555	0.622947	0.746579	0.92712	3.55809	0	0.860987
ENSMMUG00000006812	DCLK3	32.3923	M6-STR	68.0395	92.992	339.603	7.32376	83.9745	115.001	44.6664	8.41542	6.73697	25.5008	8.77046	254.972	349.48	619.586	25.8699	191.733
ENSMMUG00000021987	GPX2	32.2582	M6-STR	4.40467	3.91694	8.63707	1.86017	2.92271	36.3616	7.63367	3.94839	11.4547	21.6664	60.5132	5.01919	7.01734	250.542	57.6392	3.81717
ENSMMUG00000015572	GSG1L	32.143	M6-STR	95.3973	76.5876	69.9412	18.6037	143.721	56.6178	44.3972	51.1168	33.37	62.5788	180.531	83.2021	119.427	237.848	45.7439	0.367521
ENSMMUG00000019068	HACD4	32.0371	M6-STR	35.0951	22.5998	33.0405	33.9346	18.3929	22.4524	27.7042	18.7111	26.2999	18.6074	22.5263	36.1897	16.4712	100.545	27.4498	18.3658
ENSMMUG00000038912	NA	31.8849	M6-STR	0.267577	3.0227	0.46061	2.0551	0.757964	1.61488	0.89057	0.308655	1.29807	1.45268	2.29223	0.240601	0.514459	19.8358	2.14838	0.671498
ENSMMUG00000044406	POU3F1	31.872	M6-STR	4.76037	16.0947	8.98976	3.66275	3.67308	8.09502	3.45169	0.724126	0.413323	4.33833	11.8024	5.07935	28.7126	57.6681	8.42183	0
ENSMMUG00000019713	TSHR	31.8479	M6-STR	58.6668	0.907936	2.22951	6.47643	4.28143	6.22233	21.6921	3.03213	10.1185	6.7802	4.24105	2.77498	1.35229	62.2309	9.71043	11.6095
ENSMMUG00000012644	AKAP1	31.7601	M6-STR	793.55	718.874	798.661	708.674	813.106	620.694	658.001	588.321	885.754	668.454	680.352	641.646	662.957	1216.51	713.036	908.042
ENSMMUG00000014400	KRT71	31.7094	M6-STR	0	0.015967	0.155378	0	0	0.229037	0	0	0.058982	0.242037	0	0.120544	0	1.50342	0.133337	0.100117
ENSMMUG00000027112	mml-mir-128b	31.6109	M6-STR	0	0.102762	0.483578	0.125454	0.0910918	0	0	0	0.237924	0	0.117742	0	0.0773832	1.82744	0.29831	0
ENSMMUG00000000912	CD86	31.5593	M6-STR	26.5725	12.7816	29.2916	82.4761	31.6183	30.628	72.8627	32.5827	12.5922	43.9202	49.8195	17.5405	19.1106	131.65	76.3927	6.11189
ENSMMUG00000002260	PRKCH	31.4239	M6-STR	167.386	74.5271	89.8196	137.563	1296.66	99.8374	138.088	119.411	56.4314	167.801	142.975	72.4932	73.2314	1152.11	174.351	348.638
ENSMMUG00000044941	NA	31.2467	M6-STR	1.90485	2.9613	3.98519	1.95705	4.39062	3.17525	3.15962	1.4667	1.72062	4.49654	6.07659	4.68887	2.60597	10.659	4.50676	2.17308
ENSMMUG00000044838	NA	31.1217	M6-STR	1.67973	1.60514	4.43043	0.628144	1.10577	1.75857	0.701521	1.17611	0.304953	1.63144	2.83503	7.23579	1.4202	10.02	3.20439	0
ENSMMUG00000032868	U6	30.9442	M6-STR	0	0.00392729	0	0	0	0	0.109706	0	0	0	0	0	0	0.676115	0	0
ENSMMUG00000016871	ALPI	30.8709	M6-STR	0.0645496	0.145204	0	0.18672	0	0.260318	0.888935	0	0	0.124134	1.33397	0.11235	0.0386499	2.51351	0.513787	0
ENSMMUG00000000712	CDH6	30.8556	M6-STR	239.284	143.119	63.2149	107.951	600.124	199.12	303.448	171.429	64.8885	200.789	168.684	112.475	38.0533	491.407	156.021	65.3231
ENSMMUG00000038011	OPRK1	30.8156	M6-STR	23.059	11.5079	43.4234	4.27625	90.0858	47.3167	9.01367	1.38159	3.65068	8.36191	10.239	28.7168	4.22448	94.8077	8.05411	20.0566
ENSMMUG00000004203	C3orf22	30.7646	M6-STR	0.270755	0.0934507	0.155378	0	0.134673	0.130159	0	0	0.0618605	0.110176	0	0	0.145151	15.7231	0.903679	0.399089
ENSMMUG00000016098	NA	30.5043	M6-STR	4.41637	4.52286	21.7199	7.17281	0.761047	9.7968	7.95799	13.2854	14.3675	6.50589	2.01349	3.49156	29.3945	96.1671	1.97581	27.1043
ENSMMUG00000005854	CPNE5	30.4423	M6-STR	695.046	1181.56	1164.2	72.271	199.737	736.08	240.309	40.4785	34.3485	211.065	280.979	1112.92	465.822	3167.18	169.359	357.293
ENSMMUG00000028052	7SK	30.3913	M6-STR	0.339002	0.469664	1.04577	0.648361	2.97293	0.422321	0.412426	0.380678	0.157808	0.110176	0.281093	0.945252	1.39008	5.57186	0.133337	3.52355
ENSMMUG00000045762	NA	30.2233	M6-STR	0	0.0131498	0	0.131371	0	0.267067	0	0	0.0675148	0	0	0	0.342856	1.16194	0.149155	0
ENSMMUG00000044733	NA	30.1893	M6-STR	0.203027	0.0230114	0	0	0.104847	4.50692	0.261346	0	0	0.155528	0.148258	0	0.0342239	5.83524	0.400827	0
ENSMMUG00000017372	BCL2L10	30.0894	M6-STR	1.00079	0.928862	6.78421	0.441093	1.08844	2.48377	0.236356	0.316737	1.07973	0.712133	2.36445	4.70748	1.89712	11.6059	0.822428	3.4492
ENSMMUG00000032222	HTR1D	30.0145	M6-STR	8.28509	4.80216	4.47296	1.58104	0.830687	24.3086	12.5262	1.30496	0.7562	8.26807	2.38391	4.82108	1.508	116.125	5.05205	3.37822
ENSMMUG00000039016	CALML3	29.9827	M6-STR	0.145315	0.207995	0.718002	0	0.202631	0	0	0.397082	0	0	0	1.66057	0.409545	3.5723	0.366746	0
ENSMMUG00000008716	SNAI3	29.934	M6-STR	8.2659	5.0656	5.42825	4.39524	3.40708	3.63418	5.28207	4.37177	3.08584	4.60088	3.99946	4.70564	3.33297	15.2746	3.39588	4.12396
ENSMMUG00000006102	ZNF503	29.8703	M6-STR	108.646	234.906	203.099	73.7566	179.219	192.141	237.293	98.17	68.2852	201.478	416.479	113.002	233.391	547.498	193.171	188.774
ENSMMUG00000048782	NA	29.845	M6-STR	0	0.0097046	0	0	0	0	0	0	0.354459	0.124134	0	0	0	1.34949	0	0.309855
ENSMMUG00000041181	PCP4	29.8202	M6-STR	548.047	437.462	1077.83	203.136	11428.2	666.781	927.901	3183.55	2215.51	401.403	550.851	426.195	1107.44	8233.67	1960.72	82.4235
ENSMMUG00000029619	NA	29.6736	M6-STR	0	3.4193	2.12523	0.171619	0	0.344043	0.118178	0.609404	0.950681	0.155528	0.680371	1.85939	0.242113	19.498	0.274991	0.484892
ENSMMUG00000049046	NA	29.6463	M6-STR	0.710045	0.402466	0.792318	0	0.104847	0.130159	0.250638	0	0	0.121019	0	0.128251	0.241186	23.5524	1.11776	0.9488
ENSMMUG00000029885	SLCO6A1	29.5751	M6-STR	0	0.25391	0.391522	0.125507	0.104847	0.531195	0.637302	0	1.32492	0.547301	0.528102	0.288012	0.224204	3.68525	0.815872	0.310821
ENSMMUG00000005287	LHX8	29.5008	M6-STR	0	0.425549	0.23148	5.15317	0.93349	58.7967	0.550053	0.158335	0.425437	0.110176	0.195062	1.71228	0.767291	103.32	68.6756	0.0892055
ENSMMUG00000009001	TMEM131L	29.2757	M6-STR	640.901	97.8572	89.4205	59.0825	73.2468	104.789	105.767	74.3827	12.9207	71.3534	85.2976	72.2212	118.446	523.92	83.5014	202.837
ENSMMUG00000016459	NA	29.1033	M6-STR	63.1944	220.598	279.853	55.191	153.678	95.5936	63.6315	53.2887	60.1082	54.1263	58.8957	345.371	307.798	568.252	60.5926	41.1433
ENSMMUG00000035302	5S_rRNA	29.0875	M6-STR	0	0.026491	0	0	0	0	0	0	0	0.110176	0	0	0.0454338	0.773933	0	0.265685
ENSMMUG00000037291	U1	28.9399	M6-STR	3.20866	0.530577	0	0	1.05782	0	0.117063	0.718385	0.0533375	0	0	0	0.0386499	3.65329	0.131595	0
ENSMMUG00000016996	CYP4F22	28.8792	M6-STR	0.806446	0.0820172	0.488028	0	0.430777	0.197757	0.353419	0.290875	0.734768	1.04519	0.425837	0.163581	0.53772	2.22938	0.389545	0
ENSMMUG00000006401	KCNH4	28.8021	M6-STR	268.689	174.343	76.7734	8.6731	16.4017	56.416	14.1072	4.6845	3.26063	8.00948	6.64836	28.9521	93.1821	513.279	17.8656	39.5261
ENSMMUG00000006551	PLAC8L1	28.7675	M6-STR	3.99645	2.77368	2.87663	1.65889	1.63192	2.24813	2.0202	1.52607	2.15533	1.59833	1.99096	3.03283	4.53568	12.9115	3.5929	3.95477
ENSMMUG00000000680	PMFBP1	28.7625	M6-STR	25.6021	62.5131	11.0566	43.8919	31.8105	53.9674	40.8327	33.7879	66.4518	69.9572	177.393	9.23721	14.1651	251.712	66.2276	22.412
ENSMMUG00000005466	SPOCD1	28.7564	M6-STR	137.085	52.4564	28.0591	15.1258	8.3585	27.4353	12.3091	75.1456	1.4645	11.899	12.4701	35.7123	45.3921	189.444	15.8085	34.361
ENSMMUG00000007367	RARB	28.6767	M6-STR	96.0279	350.053	74.3845	33.6536	91.9354	73.4613	58.673	17.1518	49.8547	35.2468	31.8771	53.9743	88.1803	943.833	45.7472	205.202
ENSMMUG00000004032	C18orf1	28.6174	M6-STR	67.6049	151.556	124.651	72.8286	140.831	88.209	117.704	155.853	130.866	83.3825	183.253	100.739	90.4692	279.461	91.9892	46.4056
ENSMMUG00000023339	DCST1	28.4988	M6-STR	2.45176	2.88232	4.04079	1.34183	2.24684	5.45746	1.22757	2.2119	2.58912	2.77702	2.0209	4.8455	4.34139	12.6343	0.603871	2.04829
ENSMMUG00000015417	RGS20	28.4154	M6-STR	353.179	267.229	296.477	89.2952	19.2902	75.0546	71.907	54.5794	182.459	51.3841	41.7878	349.133	252.04	627.933	162.059	2.36572
ENSMMUG00000009488	NA	28.1512	M6-STR	1.84174	6.6161	11.1691	1.31231	5.68182	8.37712	6.04493	10.7007	1.28195	4.35729	5.96394	8.27651	9.06826	23.349	5.39137	2.86976
ENSMMUG00000008464	REN	28.1363	M6-STR	0.574327	0.0982692	0.395792	0	0.102298	0.0999522	0.86152	0.4533	0	0	0.265667	0.114451	0	1.5979	0	0.42957
ENSMMUG00000014913	NA	28.1158	M6-STR	0.710302	0.583859	0.744836	5.76096	1.33548	2.17502	1.30919	0.114594	0.700263	0.437576	3.05943	2.61719	1.18469	10.9355	2.23781	2.91372
ENSMMUG00000022183	SPATA1	28.0401	M6-STR	20.542	17.0657	26.0883	14.1766	8.4986	7.61548	9.15806	8.51264	8.04339	9.30448	9.21305	20.9738	22.5112	48.035	11.2432	11.6785
ENSMMUG00000016456	PLPPR3	27.9932	M6-STR	225.114	100.859	430.428	11.1839	116.692	424.561	192.958	87.3975	5.78025	278.555	250.697	345.631	187.071	699.151	139.914	9.03718
ENSMMUG00000039714	Metazoa_SRP	27.9739	M6-STR	0	0.0667642	0.250629	0	0	0.390097	0	0	0	0.132479	0.25729	0.11235	0.0947227	1.24997	0.375469	0
ENSMMUG00000016764	CRYM	27.9247	M6-STR	1751.09	876.625	2881.26	39.9744	527.418	269.454	73.5966	90.9226	24.7875	31.5561	22.4283	3370.48	1619.75	4693.22	133.499	722.801
ENSMMUG00000004158	NA	27.8726	M6-STR	1.75307	0.885562	0.976281	3.45546	1.36368	1.11082	1.32647	2.47937	1.1651	1.90906	1.88532	0.623276	2.25388	10.0245	1.91526	2.22222
ENSMMUG00000021744	DLEU7	27.6747	M6-STR	43.8529	94.0104	76.3261	187.959	85.3777	70.3453	68.4283	65.5473	78.4281	79.2227	45.6582	87.1556	103.035	210.975	133.98	6.94767
ENSMMUG00000008290	ABCC11	27.3942	M6-STR	3.99334	3.05629	4.81138	0.771345	2.85487	3.97698	2.28879	3.22114	4.84091	3.11008	4.24035	3.74033	3.2634	11.4128	3.20042	2.56421
ENSMMUG00000007285	FASLG	27.384	M6-STR	1.09778	0.188353	0	0.235622	0.0910918	0.321395	1.16994	0	0.120955	0	0.344122	0.240601	0.181868	2.93954	0.277691	1.37848
ENSMMUG00000013990	DNPH1	27.3788	M6-STR	55.6188	33.6837	50.1123	28.0493	35.2598	67.8919	49.0438	26.5016	9.78478	59.595	64.9702	48.8576	43.4641	134.431	70.6934	7.53518
ENSMMUG00000015810	FAR2	27.3448	M6-STR	480.941	928.024	756.989	167.558	1630.08	515.078	412.822	419.078	245.791	447.377	767.114	768.276	502.684	2132.4	493.678	186.242
ENSMMUG00000009457	CALCOCO1	27.0032	M6-STR	1276.54	1573.31	1343.32	1777.81	1085.53	1313.72	1279.97	1276.11	1440.46	1358.15	1166.31	1329	1398.58	2214.97	1548.41	1712.79
ENSMMUG00000044400	NA	26.967	M6-STR	0	0	0	0	0	0.107132	0	0	0	0	0	0	0	0.607926	0	0
ENSMMUG00000044782	NA	26.9152	M6-STR	50.7429	42.6433	59.0831	14.9946	23.3294	34.675	26.6437	12.3715	28.0728	25.8443	32.1131	38.5981	50.3382	114.6	28.3758	32.6248
ENSMMUG00000017461	NA	26.8408	M6-STR	144.717	148.252	171.729	202.421	136.8	119.521	157.993	136.608	125.108	146.042	117.135	173.025	273.503	327.003	157.047	151.431
ENSMMUG00000045483	NA	26.8222	M6-STR	10.2101	4.50421	6.0818	7.5373	5.62568	3.94029	5.20984	3.2293	1.3474	4.00817	4.97246	2.69849	8.52674	23.7369	6.44075	5.98971
ENSMMUG00000030102	MCIDAS	26.8051	M6-STR	0	1.92449	0.757951	1.19914	0.117171	0.402934	0.332698	0	0.837064	0.264959	0.261301	0.451593	1.69492	6.7864	0.29831	0.506672
ENSMMUG00000031124	HDHD5	26.7327	M6-STR	212.599	136.378	152.521	118.166	99.7717	133.009	122.255	136.977	180.322	121.458	121.433	162.176	201.603	259.029	127.991	129.195
ENSMMUG00000044894	NA	26.6834	M6-STR	1.6523	1.47651	1.01295	0.201822	0.471314	1.65974	0.562735	2.5712	2.26807	1.36878	1.10339	1.36419	0.570949	8.7723	2.03153	6.95514
ENSMMUG00000018038	CPSF3	26.6675	M6-STR	623.365	774.215	663.174	820.27	995.703	732.926	705.542	876.774	793.125	720.531	662.752	685.94	647.26	1129.49	770.499	794.708
ENSMMUG00000009967	SERTAD4	26.626	M6-STR	156.183	70.7371	33.7921	14.0488	28.9437	38.5585	48.5154	59.4798	96.2401	34.0985	37.5724	23.7799	41.1475	221.851	43.6523	45.5565
ENSMMUG00000018444	DUSP23	26.1219	M6-STR	102.141	113.948	123.52	90.0055	148.442	97.1771	132.618	137.861	84.0971	121.023	127.591	116.64	148.724	258.354	128.969	87.1422
ENSMMUG00000044912	NA	25.9485	M6-STR	1.1841	0.566906	4.02309	0.211264	0	0.414168	0.143168	0.318395	0	0	0.266686	1.98991	11.8701	17.4998	1.44741	0.0892055
ENSMMUG00000017593	CD3E	25.8547	M6-STR	17.2289	20.2086	55.1789	9.97571	18.1224	9.99838	18.7897	26.1273	5.62507	15.0466	22.4947	67.3766	68.7646	113.348	14.7465	7.00372
ENSMMUG00000010337	SEMA3F	25.7846	M6-STR	79.3245	43.0024	38.4823	17.215	105.612	78.5595	87.8742	56.4514	249.998	77.8641	79.7044	22.4946	24.7906	418.6	34.6222	305.555
ENSMMUG00000044863	NA	25.5369	M6-STR	46.2376	34.4807	26.6635	0.843716	0.680879	8.36741	5.1709	20.1503	0.665844	5.43928	4.81339	74.9425	10.4756	168.101	9.32161	2.5592
ENSMMUG00000044192	NA	25.4694	M6-STR	1.85929	0.433634	0.636786	0.647106	0.761785	0.690108	0.225438	0.31667	0.62856	0.720532	0.695704	1.21561	0.456173	2.95054	1.15806	0.866598
ENSMMUG00000048156	NA	25.4339	M6-STR	0.413742	0.68038	0.972394	0.0858093	0.556674	0.535595	0.988197	4.81891	5.8882	0.366171	0.440244	1.48348	4.22133	8.91795	0.283195	3.32855
ENSMMUG00000014325	CYBA	25.3405	M6-STR	311.135	103.567	103.251	173.552	84.0474	198.352	240.547	148.312	158.827	158.306	255.978	95.345	127.719	487.92	278.201	200.303
ENSMMUG00000012683	BBOF1	25.3296	M6-STR	311.984	192.455	147.968	179.763	178.29	184.015	164.176	189.249	155.91	149.389	158.093	170.354	222.314	311.433	181.31	196.567
ENSMMUG00000014574	NA	25.3287	M6-STR	4.34793	4.05988	16.161	1.47276	4.72808	6.83589	2.95691	1.36452	0.952341	3.4204	2.5509	9.85027	7.95878	27.6017	0.854571	11.7227
ENSMMUG00000005605	GPR101	25.1956	M6-STR	2.41959	2.20761	79.8123	0.131371	0.334616	184.069	46.7346	3.69476	0.120632	19.903	12.9583	80.5241	27.0119	192.279	7.0206	1.41433
ENSMMUG00000013872	METTL9	25.1856	M6-STR	1874	2785.78	2145.31	1220.2	1712.06	1278.95	1725.95	1164.29	1227.34	1312.74	1619.7	2577.06	1820.54	4637.31	1680.01	1399.75
ENSMMUG00000015734	HLA-DOA	25.1745	M6-STR	7.55825	1.05571	6.19752	8.54583	3.18143	4.71927	9.90847	8.42383	1.89361	3.83224	9.73829	1.86741	2.54702	48.0923	4.68294	37.2214
ENSMMUG00000003139	ARHGEF17	25.1349	M6-STR	2695.81	1688.33	1077.24	435.895	1840.82	1646.16	1378.51	1592.86	2250.24	1219.61	1156.14	1366.53	709.353	3406.12	858.861	1101.42
ENSMMUG00000047806	CARHSP1	24.7791	M6-STR	173.263	100.351	168.096	662.1	143.878	261.861	328.416	201.261	51.8928	350.936	260.644	149.197	145.627	962.235	427.757	319.664
ENSMMUG00000022310	DESI2	24.7115	M6-STR	548.007	388.319	362.166	320.063	324.147	336.648	289.541	298.425	656.655	326.528	301.218	403.542	380.906	902.027	380.948	700.3
ENSMMUG00000048701	NA	24.7061	M6-STR	46.5848	18.3207	83.002	2.09394	20.5163	80.2945	36.2302	16.6694	0.898081	58.5656	46.2601	60.4618	37.94	135.894	30.3697	1.41549
ENSMMUG00000031128	NA	24.6722	M6-STR	0.116045	0.0449418	0.1001	0	0	0.0988785	0	0	0	0.141024	0	0.386708	0.116392	1.97307	0.149155	0
ENSMMUG00000048302	AGFG2	24.6455	M6-STR	223.154	228.435	255.421	130.673	169.532	334.115	287.136	397.171	444.263	266.913	332.428	297.041	585.847	730.582	174.801	462.043
ENSMMUG00000015525	NA	24.4758	M6-STR	0.216903	0.210759	0	0	0.143592	1.25862	2.83275	3.58551	0.0405555	1.99156	0.304538	2.08952	0.0401982	4.21057	0	0
ENSMMUG00000009165	NA	24.407	M6-STR	0.75469	0.0542411	0.258901	0	0	0.242713	0	0.105579	0.0643289	0.141024	0	0.944732	0.141521	2.34475	0.169428	1.74934
ENSMMUG00000018726	KIF24	24.3968	M6-STR	3.57973	2.78828	2.80391	27.9199	2.95759	7.24297	4.31795	3.65652	2.775	2.09121	3.1669	7.05697	7.79755	37.546	5.48452	26.3529
ENSMMUG00000031540	P2RY1	24.375	M6-STR	194.154	102.333	169.05	165.958	88.7624	104.314	104.681	45.635	70.9251	64.1848	139.213	116.32	137.161	351.745	246.75	14.9058
ENSMMUG00000045353	KRT77	24.3024	M6-STR	1.71346	0.391451	0.988294	0.259561	0.269346	0.464374	1.05881	0.430394	0.0908223	0.74828	4.8104	1.40237	0.596149	449.3	19.2993	0.950192
ENSMMUG00000046621	KLHL25	24.1877	M6-STR	252.633	308.616	234.819	135.089	296.447	275.498	193.635	104.264	159.631	261.06	381.467	232.817	311.043	667.779	304.693	205.152
ENSMMUG00000018084	RSPH1	24.1181	M6-STR	60.8507	85.8418	115.019	109.678	34.8314	105.217	29.2675	36.078	15.2484	29.4051	24.4197	163.358	98.7029	249.978	41.8988	103.888
ENSMMUG00000005520	CDH11	24.0808	M6-STR	690.622	660.792	586.718	485.302	1320.43	571.131	539.402	508.437	288.464	615.477	1057.64	615.469	1088.97	1501.3	659.917	271.66
ENSMMUG00000038692	NA	24.0753	M6-STR	4.8038	0.470183	4.94682	0.674237	0.143592	0.897969	1.10497	0.158335	0.221801	0	0.782067	3.79193	14.2208	19.6427	0.993147	5.2731
ENSMMUG00000003642	TBC1D21	23.9174	M6-STR	4.91793	2.55988	4.72545	0.56741	3.37934	6.64385	0.726504	0.414173	2.36827	0.928479	1.97462	3.3866	5.04414	11.2324	0.780375	0.31278
ENSMMUG00000016209	PPP1R7	23.8566	M6-STR	811.708	1401.34	1258.15	541.609	833.852	855.341	758.032	793.366	744.39	722.002	886.575	1332.66	1046.62	2295.74	684.933	496.109
ENSMMUG00000011797	VAT1L	23.6651	M6-STR	448.014	241.541	739.278	210.21	333.851	1788.28	853.318	247.18	938.198	641.903	301.791	710.548	282.459	1597.56	261.744	56.978
ENSMMUG00000047855	NA	23.5875	M6-STR	135.279	146.106	239.144	46.8961	63.7954	103.122	55.6106	52.8209	48.4305	65.6628	57.9275	218.452	195.015	341.768	55.1007	80.5686
ENSMMUG00000002520	SLC4A3	23.5634	M6-STR	1409.37	1307.93	1826.35	190.329	1841.48	1430.43	1211.01	1612.96	1167.01	1257.28	1587.23	2148.08	1637.89	2972.26	745.539	1533.49
ENSMMUG00000022228	NA	23.5047	M6-STR	17.5093	5.3551	5.33702	3.52167	2.30783	8.99952	5.66346	5.83218	17.0057	3.10906	4.05084	6.86104	8.47138	26.1962	4.40603	3.18234
ENSMMUG00000013846	HTR3C	23.4919	M6-STR	0	0.00387553	0	0	0	0.109179	0	0	0.106823	0	0	0	0.104413	0.666874	0	0
ENSMMUG00000002304	KRT73	23.3481	M6-STR	0	0.0265793	0	0	0	0	0	0	0	0	0	0	0	1.41519	0.131595	0
ENSMMUG00000000730	SPTA1	23.3164	M6-STR	0.145359	0.0865002	0	0	0.416368	0	0.109706	0.15032	0	0.110176	0	0	0.247264	1.0534	0	0.128993
ENSMMUG00000008592	PD1	23.0065	M6-STR	27.2774	2.41186	1.32373	0.934694	32.8277	3.62753	1.39945	0.369493	0.109032	2.19039	0.890412	3.09353	1.8827	26.3075	2.47385	9.63312
ENSMMUG00000038772	NA	22.9142	M6-STR	6.14016	2.39201	5.69507	3.07026	3.4886	3.22875	4.2304	4.16537	1.6968	2.85914	4.32363	3.15102	3.57133	9.73256	2.99348	1.79308
ENSMMUG00000014474	SMOC2	22.9015	M6-STR	52.0281	35.662	33.5113	355.939	85.1625	74.0608	195.803	340.42	83.3726	191.356	81.1023	25.9323	54.6013	463.207	172.231	61.6708
ENSMMUG00000015286	FAM171A1	22.7916	M6-STR	959.575	1543.93	1335.47	2824.86	1287.45	1376.96	2081.61	2027.34	837.913	2035.12	1446.06	1569.76	1503.05	3101.33	1836.21	307.609
ENSMMUG00000007820	CCDC3	22.6725	M6-STR	315.021	306.81	323.646	20.7823	14.2435	233.692	71.3629	16.3025	21.1324	54.8557	45.7583	400.235	94.2765	663.547	49.2275	41.1526
ENSMMUG00000006095	CST6	22.5829	M6-STR	2.23791	29.9359	119.561	5.77222	4.20798	46.0672	9.98309	0.654887	20.816	8.45877	3.97639	69.5452	33.2168	162.6	12.2706	126.7
ENSMMUG00000013167	HMCES	22.5444	M6-STR	431.149	534.581	580.731	336.964	500.724	551.718	483.827	521.385	671.032	523.467	548.429	581.911	519.898	815.156	501.75	360.046
ENSMMUG00000009897	BHMT	22.4868	M6-STR	36.4707	145.365	54.9463	3.11968	7.50006	143.584	47.0747	6.34813	1.84429	44.7996	33.6448	74.9445	138.924	419.633	46.2599	148.773
ENSMMUG00000017917	NA	22.312	M6-STR	4.9153	0.31822	0	0.438294	6.85291	1.57514	2.41491	0.15149	0.937845	7.50283	2.31957	0	7.99392	19.9086	0.470727	17.5965
ENSMMUG00000045980	NA	21.9994	M6-STR	1.37659	0.62896	0.623113	0	0	1.00864	0.343832	0	0	0.158822	0.475354	0.75656	0.397595	4.01143	0.450627	0.100117
ENSMMUG00000001667	TMEM210	21.9757	M6-STR	33.0244	4.01238	5.46554	1.90567	3.30512	5.19034	1.88784	0.803964	7.74978	1.31062	2.84654	5.00983	6.37149	26.8306	3.73678	2.43499
ENSMMUG00000012608	NA	21.9641	M6-STR	123.304	208.301	116.563	74.7059	75.8603	159.879	142.266	124.639	250.628	107.298	91.1274	109.821	109.728	401.326	47.6251	273.402
ENSMMUG00000033671	NA	21.9105	M6-STR	5.14208	4.5752	12.3199	2.94683	2.10992	2.35816	5.14591	0.636132	0.424211	3.11287	4.55165	10.1213	3.29687	18.0914	8.80333	1.42476
ENSMMUG00000012423	ZNF804A	21.9101	M6-STR	464.123	219.097	222.329	41.234	235.932	339.441	263.225	221.02	339.848	196.164	64.3127	260.587	427.759	563.796	162.042	13.4981
ENSMMUG00000023359	SAG	21.8979	M6-STR	0.49148	0.388624	1.09667	0.490253	2.48239	0.243491	0	0.847948	0.0531172	0.746225	0.827737	1.00747	0.328943	13.1424	0.793448	0.406156
ENSMMUG00000045343	NA	21.8948	M6-STR	0.238513	0.0583516	0	0.900522	0	0.321395	0.260231	0	0	0.463007	0	0	0.0908677	2.00494	0.385008	0
ENSMMUG00000002930	NA	21.8397	M6-STR	2132.56	2688.07	1814.24	105.156	1863.26	1127.87	2085.95	2551.13	4435.31	1170.16	2629.51	2021.12	1318.03	5760.22	679.008	668.657
ENSMMUG00000016962	KRT1	21.7713	M6-STR	0.949487	1.11284	1.66677	0.360472	0.371644	4.631	1.504	0.246823	2.43332	2.6203	0.737267	1.86151	1.25241	12.1995	1.82435	4.72091
ENSMMUG00000000116	DCD	21.6134	M6-STR	0.167653	0.102122	0.130311	0	0	0	0	2.40885	0.168463	0	0.203772	0.11235	0.229579	2.26665	0.26319	0
ENSMMUG00000017497	RIPOR2	21.3341	M6-STR	1489.71	473.564	1118.31	189.525	390.373	683.16	373.989	493.395	302.75	406.832	701.187	1415.67	1265.67	1861.56	489.542	655.333
ENSMMUG00000010154	NA	21.318	M6-STR	389.679	256.077	353.936	89.738	404.749	241.917	199.045	250.137	174.995	181.102	309.072	378.046	244.759	509.558	177.886	50.7442
ENSMMUG00000010995	ITK	21.2489	M6-STR	20.2061	9.29146	25.9705	0.884869	1.63539	3.34693	3.1854	1.46738	0.635401	1.45985	1.64584	26.508	2.84268	43.5793	3.58943	3.47052
ENSMMUG00000028194	U6	21.2459	M6-STR	0	0.0673041	0.357717	0	0	0	0	0	0	0	0	0.263108	0.183601	1.10816	0.149155	0
ENSMMUG00000037531	NA	21.1628	M6-STR	43.0471	15.1691	17.1547	32.7144	17.3293	12.4012	13.6748	7.24497	3.40018	14.7949	13.2937	13.9118	11.0587	43.996	24.4324	17.6383
ENSMMUG00000018634	MAT1A	21.1519	M6-STR	6.28583	16.4827	19.2973	27.8809	1.59325	37.1708	3.61104	0	0.415165	7.63887	2.14557	20.4742	19.2488	73.3389	1.78883	12.2934
ENSMMUG00000021842	2019-09-01	21.1449	M6-STR	15.181	11.3196	19.774	3.85176	9.90397	31.5224	16.2724	16.3873	14.8366	14.9863	17.9127	7.06933	9.70346	44.8888	12.2711	17.5435
ENSMMUG00000010351	NA	21.1179	M6-STR	70.2996	49.8466	56.2791	328.794	82.0209	104.397	442.179	1033.15	33.8433	536.595	1641.96	44.553	36.1798	1254.37	470.278	17.5033
ENSMMUG00000001721	ANO7	21.0786	M6-STR	26.3997	23.8226	21.6497	20.0064	26.7493	21.7087	22.1638	18.1503	14.3863	29.1875	43.1196	18.0081	14.5316	71.6767	28.1788	39.3789
ENSMMUG00000009660	SNTG2	20.9277	M6-STR	38.5966	89.1082	34.9298	6.60936	30.8502	20.3354	22.2813	23.2873	2.91012	14.4548	40.1702	40.9441	43.811	192.785	27.6372	61.4619
ENSMMUG00000017290	MAPK4	20.7237	M6-STR	1714.11	1603.95	838.069	179.031	1084.63	1001.78	780.482	330.018	1300.15	850.246	1531.41	628.556	622.594	2958.47	1417.05	172.988
ENSMMUG00000037820	NA	20.5928	M6-STR	3.43429	4.22975	5.84915	2.65767	1.57536	5.72892	3.15809	1.36834	1.89312	1.6172	2.80584	6.33992	7.68964	12.9473	2.33492	2.91603
ENSMMUG00000009871	NPAS2	20.5804	M6-STR	707.114	595.729	550.946	115.73	841.611	262.762	161.24	122.448	234.765	157.862	162.028	611.268	570.628	1188.93	153.363	469.586
ENSMMUG00000003060	NA	20.5591	M6-STR	67.4554	84.7163	70.616	69.9833	90.532	60.2552	79.8656	117.805	67.5994	98.7145	72.5309	76.9134	76.5759	177.503	79.7426	54.8961
ENSMMUG00000042888	NA	20.551	M6-STR	42.8921	53.8103	30.5616	6.04549	46.7575	38.8979	26.7003	40.4409	90.9257	33.8475	43.0158	30.1223	36.7937	110.959	22.3099	2.7631
ENSMMUG00000023151	KIF15	20.5322	M6-STR	43.1132	20.3062	29.8069	21.1498	23.9562	15.3061	14.4683	12.4874	11.4227	14.2419	18.1429	20.0037	26.5327	56.1556	19.8553	12.2412
ENSMMUG00000023718	SYNPR	20.5059	M6-STR	12291.1	2691.93	3558.42	422.356	5249.92	2021.55	2349.25	262.557	3947.4	2588.63	1818.83	2898.89	7962	11997.6	1648.83	345.861
ENSMMUG00000006063	FBXO3	20.4927	M6-STR	1058.83	1170.91	1376.26	758.38	1044.97	1073.74	857.716	1191.55	1089.08	817.71	858.864	1302.85	1286.23	1868.21	785.125	789.238
ENSMMUG00000017813	P2RX3	20.481	M6-STR	11.8533	15.8381	23.4629	4.89263	9.47555	6.90668	16.3428	9.26001	6.97903	12.0974	14.2443	16.6173	5.85906	36.7259	8.00349	4.1787
ENSMMUG00000016717	PKD1L3	20.3761	M6-STR	3.06051	6.1115	8.266	6.63658	7.96854	6.16722	7.91244	18.8043	6.87995	5.17696	4.80202	13.2575	8.6995	16.8575	4.64407	10.0937
ENSMMUG00000008990	RGS8	20.283	M6-STR	574.071	531.303	919.493	53.2175	4883.71	638.031	536.539	1308.94	3768.12	813.534	2118.21	804.511	849.671	4428.24	571.443	193.042
ENSMMUG00000002433	CAMK2B	20.0018	M6-STR	9425.11	7259.84	6774.37	1096.57	6177.92	4306.54	2494.08	3006.42	5531.07	2517.4	2249.95	7295.49	10707.5	13488.7	1823.44	1019.11
ENSMMUG00000023241	GC	19.9748	M6-STR	0	0.0252623	0	0	0	0.260318	0	0	0	0	0.27001	0.375458	0.0686564	0.929716	0.149155	0
ENSMMUG00000019165	TIGD3	19.9465	M6-STR	38.4504	25.2709	19.0374	13.0601	11.7306	22.0674	15.4217	14.7757	25.995	17.9325	14.1512	19.4421	23.0877	51.3886	17.1558	27.3217
ENSMMUG00000045030	RPRML	19.7256	M6-STR	120.108	133.356	171.457	13.2907	2.12932	53.2002	12.6478	18.4859	1.25822	11.7926	10.3965	242.22	193.71	366.949	13.1877	38.3338
ENSMMUG00000004328	CCDC178	19.6035	M6-STR	18.4151	20.2005	32.6357	2.44151	10.5253	25.2023	17.2727	19.8214	2.71105	12.108	12.8662	27.0315	16.6114	50.0762	16.2603	11.8645
ENSMMUG00000016826	MAPKAP1	19.5404	M6-STR	747.314	777.491	810.591	490.018	709.183	592.423	586.771	498.722	623.954	559.015	729.835	849.557	819.735	1124.78	595.891	349.396
ENSMMUG00000017600	CD3G	19.391	M6-STR	1.34072	0.413013	0.643888	0.312228	0.386518	1.19329	1.85543	0.370493	0.382155	2.0841	0.564367	0.307587	0.169738	7.35523	5.31508	2.68041
ENSMMUG00000040565	GPR27	19.2086	M6-STR	129.792	120.554	127.219	171.03	88.8136	148.37	135.674	93.2958	75.9158	151.827	100.06	135.288	155.901	239.936	158.763	145.051
ENSMMUG00000010955	TNP2	19.0877	M6-STR	1.73398	0.390185	1.89919	0	0	0.700508	0	0	0.191012	0.110176	0.119926	1.9865	0.878457	3.58565	0	0.668951
ENSMMUG00000012266	CCDC180	19.0511	M6-STR	15.7329	17.7857	31.3433	123.518	19.1141	38.2102	16.9778	9.93151	8.92322	22.0738	20.3011	59.4427	51.8953	109.784	17.9207	9.22664
ENSMMUG00000004808	CCDC106	19.0149	M6-STR	333.746	389.093	399.929	217.209	316.617	323.672	336.1	356.145	331.416	337.649	403.55	389.296	427.918	717.517	294.145	308.294
ENSMMUG00000016552	INF2	18.9279	M6-STR	309.031	255.203	201.212	893.375	224.442	211.692	377.592	275.833	39.5954	398.015	269.419	178.823	173.985	794	515.503	12.1504
ENSMMUG00000008239	DNAH17	18.8944	M6-STR	129.634	77.0465	79.1032	137.537	81.6888	85.196	120.56	123.891	84.3169	133.163	109.321	87.9286	76.3272	204.769	113.107	78.8571
ENSMMUG00000013414	WFS1	18.8209	M6-STR	2173.95	1939.77	3766.49	531.9	1106.28	1000.53	870.67	701.686	475.817	748.926	1087.42	1154.61	789.567	5621.22	739.573	1752.17
ENSMMUG00000000649	UBXN11	18.8094	M6-STR	61.4989	68.9127	91.9599	49.2451	77.1746	87.9317	57.3146	74.6069	30.7539	42.3135	56.2857	99.3257	107.506	155.667	44.6134	149.845
ENSMMUG00000018218	KRT82	18.7225	M6-STR	0	0.558432	1.66295	0	0	0	0.225438	0.105579	0.115426	0	0	0.62091	0.230258	2.44896	0	0.242997
ENSMMUG00000041378	TG	18.7189	M6-STR	8.05508	24.6894	15.3225	15.7202	8.13808	7.93666	13.1496	11.8645	4.06131	12.0718	11.4175	67.119	15.8892	80.2001	13.8599	4.69754
ENSMMUG00000019812	NCDN	18.6862	M6-STR	9938.72	13784.2	15751.3	1596.9	18984	7934.72	7220.55	11793.3	4135.29	6591.86	6348.78	16639.4	26451.7	29975.2	3569.41	780.425
ENSMMUG00000005828	C8orf48	18.6489	M6-STR	24.2091	23.4229	39.9574	7.55701	16.5203	16.8355	19.395	26.5709	6.46863	16.0891	16.3069	44.8729	29.9237	53.2684	14.9978	18.0401
ENSMMUG00000003397	AK7	18.6333	M6-STR	14.9121	28.0006	45.3395	87.376	210.668	60.0259	32.7999	39.155	38.5039	24.6651	22.6093	64.5366	36.5675	148.744	31.1813	96.1206
ENSMMUG00000009107	ALCAM	18.5431	M6-STR	1106.8	1742.74	2447.74	2732.22	819.852	3038.09	2053.32	1967.42	232.553	2400.03	2102.3	3306.25	1475.06	4624.01	2606.94	3226.53
ENSMMUG00000040080	NA	18.4973	M6-STR	0.116045	1.26592	1.07296	0.404371	0.369357	0	0.571161	0.30181	0.10968	0.530315	0.109032	2.99762	0.680185	4.49837	0.149155	0
ENSMMUG00000022181	RPF1	18.4288	M6-STR	380.141	442.406	350.892	325.637	332.51	395.66	367.398	407.74	380.423	351.631	364.818	385.295	417.179	725.812	380.962	484.411
ENSMMUG00000014296	C2orf70	18.395	M6-STR	7.77412	3.22595	6.66143	6.49674	6.56562	7.8872	10.3862	2.7813	2.04673	6.35697	6.04659	9.97579	4.544	21.0642	8.67699	23.0594
ENSMMUG00000006837	C15orf41	18.2784	M6-STR	152.872	49.0122	72.5278	115.389	65.2174	62.1876	80.7586	71.1228	62.3877	81.4719	48.0014	77.9351	48.1679	149.464	90.5433	44.9511
ENSMMUG00000023076	DGKH	18.2595	M6-STR	143.542	72.0946	99.0443	110.697	504.947	57.6204	38.681	27.2397	212.686	37.5293	98.1454	104.762	69.4396	393.995	66.4473	120.985
ENSMMUG00000008325	MLLT3	17.9009	M6-STR	808.37	777.3	748.525	861.672	815.619	630.517	600.48	524.242	796.551	678.068	576.298	898.122	1051.29	1200.82	763.372	645.158
ENSMMUG00000048745	RAP2C	17.6959	M6-STR	643.689	326.779	318.943	329.159	288.605	316.513	268.312	259.26	269.125	289.835	297.282	314.862	311.101	536.659	341.024	209.98
ENSMMUG00000005222	DOC2B	17.6673	M6-STR	228.864	536.637	1209.04	105.702	247.198	970.735	430.88	157.076	1831.16	401.449	265.478	1067.46	2128.55	2478.54	272.595	733.016
ENSMMUG00000017711	LZTS1	17.6614	M6-STR	835.497	581.306	771.993	81.4134	39.794	186.818	103.231	610.884	13.0654	61.6964	78.3528	704.513	586.397	1318.07	71.3124	116.198
ENSMMUG00000005820	AMPD2	17.6095	M6-STR	2044.97	1998.45	1840.85	724.293	1349.7	2584.06	1776.01	1489.7	1121.45	1823.88	1866.06	1962.53	2404.31	3546.13	1237.31	3428.97
ENSMMUG00000048232	MINDY4B	17.5919	M6-STR	0	0.0896742	0.120318	0.100911	0	0	0.265302	0.760894	0.219707	0.141024	0	0.144006	0.0670687	1.22728	0.131595	0.0882397
ENSMMUG00000002533	PIBF1	17.5834	M6-STR	221.222	225.098	465.874	207.192	163.953	211.815	195.86	159.787	137.747	172.098	216.309	323.847	195.854	637.176	187.52	618.241
ENSMMUG00000008340	TNFRSF8	17.5531	M6-STR	3.73907	0.600838	3.06488	2.5249	2.13762	4.11294	4.72269	1.64687	0.540016	4.66005	4.31581	1.52368	0.966851	11.6307	10.763	0.177445
ENSMMUG00000017864	OSBPL8	17.4273	M6-STR	1074.34	2363.25	1615.37	1273.23	1285.68	1073.75	1134.81	1342.64	1403.37	1007.66	1103.39	1600.1	1268.81	4664.28	1155.3	907.888
ENSMMUG00000047557	NA	17.3739	M6-STR	0.129099	0.217409	0.10117	0	0.108891	0.134311	0.109706	0	0.798873	0	0.228958	0.238204	0	1.79629	0.274991	0.255868
ENSMMUG00000021557	SEZ6	17.1039	M6-STR	3072.97	822.701	2355.34	105.636	817.795	951.016	719.413	614.722	1353.11	695.88	521.996	1665.24	1103.17	2774.39	316.248	878.756
ENSMMUG00000018036	ITGB1BP1	17.076	M6-STR	599.824	1271.51	990.105	425.039	1506.4	911.014	1007.5	1711.01	986.583	970.372	1321.59	957.295	786.637	2216.77	1099.95	416.688
ENSMMUG00000030298	NA	17.0413	M6-STR	4.50257	5.41811	16.0793	2.29336	0.407949	2.30622	0.268487	0.673412	0.0971817	0.279662	0.749731	22.3364	28.6703	50.9531	1.16381	0.857959
ENSMMUG00000048001	NA	17.0195	M6-STR	1.43432	2.2049	2.12403	1.19128	0.538054	2.491	1.03633	0.114594	12.2679	0.896486	1.32645	1.38289	2.9215	11.3879	3.56778	0
ENSMMUG00000040058	NA	16.9752	M6-STR	0.981404	2.83713	5.14914	0.235622	1.29579	3.30921	1.07347	3.04398	2.80395	2.65557	3.47895	7.82548	3.82902	10.4146	0.693401	2.39989
ENSMMUG00000011935	TMC8	16.9587	M6-STR	5.77142	2.87611	7.86302	10.234	4.67926	4.69359	7.72407	3.93352	1.82058	6.25316	7.56811	2.99993	3.82311	17.2667	8.73145	7.47308
ENSMMUG00000047007	NA	16.8124	M6-STR	0.190084	0.809511	0.431509	0.21559	2.13827	2.39856	1.29711	0.697348	0.290731	0.124134	0.953674	1.89692	1.32179	6.729	0.125836	0.100117
ENSMMUG00000047618	NA	16.6574	M6-STR	96.1851	59.6061	39.9966	10.3113	36.522	43.9415	23.7906	26.2776	109.534	23.608	34.1864	37.1782	48.909	167.629	26.1485	71.563
ENSMMUG00000034958	Y_RNA	16.5563	M6-STR	0	0.00408768	0	0	0	0.218358	0.143168	0	0.0643289	0.242037	0	0	0	0.653639	0	0
ENSMMUG00000033103	U3	16.495	M6-STR	0.526966	0.0846286	0	0	0.104847	0	0.592448	0	0	0	0.152269	0.164539	0	1.08493	0	0.661552
ENSMMUG00000004600	RCAN1	16.4512	M6-STR	737.88	988.935	804.293	981.363	662.765	921.133	1040.3	685.178	796.99	1085.47	847.324	867.292	746.194	1304.34	973.017	647.282
ENSMMUG00000039589	NA	16.4209	M6-STR	0.103103	0.929195	0.340292	0.129781	1.20858	0.566933	0.10726	0	0	0.137279	0.32433	2.33221	0.517328	3.42611	0	0.0892055
ENSMMUG00000001003	RCC1L	16.2985	M6-STR	310.686	253.717	288.151	199.207	256.395	293.252	237.203	263.104	238.956	240.69	256.114	264.542	269.447	400.589	212.461	354.246
ENSMMUG00000042475	PCP4L1	16.2274	M6-STR	7833.41	1360.29	610.098	218.702	135.072	846.253	1763.11	2309.26	122.269	1314.86	582.92	264.065	266.662	4954.71	946.295	85.7593
ENSMMUG00000023365	TLE4	16.0781	M6-STR	444.043	433.083	327.878	2418.55	489.071	730.191	1141.48	755.702	543.555	1090.09	622.528	278.138	427.481	2427.42	1262.1	1740.73
ENSMMUG00000046614	NA	15.7434	M6-STR	25.2393	18.7416	25.7825	9.97983	12.7364	21.4444	13.5473	15.0175	27.2001	11.6188	10.6933	22.6421	38.6298	50.5166	13.7063	11.0143
ENSMMUG00000000270	ANGPT4	15.6996	M6-STR	14.4232	8.84395	10.2585	2.48454	5.61501	3.03272	1.79392	0.669141	0.157213	1.23295	3.58286	15.1984	10.1588	30.8581	3.00882	2.76006
ENSMMUG00000008480	SPA17	15.6884	M6-STR	30.6841	74.8866	52.5924	30.2631	45.8792	66.1242	54.8574	62.5759	14.4968	43.5208	55.4928	70.8143	62.065	130.489	33.4278	61.2017
ENSMMUG00000037243	U6	15.6671	M6-STR	0	0.026062	0	0	0	0.369497	0	0	0	0	0	0	0.0802669	0.76932	0	0.266651
ENSMMUG00000021676	SVOPL	15.4768	M6-STR	4.87491	2.56929	6.91776	1.4409	8.0593	4.76264	3.98806	3.21922	1.16328	1.5557	4.49601	5.31882	6.27722	9.65992	2.56174	3.11113
ENSMMUG00000003282	PDE6B	15.4704	M6-STR	40.5321	31.682	45.4584	11.202	21.194	69.0092	17.014	9.54562	6.40249	19.4848	35.6552	60.3545	64.5509	108.632	20.7805	75.8722
ENSMMUG00000045545	GPRIN3	15.4451	M6-STR	189.567	330.392	306.8	77.9824	762.042	559.62	524.781	130.461	2844.57	534.159	865.236	208.303	355.228	2481.07	465.389	994.856
ENSMMUG00000016755	LIMD2	15.4419	M6-STR	237.125	126.295	186.788	69.7845	91.9289	95.6271	90.1976	64.0916	21.6149	89.6915	207.151	183.562	308.475	348.829	112.845	65.6522
ENSMMUG00000016362	PPAT	15.3253	M6-STR	277.323	229.418	310.602	227.039	226.333	291.094	251.669	214.689	212.793	218.596	317.989	270.036	313.942	415.607	230.228	319.048
ENSMMUG00000002471	APOC2	15.295	M6-STR	29.5636	3.22565	7.95468	12.4512	5.98614	9.50715	17.7285	13.0573	0.632184	7.21917	11.8928	20.4607	6.43335	32.7655	16.5268	2.3316
ENSMMUG00000042454	PHLDA1	15.2652	M6-STR	872.209	758.893	534.832	518.149	605.916	612.08	415.407	708.265	201.453	730.962	1122.64	693.675	507.872	1373.26	530.663	152.566
ENSMMUG00000043001	MFGE8	15.2257	M6-STR	612.819	727.622	1155.52	329.258	653.161	986.07	413.892	227.625	344.699	434.594	838.848	1202.76	867.681	1480.48	452.978	181.567
ENSMMUG00000044583	NA	15.2201	M6-STR	15.5185	18.0746	26.6617	21.0761	13.3425	16.2428	15.724	9.54047	8.80207	15.2787	17.5399	22.6892	21.258	31.046	20.3815	17.5035
ENSMMUG00000009195	PLEK	15.1235	M6-STR	94.6097	85.4949	156.419	73.6507	89.9234	100.904	92.9047	77.9198	47.5196	69.7945	82.9043	148.908	114.877	195.155	74.9505	16.8369
ENSMMUG00000045116	GPR63	15.0712	M6-STR	155.457	386.631	185.974	83.4999	716.057	114.944	136.329	330.146	406.256	98.0743	135.35	120.033	319.844	741.611	85.4175	283.952
ENSMMUG00000020821	TEX15	15.0221	M6-STR	133.446	46.2585	20.6526	93.2291	34.0509	58.4477	99.8373	105.775	30.0997	96.0198	104.348	41.2978	39.4635	144.835	45.7791	14.5219
ENSMMUG00000000179	CCL28	15.011	M6-STR	2.94492	4.20716	6.17436	4.88214	1.27476	2.93299	2.7189	1.4908	0.89091	0.925745	2.40845	6.70905	7.41532	15.1531	3.14142	10.0483
ENSMMUG00000017509	ERICH6	15.0018	M6-STR	1.43338	2.99988	4.87891	2.61176	2.95708	3.47109	1.41343	2.32464	1.11195	2.92554	1.93698	3.09948	4.43203	7.755	2.40697	4.44206
ENSMMUG00000032907	mml-mir-548e	14.9269	M6-STR	0.915887	0.706854	1.55772	0.125507	0.108891	0.134311	0.254384	0.30298	0.296245	0	0	1.89054	1.23128	2.84962	0	0
ENSMMUG00000017265	CACNA2D4	14.8345	M6-STR	33.2648	11.5257	10.9351	40.6952	60.6645	20.9914	32.6994	26.9645	3.79195	29.2215	19.3904	13.3311	13.1831	66.1234	35.0005	58.908
ENSMMUG00000035327	U6	14.6247	M6-STR	2.00718	0.716105	0.646789	0.92077	0.738972	1.63944	0.220404	0.766161	1.0203	0.632054	0.565733	0.602405	0.968246	3.81952	0.274991	0.729053
ENSMMUG00000020784	CEP126	14.6182	M6-STR	337.799	791.942	755.698	159.685	741.146	478.229	466.695	458.632	494.711	352.194	946.719	586.364	862.682	1307.48	233.195	892.969
ENSMMUG00000013155	RAD9B	14.6178	M6-STR	21.44	18.1627	33.0678	32.5528	26.1165	29.2484	23.2358	14.1512	11.1902	21.5217	28.3066	37.3466	26.5954	58.7591	25.7828	48.6265
ENSMMUG00000004818	SORBS1	14.6171	M6-STR	3337.7	3774.21	3457.92	3137.96	2535.54	2352.78	2848.99	1680.61	2497.22	1962.84	2669.6	3088.03	2712.02	5916.2	3085.19	1194.75
ENSMMUG00000006985	NA	14.5141	M6-STR	0.790721	0.170249	0.120318	0	0	0.570053	0.479304	0	0.192987	1.93742	0.950669	0.11235	0	2.54709	0.12764	0
ENSMMUG00000016883	NA	14.4767	M6-STR	2.05968	2.18067	4.30227	3.91569	0.556635	1.92607	1.63143	3.27378	1.36727	1.60004	1.9995	4.32608	3.09407	7.1141	4.42427	6.71854
ENSMMUG00000047244	NA	14.4358	M6-STR	0	0	0	0	0.693342	0	0	0	0	0	0	0	0.104413	0.773815	0.133337	0
ENSMMUG00000047648	NA	14.3655	M6-STR	17.3865	35.1839	17.4175	7.37818	24.8414	22.9015	20.3813	9.45485	3.88151	18.0879	50.8442	23.9422	11.5277	67.9673	30.5904	7.84079
ENSMMUG00000020108	NA	14.3382	M6-STR	180.23	175.8	170.661	165.41	114.177	220.628	144.476	143.666	240.036	143.444	151.491	188.586	189.394	311.714	144.412	250.088
ENSMMUG00000017592	MPPED2	14.3366	M6-STR	418.741	231.085	222.415	66.0108	100.617	170.905	187.496	411.51	118.045	136.731	243.242	128.617	354.116	476.439	104.016	252.091
ENSMMUG00000015922	FNBP1L	14.2042	M6-STR	2326.4	2123.47	2322.31	930.055	1408.4	1948.45	1189.97	820.691	1059.4	1286.3	1970.19	1845.74	1452.27	3444.37	1224.55	1682.72
ENSMMUG00000006713	CCNY	14.1328	M6-STR	1377.63	1461.53	1815.91	1408.77	1161.99	969.957	1233.99	1068.21	691.614	1270.78	1169.07	1579.94	1566.7	2051.06	1317.34	866.161
ENSMMUG00000037557	NA	13.9411	M6-STR	0.180717	0.146516	0.411379	0	0.649593	0.406988	0.117063	0	0.111327	0.397565	0	0.128251	0.101938	1.86885	0	0.231684
ENSMMUG00000011376	GPC5	13.77	M6-STR	170.412	131.793	136.522	15.3474	161.907	165.591	152.774	219.728	23.2936	160.316	261.764	104.11	108.862	315.093	141.529	184.294
ENSMMUG00000010879	NADK	13.7115	M6-STR	581.522	529.318	561.695	507.365	404.83	467.217	444.393	363.674	513.707	493.952	518.857	612.517	564.255	791.982	595.339	497.355
ENSMMUG00000038863	NA	13.694	M6-STR	1.18724	0.143444	0.607799	0.745541	0.104847	0.616362	0.227761	0.612806	0	0.999286	0.414257	0.753947	0.177299	1.56321	0.12764	0.188357
ENSMMUG00000001074	ULK4	13.587	M6-STR	68.9626	92.1642	95.4883	62.9255	70.7685	68.8486	55.663	45.0615	43.062	43.4978	51.5695	94.9964	182.228	182.938	53.2077	157.815
ENSMMUG00000028749	APOC1	13.5324	M6-STR	732.949	52.9305	117.782	47.7012	51.4152	165.034	34.1278	14.8936	6.84574	34.8648	200.922	264.385	210.24	606.659	364.862	62.9586
ENSMMUG00000013056	NT5C3L	13.4874	M6-STR	587.323	1005.44	1131.26	268.431	968.889	751.104	657.469	1005.45	775.638	778.826	832.804	1182.65	949.059	1513.14	816.164	358.22
ENSMMUG00000047219	NA	13.4636	M6-STR	16.0668	26.0609	38.9107	19.9783	35.9196	29.4326	26.368	25.2603	4.9682	25.7017	45.9489	39.1087	37.4907	62.5339	43.944	2.94348
ENSMMUG00000016184	ZG16B	13.4139	M6-STR	31.4305	16.5477	8.67429	11.9227	8.40425	13.9048	8.84684	6.47931	10.5313	9.9559	10.8858	10.5939	14.9671	44.2766	13.4154	11.9982
ENSMMUG00000021097	SUSD1	13.3844	M6-STR	168.212	35.4787	161.668	21.8324	16.0066	106.34	39.438	6.33204	6.12947	34.503	49.278	125.846	121.048	195.562	20.1148	129.974
ENSMMUG00000029018	GNRH1	13.3604	M6-STR	16.7748	7.5909	5.42379	8.14705	11.3358	56.8012	8.04522	8.34454	33.5576	10.5689	11.3347	8.87089	9.63673	63.2832	18.0026	19.2998
ENSMMUG00000006541	CTXN1	13.2562	M6-STR	33.4914	184.435	188.648	29.7233	11.4367	108.245	25.4604	4.34137	1.08623	24.9697	75.8989	229.952	165.682	380.168	136.626	17.8736
ENSMMUG00000048792	PFN3	13.1787	M6-STR	0.0869815	0.797109	2.5562	0.226366	0	1.17676	0.225438	0.31038	0.058702	0.265158	0.417936	1.78502	0.711936	3.93138	0.0666683	0
ENSMMUG00000023713	CST5	13.1723	M6-STR	0	0.0563305	0.128	0.129781	0.255131	0	0.147124	0.316737	0.104316	0	0	0.119102	0.381878	1.16889	0.276795	1.40494
ENSMMUG00000033670	U6atac	13.1173	M6-STR	0.129099	0.0231206	0.130311	0	0	0	0	0	0	0	0	0	0	0.657807	0	0
ENSMMUG00000041782	NA	13.1128	M6-STR	0	0.123619	0.128	0	0	0.107132	0.723752	0	0.0533375	0	0.600389	0	0.383095	1.30417	0	0.555376
ENSMMUG00000007187	HDHD3	12.98	M6-STR	106.411	130.717	133.227	64.497	246.714	134.32	120.259	139.715	144.815	135.118	129.241	132.843	120.171	232.145	114.23	78.1639
ENSMMUG00000002532	ZSWIM6	12.9557	M6-STR	1530.75	631.441	624.285	1526.75	668.354	689.285	839.201	767.968	383.045	1004.6	978.652	655.084	655.9	1579.2	1233.62	409.079
ENSMMUG00000018672	MARK4	12.922	M6-STR	564.749	935.973	1250.78	340.47	1444.5	765.2	661.459	894.288	593.927	777.725	1028.3	1184.77	971.235	1479.68	541.007	434.673
ENSMMUG00000046548	NA	12.9103	M6-STR	922.754	1517.61	1662.23	514.615	998.412	1383.67	1113.61	1869.64	987.259	1212.38	1242.83	1853.82	1872.72	2512.43	906.985	737.651
ENSMMUG00000019814	SLC34A1	12.7896	M6-STR	0	0.636387	0.99747	0	0	0.51412	0.10726	0.468715	0	0.141024	0.406349	1.47403	0.508351	2.85729	0.108795	0
ENSMMUG00000000880	SCIN	12.6442	M6-STR	75.5846	20.7905	32.6806	116.691	43.1893	46.726	135.768	53.9453	28.8787	69.037	75.9859	31.7489	35.5762	194.585	127.611	28.9683
ENSMMUG00000021661	LRRC56	12.5821	M6-STR	82.6246	40.585	170.314	29.9501	13.2226	73.2939	35.3123	16.4444	16.1959	26.066	41.5825	155.83	115.91	196.44	26.7505	174.107
ENSMMUG00000045852	WIPF3	12.5585	M6-STR	47.4712	154.067	154.027	45.1587	15.9463	61.4964	49.1214	64.7709	10.3744	21.392	50.8798	95.8539	258.785	318.01	28.0111	18.4596
ENSMMUG00000001278	VIT	12.5424	M6-STR	48.5489	67.7306	45.9126	38.6493	34.8128	38.1074	28.1471	30.0522	43.6527	46.7558	50.4945	45.2828	112.358	154.731	71.7765	3.49579
ENSMMUG00000039572	NA	12.494	M6-STR	0.209864	0.29353	1.10445	0.994808	0.374193	0.313142	0	0	0.0531172	0	0.109032	0.577652	0.410445	2.32073	0.767517	0
ENSMMUG00000004692	CHAT	12.4676	M6-STR	0	0.0194455	0.261802	0.0858093	3.01385	49.1873	26.9989	0	0.75762	42.5495	7.23097	0.275931	0.199214	59.0019	17.4581	0
ENSMMUG00000033322	SNORD33	12.4312	M6-STR	3.54336	2.86359	1.46747	0.958455	2.2225	1.50101	0.553103	1.8096	4.69251	3.0807	3.78231	2.623	2.17319	7.72411	2.10979	0.200234
ENSMMUG00000017793	KCNN3	12.4165	M6-STR	30.448	118.455	214.722	228.547	295.562	151.041	176.672	58.5718	69.5252	120.199	270.705	183.475	103.354	342.633	141.807	14.7913
ENSMMUG00000021523	NA	12.202	M6-STR	12.9516	36.2752	49.4254	6.36257	63.5003	35.4705	20.01	33.6568	28.8563	32.2924	41.0966	51.8317	47.035	80.2058	30.4655	18.2023
ENSMMUG00000027695	U3	12.162	M6-STR	1.84323	0.0691967	0	0	0.322727	3.82293	0	0	0	0.530045	0	0	0.0478249	3.55385	0.108795	0.992265
ENSMMUG00000046160	NA	12.0864	M6-STR	0.0869815	0.30829	0.765308	0	0	0.33129	0.386664	0.16006	0	0.420686	0.851674	0.120544	0.294436	2.02026	0.282492	0
ENSMMUG00000005307	TRIM17	11.9296	M6-STR	229.317	140.946	124.682	33.7266	22.2287	165.774	52.6371	15.7571	214.136	53.3637	31.8045	119.157	231.013	429.778	31.3533	38.2644
[truncated: 3,197 more rows]
