# Supplementary material for: Transcriptomic and open chromatin atlas of high-resolution anatomical regions in the rhesus macaque brain
Source: Nat Commun. 2020 Jan 24;11:474. doi: 10.1038/s41467-020-14368-z (PMC6981234; doi:10.1038/s41467-020-14368-z)
Supplement: Supplementary file 8 — Dataset 5 [file 41467_2020_14368_MOESM8_ESM.xlsx]

## Sheet: Sheet1
Supplementary Data 5. The gene list of lobe-specific modules in cortex
Occipital-Module
Gene ID	Gene name	kTotal
ENSMMUG00000009820	TRPC3	17.1615
ENSMMUG00000002925	FSTL1	16.7528
ENSMMUG00000045449	GLCCI1	15.9183
ENSMMUG00000019714	VAV3	13.6699
ENSMMUG00000040610	ANKRD34C	12.877
ENSMMUG00000008778	PVALB	12.4404
ENSMMUG00000030333	KCNAB3	12.4253
ENSMMUG00000001341	HS3ST1	11.6909
ENSMMUG00000014915	ZADH2	11.6118
ENSMMUG00000003200	FAP	11.3379
ENSMMUG00000013022	HR	11.2742
ENSMMUG00000005370	KCNH8	10.3591
ENSMMUG00000031977	WHRN	10.2073
ENSMMUG00000020605	HPSE2	9.97128
ENSMMUG00000008041	ANKRD27	9.95135
ENSMMUG00000046004	UTS2B	9.94031
ENSMMUG00000003402	MATN4	9.92147
ENSMMUG00000003140	RELT	9.88326
ENSMMUG00000008269	PDE3A	9.79122
ENSMMUG00000029194	NA	9.68593
ENSMMUG00000020068	OSTN	9.52688
ENSMMUG00000022419	C8orf46	9.42953
ENSMMUG00000048572	NA	9.24269
ENSMMUG00000000947	MSC	9.06985
ENSMMUG00000021160	ADAMTS17	8.9572
ENSMMUG00000023015	CPA6	8.8324
ENSMMUG00000007964	TMEM215	8.76419
ENSMMUG00000000146	NA	8.63529
ENSMMUG00000009690	ARNTL	8.62585
ENSMMUG00000044679	NHLH2	8.55734
ENSMMUG00000012144	SEMA6D	8.497
ENSMMUG00000048694	PLK5	8.48365
ENSMMUG00000001291	SGCG	8.47569
ENSMMUG00000023814	MAP3K13	8.47292
ENSMMUG00000011377	EPB41	8.36016
ENSMMUG00000014916	TSHZ1	8.31766
ENSMMUG00000007678	ANKRD13A	8.29746
ENSMMUG00000019571	TIAM1	8.28576
ENSMMUG00000002183	OSBPL6	7.96608
ENSMMUG00000002865	ABI3BP	7.88494
ENSMMUG00000014725	NA	7.82908
ENSMMUG00000003855	ZNF385B	7.81869
ENSMMUG00000041181	PCP4	7.53183
ENSMMUG00000005009	SLC38A11	7.22395
ENSMMUG00000009339	STAMBPL1	7.13584
ENSMMUG00000043456	CHRM2	7.11137
ENSMMUG00000019819	RUNX2	7.02319
ENSMMUG00000006701	GSAP	6.97555
ENSMMUG00000008387	DPP4	6.68391
ENSMMUG00000005427	PACSIN2	6.62366
ENSMMUG00000019697	PXYLP1	6.58843
ENSMMUG00000000694	PHLDB2	6.57973
ENSMMUG00000011232	NA	6.54348
ENSMMUG00000039763	NA	6.53586
ENSMMUG00000023046	GRM4	6.28835
ENSMMUG00000008762	NOX3	6.1425
ENSMMUG00000011821	PITPNM1	6.11201
ENSMMUG00000018124	LYSMD4	6.09921
ENSMMUG00000046487	NA	6.02382
ENSMMUG00000023274	SULF1	5.91413
ENSMMUG00000011473	C18orf25	5.89409
ENSMMUG00000015717	HTR1B	5.75138
ENSMMUG00000007798	CLMP	5.70536
ENSMMUG00000035356	5S_rRNA	5.56172
ENSMMUG00000012331	SLC38A4	5.54467
ENSMMUG00000010297	CTTNBP2	5.49479
ENSMMUG00000021401	PRDM1	5.39027
ENSMMUG00000015812	CD48	5.32901
ENSMMUG00000010497	CISH	5.32431
ENSMMUG00000042320	CMKLR1	5.28746
ENSMMUG00000039310	NA	5.27519
ENSMMUG00000044713	NA	5.23904
ENSMMUG00000011183	OLFML2A	5.17562
ENSMMUG00000014028	TSHZ3	5.09974
ENSMMUG00000012661	PDZRN3	5.09629
ENSMMUG00000002595	COL14A1	5.06878
ENSMMUG00000012581	TUBE1	5.06849
ENSMMUG00000007576	EYA1	5.03994
ENSMMUG00000013736	ASB5	5.01354
ENSMMUG00000002555	KDF1	5.00204
ENSMMUG00000002668	NA	4.85295
ENSMMUG00000021233	SEPHS1	4.82607
ENSMMUG00000001915	CLDN1	4.80627
ENSMMUG00000007231	ZSCAN31	4.77369
ENSMMUG00000045545	GPRIN3	4.73409
ENSMMUG00000019473	AADAT	4.72329
ENSMMUG00000017583	SSBP2	4.69689
ENSMMUG00000038090	NA	4.6401
ENSMMUG00000043692	NMU	4.62944
ENSMMUG00000008341	ARHGAP24	4.60239
ENSMMUG00000045475	STX19	4.59177
ENSMMUG00000018122	MEF2A	4.57246
ENSMMUG00000017055	C3orf58	4.56658
ENSMMUG00000005575	TRERF1	4.54541
ENSMMUG00000043145	NA	4.53273
ENSMMUG00000043280	ZBTB34	4.51682
ENSMMUG00000015108	SVOP	4.51251
ENSMMUG00000007570	UACA	4.48206
ENSMMUG00000020818	GAS2	4.48117
ENSMMUG00000047406	SOCS2	4.45087
ENSMMUG00000018345	PEBP4	4.39743
ENSMMUG00000023736	CHRNA3	4.37257
ENSMMUG00000018154	CRTAC1	4.36829
ENSMMUG00000001295	PF4V1	4.33328
ENSMMUG00000011514	COCH	4.28698
ENSMMUG00000046576	NA	4.25207
ENSMMUG00000003736	NFKB1	4.24137
ENSMMUG00000007906	CDC42EP3	4.24132
ENSMMUG00000019976	ATP8B1	4.21616
ENSMMUG00000020907	ART3	4.20234
ENSMMUG00000005976	GLDN	4.1746
ENSMMUG00000002493	GALR1	4.15574
ENSMMUG00000008197	NTNG1	4.13254
ENSMMUG00000029445	CITED2	4.13029
ENSMMUG00000009614	STAC	4.12187
ENSMMUG00000002601	MTBP	4.10697
ENSMMUG00000009781	SYT6	4.10623
ENSMMUG00000004210	HTR2A	4.08947
ENSMMUG00000011040	CRISPLD1	4.07504
ENSMMUG00000045435	NA	4.04704
ENSMMUG00000046186	STC1	4.02389
ENSMMUG00000009625	CCDC136	4.02023
ENSMMUG00000002984	PDXDC1	3.99106
ENSMMUG00000014810	SDR16C5	3.98807
ENSMMUG00000021008	ASB14	3.96951
ENSMMUG00000018057	UMODL1	3.93958
ENSMMUG00000019261	COL12A1	3.8569
ENSMMUG00000018299	OSBP2	3.76382
ENSMMUG00000039944	RASGRF2	3.73774
ENSMMUG00000016301	PRPF3	3.72313
ENSMMUG00000015793	LHB	3.72191
ENSMMUG00000031286	IER5	3.71144
ENSMMUG00000005350	EFNA1	3.67517
ENSMMUG00000002081	BEND7	3.67018
ENSMMUG00000048869	NA	3.66069
ENSMMUG00000004756	GRB2	3.65601
ENSMMUG00000002589	SULT1C3	3.64768
ENSMMUG00000019978	HHLA2	3.61807
ENSMMUG00000011579	FAM19A2	3.61535
ENSMMUG00000007198	N4BP2L1	3.55819
ENSMMUG00000011560	STARD5	3.55038
ENSMMUG00000003338	PRDM8	3.47058
ENSMMUG00000014372	BMF	3.45213
ENSMMUG00000048070	NA	3.44127
ENSMMUG00000010743	CHRNA5	3.42241
ENSMMUG00000022777	FRMD5	3.40692
ENSMMUG00000001153	PDGFRL	3.40066
ENSMMUG00000002533	PIBF1	3.39361
ENSMMUG00000011263	MTFR1	3.39148
ENSMMUG00000003404	RBPJL	3.36327
ENSMMUG00000007493	NA	3.15229
ENSMMUG00000019092	IL15	3.09637
ENSMMUG00000012727	IFT122	3.07166
ENSMMUG00000020289	CD83	3.02577
ENSMMUG00000002537	ZSCAN9	3.00317
ENSMMUG00000014997	SALL2	2.973
ENSMMUG00000023057	IFNLR1	2.95321
ENSMMUG00000018725	MDM1	2.94474
ENSMMUG00000018873	NA	2.93666
ENSMMUG00000020919	SHROOM3	2.88823
ENSMMUG00000012977	TMEM132E	2.86016
ENSMMUG00000042879	NA	2.85812
ENSMMUG00000003831	AFM	2.85261
ENSMMUG00000000995	MYD88	2.78083
ENSMMUG00000001423	FAM214A	2.77843
ENSMMUG00000013643	ZCCHC8	2.76304
ENSMMUG00000010748	TRPA1	2.75735
ENSMMUG00000028952	STK3	2.74454
ENSMMUG00000019696	GPD1L	2.73722
ENSMMUG00000010337	SEMA3F	2.72407
ENSMMUG00000001075	TRAK1	2.71225
ENSMMUG00000009116	TENM2	2.69651
ENSMMUG00000017287	PATL1	2.68812
ENSMMUG00000023591	ZGRF1	2.6759
ENSMMUG00000048315	NA	2.63546
ENSMMUG00000009227	YTHDF1	2.60726
ENSMMUG00000002310	ZNF577	2.5615
ENSMMUG00000009736	BACH2	2.55033
ENSMMUG00000021751	NA	2.54232
ENSMMUG00000023381	DNAH8	2.51713
ENSMMUG00000023428	NPNT	2.46849
ENSMMUG00000041560	NA	2.46446
ENSMMUG00000022533	MLH1	2.45686
ENSMMUG00000004289	KBTBD4	2.44534
ENSMMUG00000020995	GRHL2	2.3474
ENSMMUG00000002038	CEMIP	2.33066
ENSMMUG00000001179	PIP4K2C	2.30961
ENSMMUG00000016187	SYBU	2.29379
ENSMMUG00000010358	SLC35F2	2.27409
ENSMMUG00000014887	KIF23	2.21086
ENSMMUG00000048307	NA	2.18431
ENSMMUG00000011262	PDE7A	2.17877
ENSMMUG00000018043	RIPK4	2.17856
ENSMMUG00000001041	PCID2	2.17261
ENSMMUG00000015634	CENPF	2.15918
ENSMMUG00000020406	GCNT1	2.14868
ENSMMUG00000022155	SULT2B1	2.13077
ENSMMUG00000010226	NA	2.1176
ENSMMUG00000046261	NA	2.08778
ENSMMUG00000007646	SLC35F4	2.07868
ENSMMUG00000003664	NA	2.06812
ENSMMUG00000015515	REV1	2.06133
ENSMMUG00000041123	OR2B6	2.05874
ENSMMUG00000021673	ZFP28	2.02149
ENSMMUG00000000089	SPTLC3	1.9962
ENSMMUG00000019340	FAM189A1	1.98934
ENSMMUG00000006835	MTERF4	1.93746
ENSMMUG00000045908	RNF144A	1.84243
ENSMMUG00000021690	C19orf12	1.79628
ENSMMUG00000041130	SYS1	1.72031
ENSMMUG00000013989	NDNF	1.61967
ENSMMUG00000004450	MAT2A	1.60392
ENSMMUG00000047796	NA	1.60257
ENSMMUG00000003582	MXRA8	1.5981
ENSMMUG00000002883	NDST4	1.59608
ENSMMUG00000002195	NA	1.52556
ENSMMUG00000006770	C7orf55-LUC7L2	1.44469
ENSMMUG00000020787	PRR15	1.36878
ENSMMUG00000005170	UNC45B	1.30865
ENSMMUG00000000429	BMP4	1.24264
ENSMMUG00000022107	PDE9A	1.2095
ENSMMUG00000016417	CBX8	1.13666
ENSMMUG00000014633	ETV4	1.12833
ENSMMUG00000016223	MYCL	1.10318
ENSMMUG00000000521	NTN4	1.08089
ENSMMUG00000002037	MMP1	1.07064
ENSMMUG00000010074	CDC42SE1	0.912039
ENSMMUG00000016737	CNTN5	0.796898
ENSMMUG00000000692	PLCXD2	0.75525
ENSMMUG00000046364	NA	0.691859
