# Supplementary material for: Transcriptomic and open chromatin atlas of high-resolution anatomical regions in the rhesus macaque brain
Source: Nat Commun. 2020 Jan 24;11:474. doi: 10.1038/s41467-020-14368-z (PMC6981234; doi:10.1038/s41467-020-14368-z)
Supplement: Supplementary file 9 — Dataset 6 [file 41467_2020_14368_MOESM9_ESM.xlsx]

## Sheet: Sheet1
Supplementary Data 6. The sub-region specific genes within STR
Gene ID	Gene name	Hyper-Region	Acb (mean)	CN (mean)	PUT (mean)	pvalue	padj
ENSMMUG00000004789	NOS1AP	ACb	650.572	195.616	109.409	5.69597e-79	2.06171e-75
ENSMMUG00000010585	PNCK	ACb	872.611	320.784	168.335	1.1429e-76	2.95489e-73
ENSMMUG00000042630	RTP5	ACb	1855.35	847.106	269.727	4.61537e-67	5.5686e-64
ENSMMUG00000020329	ALOX12B	ACb	102.225	40.9824	12.3591	7.1295e-60	5.60998e-57
ENSMMUG00000014606	CXorf57	ACb	962.856	289.166	112.975	9.42203e-57	6.08999e-54
ENSMMUG00000021574	TTC22	ACb	71.686	9.00909	1.34012	8.64003e-56	5.21224e-53
ENSMMUG00000005646	DGKD	ACb	1244.65	549.195	270.749	4.22066e-55	2.38705e-52
ENSMMUG00000001307	RTL9	ACb	321.727	84.5948	24.7956	2.33458e-50	1.05628e-47
ENSMMUG00000000465	ARAP3	ACb	1131.57	527.928	331.784	3.58252e-49	1.54373e-46
ENSMMUG00000015177	CARTPT	ACb	454.523	17.8324	8.7819	2.60828e-48	1.07283e-45
ENSMMUG00000002833	KLHDC8B	ACb	587.211	266.461	207.154	7.5783e-48	3.04783e-45
ENSMMUG00000032410	NA	ACb	347.023	152.734	124.345	9.87595e-46	3.1357e-43
ENSMMUG00000019174	NNAT	ACb	3308.22	1450.84	590.358	1.60016e-45	4.99306e-43
ENSMMUG00000047091	GCHFR	ACb	140.72	66.9466	38.7686	1.96822e-45	6.03743e-43
ENSMMUG00000017515	EPB41L4B	ACb	440.255	175.699	74.8434	2.36896e-42	5.56797e-40
ENSMMUG00000023507	MAGEL2	ACb	382.991	88.8799	35.9403	4.72618e-42	1.08271e-39
ENSMMUG00000009357	SHANK1	ACb	1429.24	612.61	190.748	2.10106e-40	4.3707e-38
ENSMMUG00000018823	TMEM191C	ACb	182.111	70.5996	51.3455	2.78125e-39	5.18917e-37
ENSMMUG00000011362	IMPG2	ACb	46.1452	5.3859	1.47485	5.27891e-38	9.09882e-36
ENSMMUG00000013333	DIRAS3	ACb	1048.81	272.19	50.6303	2.22652e-37	3.59782e-35
ENSMMUG00000009729	ANKRD55	ACb	50.5017	12.7937	6.42743	6.23062e-37	9.72084e-35
ENSMMUG00000014830	LY6H	ACb	2103.85	1018.4	412.409	1.15731e-36	1.74542e-34
ENSMMUG00000017701	MYRIP	ACb	631.268	275.824	197.877	1.82292e-36	2.66059e-34
ENSMMUG00000016476	TRAIP	ACb	92.6705	40.2037	21.1322	5.54284e-36	7.59957e-34
ENSMMUG00000016335	PALMD	ACb	309.85	123.47	50.183	5.86673e-36	7.98316e-34
ENSMMUG00000005307	TRIM17	ACb	645.38	299.793	229.342	9.73313e-35	1.13645e-32
ENSMMUG00000008934	MARCKS	ACb	2604.44	1277.09	706.294	1.50521e-34	1.72413e-32
ENSMMUG00000011687	DSC2	ACb	140.804	56.692	12.1979	1.65112e-34	1.87937e-32
ENSMMUG00000017574	ZCCHC12	ACb	1904.3	486.691	111.305	6.1931e-34	6.44153e-32
ENSMMUG00000003896	ARHGAP6	ACb	410.474	91.9541	59.5464	2.85981e-33	2.82824e-31
ENSMMUG00000017723	GUCY2D	ACb	77.956	16.3287	8.32117	7.11463e-32	6.13146e-30
ENSMMUG00000021415	BAIAP3	ACb	759.38	262.461	133.827	1.19701e-31	1.00048e-29
ENSMMUG00000000130	CSGALNACT1	ACb	825.874	354.457	254.246	5.50396e-31	4.31215e-29
ENSMMUG00000019883	RBM20	ACb	439.861	151.065	55.2373	5.65547e-31	4.39282e-29
ENSMMUG00000040920	BTG1	ACb	532.352	212.877	177.828	6.62425e-30	4.79543e-28
ENSMMUG00000004614	KCNC4	ACb	161.418	69.2662	44.4324	6.98532e-29	4.64781e-27
ENSMMUG00000037711	PTPRQ	ACb	35.7955	3.10398	0.373599	1.21069e-28	7.93881e-27
ENSMMUG00000008515	NA	ACb	298.129	79.7834	79.7957	1.42667e-28	9.18859e-27
ENSMMUG00000001433	RAI2	ACb	186.931	64.7052	43.0009	2.05416e-27	1.19155e-25
ENSMMUG00000003296	CITED1	ACb	98.678	33.5371	23.3512	4.63406e-26	2.38938e-24
ENSMMUG00000000042	ACVR2A	ACb	196.857	95.4963	71.8497	1.93247e-25	9.32638e-24
ENSMMUG00000007964	TMEM215	ACb	228.825	18.2766	11.2093	2.00818e-24	8.95175e-23
ENSMMUG00000021972	DGKG	ACb	446.309	201.742	144.86	5.59306e-24	2.39298e-22
ENSMMUG00000016195	SNAI2	ACb	46.0107	17.069	5.65075	1.23069e-23	5.13205e-22
ENSMMUG00000002553	CYP19A1	ACb	99.6347	4.08257	1.77665	1.29737e-23	5.38529e-22
ENSMMUG00000014319	CALCR	ACb	267.804	21.3489	4.38622	1.73373e-23	7.11496e-22
ENSMMUG00000010428	SLIT1	ACb	671.391	296.966	65.3808	2.60193e-23	1.06258e-21
ENSMMUG00000046787	C3orf84	ACb	123.949	55.309	54.1051	2.60684e-23	1.06258e-21
ENSMMUG00000000604	PDIA2	ACb	116.943	46.2439	28.1012	2.63859e-23	1.0731e-21
ENSMMUG00000014265	CD27	ACb	58.6619	28.3934	3.40571	5.21325e-23	2.07361e-21
ENSMMUG00000011835	TRPC6	ACb	96.68	42.0475	9.21889	5.74198e-23	2.26402e-21
ENSMMUG00000017926	RESP18	ACb	231.123	107.623	69.6125	1.31038e-22	5.03509e-21
ENSMMUG00000048764	PNMA6F	ACb	111.361	26.0417	9.47392	1.31499e-22	5.04209e-21
ENSMMUG00000018585	KLHDC8A	ACb	226.786	77.6529	51.4479	1.84408e-22	6.96745e-21
ENSMMUG00000044631	TCAP	ACb	181.736	82.9495	66.4837	1.84309e-22	6.96745e-21
ENSMMUG00000019762	TBKBP1	ACb	353.298	125.446	99.4513	5.6055e-22	2.03303e-20
ENSMMUG00000044509	DCAF12L2	ACb	386.813	170.13	103.815	3.65629e-21	1.22313e-19
ENSMMUG00000021587	CRH	ACb	62.2784	19.2057	4.41436	4.70112e-21	1.56112e-19
ENSMMUG00000011579	FAM19A2	ACb	234.888	48.6893	41.952	5.28259e-21	1.74143e-19
ENSMMUG00000011154	ARHGAP36	ACb	176.826	18.1515	5.97353	1.66978e-20	5.28315e-19
ENSMMUG00000014710	FFAR4	ACb	40.8831	17.9043	6.79059	2.77552e-20	8.63081e-19
ENSMMUG00000005976	GLDN	ACb	235.708	105.868	89.8356	4.50354e-20	1.36754e-18
ENSMMUG00000016854	NTSR1	ACb	48.1049	6.91439	1.46355	5.89223e-20	1.77139e-18
ENSMMUG00000045048	FAM196B	ACb	63.5741	17.2285	3.17148	7.79771e-20	2.32493e-18
ENSMMUG00000006936	GIPR	ACb	74.304	25.4882	10.4942	2.63109e-19	7.52252e-18
ENSMMUG00000000384	VWC2L	ACb	125.752	26.373	17.3911	4.09202e-19	1.14996e-17
ENSMMUG00000016520	ATP7B	ACb	328.967	155.422	136.526	4.20216e-19	1.17726e-17
ENSMMUG00000006473	ZNF662	ACb	91.8613	40.7636	26.8315	1.63508e-18	4.30737e-17
ENSMMUG00000020491	VWA5A	ACb	270.378	110.502	99.1699	1.90233e-18	4.99685e-17
ENSMMUG00000046256	NA	ACb	462.194	204.896	54.8054	2.08984e-18	5.45554e-17
ENSMMUG00000000484	C2CD4C	ACb	87.9835	26.8329	32.0694	2.70693e-18	6.97864e-17
ENSMMUG00000020440	HPCAL1	ACb	700.656	226.63	275.395	3.12291e-18	7.98282e-17
ENSMMUG00000010982	RTN4RL2	ACb	85.2243	10.6623	15.9299	3.41021e-18	8.69266e-17
ENSMMUG00000018963	GDNF	ACb	73.5375	31.2357	18.0374	8.33991e-18	2.04243e-16
ENSMMUG00000021354	CRHBP	ACb	96.387	23.6664	23.0078	8.84994e-18	2.16149e-16
ENSMMUG00000003203	TAC3	ACb	365.599	119.016	49.4811	1.04884e-17	2.5411e-16
ENSMMUG00000048385	NA	ACb	253.858	102.591	105.143	1.33563e-17	3.20587e-16
ENSMMUG00000003974	GREB1L	ACb	46.231	13.2182	10.2016	1.49941e-17	3.57058e-16
ENSMMUG00000009607	HTR2C	ACb	1819.76	291.584	57.2627	2.13719e-17	4.99727e-16
ENSMMUG00000008740	NA	ACb	233.562	100.539	79.7512	2.2632e-17	5.27148e-16
ENSMMUG00000006005	CBLN4	ACb	159.287	38.7694	30.9017	2.62569e-17	6.0767e-16
ENSMMUG00000047162	FGF10	ACb	145.129	45.7265	22.625	3.29235e-17	7.53286e-16
ENSMMUG00000010712	SYT10	ACb	55.7434	13.5631	3.00832	5.98109e-17	1.33802e-15
ENSMMUG00000014535	SLC15A3	ACb	384.889	169.491	189.37	1.07158e-16	2.35073e-15
ENSMMUG00000019487	SLC27A3	ACb	37.0888	11.6509	9.37368	1.07465e-16	2.3546e-15
ENSMMUG00000017923	GNG8	ACb	63.3698	18.1896	25.2908	1.0802e-16	2.36391e-15
ENSMMUG00000008587	CAMK2D	ACb	869.961	300.32	348.955	1.26458e-16	2.75408e-15
ENSMMUG00000009971	CHGA	ACb	715.456	206.248	266.585	2.91412e-16	6.14683e-15
ENSMMUG00000041795	CROCC2	ACb	153.35	58.6634	2.39392	3.07679e-16	6.47484e-15
ENSMMUG00000042701	NA	ACb	337.808	122.5	45.1533	6.1952e-16	1.25696e-14
ENSMMUG00000016922	STK32B	ACb	47.7127	10.9577	9.36173	7.04472e-16	1.42453e-14
ENSMMUG00000000739	MEIOB	ACb	55.7921	18.8142	20.8109	1.73888e-15	3.38389e-14
ENSMMUG00000023359	SAG	ACb	26.2705	7.51238	2.06993	2.40552e-15	4.59231e-14
ENSMMUG00000018634	MAT1A	ACb	111.453	53.9952	34.8081	2.93008e-15	5.54693e-14
ENSMMUG00000040290	SMPX	ACb	20.1436	7.94905	2.34815	3.06315e-15	5.78672e-14
ENSMMUG00000019167	IRS4	ACb	49.8713	19.6448	6.28983	3.98078e-15	7.42723e-14
ENSMMUG00000001163	PDE1A	ACb	355.533	84.6023	72.4578	1.00109e-14	1.7974e-13
ENSMMUG00000010392	NA	ACb	967.035	293.345	287.877	1.23418e-14	2.20062e-13
ENSMMUG00000015507	RNF212	ACb	46.1784	20.1473	12.2824	1.72382e-14	3.02304e-13
ENSMMUG00000018469	PNMA5	ACb	306.343	15.4478	4.48321	2.02127e-14	3.53439e-13
ENSMMUG00000012863	GPAT2	ACb	57.8501	23.5656	24.2349	2.08869e-14	3.64172e-13
ENSMMUG00000010593	TCERG1L	ACb	104.687	6.53778	5.61886	2.10108e-14	3.6598e-13
ENSMMUG00000020218	AK5	ACb	2377.75	999.336	250.123	2.61361e-14	4.50486e-13
ENSMMUG00000004321	LAMA3	ACb	217.68	95.2055	74.4765	4.33377e-14	7.27575e-13
ENSMMUG00000016052	SEZ6L	ACb	1266.63	292.591	360.255	5.73123e-14	9.5598e-13
ENSMMUG00000016777	DACH2	ACb	276.517	128.02	14.6356	8.83556e-14	1.4393e-12
ENSMMUG00000021586	TRIM55	ACb	33.5719	13.7916	2.57871	1.37056e-13	2.19314e-12
ENSMMUG00000040529	VSNL1	ACb	3581.91	1049.8	879.019	1.44163e-13	2.29986e-12
ENSMMUG00000020528	GPR179	ACb	35.8983	18.1524	10.3361	1.6108e-13	2.55274e-12
ENSMMUG00000045118	NA	ACb	48.6678	13.8536	12.4119	2.37576e-13	3.6812e-12
ENSMMUG00000018286	NA	ACb	165.729	55.8445	32.3508	2.89148e-13	4.43851e-12
ENSMMUG00000009494	CPA5	ACb	29.0314	10.4188	5.53429	3.21983e-13	4.93e-12
ENSMMUG00000029503	NA	ACb	65.9109	20.9717	11.2502	4.19101e-13	6.37385e-12
ENSMMUG00000000836	SBSN	ACb	48.9077	19.6243	11.9509	4.29273e-13	6.52307e-12
ENSMMUG00000011678	RPP25	ACb	82.7465	33.5028	26.8229	5.95443e-13	8.9356e-12
ENSMMUG00000021219	MROH2A	ACb	40.5045	8.31272	4.09393	9.17702e-13	1.32975e-11
ENSMMUG00000003488	C4orf45	ACb	25.7983	9.5356	3.08214	1.70849e-12	2.41188e-11
ENSMMUG00000015661	PTPRU	ACb	155.266	57.41	72.9081	1.72219e-12	2.42743e-11
ENSMMUG00000006324	FUOM	ACb	157.293	70.9831	62.7881	2.28197e-12	3.16711e-11
ENSMMUG00000044175	FOXO6	ACb	59.5631	18.3991	12.7047	3.04219e-12	4.16205e-11
ENSMMUG00000038543	NA	ACb	196.91	76.3686	65.0506	3.46291e-12	4.70862e-11
ENSMMUG00000017098	ALKAL2	ACb	88.5988	40.3296	20.7234	3.86805e-12	5.23198e-11
ENSMMUG00000001250	PTPN3	ACb	155.381	55.5032	49.6855	4.82523e-12	6.47827e-11
ENSMMUG00000004847	XYLB	ACb	86.7032	36.0274	28.9515	4.91356e-12	6.58221e-11
ENSMMUG00000048763	NA	ACb	43.62	18.9342	7.97131	7.78718e-12	1.01609e-10
ENSMMUG00000019196	GDA	ACb	1937.25	938.6	79.2337	1.16854e-11	1.49247e-10
ENSMMUG00000014687	SAMD14	ACb	203.998	98.8737	80.751	1.42831e-11	1.79885e-10
ENSMMUG00000013284	GPRIN1	ACb	228.42	108.016	64.8072	1.97837e-11	2.45405e-10
ENSMMUG00000023543	NECAB3	ACb	118.646	56.6286	55.7554	2.09756e-11	2.59478e-10
ENSMMUG00000002876	SLC27A2	ACb	14.9456	3.45952	0.719864	2.86941e-11	3.49701e-10
ENSMMUG00000021575	LEXM	ACb	9.50878	1.95199	0	7.20593e-11	8.38668e-10
ENSMMUG00000013009	MEIS3	ACb	292.648	69.9881	70.0497	7.43266e-11	8.6339e-10
ENSMMUG00000011842	ADRA2B	ACb	10.827	1.25015	0.58034	8.92555e-11	1.02757e-09
ENSMMUG00000014208	NA	ACb	141.147	72.627	68.0311	1.20082e-10	1.36254e-09
ENSMMUG00000038293	HAP1	ACb	202.401	94.5874	67.9906	1.40062e-10	1.58131e-09
ENSMMUG00000045749	NA	ACb	20.5936	6.30406	3.84534	1.49633e-10	1.68202e-09
ENSMMUG00000013596	CR1	ACb	35.6959	9.94047	3.73593	1.57006e-10	1.76053e-09
ENSMMUG00000006981	NPPC	ACb	34.0852	13.7946	8.99979	1.75831e-10	1.95827e-09
ENSMMUG00000005361	MCOLN3	ACb	26.941	4.96344	3.87869	2.07847e-10	2.28948e-09
ENSMMUG00000021551	CARD18	ACb	8.97757	0.320183	0	2.63943e-10	2.87416e-09
ENSMMUG00000018445	WNT7A	ACb	105.583	47.1935	38.5896	3.06205e-10	3.30453e-09
ENSMMUG00000014890	CA3	ACb	31.1405	10.5978	6.6953	3.48263e-10	3.74279e-09
ENSMMUG00000021231	MYO16	ACb	174.511	41.0507	28.5617	4.72505e-10	4.98043e-09
ENSMMUG00000005569	GBA3	ACb	8.10463	1.76905	0.135394	4.94701e-10	5.20226e-09
ENSMMUG00000018464	NA	ACb	53.9412	21.1811	24.5633	5.88566e-10	6.13941e-09
ENSMMUG00000004000	NA	ACb	25.1973	8.18399	5.69138	6.0678e-10	6.31847e-09
ENSMMUG00000013283	CDHR2	ACb	44.8065	16.4011	15.602	6.84029e-10	7.08212e-09
ENSMMUG00000013444	GPRIN2	ACb	12.7508	4.00961	0.967634	8.59197e-10	8.72601e-09
ENSMMUG00000008158	CD247	ACb	13.9501	5.58047	2.2888	1.76574e-09	1.71809e-08
ENSMMUG00000029064	CPNE7	ACb	72.9464	29.6859	19.8924	1.80703e-09	1.75073e-08
ENSMMUG00000042038	CAPN8	ACb	20.2249	8.41539	4.88287	2.8097e-09	2.65674e-08
ENSMMUG00000018281	IL17RE	ACb	29.1653	11.4496	11.4418	2.88817e-09	2.72524e-08
ENSMMUG00000016388	FRRS1	ACb	30.4862	10.1225	11.4843	3.31945e-09	3.09827e-08
ENSMMUG00000048422	NA	ACb	7.79741	0.452113	0.435044	3.69714e-09	3.42605e-08
ENSMMUG00000017414	CACNA1S	ACb	11.2147	4.82482	0.701289	3.82108e-09	3.52826e-08
ENSMMUG00000022942	CRIP3	ACb	99.7049	40.4162	40.5923	4.46003e-09	4.09111e-08
ENSMMUG00000040674	NA	ACb	12.5264	0.570348	0.270789	5.76499e-09	5.20893e-08
ENSMMUG00000016675	GRIN3A	ACb	167.008	50.5723	64.1636	5.87032e-09	5.29352e-08
ENSMMUG00000047984	FZD9	ACb	40.0007	19.4549	18.8808	6.25037e-09	5.60273e-08
ENSMMUG00000046465	NA	ACb	15.3399	8.73771	1.7445	7.01919e-09	6.26088e-08
ENSMMUG00000029834	TTC9B	ACb	174.696	72.7193	66.0701	7.97735e-09	7.07023e-08
ENSMMUG00000022529	RPRM	ACb	15.6355	1.40438	1.4924	9.65358e-09	8.42384e-08
ENSMMUG00000040241	NA	ACb	80.6115	18.249	2.49635	1.08913e-08	9.43118e-08
ENSMMUG00000022590	MPPED1	ACb	53.2967	25.0849	9.53337	1.432e-08	1.21445e-07
ENSMMUG00000020368	SLC17A6	ACb	21.2935	1.24647	6.02226	1.76698e-08	1.48325e-07
ENSMMUG00000041246	NA	ACb	22.457	9.32683	4.10328	1.79264e-08	1.5027e-07
ENSMMUG00000011690	DSC1	ACb	25.7098	11.5416	0	2.3363e-08	1.92543e-07
ENSMMUG00000017258	MC4R	ACb	15.9018	3.48383	2.38595	2.40682e-08	1.97814e-07
ENSMMUG00000000032	CMTM2	ACb	23.9106	10.8659	8.86523	2.52755e-08	2.06797e-07
ENSMMUG00000033969	SNORA11	ACb	17.5426	5.95195	3.92163	2.60052e-08	2.12384e-07
ENSMMUG00000012560	NA	ACb	15.6508	5.19538	2.85599	3.07736e-08	2.47419e-07
ENSMMUG00000021625	NA	ACb	11.3616	3.93905	1.8049	3.18451e-08	2.55354e-07
ENSMMUG00000008414	NXNL2	ACb	23.0016	8.43076	3.55899	3.75356e-08	2.98471e-07
ENSMMUG00000029352	NA	ACb	18.0752	7.57088	4.2475	4.50697e-08	3.53104e-07
ENSMMUG00000027695	U3	ACb	6.55548	3.02201	0.121699	4.72189e-08	3.68348e-07
ENSMMUG00000048661	NA	ACb	11.7419	1.39397	0	4.99969e-08	3.89013e-07
ENSMMUG00000018536	NPFFR2	ACb	18.2259	8.11992	3.07691	6.08145e-08	4.66563e-07
ENSMMUG00000038721	NA	ACb	43.2223	17.4595	18.0641	6.20006e-08	4.74455e-07
ENSMMUG00000015889	NA	ACb	8.84178	1.06551	1.54447	8.02896e-08	6.01939e-07
ENSMMUG00000019851	HES7	ACb	9.81635	1.34407	0.646028	9.32236e-08	6.9061e-07
ENSMMUG00000002883	NDST4	ACb	51.2116	16.0906	19.2924	9.35994e-08	6.93111e-07
ENSMMUG00000013885	MORC1	ACb	6.0428	0.675637	0	1.03893e-07	7.61544e-07
ENSMMUG00000012659	ITGA2B	ACb	50.8056	27.5342	20.6123	1.10848e-07	8.08595e-07
ENSMMUG00000023143	PKLR	ACb	63.1032	30.7162	28.3529	1.13717e-07	8.27925e-07
ENSMMUG00000019897	VIPR1	ACb	50.4834	16.0652	14.8345	1.23795e-07	8.94746e-07
ENSMMUG00000039379	NA	ACb	21.0631	6.31421	3.95882	1.37364e-07	9.89265e-07
ENSMMUG00000048572	NA	ACb	28.6533	12.347	9.5268	1.41452e-07	1.01668e-06
ENSMMUG00000003210	CDKN1A	ACb	129.285	48.946	45.3227	1.60201e-07	1.13922e-06
ENSMMUG00000010682	FBN2	ACb	40.2586	11.4318	8.52101	1.68549e-07	1.19389e-06
ENSMMUG00000047007	NA	ACb	13.4304	3.55888	1.39431	1.9497e-07	1.36501e-06
ENSMMUG00000018340	CNGB1	ACb	17.7366	5.13296	4.81777	1.95385e-07	1.36739e-06
ENSMMUG00000016063	PTER	ACb	506.145	186.916	98.9791	2.64896e-07	1.82215e-06
ENSMMUG00000022021	ESPL1	ACb	24.6941	8.73734	8.45089	3.38774e-07	2.2903e-06
ENSMMUG00000021581	TAF7L	ACb	21.019	8.18806	6.67563	3.4601e-07	2.33399e-06
ENSMMUG00000019533	KIAA1210	ACb	15.0048	8.18708	2.55561	3.5329e-07	2.37954e-06
ENSMMUG00000011326	NA	ACb	54.2891	26.0401	22.3889	3.71847e-07	2.48879e-06
ENSMMUG00000012572	LRFN2	ACb	37.0312	9.77182	8.69828	3.87845e-07	2.5863e-06
ENSMMUG00000040914	FAM163B	ACb	408.444	100.572	122.761	4.68313e-07	3.08201e-06
ENSMMUG00000040557	NA	ACb	11.9636	4.57598	1.6497	4.76135e-07	3.13121e-06
ENSMMUG00000019953	LIX1	ACb	33.9814	18.0244	9.0297	5.45226e-07	3.55329e-06
ENSMMUG00000002431	RNF152	ACb	113.485	44.6575	36.0502	5.51335e-07	3.58407e-06
ENSMMUG00000021640	OPTC	ACb	13.7154	2.51889	1.86237	5.80504e-07	3.75884e-06
ENSMMUG00000000429	BMP4	ACb	26.2951	12.9587	10.7544	6.3085e-07	4.05438e-06
ENSMMUG00000043994	CPLX3	ACb	76.7036	11.8686	13.7847	7.36415e-07	4.67965e-06
ENSMMUG00000004265	PLD5	ACb	83.8439	33.9579	37.4726	7.77528e-07	4.91502e-06
ENSMMUG00000014958	OR4A15	ACb	6.80182	1.59735	0.543147	1.2383e-06	7.53047e-06
ENSMMUG00000041541	NA	ACb	5.8066	0.427331	0.508499	1.35724e-06	8.18699e-06
ENSMMUG00000043681	NA	ACb	9.10131	2.19743	0.609716	1.45222e-06	8.69121e-06
ENSMMUG00000043244	NA	ACb	24.2082	11.5361	6.31756	1.59365e-06	9.46404e-06
ENSMMUG00000016064	C1QL3	ACb	239.458	99.51	37.1427	1.64977e-06	9.76055e-06
ENSMMUG00000000654	LPAR2	ACb	18.6231	6.6918	3.54784	2.50602e-06	1.43691e-05
ENSMMUG00000048188	NA	ACb	12.7222	1.90689	6.35901	3.0343e-06	1.71287e-05
ENSMMUG00000003898	RXFP2	ACb	42.6348	3.06194	2.54151	3.20246e-06	1.79827e-05
ENSMMUG00000002493	GALR1	ACb	16.4915	4.33189	1.32849	3.49588e-06	1.94912e-05
ENSMMUG00000019054	LIPG	ACb	92.7246	34.2946	22.1158	3.51601e-06	1.95974e-05
ENSMMUG00000008868	GLRA3	ACb	16.8311	3.3865	1.39037	3.65456e-06	2.03321e-05
ENSMMUG00000011416	C2orf54	ACb	5.33477	2.59337	0	3.8963e-06	2.15248e-05
ENSMMUG00000031684	FAM198A	ACb	16.1148	7.4656	5.48478	3.96408e-06	2.18792e-05
ENSMMUG00000038653	NA	ACb	8.19789	1.40163	2.77413	4.34541e-06	2.37674e-05
ENSMMUG00000018671	CLDN16	ACb	8.36162	3.50449	1.35255	4.95362e-06	2.68174e-05
ENSMMUG00000049124	OR4A5	ACb	10.9767	4.24163	1.20154	5.26891e-06	2.838e-05
ENSMMUG00000007027	ACTC1	ACb	22.016	9.66648	5.8272	5.35203e-06	2.8802e-05
ENSMMUG00000040808	NA	ACb	24.0728	11.559	10.339	5.59463e-06	3.00005e-05
ENSMMUG00000014294	PATL2	ACb	19.1976	8.46633	6.73085	5.74216e-06	3.06958e-05
ENSMMUG00000003949	NA	ACb	29.2079	13.3887	12.1222	5.76007e-06	3.07691e-05
ENSMMUG00000020787	PRR15	ACb	11.9237	4.39409	2.78679	5.78662e-06	3.08927e-05
ENSMMUG00000041191	NA	ACb	4.95054	0.498599	0.225631	6.77209e-06	3.57321e-05
ENSMMUG00000044480	NA	ACb	10.2669	3.27843	2.57195	7.25588e-06	3.81292e-05
ENSMMUG00000022536	FBP1	ACb	30.507	9.90455	4.83763	9.36094e-06	4.79249e-05
ENSMMUG00000022169	SERPIND1	ACb	11.2767	5.59172	2.73636	1.13188e-05	5.67916e-05
ENSMMUG00000041190	NA	ACb	8.35894	2.46658	0.985385	1.14081e-05	5.72079e-05
ENSMMUG00000023155	NTS	ACb	58.3701	22.1993	7.52933	1.17591e-05	5.87476e-05
ENSMMUG00000046391	NA	ACb	8.22131	1.05197	0.270789	1.20751e-05	6.02358e-05
ENSMMUG00000001389	IRX3	ACb	17.3491	7.77383	1.86755	1.66891e-05	8.07807e-05
ENSMMUG00000049130	NA	ACb	23.1933	10.0874	10.9088	1.69865e-05	8.18918e-05
ENSMMUG00000031557	C3orf80	ACb	25.1641	10.5136	6.515	1.75456e-05	8.42283e-05
ENSMMUG00000038285	NA	ACb	12.5569	4.88877	2.71093	1.84373e-05	8.81346e-05
ENSMMUG00000038215	NA	ACb	7.79839	1.14919	0.744667	2.42586e-05	0.000112891
ENSMMUG00000048329	NA	ACb	16.0455	5.55537	4.45431	2.62442e-05	0.000121227
ENSMMUG00000046165	C7orf33	ACb	19.1741	8.43464	9.15026	2.62677e-05	0.000121305
ENSMMUG00000020660	MKX	ACb	55.8047	13.8114	21.448	3.26033e-05	0.000147514
ENSMMUG00000038208	BHLHE22	ACb	14.9237	0.844309	1.0148	4.73513e-05	0.000206696
ENSMMUG00000007773	SLCO4C1	ACb	8.5361	1.9037	1.56835	4.99026e-05	0.000216944
ENSMMUG00000003912	TH	ACb	13.9074	7.10907	2.74647	5.02291e-05	0.000218258
ENSMMUG00000018652	HGF	ACb	47.1316	15.658	17.5627	5.68407e-05	0.000244463
ENSMMUG00000011519	NA	ACb	4.39063	1.79821	0.147146	6.88251e-05	0.000290281
ENSMMUG00000045732	SERTM1	ACb	98.1487	32.3461	43.8969	7.03875e-05	0.000296181
ENSMMUG00000008734	TRHR	ACb	26.7096	1.94371	0	7.11626e-05	0.000299094
ENSMMUG00000002266	MPO	ACb	17.0796	8.77253	7.19946	8.86557e-05	0.000364711
ENSMMUG00000018494	PROK2	ACb	37.2855	2.23294	1.83623	9.7352e-05	0.000396284
ENSMMUG00000015706	DCAF12L1	ACb	5.62286	0.344528	0.164256	0.000123215	0.000491393
ENSMMUG00000044599	NA	ACb	14.1651	7.07389	5.3901	0.000129239	0.000511785
ENSMMUG00000000658	CDHR1	ACb	13.0876	6.20715	3.72986	0.000131747	0.000520604
ENSMMUG00000045356	NA	ACb	16.9928	8.43165	6.42636	0.000131907	0.00052112
ENSMMUG00000030941	CYS1	ACb	36.7381	15.7984	16.2815	0.00013256	0.000523358
ENSMMUG00000046069	NA	ACb	17.5421	7.05628	7.29345	0.000145368	0.000568836
ENSMMUG00000032121	ZYG11A	ACb	11.4134	2.97049	2.19188	0.000155214	0.000603062
ENSMMUG00000000129	SH2D4A	ACb	9.40606	3.58382	3.72305	0.00016247	0.000627617
ENSMMUG00000046633	NA	ACb	5.21308	2.24585	0.681587	0.00018457	0.000702198
ENSMMUG00000001808	NA	ACb	16.8046	7.28377	7.82676	0.000203185	0.000764025
ENSMMUG00000039337	SSTR1	ACb	15.2218	4.56051	3.76767	0.000204249	0.000767068
ENSMMUG00000045078	NA	ACb	4.45165	1.42677	0	0.000225017	0.000837415
ENSMMUG00000004194	GHSR	ACb	3.97373	0.3302	0.268845	0.000232143	0.000859871
ENSMMUG00000012337	MFSD2B	ACb	8.4209	2.94542	2.30103	0.000250311	0.000919332
ENSMMUG00000002033	PRSS36	ACb	8.8217	4.27651	2.12125	0.000262367	0.000959838
ENSMMUG00000036434	5S_rRNA	ACb	10.6297	4.80605	2.45777	0.000268987	0.00098108
ENSMMUG00000018024	CHST8	ACb	7.63651	1.09209	1.71967	0.000299144	0.00107461
ENSMMUG00000039369	NA	ACb	178.066	43.2381	65.342	0.000300851	0.00108032
ENSMMUG00000017031	SLC27A6	ACb	3.70167	0.460431	0.433101	0.00030426	0.00109104
ENSMMUG00000012245	C16orf92	ACb	5.10983	1.23785	1.37269	0.000319767	0.001141
ENSMMUG00000002613	IRX1	ACb	5.44249	1.132	1.39472	0.000377517	0.00132383
ENSMMUG00000040123	COL28A1	ACb	11.88	5.57436	3.40777	0.000396187	0.00138048
ENSMMUG00000009027	BRIP1	ACb	12.8563	5.68889	3.43906	0.00042153	0.00145843
ENSMMUG00000002426	MYL7	ACb	7.36496	2.29395	2.69772	0.000566005	0.00189977
ENSMMUG00000000368	TSPAN18	ACb	30.0962	14.5321	14.9292	0.000601588	0.00200544
ENSMMUG00000042950	NA	ACb	6.43383	2.72985	1.62339	0.000735888	0.00239707
ENSMMUG00000018804	NA	ACb	2.6302	1.44449	0	0.000898927	0.00286372
ENSMMUG00000021933	ELAVL4	ACb	382.519	185.079	195.14	0.000943167	0.00298417
ENSMMUG00000024115	U6	ACb	3.86609	0.865117	0.352523	0.000969932	0.00305497
ENSMMUG00000037611	PGA4	ACb	4.30994	0.867849	1.08219	0.00104722	0.00326543
ENSMMUG00000046634	NA	ACb	9.71637	4.689	2.99589	0.00114094	0.00352725
ENSMMUG00000042923	NA	ACb	3.72601	1.22837	0.116505	0.00121021	0.00370852
ENSMMUG00000015355	RSPO3	ACb	10.6117	3.40797	5.35013	0.00123169	0.00376286
ENSMMUG00000049178	NA	ACb	5.04891	2.39677	0.552307	0.00137859	0.00415275
ENSMMUG00000000688	CD96	ACb	7.36045	2.32419	1.0868	0.00141859	0.00425907
ENSMMUG00000002932	DPT	ACb	6.23082	1.03913	1.43723	0.00157214	0.00465826
ENSMMUG00000015067	NA	ACb	14.1461	6.96548	6.99079	0.00170499	0.00500031
ENSMMUG00000016773	ESRRB	ACb	11.8676	5.34076	4.76988	0.00177072	0.00517128
ENSMMUG00000019999	SLC18A1	ACb	7.4606	3.51531	2.58659	0.00193384	0.00559543
ENSMMUG00000032062	MANSC4	ACb	6.56597	2.60984	2.44415	0.00198942	0.00573321
ENSMMUG00000016467	ERAS	ACb	7.51266	2.59877	3.20062	0.00209382	0.0059883
ENSMMUG00000006852	CRYBB3	ACb	4.66855	1.06495	0.989351	0.00212497	0.00606398
ENSMMUG00000020586	SERPINA12	ACb	6.09422	2.71189	1.42486	0.00213976	0.0061033
ENSMMUG00000036036	U6	ACb	7.77411	2.79848	2.32142	0.00219324	0.00623715
ENSMMUG00000015827	SCN10A	ACb	3.27927	1.13386	0.441439	0.00220122	0.00625788
ENSMMUG00000021730	SEMA3D	ACb	23.8756	9.50182	11.1023	0.00240306	0.00674376
ENSMMUG00000006374	TMEM200A	ACb	24.1747	8.9531	10.7694	0.00252508	0.00703818
ENSMMUG00000019377	CPA4	ACb	4.65104	1.74501	0.819574	0.00268532	0.00743103
ENSMMUG00000047951	Metazoa_SRP	ACb	15.2084	6.90916	5.38292	0.00296814	0.00809364
ENSMMUG00000041511	NA	ACb	3.39599	1.24541	0.389886	0.00299576	0.00816156
ENSMMUG00000005715	SLC22A2	ACb	12.229	6.02781	6.82067	0.00301297	0.00820103
ENSMMUG00000018625	NIPAL1	ACb	3.28215	0.765617	0.282541	0.00360917	0.00957894
ENSMMUG00000013847	FAM19A1	ACb	10.355	1.48507	2.40925	0.00361943	0.00960335
ENSMMUG00000013649	MYOC	ACb	11.12	3.2222	6.66656	0.00373552	0.00986797
ENSMMUG00000031794	NA	ACb	4.51951	0.940023	1.68359	0.00406278	0.0106224
ENSMMUG00000048657	PRSS33	ACb	8.39832	3.37295	3.32424	0.0040962	0.010699
ENSMMUG00000007322	RTBDN	ACb	9.48396	3.61462	4.82901	0.00436758	0.0112953
ENSMMUG00000042117	CXCL1	ACb	6.78357	2.26193	2.30391	0.00477653	0.0122185
ENSMMUG00000009854	CARD17	ACb	3.10872	0.407629	0	0.00488793	0.0124489
ENSMMUG00000023568	TIMD4	ACb	9.61448	6.14228	4.23368	0.0049247	0.0125267
ENSMMUG00000014943	GABRR1	ACb	5.59334	2.46078	1.55159	0.0060061	0.0149176
ENSMMUG00000037663	GPIHBP1	ACb	9.51053	4.76363	4.23627	0.00606932	0.015049
ENSMMUG00000041917	NA	ACb	3.21819	0.916788	0.550527	0.00659256	0.0161538
ENSMMUG00000048047	NA	ACb	6.37108	2.34421	3.32646	0.00696236	0.0169521
ENSMMUG00000039881	ARHGAP44	ACb	4.77206	1.33842	2.06092	0.00704509	0.0171305
ENSMMUG00000046193	TMEM225	ACb	5.2221	2.48884	1.49959	0.00718859	0.0174232
ENSMMUG00000047367	NA	ACb	2.67794	0.54537	0.135394	0.00754686	0.0181554
ENSMMUG00000002037	MMP1	ACb	3.42536	0.725285	0.34733	0.00765255	0.0183828
ENSMMUG00000036411	5S_rRNA	ACb	3.85642	1.81405	0.623555	0.00790936	0.0189293
ENSMMUG00000019884	NKAIN1	ACb	10.4585	3.47325	4.42682	0.00874421	0.0207056
ENSMMUG00000003319	FREM3	ACb	32.4653	8.20904	7.11092	0.00907221	0.0213871
ENSMMUG00000037528	SNORD113	ACb	5.25839	0.895216	1.15964	0.00939422	0.0220001
ENSMMUG00000017309	PTGER3	ACb	8.36	1.76412	2.8516	0.010631	0.0244161
ENSMMUG00000016593	AP1M2	ACb	8.04661	4.01854	3.02842	0.0109109	0.0249828
ENSMMUG00000001395	HCRTR2	ACb	4.59886	2.3055	1.09411	0.0109606	0.0250643
ENSMMUG00000029952	NA	ACb	7.9188	3.4914	3.8423	0.0113005	0.0257349
ENSMMUG00000046377	NA	ACb	4.57979	1.14162	2.00318	0.0120049	0.0271005
ENSMMUG00000013344	PLD6	ACb	8.5479	4.62814	3.3393	0.012268	0.0276186
ENSMMUG00000006884	EFCAB3	ACb	5.21406	1.38176	2.56592	0.0125089	0.0280771
ENSMMUG00000000439	NA	ACb	6.58848	2.713	1.17378	0.0128091	0.0286835
ENSMMUG00000045410	SCX	ACb	7.6268	3.25193	3.11918	0.0133287	0.0296743
ENSMMUG00000037650	NA	ACb	6.52446	1.62197	2.68104	0.0133976	0.029802
ENSMMUG00000027772	U6	ACb	2.47205	0.781086	0.116505	0.0135775	0.030117
ENSMMUG00000044328	NA	ACb	3.86745	1.65888	1.00327	0.0137026	0.0303426
ENSMMUG00000001211	GPR150	ACb	4.6031	2.28567	0.770786	0.0138276	0.0305633
ENSMMUG00000023001	NA	ACb	7.79082	3.04063	3.01197	0.0140702	0.0310312
ENSMMUG00000002782	OTOP1	ACb	4.13908	0.96702	2.8942	0.0156245	0.0339381
ENSMMUG00000044429	NA	ACb	7.47416	2.58161	2.54353	0.0169189	0.0362451
ENSMMUG00000007770	CNPY1	ACb	2.76783	1.38567	0.499012	0.0171325	0.0366246
ENSMMUG00000038487	NA	ACb	6.32531	2.03384	3.20295	0.0194134	0.0408065
ENSMMUG00000020485	NA	ACb	7.19646	3.40952	3.61663	0.0213976	0.0443751
ENSMMUG00000001077	CCK	ACb	75.8784	22.3007	47.3218	0.0232087	0.0476658
ENSMMUG00000039072	NA	ACb	2.55576	1.2183	0	0.023641	0.0484327
ENSMMUG00000042154	ANKRD66	CN	1.53638	21.1207	0	2.54594e-26	1.35919e-24
ENSMMUG00000009600	ADCY3	CN	1018.37	2168.71	1035.43	3.07002e-26	1.61515e-24
ENSMMUG00000038465	MDFIC2	CN	0.41968	23.3653	8.91101	8.1293e-24	3.44553e-22
ENSMMUG00000014784	DSP	CN	86.4221	279.171	4.71543	4.80275e-21	1.59194e-19
ENSMMUG00000001678	CAPSL	CN	4.90777	25.7192	0.285955	3.89288e-20	1.1921e-18
ENSMMUG00000021143	CFAP161	CN	3.31116	28.8605	0	1.39632e-19	4.06281e-18
ENSMMUG00000015322	NA	CN	14.5195	61.4789	9.06153	2.28907e-17	5.32488e-16
ENSMMUG00000001802	ST6GAL2	CN	24.8504	52.1094	12.779	2.66171e-16	5.66059e-15
ENSMMUG00000023007	RIBC2	CN	8.18567	20.3096	0.649002	4.01171e-14	6.77275e-13
ENSMMUG00000001397	MCTP1	CN	1553.6	3124.52	1461.9	3.0253e-13	4.63999e-12
ENSMMUG00000008094	DUSP4	CN	21.9349	41.492	6.61235	1.20235e-12	1.72289e-11
ENSMMUG00000021870	C1orf158	CN	2.39636	14.5869	0	1.95874e-12	2.748e-11
ENSMMUG00000010087	CCDC60	CN	1.94424	10.2416	0	4.8347e-12	6.48617e-11
ENSMMUG00000011316	NA	CN	1.65661	24.2041	0.86671	8.06381e-12	1.05143e-10
ENSMMUG00000044627	RASSF9	CN	10.0626	38.1689	2.58425	1.11023e-11	1.42402e-10
ENSMMUG00000003987	FHAD1	CN	11.1003	38.6348	1.88077	1.254e-11	1.59598e-10
ENSMMUG00000018471	STK33	CN	52.6371	110.75	52.6656	9.73259e-11	1.11552e-09
ENSMMUG00000023045	ZBBX	CN	8.23902	18.3473	0.954259	1.37746e-10	1.5571e-09
ENSMMUG00000020406	GCNT1	CN	48.3592	138.585	55.8192	1.90931e-10	2.11733e-09
ENSMMUG00000008519	SPAG17	CN	11.4494	30.0081	1.75837	2.16202e-10	2.37141e-09
ENSMMUG00000017371	MCHR1	CN	49.0558	134.264	46.9957	2.65358e-10	2.88782e-09
ENSMMUG00000003428	B3GALT5	CN	71.2961	148.617	41.8919	4.71393e-10	4.9745e-09
ENSMMUG00000031911	NA	CN	7.14826	17.2312	1.72877	4.86054e-10	5.11431e-09
ENSMMUG00000020661	ARMC4	CN	2.71109	8.90439	0.116505	5.09636e-10	5.3531e-09
ENSMMUG00000039452	NA	CN	5.69372	19.7391	1.65986	7.87565e-10	8.08471e-09
ENSMMUG00000014134	SLC47A2	CN	16.9234	100.943	6.99198	1.11059e-09	1.10986e-08
ENSMMUG00000008932	WDR63	CN	14.2551	37.0241	3.74414	1.20142e-09	1.19403e-08
ENSMMUG00000022003	MMRN1	CN	3.60007	8.55355	0	1.86439e-09	1.80341e-08
ENSMMUG00000013448	CFAP44	CN	25.7607	58.6597	19.9813	3.16526e-09	2.96813e-08
ENSMMUG00000015202	NA	CN	3.77748	28.3798	7.10526	3.42493e-09	3.19178e-08
ENSMMUG00000003436	TTLL6	CN	1.99059	9.93834	0.256272	5.9446e-09	5.3525e-08
ENSMMUG00000001849	IL5RA	CN	1.51374	10.715	1.06743	6.76993e-09	6.0475e-08
ENSMMUG00000037919	NA	CN	5.1978	58.1	16.7199	7.65785e-09	6.79705e-08
ENSMMUG00000011026	NA	CN	26.1216	59.7644	18.6704	2.6247e-08	2.13876e-07
ENSMMUG00000023613	C6orf118	CN	1.69436	8.35458	0.121699	4.2624e-08	3.35687e-07
ENSMMUG00000007555	SEMA3A	CN	182.441	390.046	104.957	4.46214e-08	3.49895e-07
ENSMMUG00000016961	LPAR4	CN	8.85811	30.0437	12.2941	5.81534e-08	4.48428e-07
ENSMMUG00000003533	FOXJ1	CN	19.2836	58.1521	14.0781	6.81089e-08	5.16611e-07
ENSMMUG00000010384	ARMC3	CN	11.8176	65.932	4.52915	7.99674e-08	6.00021e-07
ENSMMUG00000010632	FAM81B	CN	4.01916	20.3261	0.769337	1.03169e-07	7.57773e-07
ENSMMUG00000002163	NA	CN	3.03814	10.7806	0.715241	1.22713e-07	8.87988e-07
ENSMMUG00000040431	FAM183A	CN	2.27967	9.35916	0.147146	1.35349e-07	9.75138e-07
ENSMMUG00000005622	NA	CN	37.5519	85.6586	23.7517	1.45758e-07	1.04596e-06
ENSMMUG00000021859	ZPLD1	CN	30.4495	62.7925	10.0653	1.71896e-07	1.2157e-06
ENSMMUG00000005134	PCSK1	CN	708.641	1410.57	509.979	1.73802e-07	1.22822e-06
ENSMMUG00000000987	DLEC1	CN	15.4424	51.8226	11.5417	1.94403e-07	1.36263e-06
ENSMMUG00000002951	PI15	CN	2.10542	16.5835	1.2124	2.20501e-07	1.53368e-06
ENSMMUG00000010184	GRM5	CN	633.221	1235.69	454.313	4.5452e-07	2.99559e-06
ENSMMUG00000007834	NPPA	CN	21.0582	83.6763	24.7538	1.04969e-06	6.47046e-06
ENSMMUG00000045046	NA	CN	4.0262	16.1255	6.66907	1.50422e-06	8.96982e-06
ENSMMUG00000001130	ANKRD33B	CN	24.2131	60.9397	30.7417	1.90366e-06	1.11316e-05
ENSMMUG00000011342	CFAP45	CN	8.88089	34.8337	7.57467	2.5739e-06	1.47016e-05
ENSMMUG00000021439	C11orf88	CN	5.65315	15.6881	1.54925	2.90987e-06	1.64726e-05
ENSMMUG00000048288	DYTN	CN	17.9702	35.273	13.5009	3.18694e-06	1.79011e-05
ENSMMUG00000048874	NA	CN	2.6691	15.9433	3.10265	3.36028e-06	1.87989e-05
ENSMMUG00000005623	C22orf15	CN	2.57731	13.1086	2.64642	3.55974e-06	1.98289e-05
ENSMMUG00000015793	LHB	CN	9.43694	79.7595	7.59995	6.46565e-06	3.4205e-05
ENSMMUG00000040771	NA	CN	0.532961	8.3626	1.66876	7.21863e-06	3.79444e-05
ENSMMUG00000031534	ANKUB1	CN	0.629016	8.25811	0.116505	9.07028e-06	4.65817e-05
ENSMMUG00000005259	WDR38	CN	2.30838	7.68965	0.643893	9.41875e-06	4.82072e-05
ENSMMUG00000007036	C7orf57	CN	11.8835	29.5702	7.24936	9.62763e-06	4.91512e-05
ENSMMUG00000013045	CCDC81	CN	9.01169	19.8232	4.80699	1.72419e-05	8.29243e-05
ENSMMUG00000015692	DRC7	CN	2.21467	9.36076	1.29985	2.18682e-05	0.000102798
ENSMMUG00000031218	CATIP	CN	6.60868	23.157	4.42095	2.45747e-05	0.000114186
ENSMMUG00000001108	PTPRT	CN	61.4183	127.737	40.8022	2.81653e-05	0.000129178
ENSMMUG00000012191	CCDC153	CN	3.50249	8.44728	0.880706	2.81917e-05	0.000129234
ENSMMUG00000002942	DRC3	CN	46.4614	100.721	42.1767	2.83366e-05	0.000129865
ENSMMUG00000005213	BRI3BP	CN	70.945	133.353	61.1983	3.03717e-05	0.000138246
ENSMMUG00000016772	SLC28A1	CN	2.32115	10.1307	2.73893	3.43503e-05	0.000154799
ENSMMUG00000023174	PIH1D3	CN	1.35046	5.48914	0.121699	3.73199e-05	0.0001664
ENSMMUG00000015723	TNR	CN	168.399	307.796	108.94	3.9955e-05	0.000176798
ENSMMUG00000037487	BCL2	CN	13.1772	27.3839	13.7491	5.37065e-05	0.000232336
ENSMMUG00000039478	NA	CN	1.38127	5.13332	0.603472	5.56112e-05	0.000239631
ENSMMUG00000007285	FASLG	CN	1.11471	5.77492	1.12669	5.73768e-05	0.000246476
ENSMMUG00000000647	C1orf141	CN	1.6968	7.31673	0.459783	7.66539e-05	0.000320019
ENSMMUG00000001765	TYMP	CN	9.16166	22.7801	7.82264	7.763e-05	0.000323348
ENSMMUG00000012410	IGSF9B	CN	83.8355	213.587	110.851	8.86413e-05	0.000364711
ENSMMUG00000021865	NHLH1	CN	5.0507	10.7211	3.42812	8.92633e-05	0.000366823
ENSMMUG00000021006	ZNF474	CN	1.96149	7.96184	0.46747	9.47515e-05	0.000387266
ENSMMUG00000004324	TOGARAM2	CN	6.44796	15.0884	5.57125	0.00010329	0.00041857
ENSMMUG00000011437	AR	CN	23.0852	43.8756	21.5325	0.000123304	0.000491641
ENSMMUG00000043746	NA	CN	2.6406	9.7221	4.17038	0.000146119	0.000571529
ENSMMUG00000041584	GSTA5	CN	4.74651	15.4759	0.807658	0.000149365	0.000583343
ENSMMUG00000013940	KIF4A	CN	4.48216	12.9217	4.27106	0.000150416	0.000587194
ENSMMUG00000004845	NA	CN	10.8179	27.8533	8.07443	0.000161461	0.000624921
ENSMMUG00000022925	NA	CN	2.02542	6.93917	1.19074	0.000172275	0.000660139
ENSMMUG00000038437	NA	CN	7.82224	19.0168	7.30877	0.000221229	0.000824168
ENSMMUG00000019629	TUBA4B	CN	3.17287	8.47147	2.21093	0.000233148	0.000863126
ENSMMUG00000019064	DMKN	CN	4.01185	10.3257	2.92237	0.000255646	0.000937333
ENSMMUG00000014110	ADGRD2	CN	1.87825	4.8208	0.153261	0.000264676	0.000967502
ENSMMUG00000040446	NA	CN	34.1715	56.793	13.3838	0.000284654	0.00103007
ENSMMUG00000038106	LY6G6D	CN	1.30665	5.07888	0.42875	0.000285484	0.00103251
ENSMMUG00000012694	THSD7A	CN	196.775	397.62	204.721	0.000288068	0.00104063
ENSMMUG00000043125	NA	CN	2.82399	5.70634	0.880246	0.000294897	0.00106147
ENSMMUG00000045634	NMB	CN	13.0531	26.9745	13.5287	0.000337384	0.00119678
ENSMMUG00000046095	NA	CN	5.0727	15.2344	6.82707	0.000354099	0.00124995
ENSMMUG00000011440	NEXMIF	CN	48.3054	82.9833	24.7401	0.000356108	0.00125655
ENSMMUG00000028899	PSCA	CN	4.159	9.85385	2.88325	0.000357174	0.00126006
ENSMMUG00000041124	MORN3	CN	2.17807	4.8698	0.726985	0.000516375	0.00174843
ENSMMUG00000042831	NA	CN	0.397868	3.83324	2.18127	0.000588066	0.0019658
ENSMMUG00000037917	NA	CN	6.38176	14.6919	7.58433	0.000625768	0.00207572
ENSMMUG00000010156	FNDC7	CN	0.954445	5.44454	0.617096	0.000652133	0.00215292
ENSMMUG00000022922	NR4A1	CN	212.429	444.478	235.091	0.000737719	0.00240163
ENSMMUG00000021451	CLRN1	CN	0.832555	4.16178	0.735452	0.000758657	0.00246281
ENSMMUG00000000872	GUCA1A	CN	1.41448	4.65045	0.23301	0.00076389	0.00247758
ENSMMUG00000023117	NTRK2	CN	81.4981	173.281	84.4732	0.000852766	0.00273109
ENSMMUG00000023688	GRPR	CN	3.34131	7.56239	2.06134	0.000922191	0.00292598
ENSMMUG00000016314	FAM166B	CN	3.38463	6.02965	1.03499	0.000927425	0.00294001
ENSMMUG00000016974	NA	CN	37.6593	103.403	27.5441	0.000995632	0.00312233
ENSMMUG00000045751	NA	CN	6.78183	13.8133	5.14543	0.00124946	0.00380847
ENSMMUG00000014287	EPT1	CN	118.233	225.886	112.595	0.00132286	0.00400018
ENSMMUG00000012431	NA	CN	0.755933	7.17977	0.581482	0.00132754	0.0040136
ENSMMUG00000046574	NA	CN	4.73989	13.4803	5.94992	0.00137755	0.0041503
ENSMMUG00000047393	NA	CN	0.369765	3.64374	0.901393	0.00145484	0.00435776
ENSMMUG00000019112	GRIN2B	CN	71.9777	144.258	47.3211	0.0016142	0.00476744
ENSMMUG00000045790	NA	CN	26.9747	70.1454	38.9565	0.00173372	0.00507389
ENSMMUG00000042665	HIST1H2AD	CN	0.503286	4.54792	0.945808	0.00190323	0.00551909
ENSMMUG00000020914	NA	CN	1.29689	6.43937	1.36783	0.00254074	0.00707202
ENSMMUG00000016996	CYP4F22	CN	0.512012	4.05499	1.50566	0.00266991	0.00739403
ENSMMUG00000044838	NA	CN	6.93847	14.2985	6.08348	0.00272372	0.00752578
ENSMMUG00000008568	DNAAF1	CN	10.2706	23.6673	11.504	0.00290884	0.00795351
ENSMMUG00000007010	NA	CN	4.61042	13.1336	5.06831	0.00306782	0.00832419
ENSMMUG00000037793	NA	CN	2.4185	4.2447	0.515308	0.00342663	0.00917656
ENSMMUG00000048135	GRIN3B	CN	0.742978	4.38132	0.147146	0.00351127	0.0093741
ENSMMUG00000039268	NA	CN	0.69674	3.47969	0.135394	0.00359873	0.00955404
ENSMMUG00000001248	F13A1	CN	6.55921	25.0591	8.8661	0.00371329	0.00982214
ENSMMUG00000010444	RNF150	CN	80.4257	158.453	77.0701	0.0039172	0.0102893
ENSMMUG00000010748	TRPA1	CN	3.57876	8.20286	1.48884	0.00547339	0.0137446
ENSMMUG00000042282	NA	CN	3.95339	10.508	5.3871	0.00551447	0.0138343
ENSMMUG00000003674	TREM1	CN	4.53557	9.54806	4.43408	0.005924	0.0147371
ENSMMUG00000012100	CDH15	CN	1.64581	4.64388	0.556679	0.00683881	0.0166804
ENSMMUG00000018346	CCDC170	CN	0.637376	2.65189	0	0.00857674	0.0203543
ENSMMUG00000019887	SV2C	CN	292.597	646.592	386.32	0.0109935	0.0251244
ENSMMUG00000046136	NA	CN	0.755845	3.28475	0.294293	0.0124866	0.0280514
ENSMMUG00000013942	ADAMTS20	CN	0.967522	2.24312	0.116505	0.0130657	0.0291678
ENSMMUG00000018763	PAK3	CN	129.349	236.928	123.898	0.0132466	0.0295314
ENSMMUG00000016485	TNFRSF11B	CN	8.56523	19.5975	6.8917	0.0139038	0.0307167
ENSMMUG00000041051	TMEM178B	CN	39.4948	67.4305	28.2653	0.0141339	0.0311337
ENSMMUG00000005757	CST7	CN	1.15975	3.04323	0.458641	0.0145446	0.0319064
ENSMMUG00000015844	C9orf135	CN	3.44262	7.33173	2.02315	0.0154912	0.0337093
ENSMMUG00000012384	AKAP14	CN	2.49214	6.02572	1.4524	0.0158037	0.0342533
ENSMMUG00000046667	NA	CN	72.8775	116.335	59.8222	0.0163456	0.0352327
ENSMMUG00000038904	NA	CN	2.15035	5.58761	2.16348	0.023238	0.0477205
ENSMMUG00000044863	NA	PUT	4.87183	30.022	427.057	2.81655e-111	5.09739e-107
ENSMMUG00000021045	CYGB	PUT	222.207	433.5	993.301	1.36705e-85	1.23705e-81
ENSMMUG00000040859	NA	PUT	292.365	714.714	2059.79	4.32321e-79	1.95603e-75
ENSMMUG00000005314	NA	PUT	339.522	706.449	1927.51	7.93937e-70	1.59652e-66
ENSMMUG00000008942	CNDP1	PUT	217.058	561.499	2149.04	9.75771e-70	1.76595e-66
ENSMMUG00000020462	CD300E	PUT	0.995522	1.56998	70.2223	2.38567e-67	3.08399e-64
ENSMMUG00000021825	SEMA7A	PUT	72.0181	102.176	452.163	4.41363e-63	4.43766e-60
ENSMMUG00000018514	DUSP22	PUT	216.117	208.86	461.285	8.00749e-63	7.62735e-60
ENSMMUG00000008480	SPA17	PUT	35.7145	46.8486	275.641	8.54431e-61	7.36357e-58
ENSMMUG00000041378	TG	PUT	10.8284	16.4725	192.959	2.67579e-60	2.2012e-57
ENSMMUG00000009660	SNTG2	PUT	39.765	107.178	381.642	3.24106e-59	2.34627e-56
ENSMMUG00000010531	PTHLH	PUT	71.4237	129.668	276.747	1.85132e-58	1.28866e-55
ENSMMUG00000039560	CFL2	PUT	677.648	739.524	1620.46	1.47716e-57	9.90132e-55
ENSMMUG00000016993	PKHD1	PUT	97.8499	372.611	798.741	2.99053e-54	1.64008e-51
ENSMMUG00000014405	NEU4	PUT	24.3055	80.877	216.972	1.21508e-50	5.63858e-48
ENSMMUG00000006906	LPAR1	PUT	526.998	678.729	1706.87	2.51337e-47	9.88847e-45
ENSMMUG00000015308	CAPN6	PUT	12.2345	33.4175	184.799	4.85355e-47	1.86893e-44
ENSMMUG00000010352	NEXN	PUT	70.8233	183.215	455.759	7.94731e-45	2.31984e-42
ENSMMUG00000013330	ENTPD3	PUT	685.361	1769.95	3545.33	1.37036e-44	3.93664e-42
ENSMMUG00000021442	CHRM3	PUT	220.577	376.807	905.454	4.47637e-44	1.22747e-41
ENSMMUG00000014456	UGT8	PUT	579.656	780.778	2017.68	1.50263e-41	3.35735e-39
ENSMMUG00000009820	TRPC3	PUT	214.496	324.933	792.951	4.11488e-41	8.86561e-39
ENSMMUG00000006377	PLS3	PUT	340.068	404.312	899.173	8.38101e-40	1.68533e-37
ENSMMUG00000015034	PIP4K2A	PUT	1348.88	1575.02	3646.52	1.33107e-39	2.61844e-37
ENSMMUG00000005730	QDPR	PUT	2333.95	2852.87	6908.43	3.57412e-39	6.53378e-37
ENSMMUG00000039488	NA	PUT	323.399	317.163	1066.23	7.6012e-39	1.36204e-36
ENSMMUG00000010603	NA	PUT	57.3022	58.6131	173.309	8.00689e-38	1.35429e-35
ENSMMUG00000008924	PLLP	PUT	534.146	712.406	1996.12	1.53912e-37	2.5555e-35
ENSMMUG00000010664	GPR37	PUT	420.974	588.674	1758.03	1.82437e-37	2.97455e-35
ENSMMUG00000011333	MBP	PUT	24416.4	27794.2	98117.8	2.64863e-37	4.24203e-35
ENSMMUG00000003742	BCHE	PUT	71.7265	82.0389	223.369	4.11405e-37	6.47445e-35
ENSMMUG00000017298	TRIM59	PUT	95.7299	115.505	337.873	1.23052e-36	1.82871e-34
ENSMMUG00000011216	MEIS1	PUT	145.835	172.715	395.972	3.41351e-36	4.86438e-34
ENSMMUG00000003409	DBNDD2	PUT	1218.86	1355.66	2823.51	3.96886e-36	5.6116e-34
ENSMMUG00000042155	ADAMTS4	PUT	49.0085	62.2694	200.564	4.25091e-36	5.9638e-34
ENSMMUG00000046155	TRPM8	PUT	72.4927	85.7289	236.179	4.54565e-36	6.32825e-34
ENSMMUG00000008793	SPP1	PUT	1542.01	2155.37	4746.86	5.04953e-36	6.97606e-34
ENSMMUG00000017436	ST3GAL6	PUT	125.558	221.988	469.124	1.3747e-35	1.7915e-33
ENSMMUG00000008423	NA	PUT	1056.3	1253	3556.14	2.29014e-35	2.95233e-33
ENSMMUG00000016203	TESPA1	PUT	29.7021	319.638	1554.41	2.30013e-35	2.95233e-33
ENSMMUG00000030145	CCDC152	PUT	3384.65	4151.79	8535.72	2.42338e-35	3.08862e-33
ENSMMUG00000001936	MAL	PUT	183.106	266.98	838.004	2.51452e-35	3.16283e-33
ENSMMUG00000009197	MOBP	PUT	422.179	440.457	1450.91	3.33267e-35	4.02098e-33
ENSMMUG00000013599	KLK6	PUT	122.351	136.141	469.119	6.06354e-35	7.12584e-33
ENSMMUG00000030144	NA	PUT	4067.95	5113.56	10343.8	1.86599e-34	2.11067e-32
ENSMMUG00000016114	CNP	PUT	883.668	1198.32	2963.27	1.89733e-34	2.13279e-32
ENSMMUG00000043533	GCNT4	PUT	41.8143	125.807	235.926	1.93822e-34	2.1653e-32
ENSMMUG00000045374	NA	PUT	232.383	172.905	709.023	1.99788e-34	2.21827e-32
ENSMMUG00000020082	BCAS1	PUT	985.457	1255.92	3196.24	2.2036e-34	2.42872e-32
ENSMMUG00000045851	NA	PUT	168.502	190.66	556.004	2.21427e-34	2.42872e-32
ENSMMUG00000017169	FAM107B	PUT	278.489	261.805	632.115	2.42983e-34	2.63324e-32
ENSMMUG00000000680	PMFBP1	PUT	54.5182	101.712	534.666	8.23405e-34	8.46704e-32
ENSMMUG00000013529	CDH19	PUT	116.158	152.727	405.879	1.28994e-33	1.31153e-31
ENSMMUG00000019253	NA	PUT	142.37	195.056	399.681	1.49553e-33	1.51207e-31
ENSMMUG00000008686	S1PR5	PUT	64.6575	91.1769	290.715	2.13041e-33	2.14201e-31
ENSMMUG00000004903	ENPP2	PUT	960.404	1346.55	3367.32	3.91294e-33	3.74689e-31
ENSMMUG00000012596	FOLH1	PUT	661.392	679.161	1485.2	7.96334e-33	7.54557e-31
ENSMMUG00000018797	CNTN2	PUT	2028.46	2287.99	5297.89	1.41161e-32	1.31687e-30
ENSMMUG00000000669	GJB1	PUT	97.2779	113.49	377.77	1.819e-32	1.68822e-30
ENSMMUG00000015826	TLL2	PUT	67.8091	90.2758	187.898	2.10484e-32	1.8957e-30
ENSMMUG00000042938	CDR2L	PUT	37.9228	56.864	120.019	2.10541e-32	1.8957e-30
ENSMMUG00000039007	NA	PUT	713.85	569.276	1602.83	2.15486e-32	1.93062e-30
ENSMMUG00000016850	REEP3	PUT	80.1414	114.53	233.533	3.00245e-32	2.66365e-30
ENSMMUG00000009274	CLDN11	PUT	173.396	212.17	581.825	5.29231e-32	4.64952e-30
ENSMMUG00000008604	NA	PUT	488.927	611.957	1885.66	6.46353e-32	5.62389e-30
ENSMMUG00000014891	CA2	PUT	310.731	349.665	851.807	6.92954e-32	6.00052e-30
ENSMMUG00000000809	PLP1	PUT	19084.5	25444.4	67682	8.13084e-32	6.94113e-30
ENSMMUG00000021385	CA14	PUT	42.1001	47.7498	147.281	1.27065e-31	1.05487e-29
ENSMMUG00000019383	KLHL4	PUT	90.8217	146.87	300.731	2.43024e-31	1.98119e-29
ENSMMUG00000020776	PRKCQ	PUT	96.9339	97.0777	212.761	2.74985e-31	2.21186e-29
ENSMMUG00000009796	NKX3-1	PUT	9.47498	18.5607	60.1804	3.05987e-31	2.43954e-29
ENSMMUG00000020565	CBR1	PUT	889.077	939.468	1886.61	3.69842e-31	2.9357e-29
ENSMMUG00000002924	RHOU	PUT	242.268	270.555	589.087	1.16953e-30	8.85612e-29
ENSMMUG00000010200	NDRG1	PUT	875.58	1422.75	3385.45	3.22038e-30	2.39845e-28
ENSMMUG00000003957	NA	PUT	132.472	162.605	339.957	3.88284e-30	2.87998e-28
ENSMMUG00000017617	MAG	PUT	758.042	993.473	2764.59	6.50612e-30	4.72882e-28
ENSMMUG00000000172	SLC31A2	PUT	118.365	111.539	238.979	1.70236e-29	1.19416e-27
ENSMMUG00000008916	TF	PUT	1687.2	2233.38	5307.58	3.19859e-29	2.20107e-27
ENSMMUG00000040879	HSD11B1	PUT	5.31228	9.18302	58.4546	6.83876e-29	4.56998e-27
ENSMMUG00000006911	TMC7	PUT	98.1045	130.579	335.801	8.98051e-29	5.93172e-27
ENSMMUG00000028772	NA	PUT	91.0452	104.6	319.31	1.09382e-28	7.19851e-27
ENSMMUG00000048291	NA	PUT	694.437	780.433	2198.06	1.2554e-28	8.20226e-27
ENSMMUG00000038912	NA	PUT	1.76962	9.06201	43.5986	6.59052e-28	3.96263e-26
ENSMMUG00000004470	CD9	PUT	405.379	586.58	1252.88	1.27183e-27	7.47327e-26
ENSMMUG00000008778	PVALB	PUT	8.48018	4.051	74.7407	1.84567e-27	1.07405e-25
ENSMMUG00000009549	CLDND1	PUT	1984.38	2243.72	4675.05	2.5943e-27	1.48581e-25
ENSMMUG00000009593	WIPF1	PUT	476.834	516.233	1066.73	2.68908e-27	1.53524e-25
ENSMMUG00000018664	COL9A2	PUT	582.048	648.664	1390.39	1.32705e-26	7.25587e-25
ENSMMUG00000002967	MOG	PUT	1047.33	1148.81	3401.69	2.30184e-26	1.23251e-24
ENSMMUG00000012766	TMEM125	PUT	70.8257	94.8115	338.83	2.5855e-26	1.37625e-24
ENSMMUG00000045216	NA	PUT	220.818	196.616	601.887	2.83856e-26	1.50211e-24
ENSMMUG00000014752	CMTM5	PUT	164.691	170.818	360.69	4.17982e-26	2.18001e-24
ENSMMUG00000012316	CDC42EP2	PUT	63.2629	78.5345	161.667	6.24022e-26	3.17235e-24
ENSMMUG00000000946	CPM	PUT	99.9023	121.034	354.274	8.79296e-26	4.40817e-24
ENSMMUG00000000782	NPC1L1	PUT	9.22848	16.0505	81.6991	1.02499e-25	5.09625e-24
ENSMMUG00000038413	ERMN	PUT	597.185	796.98	2185.88	1.34444e-25	6.62986e-24
ENSMMUG00000005480	CARNS1	PUT	264.402	271.197	798.194	1.62472e-25	7.96863e-24
ENSMMUG00000021186	ANLN	PUT	955.575	1020.84	2351.67	1.74761e-25	8.5022e-24
ENSMMUG00000018726	KIF24	PUT	5.50165	14.9222	82.5754	1.88173e-25	9.11231e-24
ENSMMUG00000022133	CRYAB	PUT	1450.27	1753.01	3854.93	5.4756e-25	2.54096e-23
ENSMMUG00000000151	TMPRSS6	PUT	17.6204	117.22	350.727	8.49155e-25	3.88081e-23
ENSMMUG00000009663	C10orf90	PUT	76.0588	90.7166	241.949	1.05761e-24	4.80919e-23
ENSMMUG00000001190	TMPRSS9	PUT	102.09	112.192	234.034	1.22062e-24	5.52271e-23
ENSMMUG00000006655	MYRF	PUT	339.492	444.617	990.891	1.22047e-24	5.52271e-23
ENSMMUG00000004448	TMEM144	PUT	144.592	204.233	560.024	2.27754e-24	1.01027e-22
ENSMMUG00000019170	PLEKHG3	PUT	870.448	957.696	2159.3	2.59176e-24	1.13849e-22
ENSMMUG00000011700	PRR18	PUT	11.913	23.3651	66.8372	2.80558e-24	1.22943e-22
ENSMMUG00000001381	CLCA2	PUT	56.8658	73.9334	175.083	5.25719e-24	2.25461e-22
ENSMMUG00000008381	FA2H	PUT	183.555	216.252	524.864	3.03428e-23	1.22851e-21
ENSMMUG00000005370	KCNH8	PUT	72.8023	59.2085	171.323	3.63935e-23	1.46042e-21
ENSMMUG00000019755	CYB5R2	PUT	28.6923	32.3643	86.0615	4.28743e-23	1.70912e-21
ENSMMUG00000021245	HHATL	PUT	145.841	203.355	471.972	6.17543e-23	2.42436e-21
ENSMMUG00000002862	ADGRG7	PUT	0.841362	99.7004	179.303	7.98104e-23	3.10625e-21
ENSMMUG00000003595	PEX5L	PUT	171.23	215.198	567.453	8.11532e-23	3.15174e-21
ENSMMUG00000003152	ELOVL1	PUT	336.043	303.682	723.167	1.48263e-22	5.66089e-21
ENSMMUG00000047356	LIPA	PUT	377.996	442.402	915.634	2.69033e-22	1.00391e-20
ENSMMUG00000008578	HAPLN4	PUT	187.572	154.183	533.087	3.57762e-22	1.31601e-20
ENSMMUG00000003981	TTYH2	PUT	1402.58	1448.34	3348.86	4.14169e-22	1.52041e-20
ENSMMUG00000022964	DDB2	PUT	27.5532	38.4199	99.7498	5.94252e-22	2.14743e-20
ENSMMUG00000018587	ABCA8	PUT	619.573	751.126	1556.63	6.04483e-22	2.17927e-20
ENSMMUG00000040004	NA	PUT	2.03556	6.81638	38.4343	1.06079e-21	3.73504e-20
ENSMMUG00000002439	WNT16	PUT	30.1268	184.229	522.543	2.84336e-21	9.60058e-20
ENSMMUG00000009966	SH2D6	PUT	33.2237	47.6898	126.301	7.60863e-21	2.46776e-19
ENSMMUG00000000681	CLMN	PUT	52.989	78.9392	172.652	1.14145e-20	3.65626e-19
ENSMMUG00000007235	COL4A5	PUT	218.203	260.591	552.832	1.9057e-20	5.99815e-19
ENSMMUG00000013407	NA	PUT	89.8602	102.61	213.021	2.36939e-20	7.40608e-19
ENSMMUG00000045353	KRT77	PUT	6.1002	146.192	1080.82	3.22503e-20	9.9772e-19
ENSMMUG00000008849	LTB	PUT	7.36398	13.4137	40.1974	3.49952e-20	1.07895e-18
ENSMMUG00000015314	TSPAN15	PUT	152.172	146.111	373.454	3.73752e-20	1.14841e-18
ENSMMUG00000047136	NA	PUT	29.08	43.7256	93.8095	1.04067e-19	3.06744e-18
ENSMMUG00000001407	SLC5A11	PUT	108.483	142.269	323.18	1.38034e-19	4.03576e-18
ENSMMUG00000003140	RELT	PUT	54.3691	71.4206	145.512	1.39123e-19	4.06104e-18
ENSMMUG00000043145	NA	PUT	4.86333	5.67292	47.8667	2.4407e-19	6.98919e-18
ENSMMUG00000015221	HIP1R	PUT	474.764	452.37	1004.77	4.39373e-19	1.22902e-17
ENSMMUG00000016676	OTX1	PUT	4.60753	0.560392	31.3052	4.57146e-19	1.2748e-17
ENSMMUG00000002721	RTKN	PUT	355.679	359.7	776.128	1.27665e-18	3.39279e-17
ENSMMUG00000021010	KCNK10	PUT	23.3808	34.7312	94.1724	1.80297e-18	4.74276e-17
ENSMMUG00000022497	OPALIN	PUT	929.098	1215.85	3493.69	2.24248e-18	5.82272e-17
ENSMMUG00000004844	HPN	PUT	33.0363	39.2481	124.1	3.53271e-18	8.94195e-17
ENSMMUG00000023165	GALNT6	PUT	46.0093	43.8277	112.333	4.66986e-18	1.16895e-16
ENSMMUG00000021326	PLEKHH1	PUT	642.598	722.684	1497.48	7.41017e-18	1.82462e-16
ENSMMUG00000014296	C2orf70	PUT	5.73703	10.9352	41.1034	1.48956e-17	3.55179e-16
ENSMMUG00000023319	TJAP1	PUT	440.116	423.906	930.536	2.1152e-17	4.95225e-16
ENSMMUG00000000341	SMIM32	PUT	17.513	30.4685	69.3175	6.07562e-17	1.35581e-15
ENSMMUG00000011110	MEPE	PUT	25.0285	42.9971	205.605	1.47246e-16	3.18003e-15
ENSMMUG00000018527	NA	PUT	83.2363	112.638	220.995	2.69774e-16	5.73049e-15
ENSMMUG00000022356	TMEM98	PUT	78.033	77.6294	165.014	3.30604e-16	6.90909e-15
ENSMMUG00000045520	RASGRP3	PUT	109.41	123.811	252.526	4.04029e-16	8.32814e-15
ENSMMUG00000021548	NIPAL4	PUT	18.7381	35.2751	69.8481	5.81725e-16	1.18812e-14
ENSMMUG00000019057	CDKN2C	PUT	23.3021	27.3154	60.872	6.11309e-16	1.24169e-14
ENSMMUG00000013405	ADAMTS5	PUT	0.67291	2.15052	21.9219	1.00381e-15	2.00297e-14
ENSMMUG00000004046	TYMS	PUT	32.754	35.1888	91.1711	1.24246e-15	2.4548e-14
ENSMMUG00000006836	CLCA1	PUT	31.776	37.9768	95.5558	2.45575e-15	4.67833e-14
ENSMMUG00000010927	TNFAIP6	PUT	43.3943	47.2251	105.586	3.31209e-15	6.21807e-14
ENSMMUG00000042970	NA	PUT	9.54421	11.5765	35.7675	5.64429e-15	1.03706e-13
ENSMMUG00000003240	PLEKHD1	PUT	3.20349	5.82651	27.4718	1.26283e-14	2.24505e-13
ENSMMUG00000040548	TEX12	PUT	3.94677	10.9342	32.7555	5.91451e-14	9.85642e-13
ENSMMUG00000023086	GJC2	PUT	79.6577	92.2333	201.641	6.49757e-14	1.07489e-12
ENSMMUG00000045803	NA	PUT	5.02149	13.4069	29.6257	6.71365e-14	1.10962e-12
ENSMMUG00000020988	GSC2	PUT	9.54734	16.6594	42.358	1.03266e-13	1.67465e-12
ENSMMUG00000006213	TMEM95	PUT	12.9404	11.7577	39.5082	2.60331e-13	4.01318e-12
ENSMMUG00000032188	RHBDL2	PUT	20.6049	19.4608	48.9931	7.21236e-13	1.06468e-11
ENSMMUG00000044870	SOX2OT_exon4	PUT	43.3184	44.4742	94.1589	7.23114e-13	1.06558e-11
ENSMMUG00000002268	AFMID	PUT	49.8715	38.5123	108.292	8.5459e-13	1.24628e-11
ENSMMUG00000012276	NA	PUT	24.6597	30.9988	63.559	1.62513e-12	2.30498e-11
ENSMMUG00000047316	NA	PUT	19.5352	26.9585	75.7504	1.38142e-11	1.74465e-10
ENSMMUG00000021047	SLC5A4	PUT	1.26254	2.31537	13.9387	1.451e-11	1.8211e-10
ENSMMUG00000038459	NA	PUT	0.261641	4.7992	9.07115	2.4219e-11	2.9676e-10
ENSMMUG00000017917	NA	PUT	7.99112	11.2427	35.3478	5.1788e-11	6.12989e-10
ENSMMUG00000017546	EMILIN2	PUT	48.4291	55.4083	132.237	5.46768e-11	6.45914e-10
ENSMMUG00000016962	KRT1	PUT	1.93958	5.21831	26.3123	6.48648e-11	7.58349e-10
ENSMMUG00000007356	SHH	PUT	22.9265	18.0029	48.7149	1.04432e-10	1.19395e-09
ENSMMUG00000019820	SH3TC2	PUT	26.128	31.6432	69.0703	1.2325e-10	1.39673e-09
ENSMMUG00000047299	SLC18A3	PUT	61.7505	36.9963	127.333	2.68645e-10	2.92009e-09
ENSMMUG00000015970	CCDC150	PUT	8.10098	9.24627	24.6082	3.58046e-10	3.83654e-09
ENSMMUG00000014603	NGFR	PUT	7.36717	3.085	42.1276	8.98912e-10	9.09363e-09
ENSMMUG00000013048	JUP	PUT	63.9164	64.7646	137.749	9.94437e-10	9.98742e-09
ENSMMUG00000016902	CTNNA3	PUT	33.2867	39.7588	85.2568	1.88691e-09	1.82324e-08
ENSMMUG00000016223	MYCL	PUT	34.1188	39.1843	77.3863	2.32627e-09	2.22286e-08
ENSMMUG00000042377	NA	PUT	5.47397	12.2435	28.4101	2.91294e-09	2.74718e-08
ENSMMUG00000022608	ATP12A	PUT	0	1.22731	8.78649	4.15257e-09	3.8207e-08
ENSMMUG00000030102	MCIDAS	PUT	1.43807	4.59081	12.5743	4.20748e-09	3.86925e-08
ENSMMUG00000010033	GADL1	PUT	7.38101	0.458062	18.653	5.12227e-09	4.65844e-08
ENSMMUG00000012089	MLPH	PUT	4.27668	9.47439	26.8022	8.572e-09	7.55287e-08
ENSMMUG00000015604	MYBPC3	PUT	7.75133	15.5514	37.7103	1.36025e-08	1.15794e-07
ENSMMUG00000009430	TRPM1	PUT	18.9856	22.9877	46.2186	3.24098e-08	2.59652e-07
ENSMMUG00000047179	NA	PUT	6.75769	13.1794	32.4104	4.91051e-08	3.82568e-07
ENSMMUG00000020078	HPDL	PUT	10.5929	11.1394	26.9001	7.87996e-08	5.92069e-07
ENSMMUG00000022672	HTRA3	PUT	1.20613	1.75688	10.7328	1.56366e-07	1.11634e-06
ENSMMUG00000020320	SEC16B	PUT	4.71875	3.39405	15.1773	1.94773e-07	1.36417e-06
ENSMMUG00000001087	NA	PUT	4.94321	7.16398	16.2148	3.89288e-07	2.59401e-06
ENSMMUG00000008256	AMELX	PUT	1.67932	0.230933	9.31835	5.50663e-07	3.58261e-06
ENSMMUG00000013767	NA	PUT	17.0873	14.145	34.3758	6.05431e-07	3.90349e-06
ENSMMUG00000006910	UGT3A2	PUT	0.600552	2.9661	6.72383	1.60214e-06	9.50361e-06
ENSMMUG00000006192	GPR143	PUT	5.26248	3.57933	14.0433	1.73017e-06	1.01896e-05
ENSMMUG00000048001	NA	PUT	5.40518	7.27957	18.4956	4.4125e-06	2.40679e-05
ENSMMUG00000021877	PRKAG3	PUT	0.418225	0.590794	5.88726	4.42239e-06	2.41078e-05
ENSMMUG00000008900	VSTM4	PUT	12.0367	13.2732	28.6389	5.10654e-06	2.75793e-05
ENSMMUG00000044131	TMEM88B	PUT	3.37697	6.88195	14.2753	5.25424e-06	2.83094e-05
ENSMMUG00000038509	NA	PUT	2.29052	3.68785	11.3965	6.52616e-06	3.45151e-05
ENSMMUG00000002234	FBLN7	PUT	5.27529	8.05321	15.7663	6.71973e-06	3.54869e-05
ENSMMUG00000032213	CATSPER4	PUT	8.59892	10.1207	21.1075	7.90738e-06	4.11347e-05
ENSMMUG00000009011	ASPRV1	PUT	3.88461	4.05114	11.5323	8.94649e-06	4.59982e-05
ENSMMUG00000042328	NA	PUT	8.52352	9.49368	19.3485	1.02493e-05	5.19587e-05
ENSMMUG00000008716	SNAI3	PUT	8.52391	11.1152	22.1814	1.14753e-05	5.74654e-05
ENSMMUG00000047872	PVRIG	PUT	4.36477	5.57222	12.5048	1.41897e-05	6.98601e-05
ENSMMUG00000029885	SLCO6A1	PUT	0.298879	3.11555	6.67542	3.02546e-05	0.000137782
ENSMMUG00000020605	HPSE2	PUT	3.92189	4.18292	16.3366	3.50971e-05	0.000157615
ENSMMUG00000049183	TMEM235	PUT	4.55527	6.2552	15.9248	4.8631e-05	0.000211721
ENSMMUG00000017717	GALNT5	PUT	3.17663	2.75071	9.95539	4.88041e-05	0.000212423
ENSMMUG00000008995	NA	PUT	13.1399	25.1603	66.6032	6.18584e-05	0.000263601
ENSMMUG00000043174	NA	PUT	7.83284	8.35877	18.9867	7.02284e-05	0.000295649
ENSMMUG00000001325	NA	PUT	6.28847	6.28439	21.711	8.09638e-05	0.000335766
ENSMMUG00000005537	TECRL	PUT	0.811723	1.80722	6.52502	8.78083e-05	0.000361829
ENSMMUG00000041645	NA	PUT	0.126096	0.324776	6.15159	0.000162329	0.000627204
ENSMMUG00000046800	NA	PUT	2.56253	2.37425	8.8109	0.000180474	0.000688568
ENSMMUG00000021140	C10orf120	PUT	3.23515	2.95064	10.5342	0.000201415	0.000757839
ENSMMUG00000019687	CA6	PUT	3.03712	2.77228	9.15655	0.000225416	0.000838729
ENSMMUG00000014297	CIB4	PUT	2.79258	1.98056	8.20657	0.000250151	0.00091905
ENSMMUG00000002057	RRM2	PUT	9.13072	10.4183	21.7933	0.000297693	0.00107004
ENSMMUG00000037708	NA	PUT	0.0996262	2.0913	5.11597	0.000317497	0.00113379
ENSMMUG00000039522	F2R	PUT	15.462	17.0655	33.3897	0.000339684	0.00120376
ENSMMUG00000007620	TMPRSS4	PUT	1.58315	1.257	5.5279	0.000445139	0.00153129
ENSMMUG00000007798	CLMP	PUT	6.85676	4.51628	20.5361	0.00054141	0.001825
ENSMMUG00000011205	RDH8	PUT	2.16112	4.01106	9.31084	0.00071926	0.00234713
ENSMMUG00000046623	NA	PUT	0.489804	1.17081	4.42798	0.00122697	0.00375223
ENSMMUG00000031274	GDF5OS	PUT	1.90191	3.33038	9.55825	0.00141623	0.00425411
ENSMMUG00000035356	5S_rRNA	PUT	2.07316	3.27983	6.86978	0.00144607	0.00433511
ENSMMUG00000008034	HSD11B2	PUT	4.91776	4.31435	10.9949	0.00199737	0.00575428
ENSMMUG00000029083	NA	PUT	0.711345	1.1189	4.95057	0.002065	0.00591592
ENSMMUG00000041658	NA	PUT	2.26054	1.33696	6.28083	0.00212643	0.00606718
ENSMMUG00000035977	Y_RNA	PUT	2.90549	3.0897	8.16443	0.00302999	0.00824118
ENSMMUG00000020245	CALCB	PUT	2.10625	2.52946	7.41344	0.00321575	0.00867599
ENSMMUG00000038447	NA	PUT	0.888527	2.19498	7.83764	0.00324504	0.00874071
ENSMMUG00000013099	PAPPA	PUT	2.75513	3.83938	8.67415	0.00332119	0.00892457
ENSMMUG00000004019	IZUMO1	PUT	1.78403	3.07188	5.66865	0.00395155	0.010366
ENSMMUG00000009165	NA	PUT	0.647201	1.7261	4.0546	0.00427871	0.011102
ENSMMUG00000000663	NA	PUT	5.28313	5.7364	19.8553	0.00456032	0.0117106
ENSMMUG00000017051	NA	PUT	0.106272	0.781669	2.85246	0.00671415	0.0164162
ENSMMUG00000013029	SFTPC	PUT	3.61748	2.90527	8.35733	0.007366	0.0178103
ENSMMUG00000049174	NA	PUT	1.82693	2.00941	5.79758	0.00770457	0.0184881
ENSMMUG00000018218	KRT82	PUT	0.883461	1.46169	4.36545	0.0084107	0.0200127
ENSMMUG00000003402	MATN4	PUT	1.69968	1.20395	5.87097	0.00866197	0.0205377
ENSMMUG00000004860	FST	PUT	4.41766	2.88837	10.8667	0.00930375	0.0218419
ENSMMUG00000017347	NA	PUT	0.858573	0.426068	2.52916	0.00979295	0.0227835
ENSMMUG00000042014	NA	PUT	5.03992	5.12322	13.342	0.0104879	0.0241427
ENSMMUG00000044161	C20orf202	PUT	0.753308	1.61777	3.59833	0.0115027	0.0261386
ENSMMUG00000012096	IL12RB1	PUT	3.28862	4.50046	12.899	0.0117503	0.0266188
ENSMMUG00000003495	CEP295NL	PUT	2.88617	3.74664	7.61356	0.0169669	0.0363307
ENSMMUG00000043824	NA	PUT	0.451078	1.40438	3.36708	0.0187547	0.0395782
ENSMMUG00000038944	NA	PUT	3.55144	3.76917	10.0567	0.0206488	0.0430483
ENSMMUG00000022496	DNTT	PUT	3.7019	4.29843	8.12975	0.0206706	0.0430788
ENSMMUG00000012632	CLCN1	PUT	0.649013	0.979415	3.17168	0.0211335	0.0439172
ENSMMUG00000013543	FBXO40	PUT	1.62232	1.27973	4.13028	0.0218697	0.0452495
ENSMMUG00000006187	ANGPTL7	PUT	1.3227	2.6604	5.80898	0.0226601	0.0466716
