# Supplementary material for: Transcriptomic and open chromatin atlas of high-resolution anatomical regions in the rhesus macaque brain
Source: Nat Commun. 2020 Jan 24;11:474. doi: 10.1038/s41467-020-14368-z (PMC6981234; doi:10.1038/s41467-020-14368-z)
Supplement: Supplementary file 10 — Dataset 7 [file 41467_2020_14368_MOESM10_ESM.xlsx]

## Sheet: Sheet1
Supplementary Data 7. The sub-region specific genes within HIP
Gene ID	Gene name	Hyper-Region	CA1 (mean)	CA3 (mean)	DG (mean)	pvalue	padj
ENSMMUG00000043533	GCNT4	CA1	132.58	69.2968	21.2442	6.73611e-21	6.89263e-18
ENSMMUG00000022791	HSF2BP	CA1	134.773	40.032	33.4731	7.48371e-19	5.00689e-16
ENSMMUG00000000208	NRG1	CA1	113.109	51.4982	29.7236	1.3602e-17	6.34957e-15
ENSMMUG00000041876	PIRT	CA1	155.789	70.3122	54.607	2.7296e-12	2.89521e-10
ENSMMUG00000010881	CYP26A1	CA1	21.2399	7.82798	0.621987	4.32612e-11	3.0635e-09
ENSMMUG00000005605	GPR101	CA1	58.4627	18.4472	0.121057	9.31012e-09	2.83624e-07
ENSMMUG00000039971	NA	CA1	12.0967	6.49565	0.777961	1.15406e-07	2.45415e-06
ENSMMUG00000019167	IRS4	CA1	21.0429	11.7835	3.89067	1.22258e-07	2.56846e-06
ENSMMUG00000005430	NR2F2	CA1	788.788	338.528	236.836	2.52093e-07	4.73048e-06
ENSMMUG00000002883	NDST4	CA1	200.944	103.133	35.8016	2.99486e-07	5.42097e-06
ENSMMUG00000004647	RXFP1	CA1	50.0647	22.7999	12.3868	4.26704e-07	7.30844e-06
ENSMMUG00000012777	NA	CA1	59.2426	25.387	12.6066	4.51582e-07	7.66085e-06
ENSMMUG00000021415	BAIAP3	CA1	1270.1	585.872	452.297	6.43896e-07	1.04483e-05
ENSMMUG00000043572	NA	CA1	24.8387	11.6836	6.23709	7.27395e-07	1.15132e-05
ENSMMUG00000039358	NA	CA1	5.86811	3.57467	0	1.01182e-06	1.52348e-05
ENSMMUG00000029064	CPNE7	CA1	189.426	63.3121	39.9648	1.99681e-06	2.71787e-05
ENSMMUG00000002783	DRD5	CA1	13.7778	2.52844	0.307657	3.30098e-06	4.16164e-05
ENSMMUG00000014227	CHRM5	CA1	24.5329	5.73752	4.19926	3.78088e-06	4.65123e-05
ENSMMUG00000009725	TRDN	CA1	5.82538	1.29586	0.600754	5.61435e-06	6.47623e-05
ENSMMUG00000023155	NTS	CA1	88.405	33.0511	3.33613	6.82275e-06	7.64702e-05
ENSMMUG00000010971	TOX	CA1	76.1701	52.6326	16.8704	9.43096e-06	0.000100399
ENSMMUG00000022899	FAM124B	CA1	38.0285	17.8014	11.6501	1.01503e-05	0.000107009
ENSMMUG00000013444	GPRIN2	CA1	7.06792	3.69575	0.400855	1.43771e-05	0.000145316
ENSMMUG00000012000	ANXA2	CA1	551.184	266.225	268.622	1.62068e-05	0.000161096
ENSMMUG00000009614	STAC	CA1	31.3436	11.0374	6.60362	2.15952e-05	0.000204157
ENSMMUG00000002613	IRX1	CA1	8.00204	3.76358	1.18731	3.23111e-05	0.000289121
ENSMMUG00000014182	SERPINB5	CA1	4.91077	1.08436	0.533879	4.73716e-05	0.000398852
ENSMMUG00000002657	OLFM4	CA1	44.6873	21.9479	13.9536	4.77757e-05	0.000401477
ENSMMUG00000016873	ECEL1	CA1	8.91537	2.84309	2.46168	6.55885e-05	0.00052731
ENSMMUG00000001389	IRX3	CA1	24.7482	7.53048	5.32816	6.80089e-05	0.000543915
ENSMMUG00000002553	CYP19A1	CA1	10.2514	3.01596	3.6285	0.000203699	0.00136703
ENSMMUG00000010370	NA	CA1	5.6428	1.24391	0.318197	0.000250258	0.00162677
ENSMMUG00000018653	NA	CA1	10.4524	2.25298	3.76975	0.00028987	0.00184902
ENSMMUG00000011154	ARHGAP36	CA1	75.6733	16.0047	9.79541	0.000346818	0.00215384
ENSMMUG00000043053	NA	CA1	19.1427	5.63502	6.21051	0.000390474	0.00238997
ENSMMUG00000002574	SCGN	CA1	27.023	9.72248	5.1717	0.000643956	0.00365827
ENSMMUG00000019967	KLHL1	CA1	14.7205	7.06091	5.63755	0.000907933	0.00488056
ENSMMUG00000020038	DLK1	CA1	6.99983	1.036	0.935953	0.00131133	0.00665031
ENSMMUG00000037543	NA	CA1	4.88713	0.853952	0.103391	0.00182123	0.00877325
ENSMMUG00000021642	FMOD	CA1	6.6663	3.16409	2.01236	0.0045359	0.0188535
ENSMMUG00000000566	NA	CA1	15.5508	3.43601	5.89931	0.00579536	0.0230846
ENSMMUG00000002488	ADAMTS2	CA1	20.0025	9.50236	7.1852	0.00605586	0.0239141
ENSMMUG00000020680	AGTR1	CA1	7.18254	3.43339	2.27611	0.00621986	0.0244562
ENSMMUG00000019304	IDO1	CA1	8.65527	2.54529	1.24167	0.00728094	0.0277918
ENSMMUG00000040110	CCDC198	CA1	22.3187	12.5756	6.02174	0.00960764	0.0349414
ENSMMUG00000047935	NA	CA1	4.0008	1.47461	0.795589	0.0102323	0.036813
ENSMMUG00000012489	GJD3	CA1	5.0695	2.04708	1.39854	0.010808	0.0384626
ENSMMUG00000022044	SCARA5	CA1	8.65683	5.62177	4.46028	0.0109752	0.0389065
ENSMMUG00000020068	OSTN	CA1	7.56278	3.45815	3.28196	0.0127419	0.0437516
ENSMMUG00000042823	SNORD113	CA1	6.60255	3.19659	2.2622	0.0142549	0.0478601
ENSMMUG00000045446	CLECL1	CA3	15.9934	28.5549	4.12985	1.68321e-06	2.35366e-05
ENSMMUG00000015308	CAPN6	CA3	11.5254	41.6415	19.6181	4.23882e-06	5.10272e-05
ENSMMUG00000022098	SH2D4B	CA3	8.47037	18.0199	1.45475	7.90362e-06	8.64133e-05
ENSMMUG00000008212	TNMD	CA3	11.9523	31.9613	11.15	1.00791e-05	0.000106387
ENSMMUG00000011758	CRHR2	CA3	12.9191	20.0532	3.75269	1.04704e-05	0.000109984
ENSMMUG00000016498	CERS3	CA3	59.5923	162.186	20.4329	2.66831e-05	0.000245902
ENSMMUG00000007834	NPPA	CA3	73.8365	188.347	56.4855	3.63332e-05	0.000318556
ENSMMUG00000014635	FRK	CA3	10.3265	33.4267	9.77391	9.49985e-05	0.000715682
ENSMMUG00000038446	AADACL3	CA3	1.27044	4.48553	0.452463	0.000139436	0.00099202
ENSMMUG00000013790	LGR6	CA3	7.28604	14.5739	5.23058	0.000375057	0.00230616
ENSMMUG00000017683	ACTG2	CA3	4.34741	8.75634	2.57732	0.0011732	0.00604856
ENSMMUG00000044047	KLRB1	CA3	2.78463	6.4519	0.889288	0.00400453	0.0170356
ENSMMUG00000009286	DUSP13	CA3	3.1807	7.40509	2.82354	0.00551782	0.0221566
ENSMMUG00000048322	EVA1A	CA3	8.93997	18.1525	8.98837	0.00638027	0.024946
ENSMMUG00000001630	DKK2	CA3	119.093	240.512	80.9547	0.0139035	0.0469157
ENSMMUG00000014646	NTF3	DG	66.3673	114.734	277.575	3.84015e-17	1.55202e-14
ENSMMUG00000018340	CNGB1	DG	104.984	115.862	248.445	1.64834e-14	3.53987e-12
ENSMMUG00000004321	LAMA3	DG	597.392	556.713	1254.35	2.26325e-14	4.63168e-12
ENSMMUG00000014208	NA	DG	155.405	181.442	346.947	1.25513e-13	1.96694e-11
ENSMMUG00000005207	NAALAD2	DG	776.638	828.34	1668.52	1.92748e-13	2.91553e-11
ENSMMUG00000015888	CCDC85A	DG	1329.62	1429.46	2925.47	2.32353e-13	3.42524e-11
ENSMMUG00000001620	GPR50	DG	36.4534	27.2174	81.1505	3.27279e-13	4.62847e-11
ENSMMUG00000008219	SLC29A4	DG	308.313	295.815	657.895	3.38197e-13	4.74431e-11
ENSMMUG00000001846	TACR1	DG	130.724	131.216	263.582	3.48423e-13	4.84865e-11
ENSMMUG00000012005	GRM2	DG	312.056	314.429	686.44	3.57548e-13	4.90256e-11
ENSMMUG00000001835	ISLR2	DG	616.083	640.637	1276.88	1.82457e-12	2.06094e-10
ENSMMUG00000007504	MYO5C	DG	111.867	101.824	258.17	4.78748e-12	4.75876e-10
ENSMMUG00000000113	PPP1R1A	DG	704.425	680.529	1550.52	8.07847e-12	7.41967e-10
ENSMMUG00000003825	PCBP3	DG	247.189	260.728	543.251	1.20441e-11	1.03205e-09
ENSMMUG00000004968	SNED1	DG	371.648	343.068	814.382	1.67915e-11	1.36522e-09
ENSMMUG00000013234	DACH1	DG	88.1384	98.7027	188.978	2.09632e-11	1.62792e-09
ENSMMUG00000030881	CAPN14	DG	242.409	235.572	506.737	4.53814e-11	3.17032e-09
ENSMMUG00000041795	CROCC2	DG	50.6089	51.771	134.802	1.59568e-10	9.13053e-09
ENSMMUG00000006401	KCNH4	DG	54.0067	65.1953	147.892	2.21564e-10	1.20441e-08
ENSMMUG00000040920	BTG1	DG	457.411	442.294	1000.42	2.30441e-10	1.24488e-08
ENSMMUG00000049085	NA	DG	4.1927	6.84441	19.0015	2.33889e-10	1.25571e-08
ENSMMUG00000015572	GSG1L	DG	85.9273	76.1602	180.295	2.78479e-10	1.47687e-08
ENSMMUG00000023274	SULF1	DG	86.8161	125.178	207.786	1.0666e-09	4.52526e-08
ENSMMUG00000009967	SERTAD4	DG	24.1414	29.9231	63.9165	1.10844e-09	4.6573e-08
ENSMMUG00000006731	CECR2	DG	236.542	245.816	490.251	1.19995e-09	4.98167e-08
ENSMMUG00000004786	BEST3	DG	44.7347	66.7553	180.327	1.22539e-09	5.06311e-08
ENSMMUG00000040267	NA	DG	19.384	17.6213	40.2327	1.56808e-09	6.3447e-08
ENSMMUG00000020861	EVC	DG	80.0035	85.6402	176.559	1.9455e-09	7.63926e-08
ENSMMUG00000003276	LAMP5	DG	827.414	806.9	1785.01	2.26653e-09	8.61221e-08
ENSMMUG00000041281	NA	DG	16.6056	24.8995	49.5721	4.68052e-09	1.59738e-07
ENSMMUG00000043489	Metazoa_SRP	DG	20.0398	17.2142	43.2492	5.9885e-09	1.95808e-07
ENSMMUG00000041158	NA	DG	20.5063	29.7051	65.6749	8.43085e-09	2.61417e-07
ENSMMUG00000020942	LGR5	DG	85.8951	93.3129	208.263	1.02334e-08	3.06914e-07
ENSMMUG00000049130	NA	DG	26.9746	25.1477	59.6375	1.42767e-08	4.08458e-07
ENSMMUG00000004668	ROR1	DG	141.297	140.116	286.517	1.49299e-08	4.24356e-07
ENSMMUG00000022562	IL1RAP	DG	261.421	295.49	582.994	2.0756e-08	5.58901e-07
ENSMMUG00000021253	NA	DG	25.9498	32.3198	65.3168	2.27703e-08	6.04717e-07
ENSMMUG00000037933	NA	DG	13.9491	15.4627	34.448	2.45067e-08	6.43948e-07
ENSMMUG00000020241	NPY1R	DG	1587.93	1427.84	3526.78	2.47662e-08	6.49786e-07
ENSMMUG00000037650	NA	DG	132.164	126.605	272.43	2.66215e-08	6.85031e-07
ENSMMUG00000012432	LRRC17	DG	70.9372	60.1381	161.801	2.99205e-08	7.59376e-07
ENSMMUG00000012926	MUC15	DG	8.47901	11.7023	30.8926	2.99472e-08	7.59376e-07
ENSMMUG00000015750	BICC1	DG	40.7807	47.0615	92.9606	3.36863e-08	8.38302e-07
ENSMMUG00000006812	DCLK3	DG	222.331	229.752	550.755	3.59079e-08	8.87241e-07
ENSMMUG00000005927	EHF	DG	45.9548	39.6463	106.187	9.11465e-08	1.99684e-06
ENSMMUG00000011232	NA	DG	78.1636	77.2247	171.991	9.19373e-08	2.00407e-06
ENSMMUG00000015799	TLL1	DG	12.5406	20.7407	46.7306	1.55038e-07	3.16535e-06
ENSMMUG00000047341	NA	DG	8.71158	10.4643	26.8668	1.68124e-07	3.37705e-06
ENSMMUG00000040694	LCK	DG	5.68431	24.5287	55.6929	2.67947e-07	4.96816e-06
ENSMMUG00000009897	BHMT	DG	94.7021	100.665	203.212	3.15626e-07	5.65429e-06
ENSMMUG00000020019	KIAA1614	DG	159.043	167.169	340.951	3.24465e-07	5.79472e-06
ENSMMUG00000013507	LAD1	DG	205.828	367.708	720.595	3.88283e-07	6.75849e-06
ENSMMUG00000011835	TRPC6	DG	157.483	156.616	322.999	4.65618e-07	7.8559e-06
ENSMMUG00000008762	NOX3	DG	7.10554	4.65255	17.7053	6.27386e-07	1.0209e-05
ENSMMUG00000048694	PLK5	DG	32.1591	53.726	134.696	6.59777e-07	1.06489e-05
ENSMMUG00000014497	DENND2C	DG	17.6666	13.5645	38.2337	9.88678e-07	1.49418e-05
ENSMMUG00000007584	GRP	DG	211.213	212.919	499.115	1.05522e-06	1.57558e-05
ENSMMUG00000022169	SERPIND1	DG	15.4776	15.5958	43.4765	1.11428e-06	1.64821e-05
ENSMMUG00000020515	ADGRG2	DG	610.741	604.941	1348	3.37114e-06	4.2279e-05
ENSMMUG00000004039	OXER1	DG	16.8201	18.8864	38.8455	3.41531e-06	4.26792e-05
ENSMMUG00000016673	TTR	DG	434.157	2024.72	3936.16	4.18693e-06	5.05424e-05
ENSMMUG00000039441	MAB21L2	DG	37.1325	46.5516	123.802	4.31907e-06	5.18855e-05
ENSMMUG00000010455	FOLR1	DG	8.06468	30.9295	56.3742	6.52316e-06	7.34587e-05
ENSMMUG00000001514	PLEKHG4	DG	45.9622	61.4105	113.878	6.75577e-06	7.58628e-05
ENSMMUG00000020787	PRR15	DG	19.1325	16.6709	40.4033	7.59373e-06	8.37091e-05
ENSMMUG00000008187	SLC22A16	DG	9.19587	12.6536	28.3522	1.13423e-05	0.000118002
ENSMMUG00000006037	HTRA4	DG	13.3588	19.2521	40.8353	1.20648e-05	0.000124476
ENSMMUG00000030298	NA	DG	20.1251	20.9924	41.0608	2.11227e-05	0.000200562
ENSMMUG00000047289	NA	DG	1.79617	2.19303	7.70418	2.34059e-05	0.000218896
ENSMMUG00000016386	SLC13A4	DG	22.6279	91.0106	140.743	3.50834e-05	0.000309942
ENSMMUG00000016225	SLC22A8	DG	3.0202	8.72062	21.4339	3.60692e-05	0.000316561
ENSMMUG00000041526	NA	DG	5.14951	5.96399	16.5515	4.86281e-05	0.000407852
ENSMMUG00000008752	DUOX1	DG	11.5381	10.3119	21.933	5.03859e-05	0.000421104
ENSMMUG00000017917	NA	DG	0.720126	6.7511	15.4336	5.24323e-05	0.000435143
ENSMMUG00000004605	CLIC6	DG	10.7065	55.0239	90.1352	6.61884e-05	0.000531309
ENSMMUG00000020856	NA	DG	134.338	169.201	365.859	0.00010555	0.000780298
ENSMMUG00000038544	NA	DG	7.76579	5.97632	16.4727	0.000118432	0.000862702
ENSMMUG00000039799	NA	DG	2.85447	2.03813	8.17039	0.000177801	0.00121814
ENSMMUG00000017717	GALNT5	DG	6.25838	6.61094	19.4641	0.000273467	0.00175598
ENSMMUG00000045367	NA	DG	4.3643	4.52896	11.584	0.000292595	0.00186231
ENSMMUG00000002877	HDC	DG	11.7039	14.0182	26.093	0.000300852	0.00190997
ENSMMUG00000044912	NA	DG	7.73109	8.73819	17.5898	0.000311843	0.0019674
ENSMMUG00000011173	TWIST1	DG	5.72499	6.21393	20.5701	0.000390155	0.00238886
ENSMMUG00000039059	NA	DG	5.51012	4.06737	15.0736	0.000454826	0.0027178
ENSMMUG00000006149	NA	DG	9.48172	11.2789	18.914	0.000539398	0.00313179
ENSMMUG00000048410	Y_RNA	DG	1.11278	1.64355	5.54306	0.000646197	0.0036686
ENSMMUG00000048156	NA	DG	1.42102	2.70343	8.01539	0.000733508	0.00407969
ENSMMUG00000003532	CD8B	DG	3.04379	2.70161	7.25168	0.00143851	0.00720913
ENSMMUG00000038006	OTX2	DG	8.58813	20.5727	32.087	0.00190304	0.00910436
ENSMMUG00000017207	DBH	DG	3.78304	4.64213	9.60857	0.00208818	0.00982532
ENSMMUG00000021251	NA	DG	7.23829	6.58924	15.3433	0.00248931	0.0114222
ENSMMUG00000042749	NA	DG	8.67845	11.0368	18.3096	0.00278813	0.0125712
ENSMMUG00000004932	NA	DG	4.53797	3.58816	10.1718	0.00281158	0.012667
ENSMMUG00000016188	NR5A2	DG	0.984867	3.03266	7.04307	0.00304431	0.0135173
ENSMMUG00000046905	NA	DG	2.75867	3.26565	7.51653	0.00311591	0.0137955
ENSMMUG00000026885	mml-mir-27b	DG	5.94389	4.55972	11.3517	0.00319848	0.0141275
ENSMMUG00000002896	SSTR5	DG	12.5374	17.4158	33.7936	0.00328659	0.0144369
ENSMMUG00000038366	NA	DG	1.14105	1.94379	4.78534	0.00414698	0.0175132
ENSMMUG00000013177	NA	DG	1.51464	2.42427	5.53316	0.00421612	0.017732
ENSMMUG00000027033	mml-mir-421	DG	5.45816	5.07084	12.0142	0.00453869	0.0188581
ENSMMUG00000041859	NA	DG	0.399354	1.51823	3.63204	0.00455833	0.0189196
ENSMMUG00000047750	NA	DG	3.64206	3.41283	8.72826	0.00583639	0.0232055
ENSMMUG00000046144	GPHB5	DG	2.89215	3.05748	6.69736	0.00798329	0.0300843
ENSMMUG00000008685	SLC28A3	DG	0.760064	1.94371	5.35378	0.00922554	0.0338348
ENSMMUG00000023737	VGLL2	DG	1.99788	4.32849	9.22429	0.0111932	0.0396067
ENSMMUG00000012013	NA	DG	1.78067	4.17224	9.54218	0.0114566	0.0402845
ENSMMUG00000035440	SNORA31	DG	1.21437	0.940416	3.67421	0.0119555	0.0416681
ENSMMUG00000002353	NA	DG	2.29121	1.2521	4.73241	0.0121466	0.0421951
ENSMMUG00000046009	CRYGA	DG	2.72412	3.68519	7.03538	0.0125245	0.0431842
ENSMMUG00000046142	NA	DG	12.1473	11.1621	22.4953	0.0127607	0.0437998
ENSMMUG00000002871	TCF21	DG	4.08964	4.42181	11.215	0.0128065	0.04393
ENSMMUG00000041279	NA	DG	1.53404	2.42671	5.43974	0.013066	0.0446352
