# Supplementary material for: Transcriptomic and open chromatin atlas of high-resolution anatomical regions in the rhesus macaque brain
Source: Nat Commun. 2020 Jan 24;11:474. doi: 10.1038/s41467-020-14368-z (PMC6981234; doi:10.1038/s41467-020-14368-z)
Supplement: Supplementary file 11 — Dataset 8 [file 41467_2020_14368_MOESM11_ESM.xlsx]

## Sheet: Sheet1
Supplementary Data 8. The list of novel coding transcripts
Transcript ID	category relative detail	gene_id	mammals91 score	amniotes54 score	CPC2 potential	CPAT potential	inParanoid score	Human protein	Predicted gene name
TU10694	intergenic	G4554	0.92713	0	coding	coding	1567	sp|P19447|ERCC3_HUMAN	ERCC3
TU10689	intergenic	G4552	-1.7951	0	coding	coding	153	sp|P04921|GLPC_HUMAN	GYPC
TU10734	intergenic	G4571	0.0432707	-0.77347	coding	coding	NA	NA	NA
TU10756	intergenic	G4583	2.59028	-0.106814	coding	coding	NA	NA	NA
TU10754	intergenic	G4583	2.32758	-0.142398	coding	coding	NA	NA	NA
TU10752	intergenic	G4583	1.02855	-0.0937366	coding	coding	NA	NA	NA
TU10753	intergenic	G4583	1.15183	-0.0396866	coding	coding	NA	NA	NA
TU10757	intergenic	G4583	2.62836	-0.0898397	coding	coding	NA	NA	NA
TU10755	intergenic	G4583	0.999991	-0.0835004	coding	coding	NA	NA	NA
TU10749	intergenic	G4582	0	0	coding	coding	NA	NA	NA
TU10891	intergenic	G4637	-0.282771	-0.137527	coding	coding	512	sp|Q8TC26|TM163_HUMAN	TMEM163
TU11455	intergenic	G4857	-0.794688	-0.291906	coding	coding	446	sp|Q8N6S5|AR6P6_HUMAN	ARL6IP6
TU10985	intergenic	G4690	0	0	coding	coding	NA	NA	NA
TU10987	intergenic	G4690	0	0	coding	coding	NA	NA	NA
TU10986	intergenic	G4690	0	0	coding	coding	NA	NA	NA
TU10995	intergenic	G4694	0	0	coding	coding	NA	NA	NA
TU11045	intergenic	G4720	-0.530782	0	coding	coding	NA	NA	NA
TU11046	intergenic	G4720	0.0184134	0	coding	coding	NA	NA	NA
TU11048	intergenic	G4720	-0.770216	0	coding	coding	NA	NA	NA
TU11047	intergenic	G4720	-0.925284	0	coding	coding	NA	NA	NA
TU11070	intergenic	G4727	0.356765	0	coding	coding	358	sp|P01275|GLUC_HUMAN	GCG
TU11171	intergenic	G4759	0.0162448	-0.260823	coding	coding	440	sp|Q9HBM1|SPC25_HUMAN	SPC25
TU11217	intergenic	G4784	0.186847	0.215512	coding	coding	675	sp|Q07687|DLX2_HUMAN	DLX2
TU11692	intergenic	G4955	-0.608196	0	coding	coding	NA	NA	NA
TU11693	intergenic	G4955	-0.502085	0	coding	coding	112	sp|O43676|NDUB3_HUMAN	NDUFB3
TU11635	intergenic	G4929	-0.515009	-0.0743717	coding	coding	NA	NA	NA
TU11633	intergenic	G4929	-0.586311	-0.0743717	coding	coding	NA	NA	NA
TU11739	intergenic	G4973	-0.998255	-0.379746	coding	coding	358	sp|A0A1B0GTK4|F237A_HUMAN	FAM237A
TU11908	intergenic	G5048	-0.782215	0	coding	coding	770	sp|Q9Y6F9|WNT6_HUMAN	WNT6
TU11919	intergenic	G5056	-0.757589	0	coding	coding	494	sp|Q99581|FEV_HUMAN	FEV
TU12015	intergenic	G5103	-2.14892	-0.0672884	coding	coding	NA	NA	NA
TU12117	intergenic	G5155	-2.05336	0.0121389	coding	coding	NA	NA	NA
TU12116	intergenic	G5155	-1.91661	0	coding	coding	NA	NA	NA
TU12178	intergenic	G5185	-0.555476	0.0961267	coding	coding	NA	NA	NA
TU12212	intergenic	G5200	-2.34647	-0.642403	coding	coding	NA	NA	NA
TU12213	intergenic	G5201	-2.25547	-0.174845	coding	coding	NA	NA	NA
TU12294	intergenic	G5239	0	0.0293187	coding	coding	NA	NA	NA
TU12295	intergenic	G5239	0	0.0287727	coding	coding	NA	NA	NA
TU12296	intergenic	G5239	0	0.0277218	coding	coding	NA	NA	NA
TU12737	intergenic	G5415	0.0298992	0	coding	coding	NA	NA	NA
TU12417	intergenic	G5296	-2.20321	-0.410982	coding	coding	NA	NA	NA
TU12303	intergenic	G5244	-0.0281961	0	coding	coding	421	sp|Q9UMX3|BOK_HUMAN	BOK
TU12307	intergenic	G5247	0.0294646	0	coding	coding	NA	NA	NA
TU12369	intergenic	G5273	0	0	coding	coding	NA	NA	NA
TU12372	intergenic	G5273	0	0	coding	coding	NA	NA	NA
TU12365	intergenic	G5273	0	0	coding	coding	NA	NA	NA
TU12366	intergenic	G5273	0	0	coding	coding	NA	NA	NA
TU12368	intergenic	G5273	0	0	coding	coding	NA	NA	NA
TU12364	intergenic	G5273	0	0	coding	coding	NA	NA	NA
TU12363	intergenic	G5273	0	0	coding	coding	NA	NA	NA
TU10723	same_strand	G4561	-0.381156	-0.148488	coding	coding	586	sp|Q96G21|IMP4_HUMAN	IMP4
TU10641	same_strand	G4528	0.0296843	-0.0982275	coding	coding	NA	NA	NA
TU10643	same_strand	G4528	0.0296843	-0.108838	coding	coding	NA	NA	NA
TU10642	same_strand	G4528	0.0296843	-0.0252587	coding	coding	NA	NA	NA
TU10644	same_strand	G4528	0.0296843	-0.128974	coding	coding	NA	NA	NA
TU10721	same_strand	G4559	0	0.0174638	coding	coding	NA	NA	NA
TU10720	same_strand	G4559	0	0.0190682	coding	coding	NA	NA	NA
TU10724	intronic_opp_strand	G4562	0	-0.456134	coding	coding	NA	NA	NA
TU10587	same_strand	G4505	0	-0.141168	coding	coding	NA	NA	NA
TU10597	same_strand	G4508	-0.0386176	-0.222433	coding	coding	NA	NA	NA
TU10598	same_strand	G4508	-0.0386176	-0.222433	coding	coding	NA	NA	NA
TU10601	same_strand	G4508	-0.0386176	-0.222433	coding	coding	NA	NA	NA
TU10599	same_strand	G4508	-0.447541	-0.231506	coding	coding	NA	NA	NA
TU10603	same_strand	G4509	-2.14556	-0.0373836	coding	coding	NA	NA	NA
TU10610	same_strand	G4513	-0.0100416	-0.0664419	coding	coding	NA	NA	NA
TU10626	same_strand	G4523	0.0522043	0	coding	coding	827	sp|O60243|H6ST1_HUMAN	HS6ST1
TU10679	same_strand	G4545	0.951499	0.406065	coding	coding	NA	NA	NA
TU10676	same_strand	G4545	0.951499	0.388767	coding	coding	NA	NA	NA
TU10683	same_strand	G4548	0.0400035	0.793184	coding	coding	NA	NA	NA
TU10684	same_strand	G4548	0.0409015	0.792092	coding	coding	NA	NA	NA
TU10647	same_strand	G4531	0.692104	0.414093	coding	coding	NA	NA	NA
TU10648	same_strand	G4531	0.632816	0.414093	coding	coding	NA	NA	NA
TU10699	same_strand	G4558	-1.31797	-0.312589	coding	coding	NA	NA	NA
TU10708	same_strand	G4558	-0.887513	-0.291868	coding	coding	NA	NA	NA
TU10718	same_strand	G4558	-1.0634	-0.243174	coding	coding	NA	NA	NA
TU10716	same_strand	G4558	-0.956181	-0.285574	coding	coding	NA	NA	NA
TU10714	same_strand	G4558	-1.37695	-0.334547	coding	coding	NA	NA	NA
TU10707	read_through	G4558	-0.273289	0.125482	coding	coding	NA	NA	NA
TU10719	read_through	G4558	-0.167877	0.168431	coding	coding	NA	NA	NA
TU10715	same_strand	G4558	0.617084	0.564494	coding	coding	NA	NA	NA
TU10703	same_strand	G4558	0.76111	0.649007	coding	coding	NA	NA	NA
TU10704	same_strand	G4558	0.680919	0.624315	coding	coding	NA	NA	NA
TU10701	same_strand	G4558	0.595814	0.588691	coding	coding	NA	NA	NA
TU10712	same_strand	G4558	-1.32462	-0.57613	coding	coding	NA	NA	NA
TU10710	same_strand	G4558	-1.35326	-0.581391	coding	coding	NA	NA	NA
TU10700	same_strand	G4558	-0.00370356	0.218154	coding	coding	NA	NA	NA
TU10713	same_strand	G4558	0.110645	0.279607	coding	coding	NA	NA	NA
TU10674	same_strand	G4544	-1.28915	-0.0806982	coding	coding	745	sp|Q7Z4I7|LIMS2_HUMAN	LIMS2
TU10673	same_strand	G4544	0	-0.599914	coding	coding	NA	NA	NA
TU10681	same_strand	G4547	0	-0.61635	coding	coding	NA	NA	NA
TU10682	same_strand	G4547	0	-0.625193	coding	coding	NA	NA	NA
TU10680	same_strand	G4546	-1.11949	-0.697996	coding	coding	492	sp|P04070|PROC_HUMAN	PROC
TU10696	same_strand	G4556	0.148864	1.08614	coding	coding	NA	NA	NA
TU10697	same_strand	G4556	0.149185	1.08078	coding	coding	NA	NA	NA
TU10922	same_strand	G4650	-1.81956	0	coding	coding	NA	NA	NA
TU10925	same_strand	G4650	-1.97902	0	coding	coding	NA	NA	NA
TU10924	same_strand	G4650	-1.79583	0	coding	coding	NA	NA	NA
TU10926	same_strand	G4650	-1.83417	0	coding	coding	NA	NA	NA
TU10914	same_strand	G4645	0.249401	1.00767	coding	coding	NA	NA	NA
TU10906	same_strand	G4645	0.249401	0.816185	coding	coding	NA	NA	NA
TU10915	same_strand	G4645	0.249401	0.753582	coding	coding	NA	NA	NA
TU10909	same_strand	G4645	0.249401	0.898787	coding	coding	NA	NA	NA
TU10908	same_strand	G4645	0.249401	0.833802	coding	coding	NA	NA	NA
TU10927	opp_strand	G4651	0	-0.353851	coding	coding	NA	NA	NA
TU10928	opp_strand	G4651	0	-0.389119	coding	coding	NA	NA	NA
TU10733	same_strand	G4570	-1.47014	0.528072	coding	coding	2648	sp|Q8WYK1|CNTP5_HUMAN	CNTNAP5
TU10819	same_strand	G4602	0.134792	0.411019	coding	coding	NA	NA	NA
TU10818	same_strand	G4602	0.132994	0.436612	coding	coding	NA	NA	NA
TU10816	same_strand	G4602	0.134337	0.417947	coding	coding	NA	NA	NA
TU10822	same_strand	G4602	0.134741	0.41117	coding	coding	NA	NA	NA
TU10815	same_strand	G4602	0.132554	0.443359	coding	coding	NA	NA	NA
TU10821	same_strand	G4602	0.132396	0.444272	coding	coding	2881	sp|Q7Z460|CLAP1_HUMAN	CLASP1
TU10820	same_strand	G4602	0.132945	0.436752	coding	coding	NA	NA	NA
TU10817	same_strand	G4602	0.080128	0.0993587	coding	coding	NA	NA	NA
TU10726	same_strand	G4564	0.0339158	0	coding	coding	NA	NA	NA
TU10732	read_through	G4569	2.61309	0.245693	coding	coding	633	sp|P09529|INHBB_HUMAN	INHBB
TU10763	same_strand	G4584	0.207621	-0.0403278	coding	coding	NA	NA	NA
TU10762	same_strand	G4584	0.211622	-0.0392981	coding	coding	NA	NA	NA
TU10761	same_strand	G4584	0.218866	-0.0411334	coding	coding	NA	NA	NA
TU10758	same_strand	G4584	0.241164	-0.0196759	coding	coding	NA	NA	NA
TU10760	same_strand	G4584	0.240937	-0.0174902	coding	coding	NA	NA	NA
TU10759	same_strand	G4584	0.243709	0.00683495	coding	coding	NA	NA	NA
TU10737	same_strand	G4574	0.0467277	0.615993	coding	coding	723	sp|Q9H7F4|T185B_HUMAN	TMEM185B
TU10845	same_strand	G4610	0.494746	0.563603	coding	coding	NA	NA	NA
TU10846	same_strand	G4611	0.319276	0.0614416	coding	coding	582	sp|Q53S58|TM177_HUMAN	TMEM177
TU10743	same_strand	G4576	0.385264	-0.248813	coding	coding	NA	NA	NA
TU10741	same_strand	G4576	0.291843	-0.251787	coding	coding	NA	NA	NA
TU10745	same_strand	G4578	0.0426639	-0.448525	coding	coding	355	sp|Q8WXS4|CCGL_HUMAN	TMEM37
TU10795	same_strand	G4591	-0.390713	-0.294335	coding	coding	NA	NA	NA
TU10750	interleaving_opp_strand	G4582	-0.252806	-0.3642	coding	coding	NA	NA	NA
TU10751	interleaving_opp_strand	G4582	0.0849215	-0.3642	coding	coding	NA	NA	NA
TU10767	same_strand	G4588	2.1636	0.708688	coding	coding	NA	NA	NA
TU10813	same_strand	G4601	1.55613	-0.038794	coding	coding	1271	sp|Q9NVP1|DDX18_HUMAN	DDX18
TU10871	same_strand	G4622	-0.391287	0.384597	coding	coding	NA	NA	NA
TU10870	same_strand	G4622	-0.39133	0.384597	coding	coding	NA	NA	NA
TU10869	same_strand	G4622	-0.412399	0.404931	coding	coding	NA	NA	NA
TU10824	same_strand	G4604	0.00320236	-0.0701621	coding	coding	1028	sp|Q8WV83|S35F5_HUMAN	SLC35F5
TU10885	read_through	G4631	-1.41569	-0.392673	coding	coding	NA	NA	NA
TU10884	read_through	G4631	-1.41569	-0.392673	coding	coding	NA	NA	NA
TU10854	same_strand	G4616	0.237814	0.260516	coding	coding	NA	NA	NA
TU10853	same_strand	G4616	0.21045	0.240625	coding	coding	NA	NA	NA
TU10852	same_strand	G4616	1.0333	0.655917	coding	coding	NA	NA	NA
TU10856	same_strand	G4616	0.435952	0.356535	coding	coding	NA	NA	NA
TU10855	same_strand	G4616	0.407173	0.335154	coding	coding	NA	NA	NA
TU10828	same_strand	G4607	-0.3766	-0.604702	coding	coding	NA	NA	NA
TU10937	same_strand	G4657	-0.568716	-0.25216	coding	coding	2087	sp|Q5FWF4|ZRAB3_HUMAN	ZRANB3
TU11024	same_strand	G4708	1.82866	0.924617	coding	coding	NA	NA	NA
TU11022	same_strand	G4708	1.81741	0.91532	coding	coding	NA	NA	NA
TU11021	same_strand	G4708	1.79025	0.864707	coding	coding	NA	NA	NA
TU11023	same_strand	G4708	1.80081	0.87509	coding	coding	NA	NA	NA
TU10882	same_strand	G4630	-0.373615	0.187066	coding	coding	NA	NA	NA
TU10859	same_strand	G4618	0.545514	0.253036	coding	coding	NA	NA	NA
TU10858	same_strand	G4618	0.507582	0.170274	coding	coding	NA	NA	NA
TU10861	same_strand	G4619	1.12408	0.256382	coding	coding	NA	NA	NA
TU10860	same_strand	G4619	1.10724	0.256382	coding	coding	NA	NA	NA
TU10894	same_strand	G4640	0.989666	-0.143241	coding	coding	NA	NA	NA
TU10899	read_through	G4640	0.989666	-0.0689943	coding	coding	NA	NA	NA
TU10897	read_through	G4640	0.977189	-0.00651965	coding	coding	NA	NA	NA
TU10895	read_through	G4640	0.989666	-0.0206425	coding	coding	NA	NA	NA
TU11026	read_through	G4710	1.10199	0	coding	coding	NA	NA	NA
TU11027	read_through	G4710	1.14648	0	coding	coding	NA	NA	NA
TU10875	same_strand	G4626	-0.803064	0	coding	coding	NA	NA	NA
TU10877	same_strand	G4627	0.449773	0	coding	coding	NA	NA	NA
TU10900	same_strand	G4641	1.22231	0	coding	coding	NA	NA	NA
TU10902	same_strand	G4641	1.17943	0	coding	coding	NA	NA	NA
TU10901	same_strand	G4641	1.34431	0	coding	coding	NA	NA	NA
TU10935	same_strand	G4656	2.1386	0	coding	coding	NA	NA	NA
TU10890	same_strand	G4636	2.82221	0	coding	coding	NA	NA	NA
TU10893	same_strand	G4639	0.0196062	0	coding	coding	NA	NA	NA
TU10903	same_strand	G4642	0	0	coding	coding	NA	NA	NA
TU10962	same_strand	G4677	1.48507	0.461711	coding	coding	NA	NA	NA
TU10981	same_strand	G4687	0.030132	-0.124841	coding	coding	NA	NA	NA
TU10964	same_strand	G4679	0.237196	0.735873	coding	coding	NA	NA	NA
TU10965	same_strand	G4679	0.230663	0.729836	coding	coding	NA	NA	NA
TU10966	same_strand	G4679	0.234322	0.792315	coding	coding	NA	NA	NA
TU10951	same_strand	G4670	0.0240108	-0.011874	coding	coding	NA	NA	NA
TU10978	same_strand	G4685	-1.30626	-0.367036	coding	coding	366	sp|Q8NI32|LPD6B_HUMAN	LYPD6B
TU11043	same_strand	G4719	0.417774	0.221322	coding	coding	NA	NA	NA
TU11042	same_strand	G4719	0.417774	0.221341	coding	coding	NA	NA	NA
TU11044	same_strand	G4719	0.417774	0.221405	coding	coding	NA	NA	NA
TU10939	same_strand	G4659	-0.890061	0.438671	coding	coding	373	sp|Q86Y78|LYPD6_HUMAN	LYPD6
TU10954	same_strand	G4672	-0.651348	-0.0431377	coding	coding	NA	NA	NA
TU10956	same_strand	G4674	-0.691594	-0.124321	coding	coding	NA	NA	NA
TU10957	same_strand	G4674	-1.4542	-0.419663	coding	coding	559	sp|Q13287|NMI_HUMAN	NMI
TU11031	same_strand	G4714	-0.596484	-0.213529	coding	coding	NA	NA	NA
TU11033	same_strand	G4714	-0.602259	-0.215803	coding	coding	NA	NA	NA
TU11035	same_strand	G4714	-0.603798	-0.219759	coding	coding	NA	NA	NA
TU11034	same_strand	G4714	-0.596677	-0.217901	coding	coding	NA	NA	NA
TU10955	same_strand	G4673	-0.321507	-0.00999217	coding	coding	NA	NA	NA
TU10959	same_strand	G4675	1.61337	0.606438	coding	coding	NA	NA	NA
TU10958	same_strand	G4675	1.82662	0.712317	coding	coding	NA	NA	NA
TU10969	same_strand	G4680	-0.461316	-0.155214	coding	coding	NA	NA	NA
TU10971	same_strand	G4680	-0.0453794	0.0750555	coding	coding	NA	NA	NA
TU10967	same_strand	G4680	-0.472201	-0.157794	coding	coding	NA	NA	NA
TU10975	same_strand	G4682	-0.247666	0.0263194	coding	coding	NA	NA	NA
TU11440	same_strand	G4856	1.15288	0.457489	coding	coding	NA	NA	NA
TU11452	same_strand	G4856	1.15288	0.457489	coding	coding	NA	NA	NA
TU11451	same_strand	G4856	0.920785	0.330551	coding	coding	NA	NA	NA
TU11450	same_strand	G4856	1.18872	0.496074	coding	coding	2146	sp|Q96PY5|FMNL2_HUMAN	FMNL2
TU11449	same_strand	G4856	0.921867	0.331925	coding	coding	NA	NA	NA
TU11448	same_strand	G4856	1.15843	0.462603	coding	coding	NA	NA	NA
TU11447	same_strand	G4856	0.951349	0.362669	coding	coding	NA	NA	NA
TU11446	same_strand	G4856	0.950704	0.362554	coding	coding	NA	NA	NA
TU11445	same_strand	G4856	1.19474	0.501013	coding	coding	NA	NA	NA
TU11444	same_strand	G4856	1.19397	0.500805	coding	coding	NA	NA	NA
TU11443	same_strand	G4856	1.19619	0.502729	coding	coding	NA	NA	NA
TU11442	same_strand	G4856	1.15067	0.45561	coding	coding	NA	NA	NA
TU11441	same_strand	G4856	1.15144	0.455795	coding	coding	NA	NA	NA
TU11454	same_strand	G4856	1.15142	0.455718	coding	coding	NA	NA	NA
TU11453	same_strand	G4856	0.952447	0.364065	coding	coding	NA	NA	NA
TU11498	same_strand	G4877	-0.176473	0.0139763	coding	coding	NA	NA	NA
TU11503	same_strand	G4877	-0.176814	0.00259617	coding	coding	NA	NA	NA
TU11501	same_strand	G4877	-0.115154	0.0262886	coding	coding	NA	NA	NA
TU11500	same_strand	G4877	-0.146522	0.0174943	coding	coding	NA	NA	NA
TU11505	same_strand	G4877	-0.124366	0.0261923	coding	coding	NA	NA	NA
TU11504	same_strand	G4877	-0.144319	0.0117981	coding	coding	NA	NA	NA
TU11499	same_strand	G4877	-0.145909	0.0224792	coding	coding	NA	NA	NA
TU11502	same_strand	G4877	-0.355266	-0.0799782	coding	coding	NA	NA	NA
TU11506	same_strand	G4877	-0.272108	-0.0432903	coding	coding	NA	NA	NA
TU11507	same_strand	G4877	-0.357906	-0.0880031	coding	coding	NA	NA	NA
TU10976	same_strand	G4683	-0.473642	-0.085936	coding	coding	217	sp|Q9NS64|RPRM_HUMAN	RPRM
TU10979	interleaving_opp_strand	G4686	0.548836	0	coding	coding	NA	NA	NA
TU10982	same_strand	G4688	-2.00595	0	coding	coding	NA	NA	NA
TU10983	same_strand	G4688	-1.91311	0	coding	coding	NA	NA	NA
TU11007	read_through	G4700	2.53272	0.0918241	coding	coding	NA	NA	NA
TU11009	read_through	G4700	2.53368	0.0918241	coding	coding	NA	NA	NA
TU11008	read_through	G4700	2.52354	0.0918241	coding	coding	NA	NA	NA
TU10999	same_strand	G4697	3.9765	0.99342	coding	coding	1238	sp|P43354|NR4A2_HUMAN	NR4A2
TU11068	same_strand	G4725	0.395152	0.150131	coding	coding	NA	NA	NA
TU11065	same_strand	G4725	0.470953	0.180144	coding	coding	NA	NA	NA
TU11019	same_strand	G4706	0	-0.447131	coding	coding	535	sp|Q8TAM6|ERMIN_HUMAN	ERMN
TU11017	same_strand	G4704	2.93164	0.0475334	coding	coding	565	sp|O60759|CYTIP_HUMAN	CYTIP
TU11030	same_strand	G4713	-0.468387	0.639017	coding	coding	NA	NA	NA
TU11092	same_strand	G4737	1.49551	0.528186	coding	coding	NA	NA	NA
TU11094	same_strand	G4737	1.46973	0.51218	coding	coding	NA	NA	NA
TU11193	same_strand	G4772	0.344406	0.370394	coding	coding	NA	NA	NA
TU11197	same_strand	G4772	0.334094	0.346631	coding	coding	NA	NA	NA
TU11194	same_strand	G4772	0.340975	0.367847	coding	coding	NA	NA	NA
TU11195	same_strand	G4772	0.278093	0.363324	coding	coding	NA	NA	NA
TU11199	same_strand	G4772	0.280753	0.365014	coding	coding	NA	NA	NA
TU11198	same_strand	G4772	0.278818	0.157586	coding	coding	NA	NA	NA
TU11203	same_strand	G4775	0.0202887	0.0202887	coding	coding	638	sp|P04406|G3P_HUMAN	GAPDH
TU11051	same_strand	G4723	0.508073	0.0551675	coding	coding	NA	NA	NA
TU11052	same_strand	G4723	0.501429	0.0453766	coding	coding	NA	NA	NA
TU11109	same_strand	G4741	0.156016	-0.479961	coding	coding	NA	NA	NA
TU11061	same_strand	G4724	1.97508	1.40553	coding	coding	NA	NA	NA
TU11053	same_strand	G4724	1.99342	1.26048	coding	coding	NA	NA	NA
TU11055	same_strand	G4724	1.43546	0.88195	coding	coding	NA	NA	NA
TU11057	same_strand	G4724	1.72635	1.10727	coding	coding	NA	NA	NA
TU11054	same_strand	G4724	1.73983	1.11684	coding	coding	NA	NA	NA
TU11059	same_strand	G4724	1.84399	1.16279	coding	coding	NA	NA	NA
TU11058	same_strand	G4724	1.8894	1.15951	coding	coding	NA	NA	NA
TU11056	same_strand	G4724	1.89045	1.15979	coding	coding	NA	NA	NA
TU11073	same_strand	G4729	0.0321802	0	coding	coding	459	sp|Q8IX05|CD302_HUMAN	CD302
TU11069	same_strand	G4726	2.38335	1.71166	coding	coding	NA	NA	NA
TU11067	same_strand	G4726	2.28727	1.5708	coding	coding	NA	NA	NA
TU11066	same_strand	G4726	2.28827	1.57264	coding	coding	NA	NA	NA
TU11064	same_strand	G4726	2.28817	1.57121	coding	coding	NA	NA	NA
TU11110	same_strand	G4742	-0.231274	-0.0150915	coding	coding	NA	NA	NA
TU11114	same_strand	G4742	0.186072	0.116044	coding	coding	NA	NA	NA
TU11120	same_strand	G4742	0.644387	0.314587	coding	coding	NA	NA	NA
TU11119	same_strand	G4742	0.539815	0.254419	coding	coding	NA	NA	NA
TU11118	same_strand	G4742	0.136869	0.09962	coding	coding	NA	NA	NA
TU11117	same_strand	G4742	-0.0372382	0.0469355	coding	coding	NA	NA	NA
TU11116	same_strand	G4742	0.388513	0.186152	coding	coding	NA	NA	NA
TU11115	same_strand	G4742	-0.1344	0.00600966	coding	coding	NA	NA	NA
TU11112	same_strand	G4742	0.643461	0.314026	coding	coding	NA	NA	NA
TU11228	same_strand	G4792	0.50363	-0.0579531	coding	coding	521	sp|O00487|PSDE_HUMAN	PSMD14
TU11225	same_strand	G4790	0.511907	1.28464	coding	coding	1415	sp|Q16650|TBR1_HUMAN	TBR1
TU11227	same_strand	G4791	1.46394	0.941185	coding	coding	2244	sp|Q6U841|S4A10_HUMAN	SLC4A10
TU11072	same_strand	G4728	-0.7924	0	coding	coding	NA	NA	NA
TU11071	same_strand	G4728	-1.07151	0	coding	coding	NA	NA	NA
TU11091	same_strand	G4736	-0.53358	0	coding	coding	2158	sp|Q9NS40|KCNH7_HUMAN	KCNH7
TU11077	same_strand	G4731	0.706373	0	coding	coding	NA	NA	NA
TU11075	read_through	G4731	1.42608	0	coding	coding	1530	sp|Q5HY92|FIGN_HUMAN	FIGN
TU11076	same_strand	G4731	1.24267	0	coding	coding	NA	NA	NA
TU11080	same_strand	G4733	-0.237726	0	coding	coding	NA	NA	NA
TU11083	same_strand	G4733	-0.355999	0	coding	coding	NA	NA	NA
TU11084	same_strand	G4734	0.0559183	0	coding	coding	NA	NA	NA
TU11086	same_strand	G4734	-0.28146	0	coding	coding	NA	NA	NA
TU11085	same_strand	G4734	-0.0419147	0	coding	coding	NA	NA	NA
TU11087	same_strand	G4734	0.0450555	0	coding	coding	NA	NA	NA
TU11088	same_strand	G4734	0.0456473	0	coding	coding	NA	NA	NA
TU11095	read_through	G4738	-1.49021	0	coding	coding	NA	NA	NA
TU11099	read_through	G4738	-1.611	0	coding	coding	NA	NA	NA
TU11097	read_through	G4738	-1.49614	0	coding	coding	NA	NA	NA
TU11098	read_through	G4738	-1.60293	0	coding	coding	NA	NA	NA
TU11102	read_through	G4738	-1.65107	0	coding	coding	NA	NA	NA
TU11101	read_through	G4738	-1.60897	0	coding	coding	NA	NA	NA
TU11100	read_through	G4738	-1.59478	0	coding	coding	NA	NA	NA
TU11161	same_strand	G4754	0.39841	0.204533	coding	coding	NA	NA	NA
TU11165	same_strand	G4754	0.0320989	0.041102	coding	coding	NA	NA	NA
TU11157	same_strand	G4754	1.50317	0.809165	coding	coding	NA	NA	NA
TU11160	same_strand	G4754	1.50582	0.80951	coding	coding	NA	NA	NA
TU11159	same_strand	G4754	1.52892	0.818052	coding	coding	NA	NA	NA
TU11158	same_strand	G4754	1.53433	0.817394	coding	coding	NA	NA	NA
TU11179	same_strand	G4764	1.50455	0.81372	coding	coding	NA	NA	NA
TU11139	same_strand	G4746	-0.589962	-0.158123	coding	coding	NA	NA	NA
TU11145	same_strand	G4746	-0.57071	-0.158123	coding	coding	NA	NA	NA
TU11134	same_strand	G4746	-0.581419	-0.158123	coding	coding	NA	NA	NA
TU11141	same_strand	G4746	-0.64687	-0.17621	coding	coding	NA	NA	NA
TU11137	same_strand	G4746	-0.655666	-0.180821	coding	coding	NA	NA	NA
TU11138	same_strand	G4746	-0.638444	-0.170395	coding	coding	NA	NA	NA
TU11136	same_strand	G4746	-0.615185	-0.158123	coding	coding	NA	NA	NA
TU11143	same_strand	G4746	-0.685847	-0.180821	coding	coding	NA	NA	NA
TU11135	same_strand	G4746	-0.557443	-0.158123	coding	coding	NA	NA	NA
TU11142	same_strand	G4746	-0.601037	-0.165965	coding	coding	NA	NA	NA
TU11140	same_strand	G4746	-0.624492	-0.17621	coding	coding	NA	NA	NA
TU11144	same_strand	G4746	-0.694389	-0.20466	coding	coding	NA	NA	NA
TU11150	same_strand	G4749	1.15959	0.208538	coding	coding	NA	NA	NA
TU11149	same_strand	G4749	0.662626	0.0383215	coding	coding	NA	NA	NA
TU11148	same_strand	G4749	0.750133	0.115098	coding	coding	NA	NA	NA
TU11147	same_strand	G4748	-0.4803	-0.00568385	coding	coding	2578	sp|Q7Z4L5|TT21B_HUMAN	TTC21B
TU11187	same_strand	G4768	1.10707	0.831826	coding	coding	NA	NA	NA
TU11186	same_strand	G4768	1.09867	0.825817	coding	coding	NA	NA	NA
TU11188	same_strand	G4768	1.08997	0.818421	coding	coding	NA	NA	NA
TU11185	same_strand	G4768	1.63295	1.1632	coding	coding	3968	sp|P35498|SCN1A_HUMAN	SCN1A
TU11153	same_strand	G4752	0.647052	0.36513	coding	coding	3890	sp|Q15858|SCN9A_HUMAN	SCN9A
TU11152	same_strand	G4751	0.0203847	0.017874	coding	coding	NA	NA	NA
TU11167	same_strand	G4756	-1.02608	0.0158456	coding	coding	NA	NA	NA
TU11166	same_strand	G4756	-1.09511	-0.00432949	coding	coding	NA	NA	NA
TU11162	same_strand	G4755	0.104261	-0.175076	coding	coding	NA	NA	NA
TU11168	read_through	G4757	-0.0773578	-0.0341119	coding	coding	NA	NA	NA
TU11169	read_through	G4757	-0.0570733	-0.0351055	coding	coding	NA	NA	NA
TU11173	same_strand	G4761	1.52281	0.902187	coding	coding	NA	NA	NA
TU11176	read_through	G4762	-1.23167	-0.435605	coding	coding	NA	NA	NA
TU11172	same_strand	G4760	-0.131889	-0.0118208	coding	coding	NA	NA	NA
TU11182	same_strand	G4765	1.34553	0.940512	coding	coding	676	sp|Q8N3I7|BBS5_HUMAN	BBS5
TU11189	same_strand	G4769	-0.439352	-0.506819	coding	coding	1534	sp|Q53R41|FAKD1_HUMAN	FASTKD1
TU11200	read_through	G4773	0.37459	0.268732	coding	coding	NA	NA	NA
TU11178	same_strand	G4763	0.0325869	-0.22824	coding	coding	NA	NA	NA
TU11184	same_strand	G4767	0.135695	0.0221984	coding	coding	496	sp|Q8TCD6|PHOP2_HUMAN	PHOSPHO2
TU11191	read_through	G4770	0.133096	0.20362	coding	coding	NA	NA	NA
TU11241	same_strand	G4799	1.79891	1.04037	coding	coding	NA	NA	NA
TU11242	same_strand	G4799	1.80051	1.04306	coding	coding	NA	NA	NA
TU11206	same_strand	G4778	-0.728061	-0.567348	coding	coding	NA	NA	NA
TU11208	same_strand	G4778	-0.766978	-0.532088	coding	coding	NA	NA	NA
TU11207	same_strand	G4778	-0.728061	-0.543197	coding	coding	NA	NA	NA
TU11212	same_strand	G4780	0.198841	-0.40151	coding	coding	NA	NA	NA
TU11249	same_strand	G4803	3.19382	0.855753	coding	coding	NA	NA	NA
TU11233	same_strand	G4794	-0.93404	-0.233455	coding	coding	NA	NA	NA
TU11232	same_strand	G4794	-1.02912	-0.289776	coding	coding	NA	NA	NA
TU11236	same_strand	G4795	-0.96703	-0.500983	coding	coding	NA	NA	NA
TU11234	same_strand	G4795	-1.10511	-0.56377	coding	coding	NA	NA	NA
TU11235	same_strand	G4795	-1.23097	-0.5923	coding	coding	NA	NA	NA
TU11423	same_strand	G4849	0.417787	0.127996	coding	coding	NA	NA	NA
TU11427	same_strand	G4849	-0.313542	-0.132005	coding	coding	NA	NA	NA
TU11426	same_strand	G4849	0.432204	0.13468	coding	coding	NA	NA	NA
TU11425	same_strand	G4849	0.37991	0.09904	coding	coding	NA	NA	NA
TU11429	same_strand	G4849	0.377199	0.0970537	coding	coding	NA	NA	NA
TU11428	same_strand	G4849	0.445829	0.106499	coding	coding	NA	NA	NA
TU11496	same_strand	G4876	-0.240545	-0.117865	coding	coding	NA	NA	NA
TU11495	same_strand	G4876	-0.241736	-0.0994719	coding	coding	NA	NA	NA
TU11494	same_strand	G4876	-0.20427	-0.0443171	coding	coding	NA	NA	NA
TU11435	same_strand	G4853	-0.160144	-0.140836	coding	coding	NA	NA	NA
TU11436	same_strand	G4853	-0.160108	-0.1409	coding	coding	NA	NA	NA
TU11438	same_strand	G4854	-1.35935	-0.470697	coding	coding	NA	NA	NA
TU11213	same_strand	G4781	0.144254	0.281955	coding	coding	NA	NA	NA
TU11214	same_strand	G4781	0.322335	0.353489	coding	coding	NA	NA	NA
TU11247	same_strand	G4802	0.756053	0.480759	coding	coding	2159	sp|P23229|ITA6_HUMAN	ITGA6
TU11292	same_strand	G4829	-0.0654718	0	coding	coding	766	sp|Q15118|PDK1_HUMAN	PDK1
TU11289	same_strand	G4828	1.71832	0.868825	coding	coding	2034	sp|Q8WZA2|RPGF4_HUMAN	RAPGEF4
TU11290	same_strand	G4828	1.69343	0.856115	coding	coding	NA	NA	NA
TU11291	same_strand	G4828	1.20554	0.856115	coding	coding	NA	NA	NA
TU11221	same_strand	G4787	-1.19585	-0.348989	coding	coding	NA	NA	NA
TU11224	same_strand	G4789	-1.39876	0	coding	coding	NA	NA	NA
TU11237	same_strand	G4796	1.64489	1.42116	coding	coding	993	sp|Q02447|SP3_HUMAN	SP3
TU11245	same_strand	G4801	2.22466	1.15257	coding	coding	809	sp|Q9NTK5|OLA1_HUMAN	OLA1
TU11238	same_strand	G4797	-0.190357	0.211528	coding	coding	NA	NA	NA
TU11239	same_strand	G4797	-0.479443	0.0563778	coding	coding	NA	NA	NA
TU11274	same_strand	G4820	-0.649833	-0.169338	coding	coding	NA	NA	NA
TU11273	same_strand	G4820	-0.671992	-0.15691	coding	coding	NA	NA	NA
TU11272	same_strand	G4820	-0.652313	-0.17207	coding	coding	NA	NA	NA
TU11275	same_strand	G4820	-0.614537	-0.201716	coding	coding	NA	NA	NA
TU11369	same_strand	G4835	0.124541	0.200537	coding	coding	1706	sp|Q7Z3F1|GP155_HUMAN	GPR155
TU11244	same_strand	G4800	-0.469231	-0.340977	coding	coding	NA	NA	NA
TU11243	same_strand	G4800	-0.274801	-0.242708	coding	coding	1066	sp|O43516|WIPF1_HUMAN	WIPF1
TU11413	same_strand	G4841	-0.146488	-0.0224312	coding	coding	NA	NA	NA
TU11414	same_strand	G4841	-0.101387	0.0763044	coding	coding	NA	NA	NA
TU11514	same_strand	G4881	-1.05616	-0.407067	coding	coding	NA	NA	NA
TU11521	same_strand	G4881	-1.13914	-0.450873	coding	coding	NA	NA	NA
TU11519	same_strand	G4881	-1.04106	-0.398462	coding	coding	NA	NA	NA
TU11518	same_strand	G4881	-1.042	-0.399767	coding	coding	NA	NA	NA
TU11516	same_strand	G4881	-1.20765	-0.357002	coding	coding	NA	NA	NA
TU11511	same_strand	G4881	-0.880551	-0.267143	coding	coding	942	sp|P15882|CHIN_HUMAN	CHN1
TU11515	same_strand	G4881	-0.818489	-0.303474	coding	coding	NA	NA	NA
TU11513	same_strand	G4881	-0.758505	-0.184291	coding	coding	NA	NA	NA
TU11520	same_strand	G4881	-0.919968	-0.375532	coding	coding	NA	NA	NA
TU11517	same_strand	G4881	-0.769421	-0.200387	coding	coding	NA	NA	NA
TU11277	same_strand	G4821	-0.492047	-0.122607	coding	coding	839	sp|Q9C0E8|LNP_HUMAN	LNPK
TU11278	same_strand	G4821	-0.565524	-0.135498	coding	coding	NA	NA	NA
TU11251	same_strand	G4805	-0.0294771	-0.204031	coding	coding	625	sp|Q9GZZ0|HXD1_HUMAN	HOXD1
TU11260	same_strand	G4813	0	-0.136444	coding	coding	NA	NA	NA
TU11433	same_strand	G4851	-0.00532128	-0.0530631	coding	coding	NA	NA	NA
TU11417	same_strand	G4844	-0.194902	0.239713	coding	coding	1319	sp|O00116|ADAS_HUMAN	AGPS
TU11283	same_strand	G4825	-1.26244	-0.0925781	coding	coding	NA	NA	NA
TU11284	same_strand	G4825	-1.40058	-0.0925781	coding	coding	NA	NA	NA
TU11282	same_strand	G4825	-1.28429	-0.0799728	coding	coding	NA	NA	NA
TU11285	same_strand	G4825	-1.44815	-0.0799728	coding	coding	NA	NA	NA
TU11355	same_strand	G4834	-0.575678	0	coding	coding	NA	NA	NA
TU11345	same_strand	G4834	-0.953856	0	coding	coding	NA	NA	NA
TU11360	same_strand	G4834	-0.981859	0	coding	coding	NA	NA	NA
TU11336	same_strand	G4834	-1.02559	0	coding	coding	NA	NA	NA
TU11359	same_strand	G4834	-1.12622	0	coding	coding	NA	NA	NA
TU11337	same_strand	G4834	-0.968399	0	coding	coding	NA	NA	NA
TU11343	same_strand	G4834	-1.04242	0	coding	coding	NA	NA	NA
TU11357	same_strand	G4834	-1.06133	0	coding	coding	NA	NA	NA
TU11332	same_strand	G4834	-0.965462	0	coding	coding	NA	NA	NA
TU11351	same_strand	G4834	-1.04269	0	coding	coding	NA	NA	NA
TU11348	same_strand	G4834	-1.06238	0	coding	coding	NA	NA	NA
TU11339	same_strand	G4834	-0.960102	0	coding	coding	NA	NA	NA
TU11367	same_strand	G4834	-0.991444	0	coding	coding	NA	NA	NA
TU11344	same_strand	G4834	-1.04026	0	coding	coding	NA	NA	NA
TU11358	same_strand	G4834	-1.06068	0	coding	coding	NA	NA	NA
TU11334	same_strand	G4834	-0.946301	0	coding	coding	NA	NA	NA
TU11326	same_strand	G4834	-1.0286	0	coding	coding	NA	NA	NA
TU11341	same_strand	G4834	-1.04963	0	coding	coding	NA	NA	NA
TU11346	same_strand	G4834	-1.1427	0	coding	coding	NA	NA	NA
TU11333	same_strand	G4834	-0.836319	0	coding	coding	NA	NA	NA
TU11364	same_strand	G4834	-0.875828	0	coding	coding	NA	NA	NA
TU11331	same_strand	G4834	-0.936748	0	coding	coding	NA	NA	NA
TU11361	same_strand	G4834	-1.07593	0	coding	coding	NA	NA	NA
TU11352	same_strand	G4834	-0.896865	0	coding	coding	NA	NA	NA
TU11347	same_strand	G4834	-0.938037	0	coding	coding	NA	NA	NA
TU11330	same_strand	G4834	-1.00152	0	coding	coding	NA	NA	NA
TU11340	same_strand	G4834	-1.02821	0	coding	coding	NA	NA	NA
TU11362	same_strand	G4834	-1.14405	0	coding	coding	NA	NA	NA
TU11329	same_strand	G4834	-0.847088	0	coding	coding	NA	NA	NA
TU11354	same_strand	G4834	-0.892845	0	coding	coding	NA	NA	NA
TU11335	same_strand	G4834	-0.963053	0	coding	coding	NA	NA	NA
TU11353	same_strand	G4834	-0.99283	0	coding	coding	NA	NA	NA
TU11338	same_strand	G4834	-0.837754	0	coding	coding	NA	NA	NA
TU11368	same_strand	G4834	-0.88408	0	coding	coding	NA	NA	NA
TU11327	same_strand	G4834	-0.955111	0	coding	coding	NA	NA	NA
TU11365	same_strand	G4834	-0.985303	0	coding	coding	NA	NA	NA
TU11363	same_strand	G4834	-1.11442	0	coding	coding	NA	NA	NA
TU11328	same_strand	G4834	-0.647966	0	coding	coding	NA	NA	NA
TU11350	same_strand	G4834	-0.70822	0	coding	coding	NA	NA	NA
TU11342	same_strand	G4834	-0.799268	0	coding	coding	NA	NA	NA
TU11356	same_strand	G4834	-0.839424	0	coding	coding	NA	NA	NA
TU11349	same_strand	G4834	-1.00427	0	coding	coding	NA	NA	NA
TU11402	same_strand	G4836	-0.814572	1.49701	coding	coding	NA	NA	NA
TU11386	same_strand	G4836	-0.740054	1.49001	coding	coding	NA	NA	NA
TU11409	same_strand	G4839	1.1451	0.50786	coding	coding	943	sp|Q8IUH3|RBM45_HUMAN	RBM45
TU11410	same_strand	G4839	0.998728	0.393178	coding	coding	NA	NA	NA
TU11469	same_strand	G4862	-0.273241	-0.0766053	coding	coding	1874	sp|Q9BZF3|OSBL6_HUMAN	OSBPL6
TU11470	same_strand	G4862	-0.309771	-0.098051	coding	coding	NA	NA	NA
TU11418	same_strand	G4845	0.819569	0.438207	coding	coding	635	sp|O75569|PRKRA_HUMAN	PRKRA
TU11406	same_strand	G4837	-1.06276	-0.373158	coding	coding	707	sp|Q0ZLH3|PJVK_HUMAN	PJVK
TU11420	same_strand	G4846	0.601539	0.380552	coding	coding	NA	NA	NA
TU11415	same_strand	G4842	1.60207	0.612602	coding	coding	NA	NA	NA
TU11416	same_strand	G4843	-0.381426	-0.222444	coding	coding	2709	sp|Q6ZP82|CC141_HUMAN	CCDC141
TU11460	same_strand	G4859	-0.662072	-0.0758191	coding	coding	NA	NA	NA
TU11458	same_strand	G4859	-0.645647	-0.0580058	coding	coding	NA	NA	NA
TU11459	same_strand	G4859	-0.651293	-0.0599308	coding	coding	NA	NA	NA
TU11462	same_strand	G4859	-0.64988	-0.0654939	coding	coding	NA	NA	NA
TU11461	same_strand	G4859	-0.640342	-0.0573955	coding	coding	NA	NA	NA
TU11463	same_strand	G4860	0.969407	0.511355	coding	coding	933	sp|Q569K4|Z385B_HUMAN	ZNF385B
TU11483	same_strand	G4872	-0.00769603	-0.0273479	coding	coding	NA	NA	NA
TU11485	same_strand	G4872	0.00215995	-0.0148626	coding	coding	NA	NA	NA
TU11479	same_strand	G4868	2.5392	0.249134	coding	coding	NA	NA	NA
TU11478	same_strand	G4868	2.37889	0.234069	coding	coding	NA	NA	NA
TU11467	same_strand	G4861	0.801596	0.206248	coding	coding	NA	NA	NA
TU11466	same_strand	G4861	-1.58586	-0.694601	coding	coding	NA	NA	NA
TU11476	same_strand	G4867	-0.369951	-0.184784	coding	coding	1028	sp|Q49MI3|CERKL_HUMAN	CERKL
TU11550	same_strand	G4897	-0.330759	0.0596415	coding	coding	NA	NA	NA
TU11549	same_strand	G4897	0.708799	0.0891233	coding	coding	NA	NA	NA
TU11552	same_strand	G4897	0.745911	0.0981356	coding	coding	NA	NA	NA
TU11551	same_strand	G4897	-0.329412	0.0643997	coding	coding	NA	NA	NA
TU11540	same_strand	G4890	-0.509213	-0.152762	coding	coding	NA	NA	NA
TU11541	same_strand	G4891	-2.06307	-0.0471917	coding	coding	1654	sp|Q8IXB1|DJC10_HUMAN	DNAJC10
TU11490	same_strand	G4874	0.11453	0.414574	coding	coding	NA	NA	NA
TU11489	same_strand	G4874	0.10897	0.366538	coding	coding	NA	NA	NA
TU11492	same_strand	G4874	0.10921	0.368405	coding	coding	NA	NA	NA
TU11491	same_strand	G4874	0.0610789	-0.0470839	coding	coding	NA	NA	NA
TU11762	same_strand	G4983	1.70054	1.17189	coding	coding	NA	NA	NA
TU11667	same_strand	G4948	-0.511154	-0.147558	coding	coding	NA	NA	NA
TU11665	read_through	G4948	-0.137954	0.084044	coding	coding	NA	NA	NA
TU11666	read_through	G4948	0.137735	0.310493	coding	coding	NA	NA	NA
TU11669	read_through	G4948	-0.678666	-0.285406	coding	coding	NA	NA	NA
TU11668	read_through	G4948	-0.618371	-0.258581	coding	coding	NA	NA	NA
TU11671	read_through	G4948	-0.609461	-0.414369	coding	coding	NA	NA	NA
TU11670	read_through	G4948	-0.185043	-0.0376713	coding	coding	NA	NA	NA
TU11538	same_strand	G4889	-0.982492	0.388367	coding	coding	NA	NA	NA
TU11532	same_strand	G4885	-1.61045	-0.288723	coding	coding	616	sp|P10646|TFPI1_HUMAN	TFPI
TU11534	same_strand	G4887	-0.267495	0.229281	coding	coding	426	sp|Q9UBP9|GULP1_HUMAN	GULP1
TU11535	same_strand	G4888	0.696731	0.247772	coding	coding	3166	sp|P02461|CO3A1_HUMAN	COL3A1
TU11537	same_strand	G4888	0.689514	0.246806	coding	coding	NA	NA	NA
TU11536	same_strand	G4888	-0.508705	0.161454	coding	coding	NA	NA	NA
TU11553	same_strand	G4898	-0.0703304	0.0756547	coding	coding	1120	sp|Q9NP59|S40A1_HUMAN	SLC40A1
TU11544	read_through	G4893	-0.784386	-0.405087	coding	coding	NA	NA	NA
TU11576	same_strand	G4903	-0.834361	0	coding	coding	797	sp|Q9H4B0|OSGP2_HUMAN	OSGEPL1
TU11555	same_strand	G4899	-0.478537	0	coding	coding	NA	NA	NA
TU11575	same_strand	G4902	-0.164095	0	coding	coding	316	sp|Q9P0S3|ORML1_HUMAN	ORMDL1
TU11554	same_strand	G4899	-0.695637	0	coding	coding	NA	NA	NA
TU11610	same_strand	G4917	-1.15718	-0.139205	coding	coding	NA	NA	NA
TU11577	same_strand	G4904	-0.598061	0.0835782	coding	coding	NA	NA	NA
TU11578	same_strand	G4904	-0.644936	0.0835782	coding	coding	NA	NA	NA
TU11584	same_strand	G4907	-1.27118	0.127469	coding	coding	NA	NA	NA
TU11585	same_strand	G4907	-1.27797	0.127469	coding	coding	NA	NA	NA
TU11586	same_strand	G4907	-1.2717	0.083597	coding	coding	NA	NA	NA
TU11588	opp_strand	G4908	-1.66183	0	coding	coding	827	sp|A6NFY4|NEMP2_HUMAN	NEMP2
TU11606	same_strand	G4916	-0.125237	0.388588	coding	coding	NA	NA	NA
TU11605	same_strand	G4916	-0.212971	0.388588	coding	coding	NA	NA	NA
TU11596	same_strand	G4916	-0.130026	0.388588	coding	coding	NA	NA	NA
TU11598	same_strand	G4916	-0.186729	0.388588	coding	coding	NA	NA	NA
TU11599	same_strand	G4916	-0.204051	0.388588	coding	coding	NA	NA	NA
TU11597	same_strand	G4916	-0.219477	0.388588	coding	coding	NA	NA	NA
TU11601	same_strand	G4916	-0.33987	0.388588	coding	coding	NA	NA	NA
TU11603	same_strand	G4916	-0.350439	0.388588	coding	coding	NA	NA	NA
TU11602	same_strand	G4916	-0.371437	0.388588	coding	coding	NA	NA	NA
TU11600	same_strand	G4916	-0.414053	0.388588	coding	coding	NA	NA	NA
TU11604	same_strand	G4916	-0.504888	0.388588	coding	coding	NA	NA	NA
TU11607	same_strand	G4916	-0.54016	0.388588	coding	coding	NA	NA	NA
TU11608	same_strand	G4916	-0.585107	0.388588	coding	coding	NA	NA	NA
TU11648	same_strand	G4938	-1.13958	-0.664573	coding	coding	NA	NA	NA
TU11649	same_strand	G4938	-1.19447	-0.67622	coding	coding	NA	NA	NA
TU11643	same_strand	G4937	0.951234	0.410841	coding	coding	NA	NA	NA
TU11647	same_strand	G4937	0.951234	0.404	coding	coding	NA	NA	NA
TU11613	same_strand	G4919	-1.01717	-0.485934	coding	coding	NA	NA	NA
TU11617	same_strand	G4922	-0.349689	0.169678	coding	coding	NA	NA	NA
TU11618	same_strand	G4922	-0.343438	0.0804707	coding	coding	NA	NA	NA
TU11654	same_strand	G4941	0.981914	0.859174	coding	coding	822	sp|Q7L1Q6|BZW1_HUMAN	BZW1
TU11797	same_strand	G4999	0.891849	0.183813	coding	coding	NA	NA	NA
TU11795	same_strand	G4999	0.681991	0.106264	coding	coding	NA	NA	NA
TU11796	same_strand	G4999	0.622558	0.103705	coding	coding	NA	NA	NA
TU11815	same_strand	G5006	-0.581905	-0.179052	coding	coding	NA	NA	NA
TU11814	same_strand	G5006	-0.581905	-0.178324	coding	coding	NA	NA	NA
TU11660	same_strand	G4944	-0.0472682	-0.423518	coding	coding	NA	NA	NA
TU11658	same_strand	G4944	-0.0472682	-0.317773	coding	coding	NA	NA	NA
TU11659	same_strand	G4944	-0.0472682	-0.422819	coding	coding	NA	NA	NA
TU11661	same_strand	G4944	-0.0472682	-0.260918	coding	coding	NA	NA	NA
TU11838	same_strand	G5016	-0.603284	0.234773	coding	coding	1119	sp|Q13416|ORC2_HUMAN	ORC2
TU11854	same_strand	G5024	0.764835	0.337181	coding	coding	NA	NA	NA
TU11856	read_through	G5024	0.686641	0.118429	coding	coding	NA	NA	NA
TU11855	read_through	G5024	0.686641	0.118429	coding	coding	NA	NA	NA
TU11858	read_through	G5024	0.63479	0.0985033	coding	coding	NA	NA	NA
TU11857	read_through	G5024	0.682316	0.122305	coding	coding	NA	NA	NA
TU11625	same_strand	G4928	-0.470222	-0.0876581	coding	coding	NA	NA	NA
TU11622	same_strand	G4926	0	-0.650924	coding	coding	705	sp|Q96Q35|AL2SB_HUMAN	ALS2CR12
TU11657	read_through	G4943	0	-0.459516	coding	coding	NA	NA	NA
TU11656	read_through	G4943	-0.194448	-0.292131	coding	coding	1766	sp|O60296|TRAK2_HUMAN	TRAK2
TU11641	same_strand	G4935	-0.048267	0.2485	coding	coding	NA	NA	NA
TU11749	same_strand	G4978	-1.12638	-0.0928923	coding	coding	NA	NA	NA
TU11751	same_strand	G4978	-1.11005	-0.0976414	coding	coding	NA	NA	NA
TU11750	read_through	G4978	-1.25062	-0.284015	coding	coding	NA	NA	NA
TU11747	same_strand	G4976	0.325845	0.176834	coding	coding	NA	NA	NA
TU11744	same_strand	G4976	0.76542	0.362218	coding	coding	NA	NA	NA
TU11748	same_strand	G4976	0.81559	0.375437	coding	coding	NA	NA	NA
TU11642	same_strand	G4936	0.610318	0.516929	coding	coding	1195	sp|O75084|FZD7_HUMAN	FZD7
TU11653	same_strand	G4940	0.367248	-0.0569903	coding	coding	NA	NA	NA
TU11720	same_strand	G4960	-0.337743	-0.320097	coding	coding	NA	NA	NA
TU11681	same_strand	G4953	0.329139	0.0154996	coding	coding	NA	NA	NA
TU11684	same_strand	G4953	0.329139	0.0105692	coding	coding	NA	NA	NA
TU11683	same_strand	G4953	0.329139	0.0151971	coding	coding	NA	NA	NA
TU11682	same_strand	G4953	0.329139	0.017047	coding	coding	NA	NA	NA
TU11685	same_strand	G4953	0.329139	0.0164859	coding	coding	NA	NA	NA
TU11686	same_strand	G4953	0.328647	0.0161564	coding	coding	NA	NA	NA
TU11655	same_strand	G4942	0.0531135	-0.0744499	coding	coding	854	sp|Q6P1L5|F117B_HUMAN	FAM117B
TU11755	same_strand	G4981	-0.0233731	-0.443351	coding	coding	NA	NA	NA
TU11756	same_strand	G4981	-0.0232453	-0.440335	coding	coding	NA	NA	NA
TU11775	same_strand	G4992	0.0472234	-0.292408	coding	coding	NA	NA	NA
TU11728	same_strand	G4967	0.0125314	0.388697	coding	coding	NA	NA	NA
TU11729	same_strand	G4967	0.013428	0.288902	coding	coding	NA	NA	NA
TU11694	same_strand	G4956	-0.29275	-0.27245	coding	coding	901	sp|Q6UW02|CP20A_HUMAN	CYP20A1
TU11705	same_strand	G4956	-0.515911	-0.431014	coding	coding	NA	NA	NA
TU11710	same_strand	G4956	-0.281308	-0.275204	coding	coding	NA	NA	NA
TU11821	same_strand	G5011	-1.24466	-0.236539	coding	coding	NA	NA	NA
TU11824	same_strand	G5011	-1.21856	-0.222615	coding	coding	NA	NA	NA
TU11823	same_strand	G5011	-1.1694	-0.203118	coding	coding	NA	NA	NA
TU11829	same_strand	G5011	-1.24557	-0.237104	coding	coding	NA	NA	NA
TU11828	same_strand	G5011	-1.24521	-0.24147	coding	coding	NA	NA	NA
TU11835	same_strand	G5013	0.410687	0.558881	coding	coding	2481	sp|Q70E73|RAPH1_HUMAN	RAPH1
TU11717	same_strand	G4959	-0.673305	-0.457221	coding	coding	NA	NA	NA
TU11731	same_strand	G4968	0.497295	0.235514	coding	coding	NA	NA	NA
TU11808	same_strand	G5004	0.0913828	0.0998515	coding	coding	NA	NA	NA
TU11809	same_strand	G5004	0.0912008	0.0993053	coding	coding	NA	NA	NA
TU11810	same_strand	G5004	0.0986291	0.13736	coding	coding	NA	NA	NA
TU11745	same_strand	G4977	0.104749	0.0649209	coding	coding	451	sp|P24534|EF1B_HUMAN	EEF1B2
TU11724	same_strand	G4964	0.0855047	-0.142047	coding	coding	725	sp|P46091|GPR1_HUMAN	GPR1
TU11735	same_strand	G4971	-1.5387	-0.53933	coding	coding	3818	sp|Q9HCK1|ZDBF2_HUMAN	ZDBF2
TU11736	same_strand	G4971	-1.56391	-0.552771	coding	coding	NA	NA	NA
TU11737	same_strand	G4971	-1.44637	-0.472622	coding	coding	NA	NA	NA
TU11781	same_strand	G4994	0.392857	0.267787	coding	coding	1727	sp|O75077|ADA23_HUMAN	ADAM23
TU11763	same_strand	G4984	-1.54694	-0.663503	coding	coding	950	sp|Q5I0G3|MDH1B_HUMAN	MDH1B
TU11757	same_strand	G4982	-1.15	-0.454151	coding	coding	NA	NA	NA
TU11758	same_strand	G4982	-1.14872	-0.454151	coding	coding	NA	NA	NA
TU11759	same_strand	G4982	-1.10647	-0.407081	coding	coding	NA	NA	NA
TU11764	same_strand	G4985	0.442937	0.383644	coding	coding	612	sp|O75840|KLF7_HUMAN	KLF7
TU11788	same_strand	G4997	0.695675	0.349264	coding	coding	NA	NA	NA
TU11793	same_strand	G4997	-0.0952545	-0.129234	coding	coding	NA	NA	NA
TU11791	same_strand	G4997	-0.0952659	-0.13098	coding	coding	NA	NA	NA
TU11790	same_strand	G4997	-0.0954642	-0.131255	coding	coding	NA	NA	NA
TU11789	same_strand	G4997	-0.0949955	-0.131134	coding	coding	NA	NA	NA
TU11787	same_strand	G4997	-0.000794108	-0.0780355	coding	coding	NA	NA	NA
TU11792	same_strand	G4997	-0.00108662	-0.0859568	coding	coding	NA	NA	NA
TU11801	same_strand	G5000	-0.561144	-0.52257	coding	coding	NA	NA	NA
TU11800	same_strand	G5000	-0.82975	-0.671676	coding	coding	NA	NA	NA
TU11768	same_strand	G4989	0.121679	0.724865	coding	coding	720	sp|Q8N7R7|CCYL1_HUMAN	CCNYL1
TU11769	same_strand	G4989	0.121604	0.644751	coding	coding	NA	NA	NA
TU11780	read_through	G4993	-1.02545	-0.568797	coding	coding	NA	NA	NA
TU11783	same_strand	G4996	0.0180912	-0.141974	coding	coding	NA	NA	NA
TU11785	same_strand	G4996	-0.00228545	-0.163408	coding	coding	NA	NA	NA
TU11805	same_strand	G5002	-1.51951	-0.28081	coding	coding	NA	NA	NA
TU11882	same_strand	G5032	0.334246	0.364521	coding	coding	NA	NA	NA
TU11881	same_strand	G5032	0.331377	0.3641	coding	coding	NA	NA	NA
TU11886	same_strand	G5032	0.287536	0.331436	coding	coding	NA	NA	NA
TU11885	same_strand	G5032	0.288192	0.331079	coding	coding	NA	NA	NA
TU11884	same_strand	G5032	0.284473	0.330904	coding	coding	NA	NA	NA
TU11883	same_strand	G5032	0.525914	0.453628	coding	coding	NA	NA	NA
TU11875	same_strand	G5030	0.504202	0.147757	coding	coding	NA	NA	NA
TU11874	same_strand	G5030	0.501902	0.146871	coding	coding	NA	NA	NA
TU11872	same_strand	G5030	0.505132	0.148462	coding	coding	NA	NA	NA
TU11871	same_strand	G5030	0.574861	0.148462	coding	coding	NA	NA	NA
TU11873	same_strand	G5030	0.571693	0.146871	coding	coding	NA	NA	NA
TU11877	same_strand	G5030	0.570775	0.146165	coding	coding	NA	NA	NA
TU11876	same_strand	G5030	0.537552	0.143067	coding	coding	NA	NA	NA
TU11878	same_strand	G5030	0.171743	-0.0480173	coding	coding	NA	NA	NA
TU11819	same_strand	G5010	1.70096	0.942225	coding	coding	NA	NA	NA
TU11820	same_strand	G5010	1.69448	0.938518	coding	coding	NA	NA	NA
TU12019	same_strand	G5105	1.10168	0.691576	coding	coding	NA	NA	NA
TU12022	same_strand	G5105	0.377685	0.265826	coding	coding	NA	NA	NA
TU12020	same_strand	G5105	1.10243	0.692249	coding	coding	NA	NA	NA
TU12026	same_strand	G5105	0.92058	0.596087	coding	coding	NA	NA	NA
TU12024	same_strand	G5105	-0.161877	-0.0456829	coding	coding	NA	NA	NA
TU12023	same_strand	G5105	0.538854	0.350158	coding	coding	NA	NA	NA
TU12021	same_strand	G5105	0.360778	0.222005	coding	coding	NA	NA	NA
TU12027	same_strand	G5105	1.08454	0.640309	coding	coding	3578	sp|Q8N2C7|UNC80_HUMAN	UNC80
TU12025	same_strand	G5105	0.0971441	0.0881418	coding	coding	NA	NA	NA
TU12037	same_strand	G5110	0.00455824	-0.0300639	coding	coding	NA	NA	NA
TU11806	same_strand	G5003	0	-0.175431	coding	coding	777	sp|P28330|ACADL_HUMAN	ACADL
TU11807	same_strand	G5003	0	0.426525	coding	coding	NA	NA	NA
TU11846	read_through	G5020	-1.16284	-0.54302	coding	coding	NA	NA	NA
TU11847	read_through	G5020	-1.18861	-0.517034	coding	coding	NA	NA	NA
TU11840	read_through	G5018	0.280275	0.142623	coding	coding	NA	NA	NA
TU11842	read_through	G5018	0.265519	0.149201	coding	coding	NA	NA	NA
TU11834	same_strand	G5012	1.30226	1.2155	coding	coding	NA	NA	NA
TU11830	same_strand	G5012	1.3051	1.32994	coding	coding	NA	NA	NA
TU11831	same_strand	G5012	1.32555	1.29484	coding	coding	NA	NA	NA
TU11836	same_strand	G5014	-1.17551	-0.371638	coding	coding	NA	NA	NA
TU11848	same_strand	G5021	-0.0477078	0.0184471	coding	coding	1157	sp|P31939|PUR9_HUMAN	ATIC
TU11907	same_strand	G5047	1.06265	0.624127	coding	coding	NA	NA	NA
TU11861	read_through	G5027	-0.59817	-0.270282	coding	coding	NA	NA	NA
TU11862	read_through	G5027	-0.505196	-0.278519	coding	coding	NA	NA	NA
TU11864	same_strand	G5027	-0.611627	-0.0484145	coding	coding	NA	NA	NA
TU11898	read_through	G5041	-0.906209	-0.408858	coding	coding	NA	NA	NA
TU11897	read_through	G5041	-0.917039	-0.418499	coding	coding	NA	NA	NA
TU11852	same_strand	G5023	-1.06757	-0.44495	coding	coding	NA	NA	NA
TU11850	same_strand	G5023	-0.957271	-0.30893	coding	coding	NA	NA	NA
TU11851	same_strand	G5023	-0.616055	-0.0890156	coding	coding	NA	NA	NA
TU11859	same_strand	G5025	-0.394481	-0.295533	coding	coding	1614	sp|Q9NZC9|SMAL1_HUMAN	SMARCAL1
TU11860	same_strand	G5026	0	0	coding	coding	NA	NA	NA
TU11913	same_strand	G5053	-0.426323	-0.0314133	coding	coding	NA	NA	NA
TU11915	same_strand	G5053	-1.15571	-0.434278	coding	coding	NA	NA	NA
TU11914	same_strand	G5053	-0.43039	-0.0392612	coding	coding	NA	NA	NA
TU11888	same_strand	G5034	0.0301896	-0.0108772	coding	coding	NA	NA	NA
TU11940	same_strand	G5065	1.17124	0.437514	coding	coding	NA	NA	NA
TU11938	same_strand	G5065	2.28467	0.903056	coding	coding	NA	NA	NA
TU11941	read_through	G5065	-1.0143	-0.270896	coding	coding	NA	NA	NA
TU11939	read_through	G5065	-1.02608	-0.275862	coding	coding	NA	NA	NA
TU11943	read_through	G5065	-0.996562	-0.262158	coding	coding	NA	NA	NA
TU11942	read_through	G5065	-0.779845	-0.223613	coding	coding	NA	NA	NA
TU11937	same_strand	G5064	0.0551041	0.690929	coding	coding	NA	NA	NA
TU11910	same_strand	G5050	0	0.342276	coding	coding	NA	NA	NA
TU11962	same_strand	G5072	0	-0.333596	coding	coding	643	sp|Q969X1|LFG3_HUMAN	TMBIM1
TU11902	same_strand	G5044	-0.427804	0.115375	coding	coding	527	sp|Q9GZU7|CTDS1_HUMAN	CTDSP1
TU11970	same_strand	G5077	1.29293	0.867728	coding	coding	1724	sp|Q86T82|UBP37_HUMAN	USP37
TU11935	read_through	G5063	0.198111	-0.0130378	coding	coding	1500	sp|Q9BRC7|PLCD4_HUMAN	PLCD4
TU11934	read_through	G5063	-0.043872	-0.247284	coding	coding	NA	NA	NA
TU11936	read_through	G5063	-0.314057	-0.328588	coding	coding	NA	NA	NA
TU11975	same_strand	G5079	0.0299606	-0.0261635	coding	coding	NA	NA	NA
TU11974	same_strand	G5079	0.0724597	-0.0184623	coding	coding	NA	NA	NA
TU11957	same_strand	G5069	-0.0428049	0.0207557	coding	coding	NA	NA	NA
TU11956	same_strand	G5069	0.625788	0.24176	coding	coding	NA	NA	NA
TU11958	same_strand	G5069	-0.316187	-0.141378	coding	coding	NA	NA	NA
TU11983	same_strand	G5085	1.04275	0.29012	coding	coding	925	sp|Q96BH1|RNF25_HUMAN	RNF25
TU11960	same_strand	G5070	0.032632	-0.0590657	coding	coding	NA	NA	NA
TU11904	same_strand	G5046	0.192652	-0.0430942	coding	coding	2340	sp|Q14679|TTLL4_HUMAN	TTLL4
TU11905	same_strand	G5046	0.0925395	-0.10783	coding	coding	NA	NA	NA
TU11916	same_strand	G5054	-0.0599972	0	coding	coding	745	sp|Q13319|CD5R2_HUMAN	CDK5R2
TU11917	same_strand	G5054	-0.0711227	0	coding	coding	NA	NA	NA
TU11918	opp_strand	G5055	-0.549676	0	coding	coding	NA	NA	NA
TU12152	same_strand	G5171	-0.826933	-0.0657113	coding	coding	NA	NA	NA
TU12153	same_strand	G5171	-1.21	-0.293912	coding	coding	NA	NA	NA
TU12083	same_strand	G5133	0.0327804	0.0330595	coding	coding	NA	NA	NA
TU12082	same_strand	G5133	0.0328735	0.0998461	coding	coding	NA	NA	NA
TU12084	same_strand	G5133	0.0328243	0.0108882	coding	coding	NA	NA	NA
TU12260	same_strand	G5225	0.0332851	0.58796	coding	coding	NA	NA	NA
TU12264	same_strand	G5225	0.0332842	0.587142	coding	coding	NA	NA	NA
TU12262	same_strand	G5225	0.0334188	0.611814	coding	coding	NA	NA	NA
TU12261	same_strand	G5225	0.0334063	0.616476	coding	coding	NA	NA	NA
TU12263	same_strand	G5225	0.0334054	0.615635	coding	coding	NA	NA	NA
TU12265	same_strand	G5226	0.0333371	-0.000701265	coding	coding	1325	sp|Q6UWU2|GLB1L_HUMAN	GLB1L
TU12100	same_strand	G5142	0.0332093	-0.069399	coding	coding	NA	NA	NA
TU11967	same_strand	G5075	0.0330004	-0.172149	coding	coding	653	sp|P25686|DNJB2_HUMAN	DNAJB2
TU11968	same_strand	G5075	0.0330697	0.0432635	coding	coding	NA	NA	NA
TU11995	same_strand	G5092	0.033192	0.346489	coding	coding	1919	sp|Q16849|PTPRN_HUMAN	PTPRN
TU11925	same_strand	G5060	0.0309702	-0.239883	coding	coding	277	sp|Q5W5W9|RES18_HUMAN	RESP18
TU11944	same_strand	G5066	0.0485271	0.469633	coding	coding	NA	NA	NA
TU11953	same_strand	G5066	0.0220839	0.425174	coding	coding	NA	NA	NA
TU11952	same_strand	G5066	0.039842	0.447943	coding	coding	NA	NA	NA
TU11951	same_strand	G5066	0.0452684	0.45877	coding	coding	NA	NA	NA
TU11949	same_strand	G5066	0.0237268	0.427884	coding	coding	NA	NA	NA
TU11948	same_strand	G5066	0.0505762	0.47674	coding	coding	NA	NA	NA
TU11947	same_strand	G5066	0.046143	0.465433	coding	coding	NA	NA	NA
TU11946	same_strand	G5066	0.0474172	0.469444	coding	coding	NA	NA	NA
TU11945	same_strand	G5066	0.0499226	0.465112	coding	coding	NA	NA	NA
TU11950	same_strand	G5066	0.0303991	0.434595	coding	coding	NA	NA	NA
TU11972	same_strand	G5078	0.466103	0.162085	coding	coding	NA	NA	NA
TU11971	same_strand	G5078	0.460562	0.158799	coding	coding	NA	NA	NA
TU11973	same_strand	G5078	0.611297	0.378502	coding	coding	NA	NA	NA
TU11964	read_through	G5073	0.536503	0.486889	coding	coding	NA	NA	NA
TU11965	read_through	G5073	0.495718	0.458196	coding	coding	NA	NA	NA
TU11978	same_strand	G5080	0.0907771	0.115025	coding	coding	3300	sp|O75147|OBSL1_HUMAN	OBSL1
TU11985	same_strand	G5087	-0.0931935	0.0895559	coding	coding	NA	NA	NA
TU11987	same_strand	G5087	0.00254468	0.11085	coding	coding	NA	NA	NA
TU11986	same_strand	G5087	-0.244399	0.0424849	coding	coding	NA	NA	NA
TU12013	same_strand	G5101	0.551148	0.757582	coding	coding	2455	sp|P48751|B3A3_HUMAN	SLC4A3
TU12014	read_through	G5102	0.559068	0.796211	coding	coding	NA	NA	NA
TU11980	same_strand	G5082	0.792576	0.677629	coding	coding	965	sp|P23760|PAX3_HUMAN	PAX3
TU12060	same_strand	G5128	-1.20982	-0.310672	coding	coding	628	sp|Q9NSD9|SYFB_HUMAN	FARSB
TU12058	same_strand	G5127	0.24756	0.0834283	coding	coding	NA	NA	NA
TU12059	same_strand	G5127	0.24756	0.0171211	coding	coding	NA	NA	NA
TU12042	same_strand	G5114	-0.280107	-0.0884074	coding	coding	NA	NA	NA
TU12000	same_strand	G5096	0.650126	0.401305	coding	coding	1211	sp|P13521|SCG2_HUMAN	SCG2
TU12001	same_strand	G5097	0.030458	0.69538	coding	coding	NA	NA	NA
TU12006	same_strand	G5097	0.0305175	0.69538	coding	coding	NA	NA	NA
TU12002	same_strand	G5097	0.0305024	0.69538	coding	coding	NA	NA	NA
TU12008	same_strand	G5097	0.0301262	0.69538	coding	coding	NA	NA	NA
TU12005	same_strand	G5097	0.0294689	0.69538	coding	coding	NA	NA	NA
TU12004	same_strand	G5097	0.0294716	0.69538	coding	coding	NA	NA	NA
TU12003	same_strand	G5097	0.0294496	0.69538	coding	coding	NA	NA	NA
TU12007	same_strand	G5097	0.0294521	0.69538	coding	coding	NA	NA	NA
TU12018	same_strand	G5104	0.0285673	0.140016	coding	coding	NA	NA	NA
TU12040	same_strand	G5113	3.16322	0.430144	coding	coding	763	sp|P07093|GDN_HUMAN	SERPINE2
TU12044	same_strand	G5115	0.677738	1.68788	coding	coding	NA	NA	NA
TU12145	same_strand	G5170	-0.791333	-0.076199	coding	coding	NA	NA	NA
TU12148	same_strand	G5170	-0.741918	-0.076199	coding	coding	NA	NA	NA
TU12149	same_strand	G5170	0.811001	0.534258	coding	coding	NA	NA	NA
TU12147	same_strand	G5170	0.804802	0.533919	coding	coding	NA	NA	NA
TU12146	same_strand	G5170	0.809682	0.534258	coding	coding	NA	NA	NA
TU12150	same_strand	G5170	0.81932	0.534258	coding	coding	NA	NA	NA
TU12143	same_strand	G5170	0.820832	0.534258	coding	coding	NA	NA	NA
TU12142	same_strand	G5170	0.777156	0.512618	coding	coding	NA	NA	NA
TU12054	same_strand	G5124	-1.03504	-0.946073	coding	coding	NA	NA	NA
TU12055	same_strand	G5124	-0.848987	0	coding	coding	NA	NA	NA
TU12032	same_strand	G5109	-0.136363	0.0518446	coding	coding	NA	NA	NA
TU12033	same_strand	G5109	-0.15976	0.0518446	coding	coding	NA	NA	NA
TU12038	same_strand	G5111	-1.69786	-0.566038	coding	coding	631	sp|Q8TEB9|RHBL4_HUMAN	RHBDD1
TU12096	same_strand	G5139	-0.94465	-0.249119	coding	coding	NA	NA	NA
TU12065	same_strand	G5129	-1.02758	-0.202988	coding	coding	NA	NA	NA
TU12063	same_strand	G5129	-1.25061	-0.286141	coding	coding	NA	NA	NA
TU12066	same_strand	G5129	-0.959036	-0.256781	coding	coding	NA	NA	NA
TU12062	same_strand	G5129	-0.997776	-0.280637	coding	coding	NA	NA	NA
TU12061	same_strand	G5129	-0.669191	-0.135773	coding	coding	NA	NA	NA
TU12091	same_strand	G5137	0.466121	0.36193	coding	coding	NA	NA	NA
TU12088	same_strand	G5136	-0.666187	0.0455113	coding	coding	NA	NA	NA
TU12089	same_strand	G5136	-0.638185	0.0671319	coding	coding	1030	sp|P52594|AGFG1_HUMAN	AGFG1
TU12049	read_through	G5120	-1.15797	-0.313338	coding	coding	834	sp|Q9BZV2|S19A3_HUMAN	SLC19A3
TU12050	read_through	G5120	-0.545083	-0.12942	coding	coding	NA	NA	NA
TU12086	same_strand	G5135	-0.837399	-0.474201	coding	coding	NA	NA	NA
TU12087	same_strand	G5135	-0.889451	-0.498146	coding	coding	NA	NA	NA
TU12106	same_strand	G5147	0.503969	0.524965	coding	coding	1539	sp|Q8NFT8|DNER_HUMAN	DNER
TU12172	same_strand	G5180	1.27014	1.01725	coding	coding	NA	NA	NA
TU12173	same_strand	G5180	1.57946	1.15689	coding	coding	NA	NA	NA
TU12171	same_strand	G5180	1.60717	1.19125	coding	coding	NA	NA	NA
TU12093	same_strand	G5138	-0.989281	-0.467024	coding	coding	NA	NA	NA
TU12187	same_strand	G5190	-1.16527	-0.363597	coding	coding	NA	NA	NA
TU12186	same_strand	G5190	-1.16998	-0.372098	coding	coding	NA	NA	NA
TU12188	same_strand	G5190	-0.68795	-0.271501	coding	coding	NA	NA	NA
TU12067	same_strand	G5130	-1.7205	-0.414582	coding	coding	NA	NA	NA
TU12069	same_strand	G5130	-1.96195	-0.436282	coding	coding	NA	NA	NA
TU12071	same_strand	G5131	0.171745	-0.276787	coding	coding	1004	sp|Q9H930|SP14L_HUMAN	SP140L
TU12075	same_strand	G5132	-2.15744	-0.414968	coding	coding	NA	NA	NA
TU12074	same_strand	G5132	-2.15744	-0.412333	coding	coding	NA	NA	NA
TU12080	same_strand	G5132	-0.963156	-0.3591	coding	coding	NA	NA	NA
TU12078	same_strand	G5132	-0.950979	-0.361568	coding	coding	NA	NA	NA
TU12073	same_strand	G5132	-0.950979	-0.358917	coding	coding	NA	NA	NA
TU12079	same_strand	G5132	-0.808215	-0.332219	coding	coding	NA	NA	NA
TU12077	same_strand	G5132	-0.817442	-0.330191	coding	coding	NA	NA	NA
TU12076	same_strand	G5132	-0.817442	-0.332523	coding	coding	NA	NA	NA
TU12072	same_strand	G5132	-1.85952	-0.392079	coding	coding	NA	NA	NA
TU12110	same_strand	G5150	-1.10385	-0.319755	coding	coding	NA	NA	NA
TU12115	same_strand	G5154	1.67805	1.21573	coding	coding	1623	sp|Q99460|PSMD1_HUMAN	PSMD1
TU12099	same_strand	G5141	0.0387684	0.1543	coding	coding	NA	NA	NA
TU12125	same_strand	G5159	0.316914	0.350881	coding	coding	NA	NA	NA
TU12141	same_strand	G5169	0.331804	0.435553	coding	coding	NA	NA	NA
TU12161	same_strand	G5176	0.703225	0.444905	coding	coding	NA	NA	NA
TU12162	same_strand	G5176	0.638162	0.431053	coding	coding	NA	NA	NA
TU12165	same_strand	G5177	0.0580663	0.196997	coding	coding	NA	NA	NA
TU12167	same_strand	G5177	0.0565353	0.151192	coding	coding	NA	NA	NA
TU12164	same_strand	G5177	0.0552004	0.0547047	coding	coding	NA	NA	NA
TU12168	same_strand	G5177	0.0580663	0.196997	coding	coding	NA	NA	NA
TU12166	same_strand	G5177	0.0565353	0.151192	coding	coding	NA	NA	NA
TU12163	same_strand	G5177	0.0556132	0.00502711	coding	coding	NA	NA	NA
TU12120	same_strand	G5157	-0.22057	0.781447	coding	coding	NA	NA	NA
TU12121	same_strand	G5157	-0.301262	0.692298	coding	coding	NA	NA	NA
TU12126	same_strand	G5160	-0.836005	-0.241204	coding	coding	NA	NA	NA
TU12128	same_strand	G5161	0.242922	0.13556	coding	coding	1129	sp|Q96MW7|TIGD1_HUMAN	TIGD1
TU12159	same_strand	G5175	-0.581088	0.635026	coding	coding	NA	NA	NA
TU12130	same_strand	G5163	-1.20286	-0.392468	coding	coding	NA	NA	NA
TU12132	same_strand	G5163	-1.21986	-0.392468	coding	coding	NA	NA	NA
TU12131	same_strand	G5163	-1.02729	-0.392468	coding	coding	NA	NA	NA
TU12133	same_strand	G5163	-1.2198	-0.392468	coding	coding	NA	NA	NA
TU12222	same_strand	G5206	0.594974	0.396196	coding	coding	NA	NA	NA
TU12223	same_strand	G5206	0.595474	0.398508	coding	coding	NA	NA	NA
TU12225	opp_strand	G5207	-0.0184019	0.0959371	coding	coding	NA	NA	NA
TU12158	same_strand	G5174	0.297267	0.327359	coding	coding	1146	sp|Q8N5V2|NGEF_HUMAN	NGEF
TU12201	same_strand	G5194	0.000265794	0.0507643	coding	coding	1299	sp|Q92835|SHIP1_HUMAN	INPP5D
TU12199	same_strand	G5194	-0.758896	-0.302046	coding	coding	NA	NA	NA
TU12202	same_strand	G5194	-1.61904	-0.735267	coding	coding	NA	NA	NA
TU12240	same_strand	G5219	-0.161836	-0.0519252	coding	coding	NA	NA	NA
TU12242	same_strand	G5219	-0.56158	-0.208455	coding	coding	NA	NA	NA
TU12241	same_strand	G5219	-0.208724	-0.0873136	coding	coding	NA	NA	NA
TU12244	same_strand	G5219	-0.450117	-0.2431	coding	coding	NA	NA	NA
TU12243	same_strand	G5219	-0.733027	-0.325594	coding	coding	NA	NA	NA
TU12221	same_strand	G5205	0.0693248	0.0529659	coding	coding	525	sp|P10523|ARRS_HUMAN	SAG
TU12220	same_strand	G5204	0.950983	0.806102	coding	coding	NA	NA	NA
TU12219	same_strand	G5204	0.52402	0.78881	coding	coding	NA	NA	NA
TU12179	same_strand	G5186	0	0.137476	coding	coding	2421	sp|Q9NVE5|UBP40_HUMAN	USP40
TU12183	same_strand	G5188	0.843088	0.062255	coding	coding	1023	sp|Q7Z2W7|TRPM8_HUMAN	TRPM8
TU12190	same_strand	G5191	-0.846624	0.854976	coding	coding	NA	NA	NA
TU12189	same_strand	G5191	-0.431395	0.854976	coding	coding	NA	NA	NA
TU12197	same_strand	G5193	0.124828	-0.00761842	coding	coding	NA	NA	NA
TU12195	same_strand	G5193	0.125612	-0.0602637	coding	coding	NA	NA	NA
TU12194	same_strand	G5193	0.122215	-0.0617201	coding	coding	NA	NA	NA
TU12198	same_strand	G5193	0.123642	-0.0485877	coding	coding	NA	NA	NA
TU12196	same_strand	G5193	0.125645	-0.00908444	coding	coding	NA	NA	NA
TU12248	same_strand	G5223	0.268279	0.558168	coding	coding	NA	NA	NA
TU12251	same_strand	G5223	0.285562	0.558168	coding	coding	NA	NA	NA
TU12258	same_strand	G5223	0.25497	0.482058	coding	coding	NA	NA	NA
TU12257	same_strand	G5223	0.223404	0.516044	coding	coding	NA	NA	NA
TU12256	same_strand	G5223	0.241058	0.516044	coding	coding	NA	NA	NA
TU12253	same_strand	G5223	0.0968488	0.482058	coding	coding	NA	NA	NA
TU12252	same_strand	G5223	0.046634	0.516044	coding	coding	NA	NA	NA
TU12250	same_strand	G5223	0.0646758	0.516044	coding	coding	NA	NA	NA
TU12191	same_strand	G5192	0.0738231	0.314544	coding	coding	NA	NA	NA
TU12192	same_strand	G5192	0.0694331	0.314544	coding	coding	NA	NA	NA
TU12193	same_strand	G5192	0.0979942	0.314544	coding	coding	NA	NA	NA
TU12217	same_strand	G5203	-0.313581	-0.223718	coding	coding	NA	NA	NA
TU12207	same_strand	G5197	-0.68452	0	coding	coding	NA	NA	NA
TU12206	same_strand	G5197	-1.21835	0	coding	coding	NA	NA	NA
TU12205	same_strand	G5197	-0.485611	0	coding	coding	NA	NA	NA
TU12204	same_strand	G5197	-1.23975	0	coding	coding	NA	NA	NA
TU12227	same_strand	G5208	-1.27502	-0.499402	coding	coding	NA	NA	NA
TU12208	same_strand	G5198	0.10074	-0.060163	coding	coding	NA	NA	NA
TU12209	same_strand	G5199	-1.91034	-0.358086	coding	coding	NA	NA	NA
TU12210	same_strand	G5199	-1.91393	-0.363939	coding	coding	NA	NA	NA
TU12276	same_strand	G5229	-0.455817	-0.025898	coding	coding	NA	NA	NA
TU12279	same_strand	G5229	-0.536547	-0.0509113	coding	coding	NA	NA	NA
TU12277	same_strand	G5229	-0.440142	-0.0203854	coding	coding	NA	NA	NA
TU12278	same_strand	G5229	-1.89667	-0.455452	coding	coding	NA	NA	NA
TU12234	same_strand	G5214	1.17975	0.138116	coding	coding	NA	NA	NA
TU12231	same_strand	G5212	0	-0.235847	coding	coding	864	sp|Q96I15|SCLY_HUMAN	SCLY
TU12302	same_strand	G5243	-1.1665	-0.371995	coding	coding	NA	NA	NA
TU12293	opp_strand	G5238	-2.40371	-0.504307	coding	coding	NA	NA	NA
TU12310	same_strand	G5248	2.25784	0.116507	coding	coding	NA	NA	NA
TU12315	same_strand	G5248	2.58232	0.210014	coding	coding	NA	NA	NA
TU12314	same_strand	G5248	2.50506	0.179908	coding	coding	NA	NA	NA
TU12316	same_strand	G5248	2.40392	0.161827	coding	coding	NA	NA	NA
TU12317	same_strand	G5248	2.20349	0.0897053	coding	coding	NA	NA	NA
TU12313	same_strand	G5248	2.43135	0.1646	coding	coding	NA	NA	NA
TU12312	same_strand	G5248	2.46331	0.17535	coding	coding	NA	NA	NA
TU12309	same_strand	G5248	2.47025	0.173083	coding	coding	NA	NA	NA
TU12318	same_strand	G5248	2.46569	0.180324	coding	coding	NA	NA	NA
TU12311	same_strand	G5248	2.42326	0.166656	coding	coding	NA	NA	NA
TU12286	same_strand	G5234	0.026902	-0.709333	coding	coding	NA	NA	NA
TU12287	same_strand	G5234	0.0266866	-0.709333	coding	coding	NA	NA	NA
TU12274	same_strand	G5228	0.0315609	0	coding	coding	NA	NA	NA
TU12273	same_strand	G5228	0.0298703	0	coding	coding	NA	NA	NA
TU12272	same_strand	G5228	0.0317255	0	coding	coding	NA	NA	NA
TU12271	same_strand	G5228	0.031305	0	coding	coding	NA	NA	NA
TU12270	same_strand	G5228	0.0313409	0	coding	coding	NA	NA	NA
TU12269	same_strand	G5228	0.0299086	0	coding	coding	NA	NA	NA
TU12268	same_strand	G5228	0.0319599	0	coding	coding	NA	NA	NA
TU12275	same_strand	G5228	0.0317709	0	coding	coding	NA	NA	NA
TU12298	same_strand	G5241	-1.63169	-0.376564	coding	coding	189	sp|Q8NHW6|OTOSP_HUMAN	OTOS
TU12321	opp_strand	G5251	0.0208068	0.293177	coding	coding	1049	sp|P35052|GPC1_HUMAN	GPC1
TU12385	same_strand	G5279	-1.94228	-0.763743	coding	coding	NA	NA	NA
TU12388	same_strand	G5279	-1.92514	-0.757099	coding	coding	NA	NA	NA
TU12387	same_strand	G5279	-1.29656	-0.727676	coding	coding	NA	NA	NA
TU12386	same_strand	G5279	-1.30627	-0.733502	coding	coding	NA	NA	NA
TU12389	same_strand	G5279	-1.31562	-0.73712	coding	coding	NA	NA	NA
TU12339	same_strand	G5262	0.0274987	-0.0817333	coding	coding	331	sp|Q4G0W2|DUS28_HUMAN	DUSP28
TU12305	same_strand	G5245	-1.17143	-0.393588	coding	coding	NA	NA	NA
TU12709	read_through	G5407	1.04847	0.515468	coding	coding	NA	NA	NA
TU12708	read_through	G5407	1.04847	0.509579	coding	coding	NA	NA	NA
TU12711	read_through	G5407	1.1861	0.521152	coding	coding	NA	NA	NA
TU12297	same_strand	G5240	0.030403	-0.186753	coding	coding	NA	NA	NA
TU12360	same_strand	G5270	-0.860533	-0.112195	coding	coding	NA	NA	NA
TU12356	same_strand	G5270	-0.87657	-0.115102	coding	coding	2779	sp|Q8TER0|SNED1_HUMAN	SNED1
TU12358	same_strand	G5270	-0.734247	-0.0456152	coding	coding	NA	NA	NA
TU12357	same_strand	G5270	-0.479636	-0.241488	coding	coding	NA	NA	NA
TU12420	same_strand	G5298	-1.97738	-0.558778	coding	coding	NA	NA	NA
TU12421	same_strand	G5298	-1.97965	-0.5458	coding	coding	439	sp|Q7Z6M4|MTEF4_HUMAN	MTERF4
TU12461	same_strand	G5313	-1.13948	-0.0588891	coding	coding	NA	NA	NA
TU12466	same_strand	G5313	-1.66428	-0.13212	coding	coding	NA	NA	NA
TU12463	same_strand	G5313	-1.66399	-0.131667	coding	coding	NA	NA	NA
TU12415	same_strand	G5295	-0.439647	-0.247974	coding	coding	NA	NA	NA
TU12474	same_strand	G5318	-0.480578	0.279545	coding	coding	NA	NA	NA
TU12473	same_strand	G5318	-0.47959	0.324852	coding	coding	NA	NA	NA
TU12382	same_strand	G5278	-1.25173	-0.641471	coding	coding	NA	NA	NA
TU12383	same_strand	G5278	-1.27734	-0.626324	coding	coding	NA	NA	NA
TU12323	same_strand	G5253	-0.0625517	0	coding	coding	NA	NA	NA
TU12326	same_strand	G5253	-0.0420369	0	coding	coding	NA	NA	NA
TU12325	same_strand	G5253	-0.0517194	0	coding	coding	NA	NA	NA
TU12324	same_strand	G5253	-0.0556201	0	coding	coding	NA	NA	NA
TU12327	same_strand	G5253	-0.0288272	0	coding	coding	NA	NA	NA
TU12322	same_strand	G5252	-0.0362742	-0.649924	coding	coding	501	sp|Q8WYH8|ING5_HUMAN	ING5
TU12374	read_through	G5274	-0.0912826	-0.334578	coding	coding	NA	NA	NA
TU12375	read_through	G5274	-0.113487	-0.25917	coding	coding	NA	NA	NA
TU12376	read_through	G5274	-0.0768336	-0.583422	coding	coding	NA	NA	NA
TU12377	same_strand	G5275	-2.33042	-0.0476076	coding	coding	502	sp|Q9H3Q3|G3ST2_HUMAN	GAL3ST2
TU12340	same_strand	G5263	-0.377964	-0.0299881	coding	coding	NA	NA	NA
TU12343	same_strand	G5263	-0.402493	-0.0294447	coding	coding	NA	NA	NA
TU12342	same_strand	G5263	-0.361557	-0.0299881	coding	coding	NA	NA	NA
TU12344	same_strand	G5263	-0.341796	-0.0294447	coding	coding	NA	NA	NA
TU12341	same_strand	G5263	-0.362254	-0.0294447	coding	coding	NA	NA	NA
TU24032	intergenic	G10355	-0.903633	0	coding	coding	2166	sp|O00411|RPOM_HUMAN	POLRMT
TU24039	intergenic	G10360	-0.00159763	0.0153349	coding	coding	NA	NA	NA
TU24107	intergenic	G10394	-1.78956	-0.306083	coding	coding	NA	NA	NA
TU24476	intergenic	G10571	0	0	coding	coding	NA	NA	NA
TU24677	intergenic	G10665	0	0	coding	coding	592	sp|Q9BU89|DOHH_HUMAN	DOHH
TU24820	intergenic	G10732	-0.0552094	0	coding	coding	NA	NA	NA
TU24818	intergenic	G10732	-0.0505819	0	coding	coding	NA	NA	NA
TU24206	intergenic	G10446	-0.914174	-0.111054	coding	coding	NA	NA	NA
TU24253	intergenic	G10475	-1.34019	0	coding	coding	NA	NA	NA
TU24254	intergenic	G10475	-1.32923	0	coding	coding	NA	NA	NA
TU24375	intergenic	G10523	0	0	coding	coding	NA	NA	NA
TU24377	intergenic	G10523	0	0	coding	coding	NA	NA	NA
TU24454	intergenic	G10561	-1.12073	-0.345781	coding	coding	NA	NA	NA
TU24472	intergenic	G10569	-3.37642	-0.136255	coding	coding	NA	NA	NA
TU24471	intergenic	G10569	-3.37642	-0.183384	coding	coding	NA	NA	NA
TU24455	intergenic	G10563	0	0.0595503	coding	coding	NA	NA	NA
TU24457	intergenic	G10563	0	0.057437	coding	coding	NA	NA	NA
TU24456	intergenic	G10563	0	0.041437	coding	coding	NA	NA	NA
TU24687	intergenic	G10671	-2.31922	0	coding	coding	NA	NA	NA
TU24686	intergenic	G10671	-2.18866	0	coding	coding	NA	NA	NA
TU24770	intergenic	G10705	-1.28977	-0.0576434	coding	coding	NA	NA	NA
TU24894	intergenic	G10777	0.0182402	-0.211435	coding	coding	265	sp|P17568|NDUB7_HUMAN	NDUFB7
TU24961	intergenic	G10798	-1.43072	-0.458177	coding	coding	666	sp|Q96JZ2|HSH2D_HUMAN	HSH2D
TU25151	intergenic	G10899	-1.944	-0.563495	coding	coding	NA	NA	NA
TU25244	intergenic	G10953	0.0831923	-0.367987	coding	coding	2616	sp|O14594|NCAN_HUMAN	NCAN
TU25245	intergenic	G10954	0.0556756	-0.477427	coding	coding	NA	NA	NA
TU25284	intergenic	G10971	0	0.0225054	coding	coding	NA	NA	NA
TU25259	intergenic	G10958	0.0167763	0.0272608	coding	coding	NA	NA	NA
TU25256	intergenic	G10958	0.0166429	0.0270869	coding	coding	NA	NA	NA
TU25332	intergenic	G10982	0.863173	0	coding	coding	NA	NA	NA
TU25314	intergenic	G10982	0.823646	0	coding	coding	NA	NA	NA
TU25311	intergenic	G10982	0.910392	0	coding	coding	NA	NA	NA
TU25319	intergenic	G10982	0.813751	0	coding	coding	NA	NA	NA
TU25328	intergenic	G10982	0.752842	0	coding	coding	NA	NA	NA
TU25324	intergenic	G10982	-0.498415	0	coding	coding	NA	NA	NA
TU25317	intergenic	G10982	0.802948	0	coding	coding	NA	NA	NA
TU25330	intergenic	G10982	-0.664105	0	coding	coding	NA	NA	NA
TU25326	intergenic	G10982	0.760799	0	coding	coding	NA	NA	NA
TU25325	intergenic	G10982	0.710905	0	coding	coding	NA	NA	NA
TU25305	intergenic	G10982	0.450842	0	coding	coding	NA	NA	NA
TU25315	intergenic	G10982	0.520241	0	coding	coding	NA	NA	NA
TU25312	intergenic	G10982	0.54823	0	coding	coding	NA	NA	NA
TU25329	intergenic	G10982	0.572933	0	coding	coding	NA	NA	NA
TU25310	intergenic	G10982	0.72327	0	coding	coding	NA	NA	NA
TU25322	intergenic	G10982	0.701285	0	coding	coding	NA	NA	NA
TU25320	intergenic	G10982	0.716441	0	coding	coding	NA	NA	NA
TU25308	intergenic	G10982	0.744362	0	coding	coding	NA	NA	NA
TU25309	intergenic	G10982	-0.515664	0	coding	coding	NA	NA	NA
TU25306	intergenic	G10982	0.722029	0	coding	coding	NA	NA	NA
TU25323	intergenic	G10982	-0.72181	0	coding	coding	NA	NA	NA
TU25307	intergenic	G10982	-0.703476	0	coding	coding	NA	NA	NA
TU25304	intergenic	G10982	0.750113	0	coding	coding	NA	NA	NA
TU25327	intergenic	G10982	0.756584	0	coding	coding	NA	NA	NA
TU25316	intergenic	G10982	0.720129	0	coding	coding	NA	NA	NA
TU25313	intergenic	G10982	-0.51725	0	coding	coding	NA	NA	NA
TU25303	intergenic	G10982	0.766884	0	coding	coding	NA	NA	NA
TU25318	intergenic	G10982	-0.708102	0	coding	coding	NA	NA	NA
TU25331	intergenic	G10982	-0.51996	0	coding	coding	NA	NA	NA
TU25321	intergenic	G10982	0.731755	0	coding	coding	NA	NA	NA
TU25441	intergenic	G11024	0	0	coding	coding	NA	NA	NA
TU25442	intergenic	G11024	0	0	coding	coding	NA	NA	NA
TU25655	intergenic	G11133	0	-0.0846144	coding	coding	NA	NA	NA
TU25662	intergenic	G11133	0	-0.128104	coding	coding	NA	NA	NA
TU25663	intergenic	G11133	0	-0.0933677	coding	coding	NA	NA	NA
TU25536	intergenic	G11069	0	-0.0853594	coding	coding	NA	NA	NA
TU25653	intergenic	G11133	0	-0.0981013	coding	coding	NA	NA	NA
TU25658	intergenic	G11133	0	-0.0850316	coding	coding	NA	NA	NA
TU25668	intergenic	G11133	0	-0.0847279	coding	coding	NA	NA	NA
TU25657	intergenic	G11133	0	-0.083864	coding	coding	NA	NA	NA
TU25661	intergenic	G11133	0	-0.129476	coding	coding	NA	NA	NA
TU25665	intergenic	G11133	0	-0.100579	coding	coding	NA	NA	NA
TU25667	intergenic	G11133	0	-0.0963681	coding	coding	NA	NA	NA
TU25664	intergenic	G11133	0	-0.0953617	coding	coding	NA	NA	NA
TU25654	intergenic	G11133	0	-0.0928597	coding	coding	NA	NA	NA
TU25659	intergenic	G11133	0	-0.0636121	coding	coding	NA	NA	NA
TU25660	intergenic	G11133	0	-0.0815137	coding	coding	NA	NA	NA
TU25656	intergenic	G11133	0	-0.109925	coding	coding	NA	NA	NA
TU25610	intergenic	G11115	-2.90229	-1.12952	coding	coding	NA	NA	NA
TU25525	intergenic	G11062	-0.483767	0.257115	coding	coding	1255	sp|Q9BTN0|LRFN3_HUMAN	LRFN3
TU25715	intergenic	G11150	0.317092	-0.33139	coding	coding	606	sp|Q9Y257|KCNK6_HUMAN	KCNK6
TU25774	intergenic	G11182	0	0	coding	coding	595	sp|Q13011|ECH1_HUMAN	ECH1
TU25786	intergenic	G11188	-0.890151	-0.350638	coding	coding	NA	NA	NA
TU25785	intergenic	G11188	-0.799504	-0.358706	coding	coding	NA	NA	NA
TU25784	intergenic	G11188	-0.938947	-0.331002	coding	coding	NA	NA	NA
TU25903	intergenic	G11231	-0.0446759	0.161276	coding	coding	NA	NA	NA
TU25902	intergenic	G11231	-0.401576	0.123816	coding	coding	NA	NA	NA
TU25835	intergenic	G11205	0	0.0185227	coding	coding	NA	NA	NA
TU25833	intergenic	G11205	0	0.0185445	coding	coding	NA	NA	NA
TU25973	intergenic	G11261	-0.124805	-0.865448	coding	coding	NA	NA	NA
TU26121	intergenic	G11323	-1.18299	-0.490624	coding	coding	NA	NA	NA
TU26122	intergenic	G11323	-1.2418	-0.510781	coding	coding	NA	NA	NA
TU26133	intergenic	G11326	-0.793701	-0.178708	coding	coding	NA	NA	NA
TU26119	intergenic	G11321	0.156505	0.191219	coding	coding	908	sp|P20749|BCL3_HUMAN	BCL3
TU26188	intergenic	G11352	0.0544557	-0.5126	coding	coding	NA	NA	NA
TU26189	intergenic	G11352	0.0543858	-0.400241	coding	coding	NA	NA	NA
TU26186	intergenic	G11350	0.0563101	-0.101429	coding	coding	NA	NA	NA
TU26562	intergenic	G11495	0.34127	0.361374	coding	coding	813	sp|Q86VE0|MYPOP_HUMAN	MYPOP
TU26351	intergenic	G11401	0	0	coding	coding	NA	NA	NA
TU26447	intergenic	G11442	-0.0431887	-0.238914	coding	coding	NA	NA	NA
TU26369	intergenic	G11409	0.0234157	0	coding	coding	NA	NA	NA
TU26368	intergenic	G11409	0.0388591	0	coding	coding	NA	NA	NA
TU26752	intergenic	G11586	0.0304522	-0.530883	coding	coding	NA	NA	NA
TU26607	intergenic	G11518	-1.236	-0.0883195	coding	coding	NA	NA	NA
TU26623	intergenic	G11528	-1.40309	-0.354585	coding	coding	NA	NA	NA
TU26624	intergenic	G11528	-1.44568	-0.367641	coding	coding	NA	NA	NA
TU26698	intergenic	G11558	-0.929581	0	coding	coding	NA	NA	NA
TU26700	intergenic	G11558	-1.19646	0	coding	coding	NA	NA	NA
TU26699	intergenic	G11558	-1.65889	0	coding	coding	NA	NA	NA
TU26707	intergenic	G11562	-1.07006	0	coding	coding	NA	NA	NA
TU26761	intergenic	G11595	-0.0292164	-0.397284	coding	coding	NA	NA	NA
TU26736	intergenic	G11578	0.0465012	0	coding	coding	686	sp|Q7Z7A3|CTU1_HUMAN	CTU1
TU26763	intergenic	G11597	0	0.0733593	coding	coding	NA	NA	NA
TU26789	intergenic	G11611	0.0171426	-0.0958917	coding	coding	NA	NA	NA
TU26788	intergenic	G11611	0.0171533	-0.112162	coding	coding	NA	NA	NA
TU26783	intergenic	G11608	0.0305834	0.0457923	coding	coding	NA	NA	NA
TU26871	intergenic	G11649	-1.12322	0.067695	coding	coding	NA	NA	NA
TU26932	intergenic	G11671	-1.90694	0.0199172	coding	coding	930	sp|Q0VGE8|ZN816_HUMAN	ZNF816
TU26937	intergenic	G11674	0	0	coding	coding	NA	NA	NA
TU27009	intergenic	G11704	0	0	coding	coding	NA	NA	NA
TU27008	intergenic	G11704	0	0	coding	coding	NA	NA	NA
TU27204	intergenic	G11801	0.0310684	-0.0152446	coding	coding	NA	NA	NA
TU23919	same_strand	G10313	-0.0804553	0.0342973	coding	coding	NA	NA	NA
TU23972	same_strand	G10331	-0.0746579	-0.00501479	coding	coding	NA	NA	NA
TU23970	same_strand	G10331	-0.0842958	-0.00501479	coding	coding	NA	NA	NA
TU23969	same_strand	G10331	0.10465	0.488299	coding	coding	NA	NA	NA
TU23987	same_strand	G10342	-1.47273	0.0307683	coding	coding	NA	NA	NA
TU23986	same_strand	G10342	-1.25374	0.0388308	coding	coding	NA	NA	NA
TU23991	same_strand	G10342	-1.04029	0.0542362	coding	coding	NA	NA	NA
TU23985	same_strand	G10342	-0.812976	0.0894845	coding	coding	NA	NA	NA
TU23988	same_strand	G10342	-1.28228	-0.0534909	coding	coding	NA	NA	NA
TU23989	same_strand	G10342	-0.888418	0.0919791	coding	coding	NA	NA	NA
TU23974	same_strand	G10333	-0.459134	0.460379	coding	coding	438	sp|P49427|UB2R1_HUMAN	CDC34
TU24024	same_strand	G10347	0.00729863	0.586446	coding	coding	NA	NA	NA
TU24022	same_strand	G10347	-0.0172047	0.586446	coding	coding	NA	NA	NA
TU24019	same_strand	G10347	-0.0458199	0.566663	coding	coding	NA	NA	NA
TU24018	same_strand	G10347	0.295365	1.10176	coding	coding	NA	NA	NA
TU24036	same_strand	G10358	0.0552154	0.0687769	coding	coding	NA	NA	NA
TU24037	same_strand	G10358	0.0537344	0.0651181	coding	coding	NA	NA	NA
TU23994	same_strand	G10344	-1.07612	0.0679941	coding	coding	NA	NA	NA
TU24056	same_strand	G10370	0.666654	0.328704	coding	coding	NA	NA	NA
TU24057	same_strand	G10370	0.666654	0.302499	coding	coding	1033	sp|P26599|PTBP1_HUMAN	PTBP1
TU24059	same_strand	G10370	0.666654	0.161544	coding	coding	NA	NA	NA
TU24058	same_strand	G10370	0.666654	0.321976	coding	coding	NA	NA	NA
TU24055	same_strand	G10369	0	0.21591	coding	coding	NA	NA	NA
TU24054	same_strand	G10369	0	0.256168	coding	coding	NA	NA	NA
TU24053	same_strand	G10369	0	0.238431	coding	coding	NA	NA	NA
TU24045	same_strand	G10365	0	-0.211196	coding	coding	526	sp|Q96D70|R3HD4_HUMAN	R3HDM4
TU24046	same_strand	G10365	0	-0.242813	coding	coding	NA	NA	NA
TU24031	same_strand	G10354	0	-0.0738843	coding	coding	851	sp|Q99856|ARI3A_HUMAN	ARID3A
TU24042	same_strand	G10362	0	0.0445025	coding	coding	NA	NA	NA
TU24133	same_strand	G10405	0	0	coding	coding	NA	NA	NA
TU24132	same_strand	G10405	0	0	coding	coding	NA	NA	NA
TU24049	read_through	G10366	0	0	coding	coding	NA	NA	NA
TU24048	read_through	G10366	0	0	coding	coding	NA	NA	NA
TU24050	same_strand	G10367	0	0.0897383	coding	coding	2130	sp|Q92619|HMHA1_HUMAN	ARHGAP45
TU24051	same_strand	G10367	0	-0.007408	coding	coding	NA	NA	NA
TU24077	same_strand	G10381	0	0	coding	coding	NA	NA	NA
TU24079	same_strand	G10381	0	0	coding	coding	NA	NA	NA
TU24087	same_strand	G10386	-0.0953282	0.100701	coding	coding	NA	NA	NA
TU24125	same_strand	G10402	-1.19383	-0.207697	coding	coding	NA	NA	NA
TU24127	same_strand	G10402	-0.513126	-0.013113	coding	coding	NA	NA	NA
TU24126	same_strand	G10402	-0.605127	-0.0286322	coding	coding	NA	NA	NA
TU24124	same_strand	G10402	0.221737	0.0270344	coding	coding	NA	NA	NA
TU24109	same_strand	G10396	-1.56409	-0.130026	coding	coding	NA	NA	NA
TU24114	same_strand	G10396	-1.36677	-0.213106	coding	coding	NA	NA	NA
TU24112	same_strand	G10396	-1.36235	-0.169735	coding	coding	NA	NA	NA
TU24117	same_strand	G10396	-1.21905	-0.129071	coding	coding	NA	NA	NA
TU24116	same_strand	G10396	-1.369	-0.128072	coding	coding	NA	NA	NA
TU24115	same_strand	G10396	-1.2782	-0.119763	coding	coding	NA	NA	NA
TU24110	same_strand	G10396	-1.63527	-0.135763	coding	coding	NA	NA	NA
TU24113	same_strand	G10396	-0.988665	-0.0836999	coding	coding	NA	NA	NA
TU24111	same_strand	G10396	-1.40509	-0.0985871	coding	coding	NA	NA	NA
TU24083	same_strand	G10382	-0.648477	0	coding	coding	NA	NA	NA
TU24081	same_strand	G10382	-0.601019	0	coding	coding	NA	NA	NA
TU24080	same_strand	G10382	-0.674838	0	coding	coding	NA	NA	NA
TU24082	same_strand	G10382	-0.678198	0	coding	coding	NA	NA	NA
TU24311	same_strand	G10501	-0.806952	0	coding	coding	351	sp|Q14011|CIRBP_HUMAN	CIRBP
TU24313	same_strand	G10501	-0.772332	0	coding	coding	NA	NA	NA
TU24312	same_strand	G10501	-0.687355	0	coding	coding	NA	NA	NA
TU24317	same_strand	G10501	-0.702789	0	coding	coding	NA	NA	NA
TU24316	same_strand	G10501	-0.698183	0	coding	coding	NA	NA	NA
TU24315	same_strand	G10501	-0.701028	0	coding	coding	NA	NA	NA
TU24314	same_strand	G10501	-0.681378	0	coding	coding	NA	NA	NA
TU24318	same_strand	G10502	-0.900237	0	coding	coding	218	sp|Q9BVV8|CS024_HUMAN	C19orf24
TU24089	same_strand	G10387	0.0348593	-0.547988	coding	coding	NA	NA	NA
TU24121	same_strand	G10399	0.0297525	-0.518802	coding	coding	420	sp|O75251|NDUS7_HUMAN	NDUFS7
TU24138	same_strand	G10407	-0.0520637	-0.29186	coding	coding	486	sp|Q14353|GAMT_HUMAN	GAMT
TU24122	same_strand	G10400	0.303236	0.395191	coding	coding	803	sp|Q96EP5|DAZP1_HUMAN	DAZAP1
TU24094	same_strand	G10389	0.140382	0.492876	coding	coding	293	sp|P62841|RS15_HUMAN	RPS15
TU24201	same_strand	G10444	-1.16349	-0.501788	coding	coding	NA	NA	NA
TU24203	same_strand	G10444	-1.20092	-0.515354	coding	coding	NA	NA	NA
TU24208	same_strand	G10448	-1.9199	-0.720414	coding	coding	225	sp|Q9UFG5|CS025_HUMAN	C19orf25
TU24086	same_strand	G10385	-1.55839	-0.0581152	coding	coding	947	sp|Q6UW60|PCSK4_HUMAN	PCSK4
TU24090	same_strand	G10388	-1.88885	-0.613331	coding	coding	407	sp|Q96HR9|REEP6_HUMAN	REEP6
TU24100	same_strand	G10391	-0.920333	-0.420369	coding	coding	NA	NA	NA
TU24096	same_strand	G10391	-0.871375	-0.404659	coding	coding	884	sp|Q6ZMM2|ATL5_HUMAN	ADAMTSL5
TU24102	same_strand	G10391	-0.879633	-0.436798	coding	coding	NA	NA	NA
TU24103	same_strand	G10392	0.00701746	-0.17794	coding	coding	NA	NA	NA
TU24105	same_strand	G10392	0.00370669	-0.330775	coding	coding	NA	NA	NA
TU24104	same_strand	G10392	-0.00144031	-0.307288	coding	coding	NA	NA	NA
TU24106	same_strand	G10393	0.080718	0.0664286	coding	coding	1042	sp|Q86XN8|MEX3D_HUMAN	MEX3D
TU24149	same_strand	G10415	0.0168435	-0.428793	coding	coding	NA	NA	NA
TU24151	same_strand	G10415	0.0248009	-0.428793	coding	coding	NA	NA	NA
TU24176	read_through	G10429	-0.735728	0.0113575	coding	coding	NA	NA	NA
TU24177	read_through	G10429	-0.582221	0.0113575	coding	coding	NA	NA	NA
TU24174	same_strand	G10427	0.120267	0.177232	coding	coding	637	sp|Q96GS6|AB17A_HUMAN	ABHD17A
TU24136	same_strand	G10406	-1.07606	0.0659849	coding	coding	NA	NA	NA
TU24135	same_strand	G10406	-1.11544	0.0654576	coding	coding	NA	NA	NA
TU24137	same_strand	G10406	-1.11555	0.0639192	coding	coding	NA	NA	NA
TU24134	same_strand	G10406	-1.08392	0.0630801	coding	coding	NA	NA	NA
TU24146	same_strand	G10413	-0.642894	0.0341459	coding	coding	NA	NA	NA
TU24147	same_strand	G10413	-0.571759	0.0287093	coding	coding	NA	NA	NA
TU24152	same_strand	G10416	-0.020962	0.104591	coding	coding	762	sp|Q9BX70|BTBD2_HUMAN	BTBD2
TU24167	same_strand	G10424	-1.04678	0.618686	coding	coding	NA	NA	NA
TU24169	same_strand	G10424	-0.954329	0.618686	coding	coding	NA	NA	NA
TU24166	same_strand	G10424	-0.940984	0.618686	coding	coding	NA	NA	NA
TU24168	same_strand	G10424	-1.01523	0.618686	coding	coding	NA	NA	NA
TU24142	same_strand	G10410	-1.2909	0	coding	coding	458	sp|Q96BX8|MOB3A_HUMAN	MOB3A
TU24163	same_strand	G10422	-0.610259	0.012939	coding	coding	NA	NA	NA
TU24189	read_through	G10436	-0.675661	-0.170938	coding	coding	296	sp|Q9NW61|PKHJ1_HUMAN	PLEKHJ1
TU24171	read_through	G10426	-1.40669	0	coding	coding	NA	NA	NA
TU24172	read_through	G10426	-1.19022	0	coding	coding	NA	NA	NA
TU24158	same_strand	G10419	-1.51368	0	coding	coding	NA	NA	NA
TU24157	same_strand	G10419	-1.48617	0	coding	coding	NA	NA	NA
TU24159	same_strand	G10419	-1.46867	0	coding	coding	NA	NA	NA
TU24198	same_strand	G10442	0.0094595	0.0453851	coding	coding	1134	sp|Q8TCT7|SPP2B_HUMAN	SPPL2B
TU24199	same_strand	G10442	0.0132868	0.0453851	coding	coding	NA	NA	NA
TU24183	same_strand	G10432	-1.4058	-0.33138	coding	coding	NA	NA	NA
TU24239	read_through	G10469	-1.69213	-0.357824	coding	coding	1138	sp|Q03252|LMNB2_HUMAN	LMNB2
TU24240	read_through	G10469	-1.45794	-0.175403	coding	coding	NA	NA	NA
TU24241	same_strand	G10470	-1.9792	-0.0531387	coding	coding	NA	NA	NA
TU24242	same_strand	G10470	-1.97679	-0.0531387	coding	coding	NA	NA	NA
TU24256	same_strand	G10477	0.0164842	-0.0988944	coding	coding	597	sp|Q9BRY0|S39A3_HUMAN	SLC39A3
TU24214	same_strand	G10453	0	0.0640093	coding	coding	NA	NA	NA
TU24213	same_strand	G10453	0	0.124235	coding	coding	NA	NA	NA
TU24215	same_strand	G10453	0	0.106052	coding	coding	NA	NA	NA
TU24212	same_strand	G10452	0	0.127474	coding	coding	NA	NA	NA
TU24217	same_strand	G10454	0	-0.022984	coding	coding	NA	NA	NA
TU24220	same_strand	G10456	0	0.0191834	coding	coding	1311	sp|Q8NEP9|ZN555_HUMAN	ZNF555
TU24223	same_strand	G10457	0.159049	0.212121	coding	coding	NA	NA	NA
TU24195	opp_strand	G10440	-1.63068	-0.585473	coding	coding	NA	NA	NA
TU24210	same_strand	G10450	-0.919298	-0.137684	coding	coding	376	sp|Q08117|AES_HUMAN	AES
TU24329	same_strand	G10507	0	0	coding	coding	NA	NA	NA
TU24416	same_strand	G10547	0	0.699919	coding	coding	NA	NA	NA
TU24417	same_strand	G10547	0	0.678256	coding	coding	NA	NA	NA
TU24418	same_strand	G10547	0	0.678256	coding	coding	NA	NA	NA
TU24420	same_strand	G10547	0	0.678256	coding	coding	NA	NA	NA
TU24421	same_strand	G10547	0	0.678256	coding	coding	NA	NA	NA
TU24419	same_strand	G10547	0	0.678256	coding	coding	NA	NA	NA
TU24422	same_strand	G10547	0	0.699919	coding	coding	NA	NA	NA
TU24669	interleaving_opp_strand	G10659	0	-0.350917	coding	coding	NA	NA	NA
TU24528	read_through	G10587	-1.12507	0	coding	coding	NA	NA	NA
TU24527	read_through	G10587	-1.10337	0	coding	coding	NA	NA	NA
TU24531	read_through	G10587	-1.08784	0	coding	coding	NA	NA	NA
TU24530	read_through	G10587	-1.13104	0	coding	coding	NA	NA	NA
TU24529	read_through	G10587	-1.12298	0	coding	coding	NA	NA	NA
TU24664	same_strand	G10656	-0.398727	0	coding	coding	945	sp|Q6NUT3|MFS12_HUMAN	MFSD12
TU24549	same_strand	G10594	0.0952704	0	coding	coding	631	sp|Q9P0W2|HM20B_HUMAN	HMG20B
TU24550	same_strand	G10594	0.0594743	0	coding	coding	NA	NA	NA
TU24777	same_strand	G10711	0.0366933	0.582592	coding	coding	1315	sp|O60331|PI51C_HUMAN	PIP5K1C
TU24554	intronic_opp_strand	G10598	0.0464923	-0.2636	coding	coding	NA	NA	NA
TU24782	same_strand	G10713	0.0176743	0.0179959	coding	coding	NA	NA	NA
TU24781	same_strand	G10713	0.023723	0.0196941	coding	coding	NA	NA	NA
TU24563	same_strand	G10606	-0.04375	0	coding	coding	NA	NA	NA
TU24565	same_strand	G10606	-0.0353986	0	coding	coding	NA	NA	NA
TU24564	same_strand	G10606	-0.048594	0	coding	coding	NA	NA	NA
TU24794	same_strand	G10719	0.123655	0	coding	coding	NA	NA	NA
TU24817	same_strand	G10732	-0.583786	0	coding	coding	1577	sp|Q9UPR6|ZFR2_HUMAN	ZFR2
TU24227	same_strand	G10461	-0.740911	0.122232	coding	coding	1200	sp|O95365|ZBT7A_HUMAN	ZBTB7A
TU24233	same_strand	G10464	-0.795074	0.0179077	coding	coding	2058	sp|Q8TF21|ANR24_HUMAN	ANKRD24
TU24230	same_strand	G10464	-0.754983	0	coding	coding	NA	NA	NA
TU24231	same_strand	G10464	-0.803555	0	coding	coding	NA	NA	NA
TU24232	same_strand	G10464	-1.46122	0	coding	coding	NA	NA	NA
TU24219	same_strand	G10455	-0.489191	0.112226	coding	coding	NA	NA	NA
TU24229	same_strand	G10463	0.475788	0.349771	coding	coding	712	sp|Q8N594|MPND_HUMAN	MPND
TU24226	same_strand	G10460	-0.766678	-0.362831	coding	coding	1775	sp|Q13111|CAF1A_HUMAN	CHAF1A
TU24246	same_strand	G10472	-1.06489	-0.426452	coding	coding	NA	NA	NA
TU24249	same_strand	G10472	-0.766028	-0.395652	coding	coding	NA	NA	NA
TU24248	same_strand	G10472	-0.715512	-0.377186	coding	coding	NA	NA	NA
TU24247	same_strand	G10472	-0.673974	-0.427762	coding	coding	NA	NA	NA
TU24244	same_strand	G10472	-0.852079	-0.435395	coding	coding	NA	NA	NA
TU24245	same_strand	G10472	-0.861807	-0.433367	coding	coding	NA	NA	NA
TU24257	same_strand	G10478	-0.117186	0.176527	coding	coding	NA	NA	NA
TU24260	same_strand	G10478	-0.462376	-0.117928	coding	coding	NA	NA	NA
TU24258	same_strand	G10478	-0.459252	-0.116588	coding	coding	NA	NA	NA
TU24306	same_strand	G10497	-0.0747674	0.2785	coding	coding	1802	sp|Q9H3T3|SEM6B_HUMAN	SEMA6B
TU24265	same_strand	G10481	-0.16557	0.680292	coding	coding	1791	sp|Q86TI2|DPP9_HUMAN	DPP9
TU24303	same_strand	G10494	-1.03096	0.00418958	coding	coding	1346	sp|Q9BSK4|FEM1A_HUMAN	FEM1A
TU24380	same_strand	G10526	-1.17993	-0.351908	coding	coding	758	sp|O60664|PLIN3_HUMAN	PLIN3
TU24447	same_strand	G10559	0.376398	0.578313	coding	coding	NA	NA	NA
TU24449	same_strand	G10559	0.295214	0.63702	coding	coding	3878	sp|Q13332|PTPRS_HUMAN	PTPRS
TU24448	same_strand	G10559	0.390883	0.581439	coding	coding	NA	NA	NA
TU24620	same_strand	G10641	0.0735141	-0.048813	coding	coding	NA	NA	NA
TU24619	same_strand	G10641	0.0771672	0.0920028	coding	coding	NA	NA	NA
TU24618	same_strand	G10641	0.0734751	-0.050217	coding	coding	NA	NA	NA
TU24617	same_strand	G10641	0.0791948	0.0858428	coding	coding	NA	NA	NA
TU24467	same_strand	G10565	0.059556	0.198228	coding	coding	NA	NA	NA
TU24652	same_strand	G10648	0.0166417	-0.116809	coding	coding	NA	NA	NA
TU24648	same_strand	G10648	0.0153375	-0.126814	coding	coding	NA	NA	NA
TU24650	same_strand	G10648	0.0159659	-0.119054	coding	coding	NA	NA	NA
TU24647	same_strand	G10648	0.0141092	-0.137961	coding	coding	NA	NA	NA
TU24651	same_strand	G10648	0.0145693	-0.133156	coding	coding	NA	NA	NA
TU24653	same_strand	G10648	0.0141052	-0.135114	coding	coding	NA	NA	NA
TU24463	same_strand	G10564	0.0404164	-0.136793	coding	coding	NA	NA	NA
TU24459	read_through	G10564	0.0518626	-0.130304	coding	coding	NA	NA	NA
TU24464	read_through	G10564	0.0443348	-0.0889726	coding	coding	NA	NA	NA
TU24709	same_strand	G10687	0.077515	0.519173	coding	coding	1770	sp|P36776|LONM_HUMAN	LONP1
TU24262	same_strand	G10479	0.0901588	0.198193	coding	coding	1285	sp|Q96G46|DUS3L_HUMAN	DUS3L
TU24264	read_through	G10480	0.0192845	-0.0390822	coding	coding	NA	NA	NA
TU24263	same_strand	G10480	0.0179967	0.00326284	coding	coding	723	sp|P21217|FUT3_HUMAN	FUT3
TU24290	same_strand	G10488	0.031675	0.0938208	coding	coding	NA	NA	NA
TU24293	same_strand	G10488	0.0304929	0.0617061	coding	coding	316	sp|Q2NL98|VMAC_HUMAN	VMAC
TU24291	same_strand	G10488	0.0317183	0.0950638	coding	coding	NA	NA	NA
TU24292	same_strand	G10488	0.0285019	0.069924	coding	coding	NA	NA	NA
TU24349	same_strand	G10515	0.0293431	0.29288	coding	coding	NA	NA	NA
TU24350	same_strand	G10515	0.0293515	0.32392	coding	coding	NA	NA	NA
TU24267	same_strand	G10482	-0.874521	-0.278274	coding	coding	NA	NA	NA
TU24274	same_strand	G10486	-2.03697	-0.72356	coding	coding	NA	NA	NA
TU24276	same_strand	G10486	-2.01614	-0.718475	coding	coding	NA	NA	NA
TU24283	same_strand	G10486	-1.76489	-0.675386	coding	coding	NA	NA	NA
TU24285	same_strand	G10486	-1.18041	-0.644619	coding	coding	NA	NA	NA
TU24287	same_strand	G10486	-1.18041	-0.665135	coding	coding	NA	NA	NA
TU24281	same_strand	G10486	-1.18041	-0.662353	coding	coding	NA	NA	NA
TU24286	same_strand	G10486	-1.18252	-0.65823	coding	coding	NA	NA	NA
TU24277	same_strand	G10486	-1.14939	-0.62782	coding	coding	NA	NA	NA
TU24273	same_strand	G10486	-1.18041	-0.661896	coding	coding	NA	NA	NA
TU24275	same_strand	G10486	-1.18252	-0.657687	coding	coding	NA	NA	NA
TU24284	same_strand	G10486	-1.17314	-0.648781	coding	coding	NA	NA	NA
TU24278	same_strand	G10486	-1.14939	-0.626639	coding	coding	NA	NA	NA
TU24282	same_strand	G10486	-1.21243	-0.625572	coding	coding	NA	NA	NA
TU24279	same_strand	G10486	-1.24789	-0.627772	coding	coding	NA	NA	NA
TU24280	same_strand	G10486	-1.27124	-0.630436	coding	coding	NA	NA	NA
TU24340	same_strand	G10511	-1.18742	-0.30288	coding	coding	NA	NA	NA
TU24342	same_strand	G10511	-1.34847	-0.339386	coding	coding	NA	NA	NA
TU24341	same_strand	G10511	-0.699359	-0.0367917	coding	coding	NA	NA	NA
TU24338	same_strand	G10511	-0.761169	-0.0379905	coding	coding	NA	NA	NA
TU24337	same_strand	G10511	-0.775801	-0.0395718	coding	coding	NA	NA	NA
TU24339	same_strand	G10511	-0.641136	-0.0196835	coding	coding	NA	NA	NA
TU24336	same_strand	G10511	-0.59031	-0.00784967	coding	coding	NA	NA	NA
TU24334	same_strand	G10510	-0.544784	-0.38943	coding	coding	448	sp|Q8TDN7|ACER1_HUMAN	ACER1
TU24321	read_through	G10504	-0.790694	0.0505857	coding	coding	NA	NA	NA
TU24371	same_strand	G10520	0.158261	0.141933	coding	coding	NA	NA	NA
TU24370	same_strand	G10520	-0.851607	0.141933	coding	coding	NA	NA	NA
TU24372	same_strand	G10520	-0.251273	0.141933	coding	coding	NA	NA	NA
TU24401	read_through	G10535	0.0432931	0.445493	coding	coding	1208	sp|Q92945|FUBP2_HUMAN	KHSRP
TU24320	same_strand	G10503	0.0284844	-0.179449	coding	coding	574	sp|Q8N5S1|S2541_HUMAN	SLC25A41
TU24347	same_strand	G10513	0.0298293	-0.371542	coding	coding	NA	NA	NA
TU24327	opp_strand	G10506	0.0308073	-0.658915	coding	coding	158	sp|Q9BUF7|CRUM3_HUMAN	CRB3
TU24354	same_strand	G10518	0.0200655	0.0204924	coding	coding	632	sp|Q8N988|ZN557_HUMAN	ZNF557
TU24382	same_strand	G10528	0.0970827	0.0721821	coding	coding	NA	NA	NA
TU24383	same_strand	G10529	-0.164101	0.514888	coding	coding	NA	NA	NA
TU24500	same_strand	G10574	-0.403408	-0.0555674	coding	coding	NA	NA	NA
TU24502	same_strand	G10574	-0.403408	-0.070058	coding	coding	NA	NA	NA
TU24504	same_strand	G10574	-0.403408	-0.0551695	coding	coding	NA	NA	NA
TU24503	same_strand	G10574	-0.403408	-0.0720676	coding	coding	NA	NA	NA
TU24631	same_strand	G10643	0	-0.00649242	coding	coding	NA	NA	NA
TU24637	same_strand	G10643	0	0.135925	coding	coding	NA	NA	NA
TU24628	same_strand	G10643	0	0.0836929	coding	coding	NA	NA	NA
TU24626	same_strand	G10643	0	0.126232	coding	coding	NA	NA	NA
TU24638	same_strand	G10643	0	0.00273768	coding	coding	NA	NA	NA
TU24634	same_strand	G10643	0	-0.171816	coding	coding	NA	NA	NA
TU24633	same_strand	G10643	0	-0.0928669	coding	coding	NA	NA	NA
TU24632	same_strand	G10643	0	-0.179442	coding	coding	NA	NA	NA
TU24629	same_strand	G10643	0	-0.178193	coding	coding	NA	NA	NA
TU24641	same_strand	G10643	0	-0.159135	coding	coding	NA	NA	NA
TU24639	same_strand	G10643	0	-0.158962	coding	coding	NA	NA	NA
TU24636	same_strand	G10643	0	-0.163447	coding	coding	NA	NA	NA
TU24635	same_strand	G10643	0	-0.080256	coding	coding	NA	NA	NA
TU24630	same_strand	G10643	0	-0.170907	coding	coding	NA	NA	NA
TU24642	same_strand	G10643	0	0.0211103	coding	coding	NA	NA	NA
TU24640	same_strand	G10643	0	-0.172117	coding	coding	NA	NA	NA
TU24627	same_strand	G10643	0	0.145498	coding	coding	NA	NA	NA
TU24645	opp_strand	G10646	0	0.128308	coding	coding	NA	NA	NA
TU24621	read_through	G10642	0	0.343339	coding	coding	NA	NA	NA
TU24622	read_through	G10642	0	0.270046	coding	coding	NA	NA	NA
TU24624	read_through	G10642	0	0.164515	coding	coding	NA	NA	NA
TU24623	same_strand	G10642	0	0.29605	coding	coding	NA	NA	NA
TU24625	same_strand	G10642	0	0.402798	coding	coding	NA	NA	NA
TU24388	same_strand	G10533	0	0	coding	coding	NA	NA	NA
TU24395	same_strand	G10533	0	0	coding	coding	NA	NA	NA
TU24394	same_strand	G10533	0	0	coding	coding	NA	NA	NA
TU24393	same_strand	G10533	0	0	coding	coding	NA	NA	NA
TU24392	same_strand	G10533	0	0	coding	coding	NA	NA	NA
TU24391	same_strand	G10533	0	0	coding	coding	NA	NA	NA
TU24398	same_strand	G10533	0	0	coding	coding	NA	NA	NA
TU24389	same_strand	G10533	0	0	coding	coding	NA	NA	NA
TU24397	same_strand	G10533	0	0	coding	coding	NA	NA	NA
TU24396	same_strand	G10533	0	0	coding	coding	NA	NA	NA
TU24387	same_strand	G10532	0	0	coding	coding	NA	NA	NA
TU24424	same_strand	G10549	0	0.428968	coding	coding	NA	NA	NA
TU24425	same_strand	G10549	0	0.442468	coding	coding	NA	NA	NA
TU24404	same_strand	G10537	0	-0.0420615	coding	coding	NA	NA	NA
TU24403	same_strand	G10537	0	-0.0560376	coding	coding	NA	NA	NA
TU24525	same_strand	G10586	-0.211238	0	coding	coding	1539	sp|Q96CN4|EVI5L_HUMAN	EVI5L
TU24526	same_strand	G10586	-0.369848	0	coding	coding	NA	NA	NA
TU24594	same_strand	G10629	-0.283257	0	coding	coding	NA	NA	NA
TU24595	same_strand	G10629	-0.280712	0	coding	coding	2406	sp|Q9H6K5|PRR36_HUMAN	PRR36
TU24561	same_strand	G10604	0	-0.14321	coding	coding	NA	NA	NA
TU24562	read_through	G10605	0	-0.673222	coding	coding	626	sp|Q13487|SNPC2_HUMAN	SNAPC2
TU24605	same_strand	G10636	0	0.0219704	coding	coding	880	sp|O43615|TIM44_HUMAN	TIMM44
TU24611	same_strand	G10639	1.16724	0	coding	coding	NA	NA	NA
TU24406	same_strand	G10539	-1.79398	-0.82425	coding	coding	278	sp|O15444|CCL25_HUMAN	CCL25
TU24428	read_through	G10552	-1.11253	0.00815186	coding	coding	NA	NA	NA
TU24430	read_through	G10552	-1.7845	-0.0438922	coding	coding	NA	NA	NA
TU24429	read_through	G10552	-1.68622	-0.0354083	coding	coding	NA	NA	NA
TU24431	same_strand	G10553	-1.22928	-0.140337	coding	coding	NA	NA	NA
TU24432	same_strand	G10553	-1.1578	-0.126558	coding	coding	NA	NA	NA
TU24434	same_strand	G10553	-1.29284	-0.162748	coding	coding	NA	NA	NA
TU24433	same_strand	G10553	-1.2282	-0.151699	coding	coding	NA	NA	NA
TU24415	same_strand	G10546	-1.60452	-0.35219	coding	coding	NA	NA	NA
TU24414	same_strand	G10546	-1.07935	-0.132772	coding	coding	529	sp|Q9BY76|ANGL4_HUMAN	ANGPTL4
TU24423	same_strand	G10548	0.230655	0.289191	coding	coding	434	sp|Q15907|RB11B_HUMAN	RAB11B
TU24523	same_strand	G10584	-0.0124428	0.153513	coding	coding	NA	NA	NA
TU24522	same_strand	G10584	-0.102872	0.10103	coding	coding	NA	NA	NA
TU24521	same_strand	G10584	-0.304094	0.0415981	coding	coding	NA	NA	NA
TU24519	same_strand	G10582	1.98709	0.860557	coding	coding	NA	NA	NA
TU24439	same_strand	G10555	-0.444047	-0.254469	coding	coding	NA	NA	NA
TU24438	same_strand	G10555	-0.161484	-0.241798	coding	coding	NA	NA	NA
TU24437	same_strand	G10555	-0.485917	-0.234794	coding	coding	NA	NA	NA
TU24451	same_strand	G10561	0.129678	0.488085	coding	coding	1515	sp|Q9H324|ATS10_HUMAN	ADAMTS10
TU24452	same_strand	G10561	0.12217	0.483024	coding	coding	NA	NA	NA
TU24440	same_strand	G10556	-0.609769	0.112671	coding	coding	NA	NA	NA
TU24441	same_strand	G10556	-0.363872	0.126666	coding	coding	NA	NA	NA
TU24443	same_strand	G10556	-0.598849	0.110545	coding	coding	NA	NA	NA
TU24474	same_strand	G10570	0	0.0970991	coding	coding	NA	NA	NA
TU24473	same_strand	G10570	0	0.0957868	coding	coding	NA	NA	NA
TU24475	same_strand	G10570	0	0.0942912	coding	coding	NA	NA	NA
TU24498	same_strand	G10573	-0.874537	0.0189886	coding	coding	NA	NA	NA
TU24496	same_strand	G10573	-0.873097	0.0175189	coding	coding	NA	NA	NA
TU24479	read_through	G10573	-1.47036	-0.0376112	coding	coding	NA	NA	NA
TU24490	read_through	G10573	-2.11084	-0.0258222	coding	coding	NA	NA	NA
TU24489	read_through	G10573	-2.12339	-0.0245576	coding	coding	NA	NA	NA
TU24488	read_through	G10573	-1.47891	-0.0367045	coding	coding	NA	NA	NA
TU24487	read_through	G10573	-1.50706	-0.0362418	coding	coding	NA	NA	NA
TU24486	read_through	G10573	-1.94022	-0.0408629	coding	coding	NA	NA	NA
TU24485	read_through	G10573	-1.48643	-0.0351152	coding	coding	NA	NA	NA
TU24484	read_through	G10573	-1.94102	-0.0456795	coding	coding	NA	NA	NA
TU24482	read_through	G10573	-1.47509	-0.039076	coding	coding	NA	NA	NA
TU24481	read_through	G10573	-1.49034	-0.0387481	coding	coding	NA	NA	NA
TU24499	read_through	G10573	-1.45193	-0.038026	coding	coding	NA	NA	NA
TU24480	read_through	G10573	-1.90632	-0.0440384	coding	coding	NA	NA	NA
TU24495	read_through	G10573	-1.48281	-0.0402702	coding	coding	NA	NA	NA
TU24494	read_through	G10573	-1.46773	-0.0406066	coding	coding	NA	NA	NA
TU24493	read_through	G10573	-1.4956	-0.0402593	coding	coding	NA	NA	NA
TU24492	read_through	G10573	-2.14507	-0.0225382	coding	coding	NA	NA	NA
TU24491	read_through	G10573	-1.79157	-0.0483114	coding	coding	NA	NA	NA
TU24483	read_through	G10573	-1.55848	-0.0629328	coding	coding	NA	NA	NA
TU24497	read_through	G10573	-2.01487	-0.0215937	coding	coding	NA	NA	NA
TU24524	same_strand	G10585	-2.07784	-0.0150266	coding	coding	1134	sp|Q9BUY5|ZN426_HUMAN	ZNF426
TU24516	same_strand	G10581	-1.26802	0.0932005	coding	coding	840	sp|P58317|ZN121_HUMAN	ZNF121
TU24544	same_strand	G10592	0	-0.155719	coding	coding	NA	NA	NA
TU24547	same_strand	G10592	0	-0.137407	coding	coding	NA	NA	NA
TU24546	same_strand	G10592	0	-0.140434	coding	coding	NA	NA	NA
TU24545	same_strand	G10592	0	-0.152893	coding	coding	NA	NA	NA
TU24534	same_strand	G10589	-2.04175	0.0710058	coding	coding	NA	NA	NA
TU24533	same_strand	G10589	-2.01118	0.0702281	coding	coding	NA	NA	NA
TU24535	same_strand	G10589	-2.95962	0.0756482	coding	coding	NA	NA	NA
TU24538	same_strand	G10589	-3.0327	0.0755543	coding	coding	NA	NA	NA
TU24537	same_strand	G10589	-1.71997	0.0692363	coding	coding	NA	NA	NA
TU24536	same_strand	G10589	-2.01118	0.0702011	coding	coding	NA	NA	NA
TU24568	same_strand	G10609	-2.1281	0.0503555	coding	coding	958	sp|Q147U1|ZN846_HUMAN	ZNF846
TU24569	same_strand	G10610	0	0.0207926	coding	coding	551	sp|Q9NXK8|FXL12_HUMAN	FBXL12
TU24571	same_strand	G10612	0	0	coding	coding	332	sp|P46778|RL21_HUMAN	RPL21
TU24576	same_strand	G10616	0	0.198181	coding	coding	NA	NA	NA
TU24574	same_strand	G10615	0	0	coding	coding	NA	NA	NA
TU24575	same_strand	G10615	0	0	coding	coding	NA	NA	NA
TU24579	read_through	G10618	-2.57078	-0.459964	coding	coding	857	sp|P05362|ICAM1_HUMAN	ICAM1
TU24607	same_strand	G10637	0	0.0814861	coding	coding	NA	NA	NA
TU24606	same_strand	G10637	0	0.12766	coding	coding	NA	NA	NA
TU24608	same_strand	G10637	0	0.189026	coding	coding	NA	NA	NA
TU24596	same_strand	G10630	0	0.0268608	coding	coding	355	sp|Q6P4F2|FDX2_HUMAN	FDX2
TU24597	read_through	G10630	0	0.0872406	coding	coding	950	sp|Q8IY67|RAVR1_HUMAN	RAVER1
TU24592	same_strand	G10627	0	0	coding	coding	NA	NA	NA
TU24807	same_strand	G10725	-1.6765	-0.022337	coding	coding	NA	NA	NA
TU25032	same_strand	G10837	-1.22649	-0.0324449	coding	coding	742	sp|Q9H228|S1PR5_HUMAN	S1PR5
TU24828	same_strand	G10740	-0.272706	0.108294	coding	coding	979	sp|Q86TL0|ATG4D_HUMAN	ATG4D
TU25055	same_strand	G10849	-0.218418	0.0816376	coding	coding	1351	sp|Q8N9T8|KRI1_HUMAN	KRI1
TU25066	same_strand	G10856	-0.215399	0	coding	coding	NA	NA	NA
TU24899	same_strand	G10780	-0.522855	0.230717	coding	coding	NA	NA	NA
TU24900	same_strand	G10780	-0.495597	0.205225	coding	coding	NA	NA	NA
TU24901	same_strand	G10780	-0.548085	0.230717	coding	coding	NA	NA	NA
TU24970	same_strand	G10803	0.861291	0	coding	coding	NA	NA	NA
TU24974	same_strand	G10803	0.42954	0	coding	coding	NA	NA	NA
TU24973	same_strand	G10803	0.857948	0	coding	coding	NA	NA	NA
TU24969	same_strand	G10803	-0.475919	0	coding	coding	NA	NA	NA
TU24971	same_strand	G10803	-0.561949	0	coding	coding	NA	NA	NA
TU24972	same_strand	G10803	-0.471208	0	coding	coding	NA	NA	NA
TU24809	same_strand	G10726	0.713073	0	coding	coding	NA	NA	NA
TU24810	same_strand	G10726	0.713073	0	coding	coding	710	sp|Q9BXR0|TGT_HUMAN	QTRT1
TU24811	same_strand	G10727	-0.0857319	-0.235886	coding	coding	1691	sp|P50570|DYN2_HUMAN	DNM2
TU24601	same_strand	G10632	-1.1937	-0.457111	coding	coding	416	sp|A8MVS5|HIDE1_HUMAN	C19orf38
TU24673	same_strand	G10662	0.075159	-0.259582	coding	coding	619	sp|Q9BWQ6|YIPF2_HUMAN	YIPF2
TU24656	opp_strand	G10651	0.0853082	-0.331973	coding	coding	514	sp|Q9BSF4|TIM29_HUMAN	TIMM29
TU24755	read_through	G10701	0.531218	0.425917	coding	coding	3322	sp|P51532|SMCA4_HUMAN	SMARCA4
TU24756	same_strand	G10701	-0.380252	-0.0450033	coding	coding	NA	NA	NA
TU24757	same_strand	G10702	-1.1757	-0.437453	coding	coding	1188	sp|P01130|LDLR_HUMAN	LDLR
TU24779	read_through	G10712	-1.26345	-0.400914	coding	coding	NA	NA	NA
TU24778	read_through	G10712	-1.22605	-0.37425	coding	coding	NA	NA	NA
TU24609	same_strand	G10638	-0.875609	-0.100871	coding	coding	NA	NA	NA
TU24610	same_strand	G10638	-0.9014	-0.118695	coding	coding	NA	NA	NA
TU24713	same_strand	G10690	0.0455927	0.372938	coding	coding	3300	sp|Q96HP0|DOCK6_HUMAN	DOCK6
TU24695	same_strand	G10678	-1.5778	-0.670427	coding	coding	NA	NA	NA
TU24714	same_strand	G10691	-1.66278	-0.508595	coding	coding	NA	NA	NA
TU24715	same_strand	G10691	-1.58407	-0.458411	coding	coding	440	sp|O95716|RAB3D_HUMAN	RAB3D
TU24735	same_strand	G10698	-1.0644	-0.0117165	coding	coding	NA	NA	NA
TU24726	same_strand	G10698	-0.400784	0.121776	coding	coding	NA	NA	NA
TU24739	same_strand	G10698	-0.71644	0.0629614	coding	coding	NA	NA	NA
TU24729	same_strand	G10698	-0.106195	0.187051	coding	coding	NA	NA	NA
TU24747	same_strand	G10698	-0.497524	0.113043	coding	coding	NA	NA	NA
TU24742	same_strand	G10698	-0.732504	0.051595	coding	coding	NA	NA	NA
TU24730	same_strand	G10698	-0.149534	0.167989	coding	coding	NA	NA	NA
TU24748	same_strand	G10698	-0.523201	0.0984258	coding	coding	NA	NA	NA
TU24727	same_strand	G10698	-0.428756	0.107369	coding	coding	NA	NA	NA
TU24740	same_strand	G10698	-0.429478	0.0995639	coding	coding	NA	NA	NA
TU24732	same_strand	G10698	-0.648366	0.0529563	coding	coding	NA	NA	NA
TU24736	same_strand	G10698	-0.835489	0.0146374	coding	coding	NA	NA	NA
TU24751	same_strand	G10698	-1.05713	-0.0247223	coding	coding	NA	NA	NA
TU24746	same_strand	G10698	-0.663186	0.0515097	coding	coding	NA	NA	NA
TU24691	same_strand	G10674	-0.408797	0.189626	coding	coding	701	sp|Q96GM1|PLPR2_HUMAN	PLPPR2
TU24613	same_strand	G10640	-0.634113	-0.104578	coding	coding	NA	NA	NA
TU24615	same_strand	G10640	-0.553189	-0.0729077	coding	coding	NA	NA	NA
TU24614	same_strand	G10640	-0.505269	-0.0368863	coding	coding	1341	sp|Q3MIN7|RGL3_HUMAN	RGL3
TU24789	same_strand	G10717	-0.653435	-0.130635	coding	coding	1092	sp|A5D8V7|CC151_HUMAN	CCDC151
TU24791	same_strand	G10717	-1.18077	-0.340458	coding	coding	NA	NA	NA
TU24790	same_strand	G10717	-1.35117	-0.386279	coding	coding	NA	NA	NA
TU24719	same_strand	G10694	0.0298865	0.218582	coding	coding	NA	NA	NA
TU24718	same_strand	G10694	-0.202785	0.164553	coding	coding	NA	NA	NA
TU24720	same_strand	G10694	-0.21359	0.159812	coding	coding	NA	NA	NA
TU24837	same_strand	G10745	0.0198078	0.269032	coding	coding	NA	NA	NA
TU24836	same_strand	G10745	0.0096984	0.263621	coding	coding	NA	NA	NA
TU24835	same_strand	G10745	0.0118725	0.263621	coding	coding	NA	NA	NA
TU24864	same_strand	G10757	-0.0635835	0	coding	coding	NA	NA	NA
TU24862	same_strand	G10756	-0.522363	0	coding	coding	NA	NA	NA
TU24693	same_strand	G10676	0	-0.190939	coding	coding	1011	sp|Q8IYI8|ZN440_HUMAN	ZNF440
TU24699	read_through	G10680	0	0.0250652	coding	coding	NA	NA	NA
TU24700	intronic_same_strand	G10681	0	0.0193703	coding	coding	NA	NA	NA
TU24698	same_strand	G10680	0	0.0248786	coding	coding	NA	NA	NA
TU24697	same_strand	G10680	0	0.0248491	coding	coding	NA	NA	NA
TU24676	same_strand	G10664	0	0.0182922	coding	coding	NA	NA	NA
TU24675	same_strand	G10664	0	0.0185957	coding	coding	NA	NA	NA
TU24680	same_strand	G10667	-3.33192	0.110991	coding	coding	947	sp|P17024|ZNF20_HUMAN	ZNF20
TU24681	same_strand	G10668	-3.056	0.103822	coding	coding	650	sp|Q96I27|ZN625_HUMAN	ZNF625
TU24679	same_strand	G10666	-2.95604	0.0872884	coding	coding	NA	NA	NA
TU24685	same_strand	G10671	-2.29401	-0.212799	coding	coding	NA	NA	NA
TU24689	same_strand	G10672	0.059801	-0.0690971	coding	coding	NA	NA	NA
TU24701	same_strand	G10682	0.0575722	-0.0250829	coding	coding	NA	NA	NA
TU24703	same_strand	G10682	0.0538104	-0.0253842	coding	coding	NA	NA	NA
TU24702	same_strand	G10682	0.0536997	-0.0233314	coding	coding	NA	NA	NA
TU24706	same_strand	G10685	0.0624403	0.0912458	coding	coding	1194	sp|Q8TBZ8|ZN564_HUMAN	ZNF564
TU24859	same_strand	G10753	-1.83324	-0.0110573	coding	coding	NA	NA	NA
TU24786	same_strand	G10716	-0.105662	0.0387369	coding	coding	NA	NA	NA
TU24872	same_strand	G10764	0.0207134	0.0638707	coding	coding	1151	sp|O00754|MA2B1_HUMAN	MAN2B1
TU24874	same_strand	G10765	0.020397	-0.105263	coding	coding	NA	NA	NA
TU24873	same_strand	G10765	0.0205349	-0.109472	coding	coding	NA	NA	NA
TU24884	same_strand	G10770	0.0205306	-0.29725	coding	coding	227	sp|Q9Y284|ASTER_HUMAN	WDR83OS
TU24885	same_strand	G10770	0.0205769	-0.321705	coding	coding	NA	NA	NA
TU24792	same_strand	G10718	0.0204532	0.250389	coding	coding	NA	NA	NA
TU24793	same_strand	G10718	0.020588	0.138421	coding	coding	NA	NA	NA
TU24998	same_strand	G10819	0.151949	0.369523	coding	coding	NA	NA	NA
TU25000	same_strand	G10819	0.186022	0.434625	coding	coding	1820	sp|O14787|TNPO2_HUMAN	TNPO2
TU24802	same_strand	G10723	0.320255	0.591431	coding	coding	NA	NA	NA
TU24803	same_strand	G10723	0.349851	0.709943	coding	coding	NA	NA	NA
TU24801	same_strand	G10723	0.351995	0.724384	coding	coding	NA	NA	NA
TU24804	same_strand	G10723	0.12178	-0.200459	coding	coding	NA	NA	NA
TU24825	same_strand	G10737	0.388142	0	coding	coding	702	sp|P17275|JUNB_HUMAN	JUNB
TU25012	same_strand	G10826	-0.238107	0	coding	coding	406	sp|P32119|PRDX2_HUMAN	PRDX2
TU24710	same_strand	G10688	-0.292958	0	coding	coding	NA	NA	NA
TU24933	same_strand	G10790	-1.25888	0	coding	coding	NA	NA	NA
TU24848	same_strand	G10748	0.502072	0.674164	coding	coding	NA	NA	NA
TU24850	same_strand	G10748	0.539656	0.674164	coding	coding	NA	NA	NA
TU24849	same_strand	G10748	0.127669	0.674164	coding	coding	NA	NA	NA
TU24844	same_strand	G10748	0.559604	0.674164	coding	coding	NA	NA	NA
TU24845	same_strand	G10748	0.52134	0.674164	coding	coding	NA	NA	NA
TU24847	same_strand	G10748	0.0457767	0.674164	coding	coding	NA	NA	NA
TU24851	same_strand	G10748	0.0659869	0.674164	coding	coding	NA	NA	NA
TU24846	same_strand	G10748	-0.250404	0	coding	coding	NA	NA	NA
TU24939	same_strand	G10793	-0.679825	0.100543	coding	coding	NA	NA	NA
TU24940	same_strand	G10793	-0.658762	0.100543	coding	coding	NA	NA	NA
TU24977	same_strand	G10805	-0.00296506	0.110234	coding	coding	NA	NA	NA
TU24860	same_strand	G10754	-0.331022	-0.0678716	coding	coding	860	sp|Q92947|GCDH_HUMAN	GCDH
TU24879	same_strand	G10767	-0.648222	-0.0428205	coding	coding	NA	NA	NA
TU24880	same_strand	G10767	-0.480315	-0.0661441	coding	coding	NA	NA	NA
TU24881	same_strand	G10767	-0.570936	-0.0377838	coding	coding	NA	NA	NA
TU24882	same_strand	G10768	0.10262	0.0553499	coding	coding	568	sp|P54725|RD23A_HUMAN	RAD23A
TU24986	same_strand	G10814	-0.633485	0.0603014	coding	coding	418	sp|Q8TAE8|G45IP_HUMAN	GADD45GIP1
TU24928	same_strand	G10788	1.11119	0.18614	coding	coding	NA	NA	NA
TU24929	same_strand	G10788	1.06505	0.167808	coding	coding	NA	NA	NA
TU24796	same_strand	G10720	0.259769	0.286498	coding	coding	1220	sp|Q9NXH9|TRM1_HUMAN	TRMT1
TU24798	same_strand	G10720	0.122546	0.236582	coding	coding	NA	NA	NA
TU24797	same_strand	G10720	-0.111079	0.134017	coding	coding	NA	NA	NA
TU24721	same_strand	G10695	-0.0797031	0.397522	coding	coding	NA	NA	NA
TU24759	same_strand	G10703	-0.364985	0.120606	coding	coding	NA	NA	NA
TU24760	same_strand	G10703	-0.377714	0.0868812	coding	coding	NA	NA	NA
TU24758	same_strand	G10703	0.103902	0.277775	coding	coding	NA	NA	NA
TU24762	same_strand	G10703	0.0534644	0.229906	coding	coding	NA	NA	NA
TU24761	same_strand	G10703	-0.0549924	0.171545	coding	coding	NA	NA	NA
TU24763	same_strand	G10704	-1.75059	-0.173203	coding	coding	NA	NA	NA
TU24768	same_strand	G10704	-1.84439	-0.208687	coding	coding	NA	NA	NA
TU24767	same_strand	G10704	-1.80453	-0.208496	coding	coding	NA	NA	NA
TU24766	same_strand	G10704	-1.81654	-0.194071	coding	coding	NA	NA	NA
TU24765	same_strand	G10704	-1.88381	-0.210011	coding	coding	NA	NA	NA
TU24764	same_strand	G10704	-1.74722	-0.172588	coding	coding	NA	NA	NA
TU24769	same_strand	G10704	-1.87403	-0.212752	coding	coding	NA	NA	NA
TU24906	same_strand	G10784	0.550501	0.5728	coding	coding	NA	NA	NA
TU24912	same_strand	G10784	0.477355	0.382833	coding	coding	NA	NA	NA
TU24911	same_strand	G10784	0.566899	0.571943	coding	coding	NA	NA	NA
TU24907	same_strand	G10784	0.550579	0.573013	coding	coding	NA	NA	NA
TU24909	same_strand	G10784	0.629269	0.519203	coding	coding	NA	NA	NA
TU24914	same_strand	G10784	0.529907	0.337993	coding	coding	NA	NA	NA
TU24913	same_strand	G10784	0.0875131	0.228287	coding	coding	NA	NA	NA
TU24908	same_strand	G10784	0.632862	0.586211	coding	coding	NA	NA	NA
TU24916	same_strand	G10784	0.087152	0.228418	coding	coding	NA	NA	NA
TU24910	same_strand	G10784	0.580186	0.586211	coding	coding	NA	NA	NA
TU24915	same_strand	G10784	0.57661	0.581817	coding	coding	NA	NA	NA
TU24815	read_through	G10730	0.0181371	0.0446634	coding	coding	NA	NA	NA
TU24814	read_through	G10730	0.018287	0.0507761	coding	coding	NA	NA	NA
TU24823	same_strand	G10735	0	0.143758	coding	coding	1981	sp|Q9H7M6|ZSWM4_HUMAN	ZSWIM4
TU24853	same_strand	G10749	-0.34488	-0.0864578	coding	coding	NA	NA	NA
TU24854	same_strand	G10749	-0.347217	-0.0868229	coding	coding	NA	NA	NA
TU24839	same_strand	G10747	0	0.530906	coding	coding	NA	NA	NA
TU24843	same_strand	G10747	0	0.324449	coding	coding	NA	NA	NA
TU24841	same_strand	G10747	0	0.571765	coding	coding	NA	NA	NA
TU24842	same_strand	G10747	0	0.599101	coding	coding	NA	NA	NA
TU24830	same_strand	G10742	-0.825832	-0.297862	coding	coding	1210	sp|Q6UWB1|I27RA_HUMAN	IL27RA
TU24937	same_strand	G10791	0.166459	0.421879	coding	coding	NA	NA	NA
TU24934	same_strand	G10791	0.176528	0.464483	coding	coding	3022	sp|O94910|AGRL1_HUMAN	ADGRL1
TU24935	same_strand	G10791	0.176391	0.463756	coding	coding	NA	NA	NA
TU24877	same_strand	G10766	-1.74326	-0.0655806	coding	coding	NA	NA	NA
TU24878	same_strand	G10766	-1.7977	-0.0608899	coding	coding	NA	NA	NA
TU24876	same_strand	G10766	-1.76236	-0.0542028	coding	coding	NA	NA	NA
TU24875	same_strand	G10766	-1.96216	-0.0935804	coding	coding	NA	NA	NA
TU24917	same_strand	G10785	1.63226	0.536002	coding	coding	851	sp|O00148|DX39A_HUMAN	DDX39A
TU24918	same_strand	G10785	1.01971	0.321223	coding	coding	NA	NA	NA
TU24919	same_strand	G10785	0.860327	0.251218	coding	coding	NA	NA	NA
TU24902	same_strand	G10781	0.138586	0.443789	coding	coding	NA	NA	NA
TU24889	same_strand	G10772	0.0320179	0.383485	coding	coding	NA	NA	NA
TU24892	same_strand	G10775	0.352003	0.0870975	coding	coding	1310	sp|Q96JL9|ZN333_HUMAN	ZNF333
TU24897	same_strand	G10779	0.0921927	0.360888	coding	coding	NA	NA	NA
TU24895	same_strand	G10778	0.169303	0.413863	coding	coding	1458	sp|Q6ZW31|SYDE1_HUMAN	SYDE1
TU24903	same_strand	G10782	0.0655149	0.12395	coding	coding	NA	NA	NA
TU24904	same_strand	G10782	0.098128	0.238185	coding	coding	NA	NA	NA
TU24905	same_strand	G10783	0.130647	0.25049	coding	coding	5040	sp|Q9UM47|NOTC3_HUMAN	NOTCH3
TU25026	same_strand	G10833	-0.40714	0.348754	coding	coding	NA	NA	NA
TU24948	same_strand	G10794	1.04597	0	coding	coding	NA	NA	NA
TU24951	same_strand	G10794	1.04597	0	coding	coding	NA	NA	NA
TU24950	same_strand	G10794	1.04597	0	coding	coding	NA	NA	NA
TU24954	same_strand	G10794	1.04597	0	coding	coding	NA	NA	NA
TU24953	same_strand	G10794	1.04597	0	coding	coding	NA	NA	NA
TU24945	same_strand	G10794	1.04597	0	coding	coding	NA	NA	NA
TU24943	same_strand	G10794	1.04597	0	coding	coding	NA	NA	NA
TU24944	same_strand	G10794	1.04597	0	coding	coding	NA	NA	NA
TU24941	same_strand	G10794	1.04597	0	coding	coding	NA	NA	NA
TU24952	same_strand	G10794	1.04597	0	coding	coding	NA	NA	NA
TU24947	same_strand	G10794	1.04597	0	coding	coding	NA	NA	NA
TU24942	same_strand	G10794	1.04597	0	coding	coding	NA	NA	NA
TU24949	same_strand	G10794	1.04597	0	coding	coding	NA	NA	NA
TU25002	same_strand	G10820	-0.756284	-0.0506818	coding	coding	1208	sp|O43823|AKAP8_HUMAN	AKAP8
TU25001	same_strand	G10820	1.36622	0.623977	coding	coding	1310	sp|Q9ULX6|AKP8L_HUMAN	AKAP8L
TU25004	same_strand	G10820	1.12031	0.453461	coding	coding	NA	NA	NA
TU25003	same_strand	G10820	0.970818	0.412896	coding	coding	NA	NA	NA
TU24958	read_through	G10796	0.0177025	0.237818	coding	coding	NA	NA	NA
TU24956	read_through	G10796	0.0177054	0.347512	coding	coding	NA	NA	NA
TU24957	read_through	G10796	0.0176994	0.25694	coding	coding	NA	NA	NA
TU24959	read_through	G10796	0.0177107	0.312174	coding	coding	NA	NA	NA
TU24920	read_through	G10786	0	-0.00207067	coding	coding	NA	NA	NA
TU24965	same_strand	G10801	-0.0632751	0.18709	coding	coding	NA	NA	NA
TU24966	same_strand	G10801	0.0477383	0.204962	coding	coding	NA	NA	NA
TU24960	same_strand	G10797	-0.580353	-0.154146	coding	coding	415	sp|P61006|RAB8A_HUMAN	RAB8A
TU25164	read_through	G10908	-0.893165	-0.0281024	coding	coding	1162	sp|O95402|MED26_HUMAN	MED26
TU25082	same_strand	G10861	-1.67831	-1.12962	coding	coding	NA	NA	NA
TU25161	same_strand	G10905	-0.266036	0.00792318	coding	coding	1948	sp|Q8IWX8|CHERP_HUMAN	CHERP
TU25113	same_strand	G10880	0.121907	-0.341231	coding	coding	NA	NA	NA
TU25114	same_strand	G10880	0.124383	-0.341231	coding	coding	NA	NA	NA
TU24963	same_strand	G10800	0.118674	0.0445132	coding	coding	NA	NA	NA
TU24979	same_strand	G10807	-1.04198	-0.254553	coding	coding	NA	NA	NA
TU24982	same_strand	G10810	-0.0949821	0.0258229	coding	coding	2749	sp|Q8IZJ3|CPMD8_HUMAN	CPAMD8
TU24988	same_strand	G10816	-0.478484	0.0219863	coding	coding	NA	NA	NA
TU24991	same_strand	G10816	-0.477315	0.0226737	coding	coding	NA	NA	NA
TU24989	same_strand	G10816	-0.475646	0.0222056	coding	coding	NA	NA	NA
TU24993	same_strand	G10816	-0.656422	-0.0761697	coding	coding	NA	NA	NA
TU24992	same_strand	G10816	-0.474497	0.0228818	coding	coding	NA	NA	NA
TU24990	same_strand	G10816	-0.512303	0.0215146	coding	coding	NA	NA	NA
TU24994	same_strand	G10816	-0.891394	-0.310816	coding	coding	NA	NA	NA
TU25006	same_strand	G10822	-0.21769	0.366569	coding	coding	793	sp|P10588|NR2F6_HUMAN	NR2F6
TU25030	same_strand	G10835	-0.373715	0.107094	coding	coding	NA	NA	NA
TU25103	same_strand	G10872	-0.0968104	-0.0304482	coding	coding	883	sp|Q96I13|ABHD8_HUMAN	ABHD8
TU25037	same_strand	G10839	-1.68654	-0.279711	coding	coding	NA	NA	NA
TU25124	same_strand	G10887	-0.210369	-0.0441281	coding	coding	2483	sp|Q9HCE9|ANO8_HUMAN	ANO8
TU25125	same_strand	G10887	-0.271847	-0.0583793	coding	coding	NA	NA	NA
TU25126	same_strand	G10887	-0.38128	-0.091644	coding	coding	NA	NA	NA
TU25005	same_strand	G10821	0.0979929	-0.122381	coding	coding	947	sp|Q969Y2|GTPB3_HUMAN	GTPBP3
TU25024	same_strand	G10832	-1.74189	0.0573764	coding	coding	NA	NA	NA
TU25033	same_strand	G10838	-0.318054	0.0565153	coding	coding	257	sp|Q10589|BST2_HUMAN	BST2
TU25022	same_strand	G10831	0.00495452	0.0618823	coding	coding	NA	NA	NA
TU25010	same_strand	G10824	-0.015239	0.109716	coding	coding	NA	NA	NA
TU25090	same_strand	G10866	-0.947585	0.111512	coding	coding	NA	NA	NA
TU25092	same_strand	G10866	-1.02796	0.110882	coding	coding	NA	NA	NA
TU25094	same_strand	G10866	-0.935316	0.10954	coding	coding	NA	NA	NA
TU25093	same_strand	G10866	-1.15867	0.107643	coding	coding	NA	NA	NA
TU25095	same_strand	G10866	-0.998988	0.0984425	coding	coding	NA	NA	NA
TU25016	same_strand	G10830	0.0733709	-0.173561	coding	coding	1022	sp|Q8NBJ5|GT251_HUMAN	COLGALT1
TU25017	same_strand	G10830	0.0699911	-0.255099	coding	coding	NA	NA	NA
TU25019	same_strand	G10830	0.0614284	-0.297416	coding	coding	NA	NA	NA
TU25018	same_strand	G10830	0.0630959	-0.232273	coding	coding	NA	NA	NA
TU25141	read_through	G10895	0.0555888	-0.324731	coding	coding	NA	NA	NA
TU25142	read_through	G10895	0.0557232	-0.324731	coding	coding	NA	NA	NA
TU25143	read_through	G10896	0.0622354	0.74256	coding	coding	NA	NA	NA
TU25144	read_through	G10896	0.0603588	0.47894	coding	coding	NA	NA	NA
TU25056	same_strand	G10850	0.0584761	-0.109531	coding	coding	NA	NA	NA
TU25057	same_strand	G10850	0.0584761	-0.109531	coding	coding	NA	NA	NA
TU25100	same_strand	G10870	0.0597315	0.161363	coding	coding	1753	sp|O14526|FCHO1_HUMAN	FCHO1
TU25101	same_strand	G10870	0.0597705	0.172089	coding	coding	NA	NA	NA
TU25048	same_strand	G10844	0.050869	0.0478912	coding	coding	693	sp|Q9Y2A9|B3GN3_HUMAN	B3GNT3
TU25365	same_strand	G10993	0.0316782	0.253228	coding	coding	NA	NA	NA
TU25366	same_strand	G10993	0.0309022	-0.213576	coding	coding	NA	NA	NA
TU25373	read_through	G10993	-0.544257	-0.0534054	coding	coding	NA	NA	NA
TU25372	same_strand	G10993	-0.740469	-0.0958547	coding	coding	NA	NA	NA
TU25371	same_strand	G10993	-0.809878	-0.0573637	coding	coding	NA	NA	NA
TU25367	same_strand	G10993	-0.803572	-0.0461881	coding	coding	NA	NA	NA
TU25368	same_strand	G10993	-0.703358	-0.43191	coding	coding	798	sp|Q8TBH0|ARRD2_HUMAN	ARRDC2
TU25364	same_strand	G10992	0.117935	0.0564508	coding	coding	NA	NA	NA
TU25361	same_strand	G10992	0.118906	0.066424	coding	coding	NA	NA	NA
TU25363	same_strand	G10992	0.121131	0.0541858	coding	coding	NA	NA	NA
TU25362	same_strand	G10992	0.121289	0.054934	coding	coding	NA	NA	NA
TU25420	read_through	G11013	0.0857476	0.131028	coding	coding	1453	sp|O00459|P85B_HUMAN	PIK3R2
TU25456	opp_strand	G11031	-0.086001	0	coding	coding	430	sp|Q567V2|M17L2_HUMAN	MPV17L2
TU25080	same_strand	G10860	-0.989844	-0.0312031	coding	coding	NA	NA	NA
TU25079	same_strand	G10860	-0.989383	-0.0261462	coding	coding	NA	NA	NA
TU25104	same_strand	G10873	-0.458451	0.173689	coding	coding	NA	NA	NA
TU25107	same_strand	G10875	-1.02726	0.0685914	coding	coding	NA	NA	NA
TU25106	same_strand	G10875	-1.02414	0.0700924	coding	coding	NA	NA	NA
TU25129	read_through	G10889	0	0.105588	coding	coding	742	sp|Q9BWG4|SSBP4_HUMAN	SSBP4
TU25138	same_strand	G10894	0	0.0692562	coding	coding	NA	NA	NA
TU25140	same_strand	G10894	0	0.0675708	coding	coding	NA	NA	NA
TU25137	same_strand	G10894	0	0.0684395	coding	coding	NA	NA	NA
TU25139	same_strand	G10894	0	0.0678633	coding	coding	NA	NA	NA
TU25175	same_strand	G10918	0.466895	0.366574	coding	coding	816	sp|Q14318|FKBP8_HUMAN	FKBP8
TU25127	same_strand	G10888	1.30508	-0.0599102	coding	coding	NA	NA	NA
TU25130	same_strand	G10890	0	0.44664	coding	coding	NA	NA	NA
TU25132	same_strand	G10890	0	0.489977	coding	coding	NA	NA	NA
TU25119	opp_strand	G10882	0	0.440976	coding	coding	805	sp|O75462|CRLF1_HUMAN	CRLF1
TU25120	same_strand	G10883	0	-0.126086	coding	coding	687	sp|Q9UK28|TM59L_HUMAN	TMEM59L
TU25150	same_strand	G10898	0	0.0585108	coding	coding	NA	NA	NA
TU25149	same_strand	G10898	-1.03562	0.0585108	coding	coding	NA	NA	NA
TU25148	same_strand	G10898	-0.825208	0.0585108	coding	coding	NA	NA	NA
TU25147	same_strand	G10897	-1.20918	-0.258387	coding	coding	NA	NA	NA
TU25145	same_strand	G10897	-1.22322	-0.261559	coding	coding	NA	NA	NA
TU25146	same_strand	G10897	-1.20932	-0.257406	coding	coding	NA	NA	NA
TU25217	same_strand	G10937	0.33623	0	coding	coding	NA	NA	NA
TU25221	same_strand	G10937	0.0483427	0	coding	coding	NA	NA	NA
TU25219	same_strand	G10937	0.351267	0	coding	coding	NA	NA	NA
TU25220	same_strand	G10937	0.0445295	0	coding	coding	NA	NA	NA
TU25170	same_strand	G10913	-0.0167004	0.16891	coding	coding	684	sp|Q9NSC5|HOME3_HUMAN	HOMER3
TU25413	same_strand	G11010	0.0241676	-0.372971	coding	coding	NA	NA	NA
TU25415	same_strand	G11010	-0.44868	-0.433142	coding	coding	NA	NA	NA
TU25414	same_strand	G11010	-0.622703	-0.482203	coding	coding	NA	NA	NA
TU25416	same_strand	G11010	-0.502327	-0.441641	coding	coding	NA	NA	NA
TU25237	same_strand	G10949	-1.29972	-0.506152	coding	coding	919	sp|Q6NXE6|ARMC6_HUMAN	ARMC6
TU25239	same_strand	G10949	-1.48461	-0.639335	coding	coding	NA	NA	NA
TU25238	same_strand	G10949	-1.34261	-0.509523	coding	coding	NA	NA	NA
TU25160	same_strand	G10904	-0.2675	-0.137709	coding	coding	NA	NA	NA
TU25173	same_strand	G10916	-1.3688	-0.48468	coding	coding	240	sp|Q96FH0|BORC8_HUMAN	BORCS8
TU25157	same_strand	G10903	-0.625486	-0.24586	coding	coding	NA	NA	NA
TU25155	same_strand	G10903	-0.0802667	0.0970354	coding	coding	NA	NA	NA
TU25156	same_strand	G10903	-0.0756584	0.0999476	coding	coding	NA	NA	NA
TU25158	same_strand	G10904	-0.305707	-0.166467	coding	coding	NA	NA	NA
TU25300	same_strand	G10980	0.568773	0.201528	coding	coding	1294	sp|Q8IWZ8|SUGP1_HUMAN	SUGP1
TU25301	same_strand	G10980	-0.677665	-0.37764	coding	coding	NA	NA	NA
TU25272	same_strand	G10965	-0.481071	-0.425386	coding	coding	NA	NA	NA
TU25273	same_strand	G10965	-0.481071	-0.182896	coding	coding	NA	NA	NA
TU25338	same_strand	G10988	-0.403541	0.0148658	coding	coding	NA	NA	NA
TU25341	same_strand	G10988	-0.353647	0.0325152	coding	coding	NA	NA	NA
TU25339	same_strand	G10988	-0.353647	0.0199451	coding	coding	NA	NA	NA
TU25342	same_strand	G10988	-0.541494	0.0220473	coding	coding	NA	NA	NA
TU25340	same_strand	G10988	-0.561644	-0.130436	coding	coding	NA	NA	NA
TU25432	same_strand	G11019	0.0287552	0.217193	coding	coding	NA	NA	NA
TU25398	same_strand	G10996	0.0635124	0.0918166	coding	coding	288	sp|Q9P0J0|NDUAD_HUMAN	NDUFA13
TU25399	same_strand	G10997	-0.0652931	0.124392	coding	coding	473	sp|A6XGL0|YJEN3_HUMAN	YJEFN3
TU25433	same_strand	G11020	-1.19193	-0.084549	coding	coding	690	sp|Q9HBW0|LPAR2_HUMAN	LPAR2
TU25443	same_strand	G11025	-0.301064	0.0947713	coding	coding	NA	NA	NA
TU25444	same_strand	G11025	-0.293451	0.0993409	coding	coding	NA	NA	NA
TU25484	same_strand	G11043	0.0310005	0.411031	coding	coding	NA	NA	NA
TU25503	same_strand	G11052	0.0299344	0.0621321	coding	coding	NA	NA	NA
TU25499	same_strand	G11052	0.0301259	0.0650456	coding	coding	NA	NA	NA
TU25505	same_strand	G11052	0.0301259	0.0649955	coding	coding	NA	NA	NA
TU25189	same_strand	G10927	0	0.0217874	coding	coding	1093	sp|O75373|ZN737_HUMAN	ZNF737
TU25191	same_strand	G10929	0	0.0307895	coding	coding	NA	NA	NA
TU25193	same_strand	G10929	0	0.0342988	coding	coding	NA	NA	NA
TU25195	same_strand	G10929	0	0.0342988	coding	coding	NA	NA	NA
TU25196	same_strand	G10929	0	0.0342988	coding	coding	NA	NA	NA
TU25194	same_strand	G10929	0	0.036221	coding	coding	NA	NA	NA
TU25192	same_strand	G10929	0	0.036221	coding	coding	NA	NA	NA
TU25197	same_strand	G10929	0	0.036221	coding	coding	NA	NA	NA
TU25199	same_strand	G10930	0	0	coding	coding	940	sp|Q6ZN08|ZNF66_HUMAN	ZNF66
TU25200	same_strand	G10931	0.0242192	0.0513549	coding	coding	NA	NA	NA
TU25202	same_strand	G10931	0.0242946	0.0512935	coding	coding	NA	NA	NA
TU25201	same_strand	G10931	0.0242946	0.0512935	coding	coding	NA	NA	NA
TU25206	same_strand	G10934	0	0	coding	coding	NA	NA	NA
TU25212	same_strand	G10935	0.111992	0.0766454	coding	coding	NA	NA	NA
TU25207	same_strand	G10935	0	0.0770063	coding	coding	NA	NA	NA
TU25208	same_strand	G10935	0	0.0770009	coding	coding	NA	NA	NA
TU25216	same_strand	G10936	0	0.0783094	coding	coding	NA	NA	NA
TU25285	same_strand	G10972	0	0.0760998	coding	coding	223	sp|Q8NE65|ZN738_HUMAN	ZNF738
TU25279	same_strand	G10969	0	0.0572373	coding	coding	1063	sp|Q6ZR52|ZN493_HUMAN	ZNF493
TU25280	same_strand	G10970	0	0.0492973	coding	coding	NA	NA	NA
TU25281	same_strand	G10970	0	0.0572257	coding	coding	NA	NA	NA
TU25283	same_strand	G10970	0	0.0565494	coding	coding	NA	NA	NA
TU25282	same_strand	G10970	0	0.0470653	coding	coding	NA	NA	NA
TU25228	same_strand	G10944	0	0.0704736	coding	coding	1078	sp|Q8IYN0|ZN100_HUMAN	ZNF100
TU25233	read_through	G10946	0	0.0628636	coding	coding	NA	NA	NA
TU25276	same_strand	G10968	-1.78782	-0.0996439	coding	coding	NA	NA	NA
TU25293	same_strand	G10976	0.0366482	-0.111568	coding	coding	NA	NA	NA
TU25289	same_strand	G10976	0.0509264	0.224281	coding	coding	NA	NA	NA
TU25291	same_strand	G10976	0.040462	-0.03213	coding	coding	NA	NA	NA
TU25290	same_strand	G10976	0.0463472	0.116367	coding	coding	NA	NA	NA
TU25347	same_strand	G10989	-1.21587	-0.286336	coding	coding	NA	NA	NA
TU25343	same_strand	G10989	-0.952157	-0.218469	coding	coding	NA	NA	NA
TU25348	same_strand	G10989	-1.26405	-0.327975	coding	coding	NA	NA	NA
TU25350	same_strand	G10989	-1.25707	-0.306077	coding	coding	NA	NA	NA
TU25351	same_strand	G10989	-1.68009	-0.391589	coding	coding	NA	NA	NA
TU25297	same_strand	G10979	0.0346599	0.0630283	coding	coding	NA	NA	NA
TU25298	same_strand	G10979	-0.209734	0.0101598	coding	coding	809	sp|P24864|CCNE1_HUMAN	CCNE1
TU25299	same_strand	G10979	-0.0886089	0.0554469	coding	coding	NA	NA	NA
TU25397	same_strand	G10995	-0.450733	0.0383474	coding	coding	NA	NA	NA
TU25404	same_strand	G11001	-1.02801	-0.268073	coding	coding	NA	NA	NA
TU25434	same_strand	G11021	0.0249212	0.0474983	coding	coding	NA	NA	NA
TU25435	same_strand	G11021	0.0249153	0.0687869	coding	coding	NA	NA	NA
TU25436	same_strand	G11021	0.0249595	0.0656764	coding	coding	NA	NA	NA
TU25437	same_strand	G11021	-0.429518	0.0697481	coding	coding	NA	NA	NA
TU25380	same_strand	G10994	-1.06595	-0.146969	coding	coding	NA	NA	NA
TU25393	same_strand	G10994	-1.04716	-0.144406	coding	coding	NA	NA	NA
TU25390	same_strand	G10994	-1.02113	-0.143681	coding	coding	NA	NA	NA
TU25387	same_strand	G10994	-1.09421	-0.146969	coding	coding	NA	NA	NA
TU25389	same_strand	G10994	-1.04245	-0.143681	coding	coding	NA	NA	NA
TU25381	same_strand	G10994	-1.02368	-0.132753	coding	coding	NA	NA	NA
TU25385	same_strand	G10994	-1.11328	-0.146969	coding	coding	NA	NA	NA
TU25384	same_strand	G10994	-1.05877	-0.143681	coding	coding	NA	NA	NA
TU25391	same_strand	G10994	-1.03906	-0.132753	coding	coding	NA	NA	NA
TU25392	same_strand	G10994	-0.973792	-0.1637	coding	coding	NA	NA	NA
TU25379	same_strand	G10994	-1.13478	-0.146969	coding	coding	NA	NA	NA
TU25395	same_strand	G10994	-1.07755	-0.143681	coding	coding	NA	NA	NA
TU25386	same_strand	G10994	-1.05691	-0.132753	coding	coding	NA	NA	NA
TU25378	same_strand	G10994	-1.1282	-0.146969	coding	coding	NA	NA	NA
TU25388	same_strand	G10994	-1.10345	-0.144406	coding	coding	NA	NA	NA
TU25375	same_strand	G10994	-1.06949	-0.143681	coding	coding	NA	NA	NA
TU25374	same_strand	G10994	-1.04835	-0.132753	coding	coding	NA	NA	NA
TU25394	same_strand	G10994	-0.978691	-0.1637	coding	coding	NA	NA	NA
TU25335	same_strand	G10985	0.0601892	-0.638817	coding	coding	1935	sp|Q587J7|TDR12_HUMAN	TDRD12
TU25356	same_strand	G10991	0.056591	-0.173952	coding	coding	NA	NA	NA
TU25358	same_strand	G10991	0.0557523	-0.221264	coding	coding	NA	NA	NA
TU25357	same_strand	G10991	0.0551902	-0.252223	coding	coding	NA	NA	NA
TU25354	read_through	G10991	0.0624681	-0.164761	coding	coding	NA	NA	NA
TU25355	same_strand	G10991	0.054973	-0.177092	coding	coding	NA	NA	NA
TU25359	same_strand	G10991	0.0553453	-0.188895	coding	coding	NA	NA	NA
TU25353	same_strand	G10991	-0.052739	-0.220385	coding	coding	1433	sp|Q96ST8|CEP89_HUMAN	CEP89
TU25425	same_strand	G11015	0	0	coding	coding	NA	NA	NA
TU25427	same_strand	G11015	0	0	coding	coding	NA	NA	NA
TU25422	same_strand	G11015	0	0.104767	coding	coding	NA	NA	NA
TU25426	same_strand	G11015	0	0.120698	coding	coding	NA	NA	NA
TU25428	same_strand	G11015	0	0.129124	coding	coding	NA	NA	NA
TU25424	same_strand	G11015	0	0.104767	coding	coding	NA	NA	NA
TU25478	same_strand	G11038	0.241191	0.609099	coding	coding	1032	sp|Q9NS82|AAA1_HUMAN	SLC7A10
TU25482	same_strand	G11042	0	0.293906	coding	coding	911	sp|P12955|PEPD_HUMAN	PEPD
TU25418	same_strand	G11012	0	0.0330283	coding	coding	NA	NA	NA
TU25419	same_strand	G11012	0	0.101995	coding	coding	NA	NA	NA
TU25439	same_strand	G11022	-0.987518	0.297093	coding	coding	NA	NA	NA
TU25497	same_strand	G11050	-0.0847807	0.141637	coding	coding	NA	NA	NA
TU25758	same_strand	G11173	0.934994	0.551303	coding	coding	2166	sp|O15063|K0355_HUMAN	KIAA0355
TU25748	same_strand	G11172	-0.120072	0.0724507	coding	coding	NA	NA	NA
TU25757	same_strand	G11172	0.0706174	0.132847	coding	coding	NA	NA	NA
TU25756	same_strand	G11172	0.122346	0.143067	coding	coding	NA	NA	NA
TU25755	same_strand	G11172	-0.116492	0.0779827	coding	coding	NA	NA	NA
TU25754	same_strand	G11172	0.106116	0.133445	coding	coding	NA	NA	NA
TU25752	same_strand	G11172	-0.159066	0.0689274	coding	coding	NA	NA	NA
TU25751	same_strand	G11172	-0.157454	0.0740409	coding	coding	NA	NA	NA
TU25750	same_strand	G11172	0.110769	0.13091	coding	coding	NA	NA	NA
TU25753	same_strand	G11172	0.0733062	0.114185	coding	coding	NA	NA	NA
TU25749	same_strand	G11172	0.354629	0.189352	coding	coding	NA	NA	NA
TU25759	same_strand	G11174	-0.244036	0.0499047	coding	coding	720	sp|Q9BRP1|PDD2L_HUMAN	PDCD2L
TU25445	same_strand	G11026	-0.42099	0.572238	coding	coding	562	sp|A6NIX2|WTIP_HUMAN	WTIP
TU25446	same_strand	G11027	0	-0.00697998	coding	coding	NA	NA	NA
TU25447	same_strand	G11027	0	-0.00697998	coding	coding	NA	NA	NA
TU25476	same_strand	G11037	0	0.0252728	coding	coding	NA	NA	NA
TU25460	same_strand	G11032	-0.452351	0.0313266	coding	coding	NA	NA	NA
TU25459	same_strand	G11032	-0.303217	0.0362941	coding	coding	NA	NA	NA
TU25457	same_strand	G11032	-0.307357	0.0350297	coding	coding	NA	NA	NA
TU25507	same_strand	G11053	0.803165	0.294345	coding	coding	NA	NA	NA
TU25509	same_strand	G11053	0.803165	0.301732	coding	coding	NA	NA	NA
TU25511	same_strand	G11053	0.803165	0.148255	coding	coding	NA	NA	NA
TU25510	same_strand	G11053	-0.954285	0.266525	coding	coding	NA	NA	NA
TU25513	read_through	G11055	0	0.112834	coding	coding	NA	NA	NA
TU25515	read_through	G11055	0	0.112834	coding	coding	NA	NA	NA
TU25514	read_through	G11055	0	0.112834	coding	coding	NA	NA	NA
TU25541	same_strand	G11071	-0.590439	0.116968	coding	coding	1081	sp|Q8N135|LGI4_HUMAN	LGI4
TU25542	same_strand	G11071	-0.788922	0.0504124	coding	coding	NA	NA	NA
TU25543	same_strand	G11071	-0.617054	0.109296	coding	coding	NA	NA	NA
TU25666	interleaving_opp_strand	G11133	0	-0.146157	coding	coding	NA	NA	NA
TU25537	same_strand	G11070	0	0.0495305	coding	coding	1131	sp|Q86X29|LSR_HUMAN	LSR
TU25538	same_strand	G11070	0	0.0296232	coding	coding	NA	NA	NA
TU25540	same_strand	G11070	0	0.00169041	coding	coding	NA	NA	NA
TU25539	same_strand	G11070	0	-0.237051	coding	coding	NA	NA	NA
TU25555	same_strand	G11081	0	0.411629	coding	coding	NA	NA	NA
TU25556	same_strand	G11081	0	0.409743	coding	coding	NA	NA	NA
TU25557	same_strand	G11081	0	0.40644	coding	coding	NA	NA	NA
TU25565	same_strand	G11087	0	-0.000333329	coding	coding	NA	NA	NA
TU25609	same_strand	G11114	0.570313	0.407316	coding	coding	NA	NA	NA
TU25534	read_through	G11067	-1.91437	-0.766741	coding	coding	457	sp|Q9BVK8|TM147_HUMAN	TMEM147
TU25738	same_strand	G11164	0.27321	0.406772	coding	coding	NA	NA	NA
TU25623	same_strand	G11117	-0.765837	-0.0520644	coding	coding	NA	NA	NA
TU25488	same_strand	G11045	0	-0.381587	coding	coding	884	sp|O94927|HAUS5_HUMAN	HAUS5
TU25522	same_strand	G11059	0	0.129675	coding	coding	NA	NA	NA
TU25531	same_strand	G11064	0	-0.310028	coding	coding	567	sp|Q9Y2Y4|ZBT32_HUMAN	ZBTB32
TU25569	same_strand	G11090	0	0.755557	coding	coding	4787	sp|Q9UMN6|KMT2B_HUMAN	KMT2B
TU25570	same_strand	G11090	0	0.788634	coding	coding	NA	NA	NA
TU25571	same_strand	G11090	0	0.602241	coding	coding	NA	NA	NA
TU25709	same_strand	G11148	0	-0.202675	coding	coding	NA	NA	NA
TU25710	same_strand	G11148	0	-0.203123	coding	coding	NA	NA	NA
TU25526	same_strand	G11063	0	-0.375708	coding	coding	NA	NA	NA
TU25530	same_strand	G11063	0	-0.376727	coding	coding	NA	NA	NA
TU25529	same_strand	G11063	0	-0.389959	coding	coding	NA	NA	NA
TU25527	same_strand	G11063	0	-0.458355	coding	coding	NA	NA	NA
TU25576	same_strand	G11094	0.0175035	0.424737	coding	coding	NA	NA	NA
TU25580	same_strand	G11094	0.0174032	0.146829	coding	coding	NA	NA	NA
TU25579	same_strand	G11094	0.0174582	0.429773	coding	coding	NA	NA	NA
TU25577	same_strand	G11094	0.0174862	0.412634	coding	coding	2617	sp|O14559|RHG33_HUMAN	ARHGAP33
TU25578	same_strand	G11094	0.0175035	0.405912	coding	coding	NA	NA	NA
TU25552	same_strand	G11079	0.0331494	0.581385	coding	coding	NA	NA	NA
TU25519	same_strand	G11058	0.0322676	0.168389	coding	coding	NA	NA	NA
TU25520	same_strand	G11058	0.0321948	0.132153	coding	coding	607	sp|Q8NI38|IKBD_HUMAN	NFKBID
TU25884	same_strand	G11226	0.202366	0.334782	coding	coding	484	sp|Q3KRA9|ALKB6_HUMAN	ALKBH6
TU25888	same_strand	G11226	-0.114118	0.185667	coding	coding	NA	NA	NA
TU25891	same_strand	G11226	-1.03637	-0.197317	coding	coding	NA	NA	NA
TU25912	read_through	G11234	0.652962	0.467459	coding	coding	1119	sp|Q96DZ5|CLIP3_HUMAN	CLIP3
TU25593	same_strand	G11102	-2.03652	-0.0752176	coding	coding	NA	NA	NA
TU25928	same_strand	G11240	-1.02916	-0.101625	coding	coding	277	sp|P36954|RPB9_HUMAN	POLR2I
TU25729	same_strand	G11158	-0.443042	0.0327386	coding	coding	NA	NA	NA
TU25728	same_strand	G11158	-0.353892	0.0685513	coding	coding	NA	NA	NA
TU25763	same_strand	G11177	-1.54459	-0.282072	coding	coding	NA	NA	NA
TU25764	same_strand	G11177	-0.8087	-0.0479793	coding	coding	NA	NA	NA
TU25954	same_strand	G11249	-0.606842	-0.155805	coding	coding	1093	sp|Q8N9K5|ZN565_HUMAN	ZNF565
TU25955	same_strand	G11249	-0.632063	-0.159006	coding	coding	NA	NA	NA
TU25797	same_strand	G11195	-0.0199191	-0.0470875	coding	coding	NA	NA	NA
TU25798	same_strand	G11195	-0.0200301	-0.047232	coding	coding	NA	NA	NA
TU25967	same_strand	G11256	-0.563499	-0.113497	coding	coding	NA	NA	NA
TU25968	read_through	G11257	-0.436094	0.154773	coding	coding	1118	sp|Q8N141|ZFP82_HUMAN	ZFP82
TU25974	same_strand	G11262	-0.483722	0.0557348	coding	coding	NA	NA	NA
TU25561	same_strand	G11084	-0.831941	0.0302658	coding	coding	1143	sp|Q96SR6|ZN382_HUMAN	ZNF382
TU25607	same_strand	G11113	-1.60521	0.157902	coding	coding	1191	sp|Q8TAF7|ZN461_HUMAN	ZNF461
TU25566	same_strand	G11088	-0.222617	0.0564563	coding	coding	NA	NA	NA
TU25567	same_strand	G11089	-1.50625	0.0714445	coding	coding	NA	NA	NA
TU25568	same_strand	G11089	-1.49686	0.0714445	coding	coding	NA	NA	NA
TU25584	same_strand	G11097	0	0.0882598	coding	coding	1334	sp|Q3ZCX4|ZN568_HUMAN	ZNF568
TU25634	same_strand	G11124	0	0.0709295	coding	coding	NA	NA	NA
TU25629	same_strand	G11122	-0.683257	0.0360308	coding	coding	NA	NA	NA
TU25631	same_strand	G11122	-0.621729	0.0279925	coding	coding	NA	NA	NA
TU25698	read_through	G11142	0	-0.0305319	coding	coding	1616	sp|Q6P3V2|Z585A_HUMAN	ZNF585A
TU25633	same_strand	G11123	0	-8.13016e-05	coding	coding	999	sp|Q8NA42|ZN383_HUMAN	ZNF383
TU25640	same_strand	G11128	0	0.0572303	coding	coding	NA	NA	NA
TU25641	same_strand	G11128	0	0.0654994	coding	coding	NA	NA	NA
TU25726	same_strand	G11157	-1.09642	0.180666	coding	coding	1465	sp|Q5MCW4|ZN569_HUMAN	ZNF569
TU25723	same_strand	G11154	0	0.03336	coding	coding	NA	NA	NA
TU25730	same_strand	G11159	-2.29734	0.0712383	coding	coding	1280	sp|Q7Z3V5|ZN571_HUMAN	ZNF571
TU25720	same_strand	G11152	-1.27502	0.099155	coding	coding	NA	NA	NA
TU25721	same_strand	G11152	-1.58531	0.100913	coding	coding	NA	NA	NA
TU25688	same_strand	G11141	-0.127198	0.099668	coding	coding	NA	NA	NA
TU25696	same_strand	G11141	-0.162715	0.101082	coding	coding	NA	NA	NA
TU25695	same_strand	G11141	-0.137891	0.0958097	coding	coding	NA	NA	NA
TU25680	same_strand	G11141	-0.175613	0.101086	coding	coding	NA	NA	NA
TU25681	same_strand	G11141	-0.175508	0.101128	coding	coding	NA	NA	NA
TU25687	same_strand	G11141	-0.17055	0.0990985	coding	coding	NA	NA	NA
TU25684	same_strand	G11141	-0.170449	0.0991402	coding	coding	NA	NA	NA
TU25686	same_strand	G11141	-0.157667	0.0970843	coding	coding	NA	NA	NA
TU25685	same_strand	G11141	-0.157757	0.0970446	coding	coding	NA	NA	NA
TU25689	same_strand	G11141	-0.148529	0.0954336	coding	coding	NA	NA	NA
TU25692	same_strand	G11141	-0.148612	0.0953952	coding	coding	NA	NA	NA
TU25690	same_strand	G11141	-0.146008	0.0953358	coding	coding	NA	NA	NA
TU25694	same_strand	G11141	-0.146088	0.095298	coding	coding	NA	NA	NA
TU25682	same_strand	G11141	-0.139667	0.0952871	coding	coding	NA	NA	NA
TU25691	same_strand	G11141	-0.139743	0.0952503	coding	coding	NA	NA	NA
TU25683	same_strand	G11141	-0.118576	0.0938771	coding	coding	NA	NA	NA
TU25625	same_strand	G11118	0.0806475	0.117539	coding	coding	NA	NA	NA
TU25624	same_strand	G11118	0.0787252	0.112305	coding	coding	NA	NA	NA
TU25740	same_strand	G11166	-0.625113	0.15899	coding	coding	NA	NA	NA
TU25741	same_strand	G11166	-0.625113	0.158822	coding	coding	NA	NA	NA
TU25766	read_through	G11178	0	0	coding	coding	NA	NA	NA
TU25742	intronic_same_strand	G11167	0	-0.473048	coding	coding	162	sp|A6NKF7|TM88B_HUMAN	TMEM88B
TU25746	same_strand	G11170	0.468797	0.533623	coding	coding	NA	NA	NA
TU25745	same_strand	G11170	0.463475	0.524062	coding	coding	NA	NA	NA
TU25739	same_strand	G11165	-0.641015	-0.546846	coding	coding	503	sp|O43291|SPIT2_HUMAN	SPINT2
TU25761	same_strand	G11176	1.08231	0.449882	coding	coding	NA	NA	NA
TU25762	same_strand	G11176	1.12447	0.456828	coding	coding	NA	NA	NA
TU25735	same_strand	G11163	0	0.107792	coding	coding	NA	NA	NA
TU25736	same_strand	G11163	0	0.108534	coding	coding	NA	NA	NA
TU25743	same_strand	G11168	0	-0.0473645	coding	coding	627	sp|Q17RN3|FA98C_HUMAN	FAM98C
TU25744	same_strand	G11169	0	0.409619	coding	coding	NA	NA	NA
TU25825	same_strand	G11203	0	0.425823	coding	coding	NA	NA	NA
TU25824	same_strand	G11202	0	0.600457	coding	coding	NA	NA	NA
TU25846	same_strand	G11213	0	-0.397896	coding	coding	NA	NA	NA
TU25847	same_strand	G11213	0	0.17804	coding	coding	NA	NA	NA
TU25857	same_strand	G11220	0	0.575859	coding	coding	1832	sp|O43707|ACTN4_HUMAN	ACTN4
TU25859	same_strand	G11220	0	0.571374	coding	coding	NA	NA	NA
TU25861	same_strand	G11222	0	-0.199137	coding	coding	NA	NA	NA
TU25865	same_strand	G11222	0	-0.231066	coding	coding	NA	NA	NA
TU25864	same_strand	G11222	0	-0.331283	coding	coding	NA	NA	NA
TU25863	same_strand	G11222	0	-0.293895	coding	coding	NA	NA	NA
TU25862	same_strand	G11222	0	-0.305527	coding	coding	NA	NA	NA
TU25866	same_strand	G11222	0	-0.185121	coding	coding	NA	NA	NA
TU25869	same_strand	G11223	0	0	coding	coding	NA	NA	NA
TU25872	same_strand	G11223	0	0	coding	coding	NA	NA	NA
TU25871	same_strand	G11223	0	0	coding	coding	NA	NA	NA
TU25870	same_strand	G11223	0	0	coding	coding	NA	NA	NA
TU25868	same_strand	G11223	0	0	coding	coding	NA	NA	NA
TU25795	same_strand	G11193	0	0.0959847	coding	coding	784	sp|Q8IXJ6|SIR2_HUMAN	SIRT2
TU25810	read_through	G11199	0	-0.324538	coding	coding	NA	NA	NA
TU25817	read_through	G11199	0	-0.343561	coding	coding	NA	NA	NA
TU25814	read_through	G11199	0	-0.344921	coding	coding	NA	NA	NA
TU25812	read_through	G11199	0	-0.349762	coding	coding	NA	NA	NA
TU25811	read_through	G11199	0	-0.321022	coding	coding	NA	NA	NA
TU25816	read_through	G11199	0	-0.368352	coding	coding	NA	NA	NA
TU25815	read_through	G11199	0	-0.374998	coding	coding	NA	NA	NA
TU25819	same_strand	G11199	0	-0.358508	coding	coding	NA	NA	NA
TU25813	same_strand	G11199	0	-0.293727	coding	coding	NA	NA	NA
TU25788	opp_strand	G11190	0	-0.497468	coding	coding	NA	NA	NA
TU25789	opp_strand	G11190	0	-0.384519	coding	coding	NA	NA	NA
TU25790	opp_strand	G11190	0	-0.379109	coding	coding	NA	NA	NA
TU25782	read_through	G11186	0	-0.245343	coding	coding	NA	NA	NA
TU25781	read_through	G11186	0	-0.256051	coding	coding	NA	NA	NA
TU25777	same_strand	G11185	0	-0.420874	coding	coding	NA	NA	NA
TU25779	same_strand	G11185	0	-0.453852	coding	coding	NA	NA	NA
TU25780	same_strand	G11185	0	-0.43557	coding	coding	NA	NA	NA
TU25778	same_strand	G11185	0	-0.562335	coding	coding	NA	NA	NA
TU25792	same_strand	G11192	-0.170808	0.196773	coding	coding	NA	NA	NA
TU25793	same_strand	G11192	-0.288918	0.209024	coding	coding	NA	NA	NA
TU25842	same_strand	G11211	1.12491	0.763895	coding	coding	NA	NA	NA
TU25843	same_strand	G11211	1.11655	0.775044	coding	coding	NA	NA	NA
TU25844	same_strand	G11211	1.10231	0.763895	coding	coding	NA	NA	NA
TU25917	same_strand	G11236	0.51134	0.271039	coding	coding	NA	NA	NA
TU25915	same_strand	G11236	0.645039	0.452179	coding	coding	NA	NA	NA
TU25914	read_through	G11236	0.712816	0.546072	coding	coding	NA	NA	NA
TU25916	same_strand	G11236	0.658845	0.538635	coding	coding	NA	NA	NA
TU26001	same_strand	G11271	1.27459	0.534136	coding	coding	NA	NA	NA
TU25999	same_strand	G11271	1.27245	0.531106	coding	coding	NA	NA	NA
TU26009	same_strand	G11274	-0.11335	0.0611182	coding	coding	NA	NA	NA
TU26007	same_strand	G11274	-0.110484	0.0581075	coding	coding	NA	NA	NA
TU26005	same_strand	G11274	-0.110757	0.0575059	coding	coding	NA	NA	NA
TU26010	same_strand	G11274	-0.109149	0.0625501	coding	coding	NA	NA	NA
TU26004	same_strand	G11274	-0.096465	-0.28707	coding	coding	NA	NA	NA
TU26006	same_strand	G11274	-0.125501	-0.363866	coding	coding	NA	NA	NA
TU26011	same_strand	G11274	-0.0875345	0.0630741	coding	coding	NA	NA	NA
TU26008	same_strand	G11274	-0.122177	0.0611688	coding	coding	NA	NA	NA
TU25823	same_strand	G11201	-0.141723	0.0307487	coding	coding	456	sp|Q8N6I1|EID2_HUMAN	EID2
TU25832	same_strand	G11205	0.029054	0.0199953	coding	coding	NA	NA	NA
TU25828	same_strand	G11205	0.029054	0.0196027	coding	coding	NA	NA	NA
TU25947	same_strand	G11243	0.340341	0.91785	coding	coding	NA	NA	NA
TU25945	same_strand	G11243	0.344266	0.963227	coding	coding	NA	NA	NA
TU25948	same_strand	G11243	0.338507	0.938064	coding	coding	NA	NA	NA
TU25946	read_through	G11243	0.255713	0.610968	coding	coding	NA	NA	NA
TU25950	same_strand	G11245	0.0479013	-0.0921389	coding	coding	746	sp|O75443|TECTA_HUMAN	TECTA
TU25900	same_strand	G11230	0.0986493	0.323501	coding	coding	NA	NA	NA
TU25901	same_strand	G11230	0.0924457	0.203792	coding	coding	NA	NA	NA
TU25899	same_strand	G11230	0.0903169	0.227084	coding	coding	NA	NA	NA
TU25897	same_strand	G11230	0.0892743	0.242768	coding	coding	NA	NA	NA
TU25849	same_strand	G11215	-1.10309	0.0722769	coding	coding	1676	sp|Q86UE3|ZN546_HUMAN	ZNF546
TU25852	same_strand	G11218	0	-0.0911365	coding	coding	NA	NA	NA
TU25854	same_strand	G11218	0	-0.0883512	coding	coding	NA	NA	NA
TU25880	same_strand	G11225	-0.112972	0.021649	coding	coding	NA	NA	NA
TU25879	same_strand	G11225	-0.112972	0.0233817	coding	coding	NA	NA	NA
TU25876	same_strand	G11225	-0.112972	0.0238762	coding	coding	NA	NA	NA
TU25886	same_strand	G11225	-0.119247	0.0192468	coding	coding	NA	NA	NA
TU25883	same_strand	G11225	-0.121866	0.00464732	coding	coding	NA	NA	NA
TU25881	same_strand	G11225	-0.112972	0.0235324	coding	coding	NA	NA	NA
TU25889	same_strand	G11225	-0.119247	0.0188249	coding	coding	NA	NA	NA
TU25882	same_strand	G11225	-0.112972	0.0234008	coding	coding	NA	NA	NA
TU25878	same_strand	G11225	-0.112972	0.0224323	coding	coding	NA	NA	NA
TU25874	same_strand	G11225	-0.112972	0.0203509	coding	coding	NA	NA	NA
TU25892	same_strand	G11225	-0.0821884	0.0314463	coding	coding	NA	NA	NA
TU25885	same_strand	G11225	-0.119247	0.0147345	coding	coding	NA	NA	NA
TU25887	same_strand	G11225	-0.121866	-0.00273321	coding	coding	NA	NA	NA
TU25877	same_strand	G11225	-0.112972	0.0204822	coding	coding	NA	NA	NA
TU25875	same_strand	G11225	-0.112972	0.0205404	coding	coding	NA	NA	NA
[truncated: 25,794 more rows]
