# Supplementary material for: Transcriptomic and open chromatin atlas of high-resolution anatomical regions in the rhesus macaque brain
Source: Nat Commun. 2020 Jan 24;11:474. doi: 10.1038/s41467-020-14368-z (PMC6981234; doi:10.1038/s41467-020-14368-z)
Supplement: Supplementary file 12 — Dataset 9 [file 41467_2020_14368_MOESM12_ESM.xlsx]

## Sheet: Sheet1
Supplementary Data 9. The information of LncRNAs
Transcript ID	Locate	Predicted name	CPC2 potential	CPAT potential
TU10024	macaque_Mmul8|chr11|111851578-111859064	RP11-544M22.1	noncoding	noncoding
TU10106	macaque_Mmul8|chr11|112009458-112015197	RP11-573I11.2	noncoding	noncoding
TU10113	macaque_Mmul8|chr11|116348869-116355268	RP11-855A2.1	noncoding	noncoding
TU10161	macaque_Mmul8|chr11|118545300-118554876	RP11-131L12.3	noncoding	noncoding
TU10223	macaque_Mmul8|chr11|120665225-120668228	NA	noncoding	coding
TU10243	macaque_Mmul8|chr11|120880824-120893170	RP11-728G15.1	noncoding	coding
TU10244	macaque_Mmul8|chr11|120880131-120892337	RP11-728G15.1	noncoding	noncoding
TU10245	macaque_Mmul8|chr11|120880131-120892632	RP11-728G15.1	noncoding	coding
TU10246	macaque_Mmul8|chr11|120880824-120892337	RP11-728G15.1	noncoding	noncoding
TU10247	macaque_Mmul8|chr11|120880131-120893170	RP11-728G15.1	noncoding	coding
TU10248	macaque_Mmul8|chr11|120880131-120892337	RP11-728G15.1	noncoding	noncoding
TU10249	macaque_Mmul8|chr11|120880824-120892337	RP11-728G15.1	noncoding	noncoding
TU10250	macaque_Mmul8|chr11|120880131-120892632	RP11-728G15.1	noncoding	coding
TU10351	macaque_Mmul8|chr11|123287036-123297138	HELLPAR	noncoding	noncoding
TU1042	macaque_Mmul8|chr1|27452039-27455369	SNHG3	noncoding	noncoding
TU1043	macaque_Mmul8|chr1|27452039-27455369	SNHG3	noncoding	noncoding
TU10431	macaque_Mmul8|chr11|126954659-126977968	RP11-173C20.1	noncoding	noncoding
TU10432	macaque_Mmul8|chr11|127367701-127414082	NA	coding	noncoding
TU10449	macaque_Mmul8|chr11|129047644-129049135	RP11-350A18.1	noncoding	noncoding
TU10462	macaque_Mmul8|chr11|128122557-128157450	RP11-749H20.6	noncoding	noncoding
TU10463	macaque_Mmul8|chr11|128122557-128158361	RP11-749H20.6	noncoding	noncoding
TU10464	macaque_Mmul8|chr11|128122557-128157450	RP11-749H20.6	noncoding	noncoding
TU10465	macaque_Mmul8|chr11|128122557-128160583	RP11-749H20.6	noncoding	noncoding
TU10466	macaque_Mmul8|chr11|128122557-128160520	RP11-749H20.6	noncoding	noncoding
TU10467	macaque_Mmul8|chr11|128122557-128194043	RP11-749H20.6	noncoding	noncoding
TU10468	macaque_Mmul8|chr11|128122557-128194215	RP11-749H20.6	noncoding	noncoding
TU10469	macaque_Mmul8|chr11|128122557-128160804	RP11-749H20.6	noncoding	noncoding
TU10470	macaque_Mmul8|chr11|128122557-128160520	RP11-749H20.6	noncoding	noncoding
TU10471	macaque_Mmul8|chr11|128122557-128157450	RP11-749H20.6	noncoding	noncoding
TU10472	macaque_Mmul8|chr11|128122557-128157450	RP11-749H20.6	noncoding	noncoding
TU10473	macaque_Mmul8|chr11|128122557-128194043	RP11-749H20.6	noncoding	noncoding
TU10480	macaque_Mmul8|chr11|123288309-123297140	HELLPAR	noncoding	noncoding
TU10489	macaque_Mmul8|chr11|131576070-131605852	NONHSAT165242.1	noncoding	coding
TU1049	macaque_Mmul8|chr1|27838370-27844869	RP1-212P9.3	noncoding	noncoding
TU10491	macaque_Mmul8|chr11|131704183-131722232	RP11-495K9.9	noncoding	noncoding
TU10492	macaque_Mmul8|chr11|131704183-131732326	RP13-507P19.1	noncoding	noncoding
TU10493	macaque_Mmul8|chr11|131713146-131722232	RP11-521J24.1	noncoding	noncoding
TU10497	macaque_Mmul8|chr11|131704183-131722232	RP11-495K9.9	noncoding	noncoding
TU105	macaque_Mmul8|chr1|1604557-1608263	lnc-HES5-3:4	noncoding	coding
TU10509	macaque_Mmul8|chr11|131950432-131953863	NA	noncoding	noncoding
TU10510	macaque_Mmul8|chr11|131950428-131954045	TCL6	noncoding	noncoding
TU10511	macaque_Mmul8|chr11|131950428-131954045	TCL6	noncoding	noncoding
TU10540	macaque_Mmul8|chr11|132884951-132889033	HELLPAR	noncoding	coding
TU10556	macaque_Mmul8|chr11|132437321-132443204	RP11-463O12.5	noncoding	noncoding
TU10596	macaque_Mmul8|chr11|133216021-133221281	RP11-636O21.2	noncoding	noncoding
TU106	macaque_Mmul8|chr1|1603796-1608263	lnc-HES5-3:4	noncoding	coding
TU10613	macaque_Mmul8|chr12|398279-402104	TMEM72-AS1:7	noncoding	coding
TU10617	macaque_Mmul8|chr12|329080-333037	RP11-867G23.3	noncoding	noncoding
TU10620	macaque_Mmul8|chr12|295205-298061	RP11-320G24.1	noncoding	noncoding
TU10621	macaque_Mmul8|chr12|295205-298061	RP11-320G24.1	noncoding	noncoding
TU10622	macaque_Mmul8|chr12|399414-426686	RP11-400N9.1	noncoding	noncoding
TU10624	macaque_Mmul8|chr12|402308-426686	ZBED3-AS1	noncoding	noncoding
TU10630	macaque_Mmul8|chr12|2423340-2427222	RP11-494O16.4	noncoding	noncoding
TU10646	macaque_Mmul8|chr12|45654-48548	CTA-228A9.4	noncoding	noncoding
TU10654	macaque_Mmul8|chr11|132637568-132639876	NA	noncoding	noncoding
TU10655	macaque_Mmul8|chr11|132637196-132639876	RP11-252M21.4	noncoding	noncoding
TU10656	macaque_Mmul8|chr11|132637053-132639876	RP11-153A23.6	noncoding	noncoding
TU10672	macaque_Mmul8|chr11|132290406-132304416	RP11-463O12.5	noncoding	coding
TU10695	macaque_Mmul8|chr12|8529969-8626147	lnc-TSN-15:1	noncoding	noncoding
TU10728	macaque_Mmul8|chr12|10807029-10812547	CTD-2022B6.1	noncoding	noncoding
TU10832	macaque_Mmul8|chr11|133629567-133636115	HELLPAR	noncoding	coding
TU10873	macaque_Mmul8|chr12|26387793-26389463	NA	noncoding	coding
TU10887	macaque_Mmul8|chr12|20216012-20221792	NA	noncoding	noncoding
TU10892	macaque_Mmul8|chr12|32939451-32950186	CTD-3025N20.2	noncoding	noncoding
TU10917	macaque_Mmul8|chr12|3496720-3497491	NONHSAT241002.1	noncoding	coding
TU10950	macaque_Mmul8|chr12|35445456-35452882	NA	noncoding	noncoding
TU10991	macaque_Mmul8|chr12|42348070-42357475	lnc-KCNJ3-7:10	noncoding	noncoding
TU10993	macaque_Mmul8|chr12|42249712-42285379	RP11-70L8.5	noncoding	noncoding
TU10994	macaque_Mmul8|chr12|42959628-42964591	RP11-18I14.10	noncoding	noncoding
TU10996	macaque_Mmul8|chr12|42960906-42964573	RP3-468B3.2	noncoding	noncoding
TU10997	macaque_Mmul8|chr12|42960906-42964573	RP3-468B3.2	noncoding	noncoding
TU11028	macaque_Mmul8|chr12|45479061-45487146	LLNLR-304A6.1	coding	noncoding
TU11040	macaque_Mmul8|chr12|44638806-44669335	RP3-412A9.17	noncoding	noncoding
TU11104	macaque_Mmul8|chr12|44666851-44673818	RP11-1152H14.1	noncoding	noncoding
TU11105	macaque_Mmul8|chr12|44666851-44673818	RP11-1152H14.1	noncoding	noncoding
TU11106	macaque_Mmul8|chr12|44666851-44673818	RP11-1152H14.1	noncoding	noncoding
TU11154	macaque_Mmul8|chr12|53582891-53589425	NONHSAT204676.1	noncoding	noncoding
TU11155	macaque_Mmul8|chr12|53582891-53661644	NA	noncoding	noncoding
TU11156	macaque_Mmul8|chr12|53582891-53661644	NA	noncoding	noncoding
TU11252	macaque_Mmul8|chr12|63196191-63211732	HAGLR	noncoding	noncoding
TU11253	macaque_Mmul8|chr12|63186418-63211732	HAGLR	noncoding	noncoding
TU11263	macaque_Mmul8|chr12|63372021-63382913	RP11-463O12.5	noncoding	noncoding
TU11264	macaque_Mmul8|chr12|63646855-63655522	AC017048.3	noncoding	coding
TU1131	macaque_Mmul8|chr1|31409066-31412340	lnc-TSSK3-1:1	noncoding	noncoding
TU11430	macaque_Mmul8|chr12|66924039-66939526	NA	noncoding	noncoding
TU11472	macaque_Mmul8|chr12|68737794-68742812	AC013733.3	noncoding	noncoding
TU11508	macaque_Mmul8|chr12|71309393-71401490	KB-1552D7.2	noncoding	noncoding
TU11525	macaque_Mmul8|chr12|71309331-71401492	RP4-562J12.2	noncoding	noncoding
TU11526	macaque_Mmul8|chr12|71319876-71401492	NA	noncoding	noncoding
TU11528	macaque_Mmul8|chr12|71309416-71401492	CTC-204F22.1	noncoding	noncoding
TU11542	macaque_Mmul8|chr12|69829633-69832274	CTD-2619J13.19	noncoding	noncoding
TU11592	macaque_Mmul8|chr12|81009473-81042896	RP11-335E6.2	noncoding	noncoding
TU11615	macaque_Mmul8|chr12|82099057-82109058	NA	noncoding	noncoding
TU11702	macaque_Mmul8|chr12|84976690-84980295	CTC-277H1.6	noncoding	noncoding
TU11713	macaque_Mmul8|chr12|84531978-84539333	RP11-563N4.1	noncoding	noncoding
TU11721	macaque_Mmul8|chr12|83832386-83834613	RP11-463O12.5	noncoding	noncoding
TU11733	macaque_Mmul8|chr12|82311537-82333598	LINC-PINT	noncoding	noncoding
TU11734	macaque_Mmul8|chr12|82311537-82328436	LINC-PINT	noncoding	noncoding
TU11979	macaque_Mmul8|chr12|104197913-104198385	NA	noncoding	noncoding
TU11997	macaque_Mmul8|chr12|105871623-105899976	AP000432.3	noncoding	noncoding
TU11998	macaque_Mmul8|chr12|105871623-105899976	CTD-2619J13.19	noncoding	noncoding
TU11999	macaque_Mmul8|chr12|105988725-105992268	NONHSAT183657.1	noncoding	noncoding
TU12009	macaque_Mmul8|chr12|106480170-106517663	AC068282.3	noncoding	noncoding
TU12010	macaque_Mmul8|chr12|106480170-106517663	AC068282.3	noncoding	noncoding
TU12016	macaque_Mmul8|chr12|104564529-104570662	RP11-384O8.1	noncoding	coding
TU12114	macaque_Mmul8|chr12|113472383-113486996	RP11-223I10.1	noncoding	noncoding
TU12134	macaque_Mmul8|chr12|115406699-115407796	NA	noncoding	noncoding
TU12169	macaque_Mmul8|chr12|114931225-114939106	RP11-756H20.1	noncoding	noncoding
TU12180	macaque_Mmul8|chr12|116964279-116975404	RP11-463O12.5	noncoding	noncoding
TU12181	macaque_Mmul8|chr12|116964279-116975404	RP11-463O12.5	noncoding	noncoding
TU12182	macaque_Mmul8|chr12|116964279-116975687	CTD-3113P16.11	noncoding	noncoding
TU12238	macaque_Mmul8|chr12|120661227-120672763	LLNLR-263F3.1	noncoding	coding
TU12259	macaque_Mmul8|chr12|122610359-122616773	AP000689.8	noncoding	noncoding
TU12281	macaque_Mmul8|chr12|123159826-123163046	LINC02158:13	noncoding	noncoding
TU1230	macaque_Mmul8|chr1|34281046-34287187	CTA-212A2.3	noncoding	noncoding
TU12338	macaque_Mmul8|chr12|124998962-125003484	NA	noncoding	noncoding
TU12346	macaque_Mmul8|chr12|125029156-125036809	NA	noncoding	coding
TU12347	macaque_Mmul8|chr12|125029156-125046412	NA	noncoding	coding
TU12348	macaque_Mmul8|chr12|125105812-125111151	NA	noncoding	noncoding
TU12350	macaque_Mmul8|chr12|124998599-125060903	NA	noncoding	noncoding
TU12351	macaque_Mmul8|chr12|124998599-125060903	NA	noncoding	noncoding
TU12352	macaque_Mmul8|chr12|124998599-125003484	NA	noncoding	noncoding
TU12353	macaque_Mmul8|chr12|125126220-125129895	NA	noncoding	noncoding
TU12367	macaque_Mmul8|chr12|125135967-125144329	RP11-527H14.2	noncoding	noncoding
TU12370	macaque_Mmul8|chr12|125140538-125146357	RP11-1069G10.1	noncoding	coding
TU12371	macaque_Mmul8|chr12|125140967-125146357	RP11-1069G10.1	noncoding	coding
TU12373	macaque_Mmul8|chr12|125141258-125146357	RP11-1069G10.1	noncoding	coding
TU12391	macaque_Mmul8|chr13|659358-668417	LINC01232	noncoding	noncoding
TU12397	macaque_Mmul8|chr13|654318-666680	AC092159.2	noncoding	noncoding
TU12405	macaque_Mmul8|chr13|2782517-2796874	NONHSAT186592.1	coding	noncoding
TU12406	macaque_Mmul8|chr13|2789656-2796874	NONHSAT186592.1	noncoding	noncoding
TU12413	macaque_Mmul8|chr13|264135-272912	RP11-182N22.9	noncoding	noncoding
TU12425	macaque_Mmul8|chr13|3819518-3824919	RP11-571E6.3	noncoding	noncoding
TU12439	macaque_Mmul8|chr13|5876157-5922487	AC073479.1	noncoding	noncoding
TU12441	macaque_Mmul8|chr13|5876204-5951722	HELLPAR	noncoding	noncoding
TU12443	macaque_Mmul8|chr13|5876157-5922722	AC073479.1	noncoding	noncoding
TU12444	macaque_Mmul8|chr13|5876157-5922487	AC073479.1	noncoding	noncoding
TU12445	macaque_Mmul8|chr13|5876204-5922722	AC073479.1	noncoding	noncoding
TU12447	macaque_Mmul8|chr13|5876204-5970279	RP5-1021I20.5	noncoding	noncoding
TU1245	macaque_Mmul8|chr1|31947932-31956210	lnc-FNDC5-1:2	coding	noncoding
TU12450	macaque_Mmul8|chr13|5876204-5951722	HELLPAR	noncoding	noncoding
TU12452	macaque_Mmul8|chr13|5875890-5922487	AC073479.1	noncoding	noncoding
TU12456	macaque_Mmul8|chr13|5876157-5951722	AC073479.1	noncoding	noncoding
TU12457	macaque_Mmul8|chr13|5875890-5922722	AC073479.1	noncoding	noncoding
TU12469	macaque_Mmul8|chr13|7205765-7220355	RP11-323P17.1	noncoding	noncoding
TU12470	macaque_Mmul8|chr13|7298248-7315454	lnc-RNF144A-6:1	noncoding	noncoding
TU12484	macaque_Mmul8|chr12|124384195-124393860	PCAT14	noncoding	noncoding
TU12586	macaque_Mmul8|chr13|13164612-13172621	NA	noncoding	coding
TU12588	macaque_Mmul8|chr13|13172100-13174331	NA	noncoding	noncoding
TU12625	macaque_Mmul8|chr13|19931190-19935507	HELLPAR	noncoding	noncoding
TU12641	macaque_Mmul8|chr13|22780762-22824234	NONHSAT181428.1	noncoding	noncoding
TU12698	macaque_Mmul8|chr13|24318325-24333379	KCNQ1OT1	noncoding	noncoding
TU12868	macaque_Mmul8|chr13|30557515-30562724	NONHSAT186780.1	noncoding	noncoding
TU1291	macaque_Mmul8|chr1|35247373-35262249	RP11-463O12.5	noncoding	noncoding
TU12982	macaque_Mmul8|chr13|41078542-41114984	lnc-TMEM178A-6:5	noncoding	noncoding
TU12983	macaque_Mmul8|chr13|41108085-41115219	RP11-718D19.2	noncoding	noncoding
TU12984	macaque_Mmul8|chr13|41078678-41115063	MIR193BHG	noncoding	noncoding
TU12985	macaque_Mmul8|chr13|41078875-41115219	RP11-718D19.2	noncoding	noncoding
TU12986	macaque_Mmul8|chr13|41108085-41114754	RP11-661P17.1	noncoding	noncoding
TU12987	macaque_Mmul8|chr13|41078153-41114754	lnc-TMEM178A-6:5	noncoding	noncoding
TU12988	macaque_Mmul8|chr13|41108085-41114984	RP11-661P17.1	noncoding	noncoding
TU12989	macaque_Mmul8|chr13|41078875-41114754	lnc-TMEM178A-6:5	noncoding	noncoding
TU12991	macaque_Mmul8|chr13|41674005-41676103	NA	noncoding	noncoding
TU1300	macaque_Mmul8|chr1|35252681-35258347	RP11-400N9.1	noncoding	noncoding
TU13062	macaque_Mmul8|chr13|44794393-44798699	RP11-231C14.7	noncoding	noncoding
TU13067	macaque_Mmul8|chr13|37113396-37121563	CTD-2510L9.1	noncoding	noncoding
TU13093	macaque_Mmul8|chr13|45666841-45684535	RP11-89K21.1	noncoding	noncoding
TU13094	macaque_Mmul8|chr13|45666841-45684535	RP11-89K21.1	noncoding	noncoding
TU13095	macaque_Mmul8|chr13|45666841-45684535	RP11-89K21.1	noncoding	noncoding
TU13096	macaque_Mmul8|chr13|45666841-45684535	RP11-89K21.1	noncoding	noncoding
TU13103	macaque_Mmul8|chr13|45899765-45943545	AC009236.2	coding	noncoding
TU13104	macaque_Mmul8|chr13|45924163-45943545	KCNQ1OT1	noncoding	noncoding
TU13105	macaque_Mmul8|chr13|45899765-45943545	AC009236.2	coding	noncoding
TU13106	macaque_Mmul8|chr13|45913198-45943545	KCNQ1OT1	coding	noncoding
TU13129	macaque_Mmul8|chr13|32812068-32815123	RP11-463O12.5	noncoding	noncoding
TU13130	macaque_Mmul8|chr13|32812068-32815123	CTD-2270L9.2	noncoding	noncoding
TU13142	macaque_Mmul8|chr13|47579099-47594977	AC016722.2	noncoding	noncoding
TU13143	macaque_Mmul8|chr13|47575635-47594977	AC016722.2	noncoding	noncoding
TU13144	macaque_Mmul8|chr13|47591147-47594977	AC016722.2	noncoding	noncoding
TU13170	macaque_Mmul8|chr13|44596771-44600195	AC022819.3	noncoding	noncoding
TU13172	macaque_Mmul8|chr13|44598727-44600195	RP5-1014D13.2	noncoding	noncoding
TU13174	macaque_Mmul8|chr13|44598727-44600195	RP5-1014D13.2	noncoding	noncoding
TU13192	macaque_Mmul8|chr13|49119938-49126510	RP11-488C13.5	noncoding	noncoding
TU13203	macaque_Mmul8|chr13|53146464-53147411	NA	noncoding	noncoding
TU13205	macaque_Mmul8|chr13|54879382-54889140	RP11-586L23.1	noncoding	noncoding
TU13244	macaque_Mmul8|chr13|44755051-44764425	RP11-405M12.2	noncoding	noncoding
TU13279	macaque_Mmul8|chr13|58165916-58308187	RP5-1092A3.4	noncoding	noncoding
TU133	macaque_Mmul8|chr1|3167656-3177422	RP11-718D19.2	noncoding	noncoding
TU13309	macaque_Mmul8|chr13|62643457-62648123	RP11-481J2.2	noncoding	noncoding
TU13310	macaque_Mmul8|chr13|62643457-62648211	RP11-481J2.2	noncoding	noncoding
TU13311	macaque_Mmul8|chr13|62643457-62648454	RP11-481J2.2	noncoding	noncoding
TU134	macaque_Mmul8|chr1|3167656-3177422	RP11-718D19.2	noncoding	noncoding
TU135	macaque_Mmul8|chr1|3167560-3177422	RP11-718D19.2	noncoding	noncoding
TU13537	macaque_Mmul8|chr13|71123241-71130857	CTD-2013N17.7	noncoding	noncoding
TU13555	macaque_Mmul8|chr13|62311012-62320815	RP11-84A19.2	noncoding	noncoding
TU13556	macaque_Mmul8|chr13|62284266-62320815	RP11-84A19.2	noncoding	noncoding
TU13558	macaque_Mmul8|chr13|70351628-70360860	RP1-122K4.3	noncoding	noncoding
TU13587	macaque_Mmul8|chr13|61867614-61870582	AC008079.10	noncoding	noncoding
TU13588	macaque_Mmul8|chr13|61867614-61870582	AC008079.10	noncoding	noncoding
TU13589	macaque_Mmul8|chr13|61867479-61870582	AC008079.10	noncoding	noncoding
TU13590	macaque_Mmul8|chr13|61867614-61870809	AC008079.10	noncoding	noncoding
TU13591	macaque_Mmul8|chr13|61867524-61870809	RP11-463O12.5	noncoding	noncoding
TU13592	macaque_Mmul8|chr13|61862519-61870582	RP11-753C18.12	noncoding	noncoding
TU13593	macaque_Mmul8|chr13|61862519-61870582	RP11-753C18.12	noncoding	noncoding
TU136	macaque_Mmul8|chr1|3251965-3268363	RP11-423C15.3	coding	noncoding
TU13655	macaque_Mmul8|chr13|74729744-74738312	RP11-463O12.5	coding	noncoding
TU13656	macaque_Mmul8|chr13|74763273-74772041	RP11-47I22.3	noncoding	noncoding
TU13672	macaque_Mmul8|chr13|74765395-74778001	RP11-434P11.2	noncoding	noncoding
TU13685	macaque_Mmul8|chr13|75937250-75938080	NA	noncoding	coding
TU137	macaque_Mmul8|chr1|3276962-3280493	lnc-DFFB-4:1	noncoding	noncoding
TU13733	macaque_Mmul8|chr13|74827247-74828507	lnc-DUSP11-5:5	noncoding	coding
TU13734	macaque_Mmul8|chr13|74822560-74828507	lnc-DUSP11-5:5	noncoding	coding
TU13739	macaque_Mmul8|chr13|79916665-79920206	NA	noncoding	noncoding
TU13741	macaque_Mmul8|chr13|80560647-80565086	AC011754.1	noncoding	noncoding
TU13781	macaque_Mmul8|chr13|86019300-86024213	AC106874.1	noncoding	coding
TU13796	macaque_Mmul8|chr13|62303611-62320807	RP11-84A19.2	noncoding	noncoding
TU13797	macaque_Mmul8|chr13|62298527-62320807	RP11-84A19.2	noncoding	noncoding
TU13798	macaque_Mmul8|chr13|62282137-62320807	RP11-84A19.2	noncoding	noncoding
TU13807	macaque_Mmul8|chr13|86636474-86637528	NONHSAT182102.1	noncoding	noncoding
TU13808	macaque_Mmul8|chr13|86637244-86637527	NONHSAT071961.2	noncoding	noncoding
TU13868	macaque_Mmul8|chr13|86700914-86708939	RP11-455J20.2	noncoding	coding
TU13869	macaque_Mmul8|chr13|86650287-86697562	RP11-429G19.2	noncoding	noncoding
TU13906	macaque_Mmul8|chr13|91471235-91475491	RP11-521C20.4	noncoding	noncoding
TU13907	macaque_Mmul8|chr13|91458722-91475491	RP11-521C20.4	noncoding	noncoding
TU13959	macaque_Mmul8|chr13|92575692-92576826	NA	noncoding	coding
TU13973	macaque_Mmul8|chr13|92039277-92042024	RP11-521C20.4	noncoding	coding
TU1398	macaque_Mmul8|chr1|39824392-39834013	LINC00476	noncoding	noncoding
TU14007	macaque_Mmul8|chr13|92754414-92755820	lnc-GGACT-2:1	noncoding	coding
TU14035	macaque_Mmul8|chr13|95516296-95519155	AC104782.3	noncoding	noncoding
TU14036	macaque_Mmul8|chr13|95517297-95519155	AC104782.3	noncoding	coding
TU14037	macaque_Mmul8|chr13|95516168-95519155	AC104782.3	noncoding	noncoding
TU14038	macaque_Mmul8|chr13|95504845-95519155	AC104782.3	noncoding	noncoding
TU14039	macaque_Mmul8|chr13|95516296-95519374	AC104782.3	noncoding	noncoding
TU14040	macaque_Mmul8|chr13|95516168-95519374	AC104782.3	noncoding	noncoding
TU14041	macaque_Mmul8|chr13|95516100-95519286	AC104782.3	noncoding	noncoding
TU14042	macaque_Mmul8|chr13|95516168-95519286	AC104782.3	noncoding	noncoding
TU14043	macaque_Mmul8|chr13|95517297-95519374	AC104782.3	noncoding	coding
TU14044	macaque_Mmul8|chr13|95516273-95519155	AC104782.3	noncoding	noncoding
TU14045	macaque_Mmul8|chr13|95516100-95519155	AC104782.3	noncoding	noncoding
TU14046	macaque_Mmul8|chr13|95516296-95519286	AC104782.3	noncoding	noncoding
TU14070	macaque_Mmul8|chr13|96057489-96075265	RP11-169E6.1	noncoding	noncoding
TU1415	macaque_Mmul8|chr1|39981747-39993708	RP4-739H11.4	noncoding	noncoding
TU14157	macaque_Mmul8|chr13|99832563-99888336	AC068535.4	noncoding	noncoding
TU14158	macaque_Mmul8|chr13|99799432-99888336	AC068535.4	noncoding	noncoding
TU14159	macaque_Mmul8|chr13|99832563-99888336	AC068535.4	noncoding	noncoding
TU14160	macaque_Mmul8|chr13|99832563-99888336	AC068535.4	noncoding	noncoding
TU14161	macaque_Mmul8|chr13|99832563-99888336	AC068535.4	noncoding	noncoding
TU14162	macaque_Mmul8|chr13|99881376-99889830	AC068535.4	coding	noncoding
TU14168	macaque_Mmul8|chr13|96154996-96160227	HEXDC-IT1	noncoding	coding
TU14200	macaque_Mmul8|chr13|102234381-102237999	RP11-57C13.3	noncoding	noncoding
TU14204	macaque_Mmul8|chr13|103317464-103321964	NA	noncoding	coding
TU14206	macaque_Mmul8|chr13|103336645-103352300	lnc-PFKP-23:1	noncoding	noncoding
TU14207	macaque_Mmul8|chr13|103349958-103352300	NA	noncoding	noncoding
TU14208	macaque_Mmul8|chr13|103349681-103352300	NA	noncoding	noncoding
TU14210	macaque_Mmul8|chr13|103564701-103612083	NA	noncoding	noncoding
TU14211	macaque_Mmul8|chr13|103564701-103604703	NA	noncoding	noncoding
TU1426	macaque_Mmul8|chr1|41352904-41377514	RP11-795F19.1	noncoding	noncoding
TU14260	macaque_Mmul8|chr13|105365823-105382746	C9orf147	noncoding	coding
TU14261	macaque_Mmul8|chr13|105365823-105383383	CTD-2325M2.1	noncoding	coding
TU14262	macaque_Mmul8|chr13|105365823-105377518	C9orf147	noncoding	noncoding
TU14275	macaque_Mmul8|chr13|100112942-100119786	RP11-96K19.4	noncoding	noncoding
TU14277	macaque_Mmul8|chr13|100210452-100298348	AC018730.1	noncoding	noncoding
TU14278	macaque_Mmul8|chr13|100210452-100296511	AC018730.1	noncoding	noncoding
TU14279	macaque_Mmul8|chr13|100210452-100298348	AC018730.1	noncoding	noncoding
TU14280	macaque_Mmul8|chr13|100059693-100083231	XXbac-BPG170G13.33	noncoding	coding
TU14281	macaque_Mmul8|chr13|100059693-100083510	XXbac-BPG170G13.33	noncoding	coding
TU14293	macaque_Mmul8|chr13|106544743-106609732	CYTOR	noncoding	noncoding
TU1436	macaque_Mmul8|chr1|41673425-41686129	RP11-114H21.2	noncoding	noncoding
TU14379	macaque_Mmul8|chr13|107500799-107518861	RP11-463O12.5	noncoding	noncoding
TU14543	macaque_Mmul8|chr14|6390936-6396465	RP11-433C9.2	noncoding	noncoding
TU14586	macaque_Mmul8|chr14|6872028-6874223	RP11-4L24.3	noncoding	coding
TU14587	macaque_Mmul8|chr14|6872028-6874223	RP11-4L24.3	noncoding	coding
TU14632	macaque_Mmul8|chr14|1441024-1441310	RP13-25N22.1	noncoding	coding
TU14686	macaque_Mmul8|chr14|8375182-8381511	NONHSAT159261.1	noncoding	coding
TU14694	macaque_Mmul8|chr14|7054463-7061937	RP11-565F19.2	noncoding	noncoding
TU1472	macaque_Mmul8|chr1|42374062-42398488	EMX2OS	noncoding	noncoding
TU14724	macaque_Mmul8|chr14|8442251-8444713	MIR193BHG	noncoding	noncoding
TU14727	macaque_Mmul8|chr14|8432796-8435357	RP11-378A13.1	noncoding	noncoding
TU14728	macaque_Mmul8|chr14|8432796-8435983	RP11-378A13.1	noncoding	noncoding
TU14730	macaque_Mmul8|chr14|8432796-8436080	RP11-378A13.1	noncoding	noncoding
TU14736	macaque_Mmul8|chr14|8432796-8437656	RP3-400N23.9	noncoding	noncoding
TU14739	macaque_Mmul8|chr14|8431739-8435983	RP11-463O12.5	noncoding	noncoding
TU14782	macaque_Mmul8|chr14|8900701-8995301	NEAT1	noncoding	noncoding
TU14783	macaque_Mmul8|chr14|8915707-8938352	MALAT1	noncoding	noncoding
TU14785	macaque_Mmul8|chr14|8973563-8976661	NEAT1	noncoding	noncoding
TU14797	macaque_Mmul8|chr14|9073308-9077514	AC007326.11	noncoding	noncoding
TU1480	macaque_Mmul8|chr1|39986868-39993772	RP4-739H11.4	noncoding	noncoding
TU1481	macaque_Mmul8|chr1|39990158-39993772	RP4-739H11.4	noncoding	noncoding
TU14822	macaque_Mmul8|chr14|8936399-8995271	NEAT1	noncoding	noncoding
TU14852	macaque_Mmul8|chr14|9950845-10024571	AP003774.4	noncoding	noncoding
TU14866	macaque_Mmul8|chr14|8928452-8933965	RP11-544M22.1	noncoding	noncoding
TU14955	macaque_Mmul8|chr14|7673918-7678792	RP11-74E22.8	noncoding	noncoding
TU14957	macaque_Mmul8|chr14|7673918-7676140	RP11-74E22.8	noncoding	noncoding
TU15024	macaque_Mmul8|chr14|12007899-12010637	NA	noncoding	coding
TU15223	macaque_Mmul8|chr14|16114697-16117306	NA	noncoding	coding
TU15226	macaque_Mmul8|chr14|18117538-18119516	RP11-463O12.5	noncoding	noncoding
TU15241	macaque_Mmul8|chr14|18621097-18624955	AC093415.2	noncoding	coding
TU15334	macaque_Mmul8|chr14|20219238-20242260	RP11-463O12.5	coding	noncoding
TU15358	macaque_Mmul8|chr14|20496471-20645792	RP11-430H10.3	noncoding	noncoding
TU15359	macaque_Mmul8|chr14|20496471-20645792	RP11-430H10.3	noncoding	noncoding
TU15361	macaque_Mmul8|chr14|20496471-20645792	RP11-430H10.3	noncoding	noncoding
TU15468	macaque_Mmul8|chr14|22368319-22452143	RP11-472I20.3	noncoding	noncoding
TU15470	macaque_Mmul8|chr14|22380917-22387946	RP11-472I20.4	noncoding	noncoding
TU15471	macaque_Mmul8|chr14|22380917-22387946	RP11-472I20.4	noncoding	noncoding
TU15472	macaque_Mmul8|chr14|22380917-22387946	RP11-472I20.4	noncoding	noncoding
TU15631	macaque_Mmul8|chr14|48668851-48677733	RP11-861E23.2	noncoding	noncoding
TU15732	macaque_Mmul8|chr14|54334308-54341764	RP13-631K18.5	noncoding	noncoding
TU16014	macaque_Mmul8|chr14|64104285-64107663	NA	noncoding	noncoding
TU16015	macaque_Mmul8|chr14|64104003-64107316	NA	noncoding	noncoding
TU16016	macaque_Mmul8|chr14|64104150-64107568	NA	noncoding	noncoding
TU16021	macaque_Mmul8|chr14|64405612-64423176	RP11-316M24.1	noncoding	noncoding
TU1609	macaque_Mmul8|chr1|46051772-46059135	RP5-1109J22.2	coding	noncoding
TU16105	macaque_Mmul8|chr14|64200362-64239223	CTA-228A9.4	noncoding	noncoding
TU16106	macaque_Mmul8|chr14|64226560-64239223	CTA-228A9.4	noncoding	noncoding
TU16107	macaque_Mmul8|chr14|64231967-64239800	RP11-398K22.12	noncoding	noncoding
TU1634	macaque_Mmul8|chr1|46516505-46524307	RP1-27K12.2	noncoding	noncoding
TU1636	macaque_Mmul8|chr1|46717693-46734091	RP1-18D14.7	noncoding	coding
TU16399	macaque_Mmul8|chr14|84646834-84648637	OLMALINC	noncoding	noncoding
TU16401	macaque_Mmul8|chr14|81577207-81585639	NA	noncoding	coding
TU16415	macaque_Mmul8|chr14|85598433-85612459	RP11-3B12.1	noncoding	noncoding
TU16509	macaque_Mmul8|chr14|93953450-93962241	RP11-84A19.2	noncoding	noncoding
TU16533	macaque_Mmul8|chr14|78776107-78781586	RP4-564F22.5	noncoding	noncoding
TU16554	macaque_Mmul8|chr14|97483016-97498174	RP11-174G6.5	noncoding	noncoding
TU16556	macaque_Mmul8|chr14|97487260-97498352	RP11-886D15.1	noncoding	noncoding
TU16557	macaque_Mmul8|chr14|97487260-97498174	RP3-335N17.2	noncoding	noncoding
TU16558	macaque_Mmul8|chr14|97430784-97498174	RP11-174G6.5	coding	noncoding
TU16559	macaque_Mmul8|chr14|97483016-97498174	RP3-335N17.2	noncoding	noncoding
TU16560	macaque_Mmul8|chr14|97447696-97498174	RP11-886D15.1	noncoding	noncoding
TU16561	macaque_Mmul8|chr14|97447696-97498174	RP11-886D15.1	noncoding	noncoding
TU16562	macaque_Mmul8|chr14|97415713-97498174	RP11-886D15.1	noncoding	noncoding
TU16563	macaque_Mmul8|chr14|97415713-97498174	RP11-886D15.1	noncoding	noncoding
TU16564	macaque_Mmul8|chr14|97415713-97498174	RP11-886D15.1	noncoding	noncoding
TU1657	macaque_Mmul8|chr1|49856842-49862957	lnc-VSX1-3:1	noncoding	noncoding
TU16583	macaque_Mmul8|chr14|99606398-99623367	RP11-463O12.5	coding	noncoding
TU16585	macaque_Mmul8|chr14|99543951-99623367	RP11-463O12.5	coding	noncoding
TU16643	macaque_Mmul8|chr14|103791343-103912996	lnc-C11orf53-3:1	noncoding	noncoding
TU16650	macaque_Mmul8|chr14|102398148-102410656	RP11-47I22.3	noncoding	noncoding
TU16673	macaque_Mmul8|chr14|103329049-103366235	RP3-468O1.6	noncoding	noncoding
TU16674	macaque_Mmul8|chr14|103329049-103365687	RP3-468O1.6	noncoding	noncoding
TU16675	macaque_Mmul8|chr14|105160214-105183633	RP11-356J5.12	noncoding	coding
TU16678	macaque_Mmul8|chr14|105400951-105406650	RP11-65M17.3	noncoding	noncoding
TU16679	macaque_Mmul8|chr14|105330987-105406650	RP11-65M17.3	noncoding	noncoding
TU16724	macaque_Mmul8|chr14|107125727-107132040	NA	noncoding	noncoding
TU16725	macaque_Mmul8|chr14|108548848-108555580	RP11-17E2.2	noncoding	noncoding
TU16726	macaque_Mmul8|chr14|108609029-108610779	CTC-774J1.2	noncoding	coding
TU1684	macaque_Mmul8|chr1|50444410-50445367	NA	noncoding	noncoding
TU16905	macaque_Mmul8|chr14|113050011-113060752	RP11-463O12.5	noncoding	noncoding
TU16923	macaque_Mmul8|chr14|114254179-114260363	RP11-463O12.5	noncoding	noncoding
TU16933	macaque_Mmul8|chr14|114871014-114954036	lnc-BLID-5:1	noncoding	noncoding
TU16982	macaque_Mmul8|chr14|114943334-114955990	MIR100HG	noncoding	noncoding
TU16983	macaque_Mmul8|chr14|114943334-114955990	MIR100HG	noncoding	noncoding
TU16984	macaque_Mmul8|chr14|114943334-114956404	MIR100HG	noncoding	noncoding
TU16985	macaque_Mmul8|chr14|114943334-114956404	MIR100HG	noncoding	noncoding
TU16986	macaque_Mmul8|chr14|114943334-114955990	MIR100HG	noncoding	noncoding
TU16988	macaque_Mmul8|chr14|114883382-114955990	MIR100HG	noncoding	noncoding
TU16989	macaque_Mmul8|chr14|114943334-114955590	MIR100HG	noncoding	coding
TU16990	macaque_Mmul8|chr14|114943334-114955990	MIR100HG	noncoding	noncoding
TU16991	macaque_Mmul8|chr14|114943334-114956557	MIR100HG	noncoding	noncoding
TU17071	macaque_Mmul8|chr14|119126046-119127689	KB-176G8.1	noncoding	noncoding
TU17088	macaque_Mmul8|chr14|119940441-119951572	RP11-168K9.1	noncoding	noncoding
TU17089	macaque_Mmul8|chr14|119940441-119951572	RP11-168K9.1	noncoding	noncoding
TU17090	macaque_Mmul8|chr14|119886817-119936107	RP11-168K9.1	noncoding	noncoding
TU17092	macaque_Mmul8|chr14|119886638-119951572	RP11-168K9.1	noncoding	noncoding
TU17099	macaque_Mmul8|chr14|122547423-122548083	RP11-463O12.5	noncoding	noncoding
TU17139	macaque_Mmul8|chr14|127449721-127479527	RP11-627G23.1	noncoding	noncoding
TU17140	macaque_Mmul8|chr14|127474162-127479527	NA	noncoding	noncoding
TU17141	macaque_Mmul8|chr14|127713639-127715006	NA	noncoding	noncoding
TU17280	macaque_Mmul8|chr15|1664953-1670713	RP11-463O12.5	noncoding	noncoding
TU17340	macaque_Mmul8|chr15|2937224-2939120	NONHSAT257917.1	noncoding	noncoding
TU17344	macaque_Mmul8|chr15|2847547-2852318	lnc-GLT6D1-3:1	noncoding	coding
TU17345	macaque_Mmul8|chr15|2847547-2852318	lnc-GLT6D1-3:1	noncoding	coding
TU17346	macaque_Mmul8|chr15|2847547-2852318	lnc-GLT6D1-3:1	noncoding	coding
TU17390	macaque_Mmul8|chr15|5121923-5144102	NA	noncoding	coding
TU17391	macaque_Mmul8|chr15|5121672-5144102	NA	noncoding	coding
TU17393	macaque_Mmul8|chr15|5153684-5155367	NA	noncoding	noncoding
TU17394	macaque_Mmul8|chr15|5156842-5165132	NA	noncoding	noncoding
TU17407	macaque_Mmul8|chr15|4350762-4356970	RP11-394B2.4	noncoding	noncoding
TU17408	macaque_Mmul8|chr15|4350762-4353491	RP11-297C4.3	noncoding	noncoding
TU17409	macaque_Mmul8|chr15|4335801-4350691	RP5-1112D6.8	noncoding	noncoding
TU17432	macaque_Mmul8|chr15|4332330-4334941	RP3-412A9.17	noncoding	coding
TU17487	macaque_Mmul8|chr15|1158676-1161147	RP11-44M6.1	noncoding	noncoding
TU17489	macaque_Mmul8|chr15|2371031-2378190	NONHSAT220374.1	noncoding	noncoding
TU17490	macaque_Mmul8|chr15|2375859-2378190	NONHSAT220374.1	noncoding	noncoding
TU17539	macaque_Mmul8|chr15|8429564-8453699	NA	noncoding	coding
TU17559	macaque_Mmul8|chr15|9328358-9331462	NONHSAT222264.1	noncoding	noncoding
TU17596	macaque_Mmul8|chr15|1163532-1166545	RP1-266L20.9	noncoding	noncoding
TU17676	macaque_Mmul8|chr15|10546366-10548597	RP11-572C21.1	noncoding	coding
TU17677	macaque_Mmul8|chr15|10544702-10548597	RP11-513G11.1	noncoding	coding
TU17678	macaque_Mmul8|chr15|10543812-10548597	RP11-572C21.1	noncoding	coding
TU17733	macaque_Mmul8|chr15|14078889-14087496	CTA-212A2.3	noncoding	noncoding
TU1779	macaque_Mmul8|chr1|55870311-55963774	HELLPAR	noncoding	noncoding
TU1780	macaque_Mmul8|chr1|55870311-55963774	HELLPAR	noncoding	noncoding
TU1781	macaque_Mmul8|chr1|55870311-55963774	HELLPAR	noncoding	noncoding
TU17815	macaque_Mmul8|chr15|17457114-17458834	lnc-NXPH2-3:11	noncoding	noncoding
TU17816	macaque_Mmul8|chr15|17459055-17461929	RP11-691G17.1	noncoding	noncoding
TU1782	macaque_Mmul8|chr1|55870311-55963774	HELLPAR	noncoding	noncoding
TU17844	macaque_Mmul8|chr15|19332751-19382796	RP11-360A18.2	noncoding	noncoding
TU17845	macaque_Mmul8|chr15|19274542-19382796	NA	noncoding	noncoding
TU17851	macaque_Mmul8|chr15|21488311-21533152	lnc-FGF9-4:1	noncoding	noncoding
TU17876	macaque_Mmul8|chr15|24732995-24751953	RP11-867G23.3	noncoding	noncoding
TU17914	macaque_Mmul8|chr15|26292844-26299598	FAM225B	noncoding	noncoding
TU17958	macaque_Mmul8|chr15|27919456-27927528	CTA-941F9.10	noncoding	noncoding
TU18022	macaque_Mmul8|chr15|32103252-32176999	RP11-84A19.2	noncoding	noncoding
TU18023	macaque_Mmul8|chr15|32124348-32176999	RP11-84A19.2	noncoding	noncoding
TU18184	macaque_Mmul8|chr15|41761887-41778596	lnc-TRMO-2:1	noncoding	noncoding
TU1828	macaque_Mmul8|chr1|57668789-57671748	AC005154.6	noncoding	noncoding
TU1829	macaque_Mmul8|chr1|57668789-57669958	NA	noncoding	noncoding
TU18292	macaque_Mmul8|chr15|44601985-44604713	RP11-192P3.4	noncoding	noncoding
TU18314	macaque_Mmul8|chr15|45602208-45617808	RP11-182N22.9	noncoding	coding
TU18317	macaque_Mmul8|chr15|45602208-45619604	RP11-182N22.9	noncoding	coding
TU18400	macaque_Mmul8|chr15|47304714-47310787	NA	noncoding	noncoding
TU18472	macaque_Mmul8|chr15|48778492-48846042	RP11-805I24.1	noncoding	noncoding
TU18483	macaque_Mmul8|chr15|48490991-48495647	RP11-74E22.8	noncoding	noncoding
TU18484	macaque_Mmul8|chr15|48488342-48495647	RP11-74E22.8	noncoding	noncoding
TU18509	macaque_Mmul8|chr15|10768896-10771281	RP11-395P17.3	noncoding	noncoding
TU18511	macaque_Mmul8|chr15|10768896-10770881	RP11-395P17.3	noncoding	noncoding
TU18515	macaque_Mmul8|chr15|10768896-10771436	RP11-395P17.3	noncoding	noncoding
TU18516	macaque_Mmul8|chr15|10768896-10771500	RP11-395P17.3	noncoding	noncoding
TU18517	macaque_Mmul8|chr15|10768896-10771331	RP11-395P17.3	noncoding	noncoding
TU18538	macaque_Mmul8|chr15|50779985-50793546	RP11-326F20.5	noncoding	noncoding
TU18560	macaque_Mmul8|chr15|54610143-54615319	CTD-2199O4.1	noncoding	noncoding
TU18568	macaque_Mmul8|chr15|54615638-54634630	RP11-85K15.3	noncoding	noncoding
TU18662	macaque_Mmul8|chr15|61735452-61740658	LINC01232	noncoding	noncoding
TU18800	macaque_Mmul8|chr15|77724657-77750611	RP11-85K15.3	noncoding	noncoding
TU18801	macaque_Mmul8|chr15|77724657-77730687	RP11-85K15.3	noncoding	noncoding
TU1885	macaque_Mmul8|chr1|62468229-62486535	NA	noncoding	noncoding
TU18862	macaque_Mmul8|chr15|81299270-81304129	lnc-PUM3-2:1	noncoding	noncoding
TU18940	macaque_Mmul8|chr15|86571032-86574460	NA	noncoding	noncoding
TU18941	macaque_Mmul8|chr15|86571032-86575234	TEX41:134	noncoding	noncoding
TU18944	macaque_Mmul8|chr15|86601047-86654649	NONHSAT256751.1	noncoding	noncoding
TU18959	macaque_Mmul8|chr15|89540902-89625967	RP11-140I24.1	noncoding	noncoding
TU18960	macaque_Mmul8|chr15|89576656-89631740	RP11-140I24.1	noncoding	noncoding
TU18965	macaque_Mmul8|chr15|86571041-86599452	NA	noncoding	noncoding
TU19027	macaque_Mmul8|chr15|99302945-99317523	lnc-FRMD3-5:1	noncoding	noncoding
TU19087	macaque_Mmul8|chr15|104169803-104188893	NONHSAT257579.1	noncoding	noncoding
TU19114	macaque_Mmul8|chr15|106118761-106121623	NA	noncoding	noncoding
TU19116	macaque_Mmul8|chr15|106401930-106562304	RP11-463O12.5	noncoding	noncoding
TU19119	macaque_Mmul8|chr15|105369188-105371592	RP11-146D5.3	noncoding	coding
TU19152	macaque_Mmul8|chr15|108492335-108526866	RP11-80P20.3	noncoding	noncoding
TU19153	macaque_Mmul8|chr15|108521804-108525675	RP11-463O12.5	noncoding	noncoding
TU19168	macaque_Mmul8|chr15|104478487-104483958	CTD-3252C9.4	noncoding	noncoding
TU19186	macaque_Mmul8|chr15|110522907-110531880	MIR193BHG	noncoding	noncoding
TU19204	macaque_Mmul8|chr15|110862105-110863195	RP11-262H14.13	noncoding	noncoding
TU19224	macaque_Mmul8|chr15|110325637-110335430	lnc-HABP4-4:1	noncoding	noncoding
TU19225	macaque_Mmul8|chr15|110325637-110333909	lnc-HABP4-4:1	noncoding	noncoding
TU19235	macaque_Mmul8|chr16|1118569-1151819	CTD-2619J13.19	noncoding	noncoding
TU1924	macaque_Mmul8|chr1|64829296-64840086	RP11-463O12.5	noncoding	noncoding
TU19316	macaque_Mmul8|chr16|1937283-1941475	RP11-667K14.3	noncoding	noncoding
TU19330	macaque_Mmul8|chr16|3338754-3361086	RP11-282K24.3	noncoding	noncoding
TU19345	macaque_Mmul8|chr16|1459771-1461006	RP1-40E16.11	noncoding	noncoding
TU1936	macaque_Mmul8|chr1|64738298-64744289	RP3-412A9.17	noncoding	noncoding
TU1937	macaque_Mmul8|chr1|64738298-64744289	AP000437.3	noncoding	noncoding
TU19375	macaque_Mmul8|chr16|2684311-2690482	NONHSAT174773.1	noncoding	coding
TU1938	macaque_Mmul8|chr1|64738298-64744289	AP000437.3	noncoding	noncoding
TU19452	macaque_Mmul8|chr16|2340459-2347560	RP11-463O12.5	noncoding	noncoding
TU19471	macaque_Mmul8|chr16|5652290-5657124	NA	noncoding	noncoding
TU19593	macaque_Mmul8|chr16|7104204-7144698	CTA-228A9.4	noncoding	noncoding
TU19597	macaque_Mmul8|chr16|7115751-7143884	RP11-316M24.1	noncoding	noncoding
TU19632	macaque_Mmul8|chr16|8184094-8188431	RP11-463O12.5	noncoding	noncoding
TU1967	macaque_Mmul8|chr1|68426239-68433675	RP4-629B2.1	noncoding	noncoding
TU19722	macaque_Mmul8|chr16|7124960-7128901	RP11-412P11.1	noncoding	coding
TU19723	macaque_Mmul8|chr16|7116478-7143974	RP11-316M24.1	noncoding	coding
TU19738	macaque_Mmul8|chr16|11605403-11654465	AC008985.1	noncoding	noncoding
TU19740	macaque_Mmul8|chr16|11629309-11654501	AC008985.1	noncoding	noncoding
TU19779	macaque_Mmul8|chr16|15990083-16050205	lnc-ZNF287-2:1	noncoding	coding
TU1978	macaque_Mmul8|chr1|68596260-68609184	NA	noncoding	noncoding
TU19780	macaque_Mmul8|chr16|15990083-16050205	lnc-ZNF287-2:1	noncoding	coding
TU19781	macaque_Mmul8|chr16|16040525-16050205	lnc-ZNF287-2:1	noncoding	coding
TU19784	macaque_Mmul8|chr16|16051388-16056905	AP000704.5	noncoding	noncoding
TU19795	macaque_Mmul8|chr16|16050827-16056531	CTA-228A9.4	noncoding	noncoding
TU19796	macaque_Mmul8|chr16|16050827-16056531	CTA-228A9.4	noncoding	noncoding
TU19821	macaque_Mmul8|chr16|17140785-17142715	RP11-416I2.1	noncoding	coding
TU19823	macaque_Mmul8|chr16|17140785-17142715	RP11-219A15.5	noncoding	noncoding
TU19825	macaque_Mmul8|chr16|17140718-17142640	RP11-219A15.5	noncoding	noncoding
TU19826	macaque_Mmul8|chr16|17140718-17142640	RP11-219A15.5	noncoding	noncoding
TU19889	macaque_Mmul8|chr16|18552979-18566133	AC005324.6	noncoding	coding
TU19893	macaque_Mmul8|chr16|18612950-18620619	RP11-463O12.5	noncoding	noncoding
TU19894	macaque_Mmul8|chr16|18612950-18621058	RP11-463O12.5	noncoding	noncoding
TU19900	macaque_Mmul8|chr16|19307892-19308487	NA	noncoding	noncoding
TU19915	macaque_Mmul8|chr16|19700856-19706125	RP11-78O7.2	noncoding	noncoding
TU19916	macaque_Mmul8|chr16|19700856-19706125	RP11-78O7.2	noncoding	noncoding
TU19964	macaque_Mmul8|chr16|20590851-20599933	AC087393.1	noncoding	noncoding
TU19965	macaque_Mmul8|chr16|20590851-20614080	AC087393.1	noncoding	noncoding
TU19966	macaque_Mmul8|chr16|20590851-20599933	AC087393.1	noncoding	noncoding
TU20010	macaque_Mmul8|chr16|21142210-21144557	CTD-3220F14.1	noncoding	noncoding
TU20026	macaque_Mmul8|chr16|22224699-22225441	RP11-527L4.2	noncoding	coding
TU20184	macaque_Mmul8|chr16|29518592-29525212	RP11-1094M14.11	noncoding	noncoding
TU20185	macaque_Mmul8|chr16|29518592-29525482	RP11-1094M14.11	noncoding	noncoding
TU20186	macaque_Mmul8|chr16|29518620-29525212	RP11-1094M14.11	noncoding	noncoding
TU20187	macaque_Mmul8|chr16|29518592-29525340	RP11-1094M14.11	noncoding	noncoding
TU20188	macaque_Mmul8|chr16|29518620-29525482	RP11-1094M14.11	noncoding	noncoding
TU20210	macaque_Mmul8|chr16|30197677-30223759	AC138430.4	noncoding	noncoding
TU20211	macaque_Mmul8|chr16|30199409-30223759	AC138430.4	noncoding	noncoding
TU20212	macaque_Mmul8|chr16|30190260-30223775	AC138430.4	noncoding	coding
TU20214	macaque_Mmul8|chr16|30197084-30223775	AC138430.4	noncoding	coding
TU20408	macaque_Mmul8|chr16|31828336-31832135	RP11-60A24.3	noncoding	coding
TU20480	macaque_Mmul8|chr16|41281034-41296233	HOXB-AS3	noncoding	noncoding
TU2090	macaque_Mmul8|chr1|76908643-76911422	NA	noncoding	noncoding
TU2106	macaque_Mmul8|chr1|79664650-79678720	RP11-421L10.1	noncoding	noncoding
TU2111	macaque_Mmul8|chr1|79547797-79567516	KCNQ1OT1	noncoding	noncoding
TU2115	macaque_Mmul8|chr1|79547797-79567230	KCNQ1OT1	noncoding	noncoding
TU2117	macaque_Mmul8|chr1|79545072-79567516	RP11-322E11.2	coding	noncoding
TU2118	macaque_Mmul8|chr1|79547797-79567373	KCNQ1OT1	coding	noncoding
TU2119	macaque_Mmul8|chr1|79545072-79567373	RP11-322E11.2	coding	noncoding
TU2122	macaque_Mmul8|chr1|79547797-79567230	KCNQ1OT1	coding	noncoding
TU2123	macaque_Mmul8|chr1|79545072-79567230	RP11-322E11.2	coding	noncoding
TU21233	macaque_Mmul8|chr16|57553640-57555756	AP000689.8	noncoding	noncoding
TU2125	macaque_Mmul8|chr1|79544955-79567516	RP11-322E11.2	coding	noncoding
TU2128	macaque_Mmul8|chr1|79544955-79567516	RP11-322E11.2	coding	noncoding
TU21288	macaque_Mmul8|chr16|58454157-58467057	RP1-7G5.6	noncoding	noncoding
TU21289	macaque_Mmul8|chr16|58463424-58467057	RP1-7G5.6	noncoding	noncoding
TU2129	macaque_Mmul8|chr1|79547797-79567677	KCNQ1OT1	noncoding	noncoding
TU21290	macaque_Mmul8|chr16|58454697-58467230	RP1-7G5.6	noncoding	coding
TU21296	macaque_Mmul8|chr16|58575697-58592032	lnc-CEP95-1:4	noncoding	noncoding
TU21297	macaque_Mmul8|chr16|58597080-58599301	NA	noncoding	noncoding
TU2130	macaque_Mmul8|chr1|79544955-79567885	RP11-322E11.2	coding	noncoding
TU2131	macaque_Mmul8|chr1|79544498-79567516	RP11-322E11.2	coding	noncoding
TU21315	macaque_Mmul8|chr16|60359232-60368227	NONHSAT175500.1	noncoding	noncoding
TU21316	macaque_Mmul8|chr16|60339630-60368227	AL133245.2	noncoding	noncoding
TU21319	macaque_Mmul8|chr16|60415735-60427469	RP11-262N9.3	noncoding	noncoding
TU2134	macaque_Mmul8|chr1|79547797-79567373	KCNQ1OT1	noncoding	noncoding
TU2135	macaque_Mmul8|chr1|79545072-79567885	RP11-322E11.2	coding	noncoding
TU21363	macaque_Mmul8|chr16|62823281-62861774	NA	noncoding	noncoding
TU21364	macaque_Mmul8|chr16|62823281-62896057	NA	noncoding	noncoding
TU21366	macaque_Mmul8|chr16|62823281-62848485	NA	noncoding	noncoding
TU21367	macaque_Mmul8|chr16|62823281-62851642	NA	noncoding	noncoding
TU21368	macaque_Mmul8|chr16|62823281-62870021	NA	noncoding	noncoding
TU21369	macaque_Mmul8|chr16|62823281-62824546	NA	noncoding	noncoding
TU21370	macaque_Mmul8|chr16|62823281-62883293	lnc-CALHM3-2:1	noncoding	noncoding
TU21390	macaque_Mmul8|chr16|63841144-63852088	HELLPAR	noncoding	noncoding
TU21393	macaque_Mmul8|chr16|63875136-63984471	CTD-3222D19.11	noncoding	noncoding
TU21394	macaque_Mmul8|chr16|65519791-65528929	RP11-463O12.5	noncoding	noncoding
TU21395	macaque_Mmul8|chr16|65519791-65528929	RP11-805L22.3	noncoding	noncoding
TU21396	macaque_Mmul8|chr16|65519791-65528929	RP11-805L22.3	noncoding	noncoding
TU21397	macaque_Mmul8|chr16|65921054-66108402	LINC00511	noncoding	coding
TU21398	macaque_Mmul8|chr16|65921130-66108402	LINC00511	noncoding	coding
TU21399	macaque_Mmul8|chr16|65921247-66108402	LINC00511	noncoding	coding
TU21400	macaque_Mmul8|chr16|65921130-66108728	LINC00511	noncoding	coding
TU21401	macaque_Mmul8|chr16|65921247-66108728	LINC00511	noncoding	coding
TU21402	macaque_Mmul8|chr16|65921054-66108728	LINC00511	noncoding	coding
TU21403	macaque_Mmul8|chr16|65920684-66108728	LINC00511	noncoding	coding
TU21404	macaque_Mmul8|chr16|65920684-66108402	LINC00511	noncoding	coding
TU21405	macaque_Mmul8|chr16|65921130-65925029	LINC00511	noncoding	noncoding
TU21406	macaque_Mmul8|chr16|65921054-65925029	LINC00511	noncoding	noncoding
TU21407	macaque_Mmul8|chr16|65921247-66108402	LINC00511	noncoding	coding
TU21408	macaque_Mmul8|chr16|65921247-65936708	LINC00511	noncoding	noncoding
TU21409	macaque_Mmul8|chr16|65921130-66108402	LINC00511	noncoding	coding
TU2142	macaque_Mmul8|chr1|79547797-79567516	KCNQ1OT1	coding	noncoding
TU2143	macaque_Mmul8|chr1|79544498-79567373	RP11-322E11.2	coding	noncoding
TU21456	macaque_Mmul8|chr16|68699377-68703970	RP11-463O12.5	noncoding	noncoding
TU21457	macaque_Mmul8|chr16|68700200-68703970	EXTL3-AS1	noncoding	coding
TU21458	macaque_Mmul8|chr16|68697750-68703970	EXTL3-AS1	noncoding	noncoding
TU2152	macaque_Mmul8|chr1|79546743-79573559	RP11-322E11.2	coding	noncoding
TU2154	macaque_Mmul8|chr1|79545072-79567373	RP11-322E11.2	coding	noncoding
TU2155	macaque_Mmul8|chr1|79545072-79567230	RP11-322E11.2	coding	noncoding
TU2157	macaque_Mmul8|chr1|79544955-79567373	RP11-322E11.2	coding	noncoding
TU2159	macaque_Mmul8|chr1|79546261-79573559	RP11-322E11.2	coding	noncoding
TU2161	macaque_Mmul8|chr1|79545072-79567516	RP11-322E11.2	coding	noncoding
TU2162	macaque_Mmul8|chr1|79546743-79573559	RP11-322E11.2	coding	noncoding
TU21628	macaque_Mmul8|chr16|70299859-70313025	lnc-PRCD-5:3	noncoding	noncoding
TU2163	macaque_Mmul8|chr1|79544955-79567632	RP11-322E11.2	coding	noncoding
TU21630	macaque_Mmul8|chr16|70299859-70312956	lnc-PRCD-5:4	noncoding	noncoding
TU21631	macaque_Mmul8|chr16|70299859-70313818	RP11-463O12.5	noncoding	noncoding
TU2164	macaque_Mmul8|chr1|79545598-79567885	RP11-322E11.2	coding	noncoding
TU21661	macaque_Mmul8|chr16|70862856-70895180	LINC00338	noncoding	coding
TU21663	macaque_Mmul8|chr16|71020528-71028248	NA	noncoding	coding
TU21669	macaque_Mmul8|chr16|71592283-71597385	NONHSAT175671.1	noncoding	noncoding
TU2168	macaque_Mmul8|chr1|79544955-79567373	RP11-322E11.2	coding	noncoding
TU2169	macaque_Mmul8|chr1|79545072-79567885	RP11-322E11.2	coding	noncoding
TU2170	macaque_Mmul8|chr1|79545072-79567677	RP11-322E11.2	coding	noncoding
TU2174	macaque_Mmul8|chr1|79547797-79561557	KCNQ1OT1	coding	noncoding
TU21742	macaque_Mmul8|chr16|73773956-73778921	RP11-353N14.4	noncoding	noncoding
TU2175	macaque_Mmul8|chr1|79544955-79567230	RP11-322E11.2	coding	noncoding
TU21784	macaque_Mmul8|chr16|74882452-74892660	CTD-2561B21.11	noncoding	noncoding
TU21789	macaque_Mmul8|chr16|74882452-74892660	CTD-2561B21.11	noncoding	noncoding
TU21824	macaque_Mmul8|chr16|75257160-75263032	CTA-414D7.1	noncoding	noncoding
TU21825	macaque_Mmul8|chr16|75255027-75257612	NONHSAT176661.1	noncoding	noncoding
TU2183	macaque_Mmul8|chr1|79544955-79567230	RP11-322E11.2	coding	noncoding
TU2184	macaque_Mmul8|chr1|79547797-79567632	KCNQ1OT1	noncoding	noncoding
TU2185	macaque_Mmul8|chr1|79544498-79567516	RP11-322E11.2	coding	noncoding
TU2187	macaque_Mmul8|chr1|79544955-79567632	RP11-322E11.2	coding	noncoding
TU2188	macaque_Mmul8|chr1|79545072-79567677	RP11-322E11.2	coding	noncoding
TU219	macaque_Mmul8|chr1|7328297-7333010	RP11-197N18.8	noncoding	noncoding
TU21943	macaque_Mmul8|chr17|2316380-2331829	AC138430.4	noncoding	noncoding
TU21944	macaque_Mmul8|chr17|2316380-2382207	RP11-155D18.13	coding	noncoding
TU21963	macaque_Mmul8|chr17|2316357-2331819	AC138430.4	coding	noncoding
TU21964	macaque_Mmul8|chr17|2326903-2343020	AC138430.4	coding	noncoding
TU21966	macaque_Mmul8|chr17|2326903-2343020	AC138430.4	coding	noncoding
TU21968	macaque_Mmul8|chr17|2303642-2313217	RP1-102K2.6	coding	noncoding
TU21969	macaque_Mmul8|chr17|2303642-2313913	RP1-102K2.6	coding	noncoding
TU21995	macaque_Mmul8|chr17|4886161-4891642	RP11-165I9.6	noncoding	noncoding
TU220	macaque_Mmul8|chr1|7315769-7333010	PRNCR1	noncoding	noncoding
TU22017	macaque_Mmul8|chr16|75540838-75545239	RP11-544M22.1	noncoding	coding
TU22018	macaque_Mmul8|chr16|75540838-75545239	RP11-544M22.1	noncoding	coding
TU22019	macaque_Mmul8|chr16|75540838-75545239	RP11-544M22.1	noncoding	coding
TU22068	macaque_Mmul8|chr17|6068805-6139088	ZBED3-AS1	noncoding	noncoding
TU22081	macaque_Mmul8|chr17|9185014-9218525	lnc-GVQW2-1:1	noncoding	noncoding
TU22093	macaque_Mmul8|chr17|9021286-9029852	RP11-591N1.1	noncoding	noncoding
TU22097	macaque_Mmul8|chr17|9052557-9179182	RP11-809C18.3	noncoding	noncoding
TU22098	macaque_Mmul8|chr17|8944987-9179182	NA	noncoding	noncoding
TU22099	macaque_Mmul8|chr17|9053164-9179182	RP11-809C18.3	noncoding	noncoding
TU22101	macaque_Mmul8|chr17|9052557-9151615	RP11-809C18.3	noncoding	coding
TU22105	macaque_Mmul8|chr17|6829530-6832881	AC005062.2	noncoding	noncoding
TU22106	macaque_Mmul8|chr17|6829776-6843893	RP11-66B24.7	noncoding	coding
TU22107	macaque_Mmul8|chr17|6829776-6839291	AC005062.2	noncoding	coding
TU22109	macaque_Mmul8|chr17|6829530-6832804	AC005062.2	noncoding	noncoding
TU22110	macaque_Mmul8|chr17|6829530-6843893	RP11-66B24.7	noncoding	coding
TU22111	macaque_Mmul8|chr17|6829776-6839782	RP11-175K6.1	noncoding	noncoding
TU22113	macaque_Mmul8|chr17|6829530-6832831	AC005062.2	noncoding	noncoding
TU22114	macaque_Mmul8|chr17|6829530-6843893	AC005062.2	noncoding	coding
TU22115	macaque_Mmul8|chr17|6829530-6839291	AC005062.2	noncoding	coding
TU22116	macaque_Mmul8|chr17|6829530-6832881	AC005062.2	noncoding	noncoding
TU22117	macaque_Mmul8|chr17|6829530-6832804	AC005062.2	noncoding	noncoding
TU22118	macaque_Mmul8|chr17|6829776-6843893	RP11-66B24.7	noncoding	coding
TU22124	macaque_Mmul8|chr17|9027919-9076973	RP5-981L23.7	noncoding	noncoding
TU22132	macaque_Mmul8|chr17|9088063-9092893	RP1-27K12.2	noncoding	coding
TU22248	macaque_Mmul8|chr17|20142434-20211939	RP11-498P14.5	noncoding	noncoding
TU22249	macaque_Mmul8|chr17|20142434-20211939	RP11-498P14.5	noncoding	noncoding
TU22250	macaque_Mmul8|chr17|20142434-20211939	RP11-498P14.5	noncoding	noncoding
TU22251	macaque_Mmul8|chr17|20142434-20173298	AL078471.5	noncoding	noncoding
TU22259	macaque_Mmul8|chr17|20489344-20495103	CTB-139P11.2	noncoding	noncoding
TU22302	macaque_Mmul8|chr17|23374223-23431306	RP11-36B6.2	noncoding	noncoding
TU22303	macaque_Mmul8|chr17|23374223-23431306	RP11-36B6.2	noncoding	noncoding
TU22351	macaque_Mmul8|chr17|23767938-23770435	TSC22D1-AS1	noncoding	noncoding
TU22374	macaque_Mmul8|chr17|24245484-24251767	CTD-2270L9.2	noncoding	noncoding
TU2239	macaque_Mmul8|chr1|84872944-84875899	RP11-855A2.1	noncoding	noncoding
TU22392	macaque_Mmul8|chr17|27270240-27273761	RP11-463O12.5	noncoding	noncoding
TU224	macaque_Mmul8|chr1|550491-551748	NA	noncoding	noncoding
TU22424	macaque_Mmul8|chr17|28873473-28904001	RP11-156K23.3	noncoding	noncoding
TU22425	macaque_Mmul8|chr17|28873842-28904001	RP11-156K23.3	noncoding	noncoding
TU22433	macaque_Mmul8|chr17|28460139-28465541	NA	noncoding	coding
TU22440	macaque_Mmul8|chr17|28459924-28465541	NA	noncoding	coding
TU22442	macaque_Mmul8|chr17|28460139-28465283	NA	noncoding	coding
TU22469	macaque_Mmul8|chr17|29259120-29262652	RP11-463O12.5	noncoding	noncoding
TU22473	macaque_Mmul8|chr17|29250860-29262652	LLNLR-284B4.2	noncoding	noncoding
TU22529	macaque_Mmul8|chr17|32582966-32590726	NA	noncoding	noncoding
TU22530	macaque_Mmul8|chr17|32798606-32815295	NONHSAT165756.1	noncoding	noncoding
TU22531	macaque_Mmul8|chr17|32798606-32815295	NONHSAT165756.1	noncoding	noncoding
TU22544	macaque_Mmul8|chr17|35408021-35418644	lnc-GRIA3-4:1	noncoding	noncoding
TU22583	macaque_Mmul8|chr17|31885462-31918501	RP11-78J21.7	noncoding	noncoding
TU22584	macaque_Mmul8|chr17|31885462-31918501	LL22NC03-86G7.1	noncoding	noncoding
TU22585	macaque_Mmul8|chr17|31885462-31918501	RP11-78J21.7	noncoding	noncoding
TU22597	macaque_Mmul8|chr17|41211548-41215493	NONHSAT233272.1	noncoding	noncoding
TU22623	macaque_Mmul8|chr17|56143598-56197790	RP11-47I22.3	noncoding	noncoding
TU22629	macaque_Mmul8|chr17|57966388-58014942	lnc-ACOD1-1:1	noncoding	noncoding
TU22630	macaque_Mmul8|chr17|57966015-58024771	lnc-ACOD1-1:1	noncoding	noncoding
TU22631	macaque_Mmul8|chr17|57966354-58014942	lnc-ACOD1-1:1	noncoding	noncoding
TU22664	macaque_Mmul8|chr17|59718603-59937012	RP11-41O4.1	noncoding	noncoding
TU22681	macaque_Mmul8|chr17|63299696-63376707	lnc-POLR2J-1:1	noncoding	noncoding
TU22684	macaque_Mmul8|chr17|64072535-64087325	RP11-1149O23.3	noncoding	noncoding
TU22685	macaque_Mmul8|chr17|64072535-64087325	RP11-1149O23.3	noncoding	noncoding
TU22688	macaque_Mmul8|chr17|65309390-65316578	CTA-212A2.4	noncoding	noncoding
TU2281	macaque_Mmul8|chr1|88463363-88482170	NA	noncoding	noncoding
TU22812	macaque_Mmul8|chr17|79602816-79616618	LINC00670	noncoding	noncoding
TU22814	macaque_Mmul8|chr17|79602816-79617144	LINC00670	noncoding	noncoding
TU22816	macaque_Mmul8|chr17|79602279-79608313	LINC00670	noncoding	noncoding
TU22834	macaque_Mmul8|chr17|81187049-81189432	LINC01232	noncoding	coding
TU22851	macaque_Mmul8|chr17|81734949-81768903	RP11-463O12.5	noncoding	noncoding
TU22886	macaque_Mmul8|chr17|86612984-86624664	RP11-73M7.10	noncoding	noncoding
TU22915	macaque_Mmul8|chr17|91231782-91237443	NA	noncoding	noncoding
TU22933	macaque_Mmul8|chr17|91844937-91847015	AP000330.8	noncoding	noncoding
TU22934	macaque_Mmul8|chr17|91844937-91849381	AP000330.8	noncoding	noncoding
TU23	macaque_Mmul8|chr1|159537-170165	RP11-30K9.6	noncoding	coding
TU230	macaque_Mmul8|chr1|550406-552386	NA	noncoding	coding
TU23036	macaque_Mmul8|chr17|95497139-95525855	GAS6-AS1	noncoding	coding
TU23037	macaque_Mmul8|chr17|95497139-95525855	GAS6-AS1	noncoding	coding
TU23055	macaque_Mmul8|chr18|136414-141638	NONHSAT178188.1	noncoding	noncoding
TU23081	macaque_Mmul8|chr18|2160431-2234567	RP11-234K24.3	noncoding	noncoding
TU23100	macaque_Mmul8|chr18|3698064-3732152	KCNQ1OT1	noncoding	noncoding
TU23104	macaque_Mmul8|chr18|4430901-4432275	NONHSAT177373.1	noncoding	noncoding
TU23117	macaque_Mmul8|chr18|4327046-4380394	NA	noncoding	coding
TU23118	macaque_Mmul8|chr18|4327594-4380394	NA	noncoding	coding
TU23119	macaque_Mmul8|chr18|4326294-4380394	NA	noncoding	noncoding
TU23121	macaque_Mmul8|chr18|4317984-4380394	RP4-665J23.4	noncoding	noncoding
TU23122	macaque_Mmul8|chr18|4325772-4380394	NA	noncoding	noncoding
TU23127	macaque_Mmul8|chr18|4323976-4380394	RP4-665J23.4	noncoding	noncoding
TU23128	macaque_Mmul8|chr18|4317794-4380394	RP4-665J23.4	noncoding	noncoding
TU23131	macaque_Mmul8|chr18|4299323-4309394	RP11-835E18.2	noncoding	noncoding
TU23135	macaque_Mmul8|chr18|4317794-4380495	RP4-665J23.4	noncoding	noncoding
TU23136	macaque_Mmul8|chr18|4298694-4303630	RP11-835E18.2	noncoding	noncoding
TU23137	macaque_Mmul8|chr18|4299688-4303630	RP11-835E18.2	noncoding	noncoding
TU23138	macaque_Mmul8|chr18|4299323-4380394	RP11-835E18.2	noncoding	noncoding
TU23139	macaque_Mmul8|chr18|4299606-4303630	RP11-835E18.2	noncoding	noncoding
TU23140	macaque_Mmul8|chr18|4299516-4380394	RP11-835E18.2	noncoding	noncoding
TU23142	macaque_Mmul8|chr18|4317984-4380394	RP4-665J23.4	noncoding	noncoding
TU23143	macaque_Mmul8|chr18|4325772-4380394	NA	noncoding	noncoding
TU23154	macaque_Mmul8|chr18|4299608-4309076	RP11-835E18.2	noncoding	noncoding
TU23156	macaque_Mmul8|chr18|4299528-4303477	RP11-835E18.2	noncoding	noncoding
TU23157	macaque_Mmul8|chr18|4299608-4303909	RP11-835E18.2	noncoding	noncoding
TU23159	macaque_Mmul8|chr18|4299608-4328742	RP11-835E18.2	noncoding	coding
TU23161	macaque_Mmul8|chr18|4299290-4304603	RP11-835E18.2	noncoding	noncoding
TU23174	macaque_Mmul8|chr18|7022852-7031386	RP11-85K15.3	noncoding	noncoding
TU23183	macaque_Mmul8|chr18|7348504-7826404	LINC01232	noncoding	noncoding
TU232	macaque_Mmul8|chr1|550491-552639	NA	noncoding	coding
TU23230	macaque_Mmul8|chr18|10064941-10069748	NA	noncoding	coding
TU23237	macaque_Mmul8|chr18|5429747-5454783	AC138430.4	noncoding	noncoding
TU23238	macaque_Mmul8|chr18|5449969-5454783	AC138430.4	noncoding	noncoding
TU23241	macaque_Mmul8|chr18|5355261-5454889	AC138430.4	noncoding	noncoding
TU23243	macaque_Mmul8|chr18|5433884-5450793	RP11-429P3.8	noncoding	noncoding
TU2328	macaque_Mmul8|chr1|91868416-91881631	NA	noncoding	noncoding
TU23294	macaque_Mmul8|chr18|18493401-18562407	RP11-615I2.6	noncoding	noncoding
TU233	macaque_Mmul8|chr1|550406-551748	NA	noncoding	noncoding
TU2330	macaque_Mmul8|chr1|91867942-91869745	NA	noncoding	noncoding
TU2338	macaque_Mmul8|chr1|92121501-92126939	RP11-544M22.1	noncoding	noncoding
TU23397	macaque_Mmul8|chr18|28863381-28865797	CTD-2587M2.1	noncoding	noncoding
TU23399	macaque_Mmul8|chr18|28875431-28881386	RP11-5A1.1	noncoding	noncoding
TU2343	macaque_Mmul8|chr1|92121386-92126924	RP3-468B3.2	noncoding	noncoding
TU2344	macaque_Mmul8|chr1|84847288-84853077	CTD-2031P19.3	noncoding	noncoding
TU23526	macaque_Mmul8|chr18|36073196-36095169	lnc-NAA25-1:1	noncoding	coding
TU23527	macaque_Mmul8|chr18|36071187-36095169	RP11-158C6.4	noncoding	noncoding
TU23576	macaque_Mmul8|chr18|39247986-39253610	AC004156.3	noncoding	noncoding
TU23621	macaque_Mmul8|chr18|40100490-40107759	RP11-421L10.1	noncoding	noncoding
TU23639	macaque_Mmul8|chr18|46972729-46983170	RP11-463O12.5	noncoding	noncoding
TU23672	macaque_Mmul8|chr18|48269705-48302804	RP11-108P20.3	noncoding	noncoding
TU23723	macaque_Mmul8|chr18|52712558-52751385	NA	noncoding	noncoding
TU23725	macaque_Mmul8|chr18|52712558-52751344	NA	noncoding	noncoding
TU23726	macaque_Mmul8|chr18|52718227-52751385	NA	noncoding	noncoding
TU23727	macaque_Mmul8|chr18|52736185-52751344	NA	noncoding	noncoding
TU23728	macaque_Mmul8|chr18|52715119-52751385	NA	noncoding	noncoding
TU23729	macaque_Mmul8|chr18|52733298-52751385	NA	noncoding	noncoding
TU23730	macaque_Mmul8|chr18|52715119-52751344	NA	noncoding	noncoding
TU23731	macaque_Mmul8|chr18|52736185-52751962	NA	noncoding	noncoding
TU23732	macaque_Mmul8|chr18|52742570-52751385	NA	noncoding	noncoding
TU23760	macaque_Mmul8|chr18|60026394-60043003	RP11-73M7.10	noncoding	noncoding
TU23768	macaque_Mmul8|chr18|63459558-63474959	RP11-463O12.5	noncoding	noncoding
TU23770	macaque_Mmul8|chr18|63928635-63937736	RP11-691G17.1	noncoding	noncoding
TU23772	macaque_Mmul8|chr18|63938108-63943135	lnc-MTHFD1-3:1	noncoding	noncoding
TU23805	macaque_Mmul8|chr18|65636268-65649564	GABPB1-AS1	noncoding	noncoding
TU23806	macaque_Mmul8|chr18|65636486-65649564	GABPB1-AS1	noncoding	noncoding
TU23807	macaque_Mmul8|chr18|65636621-65649728	GABPB1-AS1	noncoding	noncoding
TU23808	macaque_Mmul8|chr18|65636268-65649564	GABPB1-AS1	noncoding	noncoding
TU23809	macaque_Mmul8|chr18|65635979-65649564	GABPB1-AS1	noncoding	noncoding
TU23810	macaque_Mmul8|chr18|65636621-65649564	GABPB1-AS1	noncoding	noncoding
TU23811	macaque_Mmul8|chr18|65636486-65649728	GABPB1-AS1	noncoding	noncoding
TU23813	macaque_Mmul8|chr18|65636486-65649564	GABPB1-AS1	noncoding	noncoding
TU23814	macaque_Mmul8|chr18|65636268-65649728	GABPB1-AS1	noncoding	noncoding
TU23815	macaque_Mmul8|chr18|65636621-65649564	GABPB1-AS1	noncoding	noncoding
TU23835	macaque_Mmul8|chr18|66769320-66786928	RP11-111H3.3	noncoding	coding
TU23841	macaque_Mmul8|chr18|66928449-66930064	AC108676.1	noncoding	noncoding
TU23842	macaque_Mmul8|chr18|66928449-66933456	RP5-1021I20.5	noncoding	noncoding
TU23847	macaque_Mmul8|chr18|66928448-66930032	AC108676.1	noncoding	noncoding
TU23849	macaque_Mmul8|chr18|68734504-68738934	AC016907.3	noncoding	noncoding
TU23850	macaque_Mmul8|chr18|68736943-68738934	NONHSAT239000.1	noncoding	noncoding
TU23856	macaque_Mmul8|chr18|68734417-68738962	RP3-394A18.1	noncoding	coding
TU23859	macaque_Mmul8|chr18|62883510-62898981	CTA-414D7.1	noncoding	noncoding
TU23905	macaque_Mmul8|chr19|56-636	RP1-266L20.9	noncoding	noncoding
TU23921	macaque_Mmul8|chr19|237640-239994	RP3-400N23.9	noncoding	coding
TU23922	macaque_Mmul8|chr19|237640-243841	RP3-400N23.9	noncoding	coding
TU23966	macaque_Mmul8|chr18|64745071-64759287	RP11-231E4.4	noncoding	noncoding
TU24	macaque_Mmul8|chr1|159537-169441	RP11-30K9.6	noncoding	coding
TU24075	macaque_Mmul8|chr18|63053412-63084478	NONHSAT177983.1	noncoding	noncoding
TU24097	macaque_Mmul8|chr19|1313978-1315681	lnc-ADAMTSL5-1:2	noncoding	noncoding
TU24098	macaque_Mmul8|chr19|1313978-1316610	LINC02175:18	noncoding	noncoding
TU24160	macaque_Mmul8|chr19|2202521-2207897	AC005754.8	noncoding	coding
TU24178	macaque_Mmul8|chr19|1677801-1686428	NA	noncoding	noncoding
TU2421	macaque_Mmul8|chr1|96187476-96192786	RP11-286B14.1	noncoding	noncoding
TU2422	macaque_Mmul8|chr1|96187476-96336001	RP11-286B14.1	noncoding	noncoding
TU2423	macaque_Mmul8|chr1|96400032-96459922	HELLPAR	noncoding	noncoding
TU24243	macaque_Mmul8|chr19|2376599-2379402	RP11-855A2.1	noncoding	coding
TU24297	macaque_Mmul8|chr19|4907403-4911116	MIR7-3HG	noncoding	coding
TU24298	macaque_Mmul8|chr19|4907403-4911116	MIR7-3HG	noncoding	coding
TU24299	macaque_Mmul8|chr19|4907403-4911116	MIR7-3HG	noncoding	noncoding
TU24300	macaque_Mmul8|chr19|4907403-4911116	MIR7-3HG	noncoding	noncoding
TU24376	macaque_Mmul8|chr19|7422402-7459461	NA	noncoding	coding
TU24379	macaque_Mmul8|chr19|7780421-7781872	NA	noncoding	noncoding
TU24381	macaque_Mmul8|chr19|4907887-4911110	MIR7-3HG	noncoding	noncoding
TU24384	macaque_Mmul8|chr19|7794105-7795184	NA	noncoding	coding
TU2439	macaque_Mmul8|chr1|98734051-98790357	MIR137HG	noncoding	noncoding
TU2440	macaque_Mmul8|chr1|98774326-98790357	RP11-490G2.2	noncoding	noncoding
TU2442	macaque_Mmul8|chr1|98774326-98791020	RP11-490G2.2	noncoding	noncoding
TU24446	macaque_Mmul8|chr19|9089706-9137073	RP11-21L1.1	noncoding	noncoding
TU2446	macaque_Mmul8|chr1|98963413-98972986	NA	noncoding	noncoding
TU24566	macaque_Mmul8|chr19|3821838-3843896	RP11-316M24.1	noncoding	noncoding
TU24591	macaque_Mmul8|chr19|10417114-10418056	NA	noncoding	noncoding
TU24857	macaque_Mmul8|chr19|14348211-14361191	CTC-548K16.1	noncoding	noncoding
TU25	macaque_Mmul8|chr1|159438-169441	RP11-30K9.6	noncoding	coding
TU25097	macaque_Mmul8|chr19|17448822-17451167	CTC-425O23.5	noncoding	noncoding
TU25098	macaque_Mmul8|chr19|17449826-17452127	CTD-3131K8.2	noncoding	noncoding
TU25102	macaque_Mmul8|chr19|18540790-18591550	NA	noncoding	coding
TU25109	macaque_Mmul8|chr19|18656806-18662109	RP11-681B3.4	noncoding	noncoding
TU25135	macaque_Mmul8|chr19|19023510-19030160	AC005932.1	noncoding	coding
TU2515	macaque_Mmul8|chr1|95173181-95174480	AC016907.3	noncoding	noncoding
TU25178	macaque_Mmul8|chr19|20187586-20189174	RP11-397E7.5	noncoding	noncoding
TU25181	macaque_Mmul8|chr19|20344309-20353331	CTC-260E6.4	noncoding	noncoding
TU25182	macaque_Mmul8|chr19|20344309-20348868	CTC-260E6.4	noncoding	noncoding
TU25183	macaque_Mmul8|chr19|20344309-20352948	CTC-260E6.4	noncoding	noncoding
TU25186	macaque_Mmul8|chr19|20329946-20341191	CTC-260E6.3	noncoding	noncoding
TU25187	macaque_Mmul8|chr19|20351163-20362784	OLMALINC	noncoding	coding
TU25188	macaque_Mmul8|chr19|20329946-20362784	CTC-260E6.3	noncoding	noncoding
TU25225	macaque_Mmul8|chr19|21397419-21398018	LA16c-431H6.7	noncoding	noncoding
TU25230	macaque_Mmul8|chr19|21714009-21719331	AC003973.3	noncoding	noncoding
TU25235	macaque_Mmul8|chr19|21689741-21693003	RP11-84A19.2	noncoding	noncoding
TU25242	macaque_Mmul8|chr19|21974623-21975850	RP11-166O4.6	noncoding	noncoding
TU25252	macaque_Mmul8|chr19|22688378-22702558	RP11-15H20.6	noncoding	noncoding
TU25253	macaque_Mmul8|chr19|22688378-22702558	RP11-15H20.6	noncoding	noncoding
TU2526	macaque_Mmul8|chr1|95173250-95185696	RP11-131M11.3	noncoding	coding
TU25266	macaque_Mmul8|chr19|24779878-24794253	CTD-2081K17.2	noncoding	noncoding
TU25268	macaque_Mmul8|chr19|22702616-22707678	RP11-15H20.7	noncoding	noncoding
TU25269	macaque_Mmul8|chr19|22699261-22707496	RP11-15H20.6	noncoding	noncoding
TU2527	macaque_Mmul8|chr1|95173181-95185648	RP11-131M11.3	noncoding	coding
TU2528	macaque_Mmul8|chr1|95173250-95185648	RP11-131M11.3	noncoding	coding
TU2529	macaque_Mmul8|chr1|95173193-95185648	RP11-131M11.3	noncoding	coding
TU25431	macaque_Mmul8|chr19|19625055-19631085	NA	noncoding	noncoding
TU25450	macaque_Mmul8|chr19|30769310-30812535	CTC-523E23.6	noncoding	noncoding
TU25451	macaque_Mmul8|chr19|30771085-30812372	CTC-523E23.6	noncoding	coding
TU25452	macaque_Mmul8|chr19|30769165-30812372	CTC-523E23.6	noncoding	coding
TU25453	macaque_Mmul8|chr19|30769310-30812372	CTC-523E23.6	noncoding	noncoding
TU25454	macaque_Mmul8|chr19|30769310-30812372	CTC-523E23.6	noncoding	coding
TU25455	macaque_Mmul8|chr19|30769310-30812372	CTC-523E23.6	noncoding	coding
TU25487	macaque_Mmul8|chr19|19811306-19814536	TIGD1L	noncoding	noncoding
TU25490	macaque_Mmul8|chr19|19857604-19882327	RP11-43F13.3	noncoding	noncoding
TU25492	macaque_Mmul8|chr19|19857604-19882327	CTC-559E9.1	noncoding	noncoding
TU255	macaque_Mmul8|chr1|8317341-8322239	MIR34AHG	noncoding	noncoding
TU25544	macaque_Mmul8|chr19|31031072-31035252	CTD-3252C9.4	noncoding	noncoding
TU25545	macaque_Mmul8|chr19|31031072-31033700	CTD-2527I21.15	noncoding	noncoding
TU25548	macaque_Mmul8|chr19|32498704-32505100	AC023347.1	noncoding	noncoding
TU25563	macaque_Mmul8|chr19|32606863-32650391	NA	noncoding	coding
TU25564	macaque_Mmul8|chr19|32606804-32650391	NA	noncoding	coding
TU25574	macaque_Mmul8|chr19|30992409-30996748	CTD-2527I21.4	noncoding	coding
TU25575	macaque_Mmul8|chr19|30992409-30995845	CTD-2527I21.4	noncoding	coding
TU25606	macaque_Mmul8|chr19|33486304-33490336	RP11-463O12.5	noncoding	noncoding
TU25644	macaque_Mmul8|chr19|32915817-32919744	RP11-196G11.3	noncoding	noncoding
TU25645	macaque_Mmul8|chr19|32915817-32919744	RP11-196G11.3	noncoding	noncoding
TU25646	macaque_Mmul8|chr19|32914768-32919744	RP11-196G11.3	noncoding	noncoding
TU25648	macaque_Mmul8|chr19|32915817-32919744	RP11-196G11.3	noncoding	noncoding
TU25707	macaque_Mmul8|chr19|33961235-33965303	RP11-154J22.1	noncoding	noncoding
TU25787	macaque_Mmul8|chr19|34934912-34941902	RP11-243A14.1	noncoding	noncoding
TU25800	macaque_Mmul8|chr19|32207310-32211704	CTD-3220F14.1	noncoding	noncoding
TU25801	macaque_Mmul8|chr19|32207310-32211704	CTD-3220F14.1	noncoding	noncoding
TU2593	macaque_Mmul8|chr1|110882691-110902354	TCL6	noncoding	noncoding
TU25959	macaque_Mmul8|chr19|37323116-37390295	AC011526.1	noncoding	noncoding
TU25960	macaque_Mmul8|chr19|37323116-37390295	AC011526.1	noncoding	noncoding
TU25969	macaque_Mmul8|chr19|32194478-32225532	ZNF790-AS1	noncoding	coding
TU2597	macaque_Mmul8|chr1|110902474-110929361	RP11-463O12.5	noncoding	coding
TU25970	macaque_Mmul8|chr19|32214891-32225532	AC092296.1	noncoding	noncoding
TU26	macaque_Mmul8|chr1|159352-169441	RP11-30K9.6	noncoding	coding
TU26187	macaque_Mmul8|chr19|40396801-40405157	CTC-425O23.5	noncoding	noncoding
TU263	macaque_Mmul8|chr1|8591866-8598635	CTD-2510L9.2	noncoding	noncoding
TU2633	macaque_Mmul8|chr1|112258074-112260812	NA	noncoding	noncoding
TU26336	macaque_Mmul8|chr19|41252770-41253978	NA	noncoding	coding
TU26337	macaque_Mmul8|chr19|41252770-41253978	NA	noncoding	coding
TU26346	macaque_Mmul8|chr19|41439865-41442483	RP11-455F5.4	noncoding	noncoding
TU26347	macaque_Mmul8|chr19|41439865-41444545	GATM-AS1	noncoding	noncoding
TU26348	macaque_Mmul8|chr19|41439865-41444545	GATM-AS1	noncoding	noncoding
TU26353	macaque_Mmul8|chr19|41485211-41503562	RP11-47I22.3	noncoding	noncoding
TU26392	macaque_Mmul8|chr19|41839817-41842952	RP11-463O12.5	noncoding	noncoding
TU26393	macaque_Mmul8|chr19|41839817-41844161	RP11-463O12.5	noncoding	coding
TU26396	macaque_Mmul8|chr19|41481264-41489535	RP11-47I22.3	noncoding	noncoding
TU26399	macaque_Mmul8|chr19|41481264-41489535	RP11-47I22.3	noncoding	noncoding
TU26419	macaque_Mmul8|chr19|43529053-43533788	HCG23	noncoding	noncoding
TU26485	macaque_Mmul8|chr19|43183108-43186591	RP11-158L12.6	noncoding	noncoding
TU26532	macaque_Mmul8|chr19|38197717-38198158	NA	noncoding	coding
TU26535	macaque_Mmul8|chr19|41827655-41839089	lnc-PNMA8B-2:1	noncoding	coding
TU26688	macaque_Mmul8|chr19|45389361-45392235	CTD-2616J11.2	noncoding	noncoding
TU26720	macaque_Mmul8|chr19|45358116-45359100	FTX	noncoding	noncoding
TU26721	macaque_Mmul8|chr19|45358116-45358898	EMX2OS	noncoding	noncoding
TU26740	macaque_Mmul8|chr19|45854371-45865187	AC017048.3	noncoding	noncoding
TU26754	macaque_Mmul8|chr19|46768335-46775201	RP1-122P22.4	noncoding	noncoding
TU26755	macaque_Mmul8|chr19|46587160-46595140	lnc-VSIG10L-3:1	noncoding	coding
TU26779	macaque_Mmul8|chr19|47187063-47195038	RP11-96K19.4	noncoding	noncoding
TU26808	macaque_Mmul8|chr19|48391204-48392485	RP11-463O12.5	noncoding	coding
TU26857	macaque_Mmul8|chr19|48166015-48175537	NA	noncoding	coding
TU26929	macaque_Mmul8|chr19|47830556-47846720	CTD-2620I22.1	noncoding	noncoding
TU26933	macaque_Mmul8|chr19|47890509-47896284	RP11-30K9.6	noncoding	noncoding
TU26934	macaque_Mmul8|chr19|47890509-47896284	RP11-326C3.11	noncoding	noncoding
TU26935	macaque_Mmul8|chr19|47890654-47896284	RP11-30K9.6	noncoding	noncoding
TU27	macaque_Mmul8|chr1|159287-169441	RP11-30K9.6	noncoding	coding
TU271	macaque_Mmul8|chr1|8599898-8616936	lnc-VN1R4-3:1	noncoding	noncoding
TU27154	macaque_Mmul8|chr19|51543726-51547942	RP11-74E22.8	noncoding	noncoding
TU27246	macaque_Mmul8|chr19|50963399-50964771	AC008079.10	noncoding	noncoding
TU27251	macaque_Mmul8|chr2|7083158-7128880	RP11-47I22.3	noncoding	noncoding
TU27252	macaque_Mmul8|chr2|7087154-7111604	RP11-118K6.3	noncoding	noncoding
TU27253	macaque_Mmul8|chr2|7134942-7137587	RP11-118K6.3	noncoding	coding
TU27255	macaque_Mmul8|chr2|7135779-7137396	RP11-118K6.3	noncoding	noncoding
TU27276	macaque_Mmul8|chr19|53648069-53655016	RP11-30K9.6	noncoding	noncoding
TU27277	macaque_Mmul8|chr19|53648069-53655016	RP11-30K9.6	noncoding	noncoding
TU27278	macaque_Mmul8|chr19|53655665-53657608	NONHSAT056824.2	noncoding	coding
TU27283	macaque_Mmul8|chr19|53655127-53664297	RP11-463O12.5	noncoding	noncoding
TU27287	macaque_Mmul8|chr19|51997751-52008775	CTC-444N24.11	noncoding	noncoding
TU27293	macaque_Mmul8|chr19|52244206-52260030	AL133493.2	noncoding	noncoding
TU27307	macaque_Mmul8|chr2|15419472-15479088	RP11-70L8.5	noncoding	noncoding
TU27317	macaque_Mmul8|chr2|736746-940656	NA	noncoding	noncoding
TU27397	macaque_Mmul8|chr2|23535510-23597175	lnc-RPL24-2:5	noncoding	noncoding
TU27398	macaque_Mmul8|chr2|23535510-23597175	lnc-RPL24-2:5	noncoding	noncoding
TU27399	macaque_Mmul8|chr2|23535510-23597175	lnc-RPL24-2:5	noncoding	noncoding
TU27400	macaque_Mmul8|chr2|23535510-23597175	lnc-RPL24-2:5	noncoding	noncoding
TU27421	macaque_Mmul8|chr2|27882058-27894128	NA	noncoding	noncoding
TU27422	macaque_Mmul8|chr2|27882058-27893937	NA	noncoding	noncoding
TU27423	macaque_Mmul8|chr2|27882232-27893937	NA	noncoding	noncoding
TU27424	macaque_Mmul8|chr2|27882058-27894031	NA	noncoding	noncoding
TU27428	macaque_Mmul8|chr2|28282422-28288660	RP11-446H18.3	noncoding	noncoding
TU27429	macaque_Mmul8|chr2|28282422-28289083	RP11-446H18.3	noncoding	noncoding
TU27430	macaque_Mmul8|chr2|28282168-28288660	RP11-446H18.3	noncoding	noncoding
TU27431	macaque_Mmul8|chr2|28282422-28288960	RP11-446H18.3	noncoding	noncoding
TU27432	macaque_Mmul8|chr2|28282422-28288919	RP11-446H18.3	noncoding	noncoding
TU27433	macaque_Mmul8|chr2|28282116-28288660	RP11-446H18.3	noncoding	noncoding
TU27434	macaque_Mmul8|chr2|28282168-28288960	RP11-446H18.3	noncoding	noncoding
TU27435	macaque_Mmul8|chr2|28282168-28289083	RP11-446H18.3	noncoding	noncoding
TU27436	macaque_Mmul8|chr2|28282116-28288960	RP11-446H18.3	noncoding	noncoding
TU27437	macaque_Mmul8|chr2|28282168-28288919	RP11-446H18.3	noncoding	noncoding
TU27438	macaque_Mmul8|chr2|28282422-28289298	RP11-446H18.3	noncoding	noncoding
TU27439	macaque_Mmul8|chr2|28282422-28289185	RP11-446H18.3	noncoding	noncoding
TU27441	macaque_Mmul8|chr2|29006122-29007001	LINC00636	noncoding	coding
TU27442	macaque_Mmul8|chr2|29006122-29014104	LINC00636	noncoding	coding
TU27443	macaque_Mmul8|chr2|29003816-29007110	LINC00636	noncoding	noncoding
TU27518	macaque_Mmul8|chr2|33469709-33490200	TSIX	noncoding	noncoding
TU27547	macaque_Mmul8|chr2|22757822-22773150	RP11-49I4.3	noncoding	noncoding
TU27565	macaque_Mmul8|chr2|39086828-39188648	RP11-384F7.2	noncoding	noncoding
TU27801	macaque_Mmul8|chr2|46915971-46924492	PCA3	noncoding	noncoding
TU27886	macaque_Mmul8|chr2|50557271-50558485	RP13-685P2.5	noncoding	noncoding
TU27914	macaque_Mmul8|chr2|50612875-50644277	lnc-AVEN-4:1	noncoding	coding
TU27923	macaque_Mmul8|chr2|54612340-54628989	lnc-TAMM41-5:3	noncoding	noncoding
TU27983	macaque_Mmul8|chr2|60045801-60053417	CTA-212A2.3	noncoding	noncoding
TU27984	macaque_Mmul8|chr2|60046148-60053417	CTA-212A2.3	noncoding	noncoding
TU27985	macaque_Mmul8|chr2|60049189-60054805	CTA-212A2.3	noncoding	noncoding
TU27986	macaque_Mmul8|chr2|60048054-60054805	CTA-212A2.3	noncoding	noncoding
TU28	macaque_Mmul8|chr1|159537-169509	RP11-30K9.6	noncoding	coding
TU28004	macaque_Mmul8|chr2|57011643-57021502	RP11-58B17.1	noncoding	noncoding
TU28005	macaque_Mmul8|chr2|57011176-57021682	RP11-58B17.1	noncoding	coding
TU28006	macaque_Mmul8|chr2|57011643-57020836	RP11-58B17.1	noncoding	noncoding
TU28007	macaque_Mmul8|chr2|57011792-57020770	RP11-58B17.1	noncoding	coding
TU28008	macaque_Mmul8|chr2|57011561-57021034	RP11-58B17.1	noncoding	noncoding
TU28009	macaque_Mmul8|chr2|57011792-57021682	RP11-58B17.1	noncoding	coding
TU28010	macaque_Mmul8|chr2|57011643-57021034	RP11-58B17.1	noncoding	noncoding
TU28011	macaque_Mmul8|chr2|57011643-57020770	RP11-58B17.1	noncoding	noncoding
TU28012	macaque_Mmul8|chr2|57011643-57021682	RP11-58B17.1	noncoding	noncoding
TU28013	macaque_Mmul8|chr2|57011561-57020770	RP11-58B17.1	noncoding	noncoding
TU28014	macaque_Mmul8|chr2|57010564-57021502	RP11-58B17.1	noncoding	noncoding
TU28015	macaque_Mmul8|chr2|57011176-57021502	RP11-58B17.1	noncoding	coding
TU28016	macaque_Mmul8|chr2|57011792-57021502	RP11-58B17.1	noncoding	coding
TU28017	macaque_Mmul8|chr2|57011176-57021034	RP11-58B17.1	noncoding	coding
TU28018	macaque_Mmul8|chr2|57011792-57020836	RP11-58B17.1	noncoding	coding
TU28019	macaque_Mmul8|chr2|57011792-57021800	RP11-58B17.1	noncoding	coding
TU28020	macaque_Mmul8|chr2|57011561-57020836	RP11-58B17.1	noncoding	noncoding
TU28021	macaque_Mmul8|chr2|57011561-57021682	RP11-58B17.1	noncoding	noncoding
TU28022	macaque_Mmul8|chr2|57011176-57020836	RP11-58B17.1	noncoding	coding
TU2804	macaque_Mmul8|chr1|120829539-120830085	NA	noncoding	coding
TU2807	macaque_Mmul8|chr1|118979040-118989176	RP11-463O12.5	noncoding	noncoding
TU28075	macaque_Mmul8|chr2|65180913-65184317	RP11-521C20.4	noncoding	noncoding
TU28077	macaque_Mmul8|chr2|65690809-65694816	NONHSAT201855.1	noncoding	noncoding
TU28078	macaque_Mmul8|chr2|65933649-65965879	RP11-350G8.5	noncoding	noncoding
TU2808	macaque_Mmul8|chr1|118897897-118989176	RP11-463O12.5	noncoding	noncoding
TU28115	macaque_Mmul8|chr2|69281097-69283982	NA	noncoding	coding
TU28117	macaque_Mmul8|chr2|69281724-69283982	NA	noncoding	coding
TU28119	macaque_Mmul8|chr2|69278038-69283982	RP11-208N14.5	noncoding	coding
TU28244	macaque_Mmul8|chr2|78780120-78781920	lnc-CADPS-1:1	noncoding	noncoding
TU28245	macaque_Mmul8|chr2|78780120-78780612	NA	noncoding	noncoding
TU28276	macaque_Mmul8|chr2|88046402-88065313	NONHSAT197111.1	noncoding	noncoding
TU28286	macaque_Mmul8|chr2|83649121-83655504	RP11-463O12.5	noncoding	noncoding
TU2844	macaque_Mmul8|chr1|122774907-122786783	NONHSAT152247.1	noncoding	noncoding
TU2857	macaque_Mmul8|chr1|122819710-122826793	OLMALINC	noncoding	noncoding
TU2858	macaque_Mmul8|chr1|123185282-123199528	RP11-403I13.5	noncoding	coding
TU28590	macaque_Mmul8|chr2|93699449-93703002	RP11-463O12.5	noncoding	noncoding
TU28595	macaque_Mmul8|chr2|93699431-93703003	RP11-463O12.5	noncoding	noncoding
TU2860	macaque_Mmul8|chr1|122960434-122965221	RP11-403I13.5	noncoding	coding
TU2864	macaque_Mmul8|chr1|122889887-122890586	LINC01138	noncoding	noncoding
TU2865	macaque_Mmul8|chr1|122889384-122890586	RP4-565E6.1	noncoding	noncoding
TU2866	macaque_Mmul8|chr1|122889305-122890586	RP4-565E6.1	noncoding	noncoding
TU2867	macaque_Mmul8|chr1|122889887-122892238	HELLPAR	noncoding	noncoding
TU2868	macaque_Mmul8|chr1|122888733-122890586	RP4-565E6.1	noncoding	noncoding
TU28736	macaque_Mmul8|chr2|98177885-98233942	AC068831.10	noncoding	noncoding
TU28742	macaque_Mmul8|chr2|98104093-98112239	RP1-293L8.2	noncoding	noncoding
TU28747	macaque_Mmul8|chr2|98094349-98100524	AC009403.2	noncoding	noncoding
TU28750	macaque_Mmul8|chr2|98543134-98551467	RP4-555D20.2	noncoding	noncoding
TU28751	macaque_Mmul8|chr2|98490202-98551467	RP4-555D20.2	noncoding	noncoding
TU28793	macaque_Mmul8|chr2|98980785-98989062	RP11-463O12.5	noncoding	noncoding
TU28801	macaque_Mmul8|chr2|99407364-99424084	NONHSAT195682.1	noncoding	noncoding
TU28802	macaque_Mmul8|chr2|99407364-99424084	NONHSAT195682.1	noncoding	noncoding
TU28803	macaque_Mmul8|chr2|99407364-99424084	NONHSAT195682.1	noncoding	noncoding
TU28804	macaque_Mmul8|chr2|99407176-99424084	NONHSAT195682.1	noncoding	noncoding
TU28811	macaque_Mmul8|chr2|95019488-95021740	RP11-350J20.5	noncoding	noncoding
TU28812	macaque_Mmul8|chr2|95019488-95021740	RP11-350J20.5	noncoding	noncoding
TU28882	macaque_Mmul8|chr2|103077540-103117537	lnc-RPSA-2:8	noncoding	coding
TU28883	macaque_Mmul8|chr2|103083286-103117537	lnc-RPSA-2:8	noncoding	coding
TU28884	macaque_Mmul8|chr2|103077540-103117537	lnc-RPSA-2:8	noncoding	coding
TU28885	macaque_Mmul8|chr2|103083286-103117537	lnc-RPSA-2:8	noncoding	coding
TU2898	macaque_Mmul8|chr1|123891812-123904790	RP11-458D21.1	noncoding	noncoding
TU29	macaque_Mmul8|chr1|159438-169509	RP11-30K9.6	noncoding	coding
TU29087	macaque_Mmul8|chr2|109594079-109604923	CTA-228A9.3	noncoding	coding
TU29088	macaque_Mmul8|chr2|109594079-109604492	CTA-228A9.3	noncoding	coding
TU29089	macaque_Mmul8|chr2|109594079-109605691	HNF1A-AS1	noncoding	coding
TU29090	macaque_Mmul8|chr2|109594079-109604923	CTA-228A9.3	noncoding	coding
TU29093	macaque_Mmul8|chr2|109594079-109604492	CTA-228A9.3	noncoding	coding
TU29104	macaque_Mmul8|chr2|111294104-111318290	SOX2-OT	noncoding	noncoding
TU29105	macaque_Mmul8|chr2|111268456-111318290	SOX2-OT	noncoding	noncoding
TU29181	macaque_Mmul8|chr2|114896324-114953768	RP11-33A14.1	noncoding	noncoding
TU29183	macaque_Mmul8|chr2|115145532-115154359	RP11-178A10.1	noncoding	noncoding
TU29198	macaque_Mmul8|chr2|120402601-120407864	NA	noncoding	noncoding
TU2923	macaque_Mmul8|chr1|123833583-123844061	RP4-798A10.2	noncoding	noncoding
TU2924	macaque_Mmul8|chr1|123833583-123839255	RP4-798A10.2	noncoding	noncoding
TU29296	macaque_Mmul8|chr2|131531764-131540379	ZBED3-AS1	noncoding	noncoding
TU29298	macaque_Mmul8|chr2|132906023-133032097	NONHSAT249146.1	noncoding	noncoding
TU29299	macaque_Mmul8|chr2|128824902-128834849	RP11-47I22.3	noncoding	noncoding
TU29307	macaque_Mmul8|chr2|128916945-129145765	RP11-463O12.5	noncoding	noncoding
TU29311	macaque_Mmul8|chr2|128782672-129145765	RP11-85M11.2	noncoding	noncoding
TU29313	macaque_Mmul8|chr2|128782672-129145765	RP11-85M11.2	noncoding	noncoding
TU29314	macaque_Mmul8|chr2|128782672-128796961	RP11-334E15.1	noncoding	noncoding
TU29315	macaque_Mmul8|chr2|128880509-129145765	RP11-85M11.2	noncoding	noncoding
TU29316	macaque_Mmul8|chr2|128916945-128922123	CTA-414D7.1	noncoding	noncoding
TU29317	macaque_Mmul8|chr2|128880509-129145765	RP11-85M11.2	noncoding	noncoding
TU29361	macaque_Mmul8|chr2|130166605-130168080	NA	noncoding	noncoding
TU29402	macaque_Mmul8|chr2|140119733-140129908	RP11-85K15.3	noncoding	noncoding
TU29403	macaque_Mmul8|chr2|140119728-140129993	RP11-316M24.1	noncoding	noncoding
TU29404	macaque_Mmul8|chr2|140119728-140143057	RP11-316M24.1	noncoding	noncoding
TU29405	macaque_Mmul8|chr2|140119728-140140599	RP11-316M24.1	noncoding	noncoding
TU29406	macaque_Mmul8|chr2|140119728-140152273	RP11-316M24.1	noncoding	noncoding
TU29425	macaque_Mmul8|chr2|142277440-142283517	RP11-451G4.3	noncoding	noncoding
TU29427	macaque_Mmul8|chr2|142272086-142283517	RP11-463O12.5	noncoding	noncoding
TU29428	macaque_Mmul8|chr2|142277440-142283517	RP11-451G4.3	noncoding	noncoding
TU29429	macaque_Mmul8|chr2|142272086-142283517	RP11-463O12.5	noncoding	noncoding
TU29430	macaque_Mmul8|chr2|142272086-142283517	RP11-463O12.5	noncoding	noncoding
TU29431	macaque_Mmul8|chr2|142277440-142283517	RP11-451G4.3	noncoding	noncoding
TU29432	macaque_Mmul8|chr2|142272086-142283517	RP11-463O12.5	noncoding	noncoding
TU29433	macaque_Mmul8|chr2|142272086-142283517	RP11-463O12.5	noncoding	noncoding
TU29446	macaque_Mmul8|chr2|142894855-142899158	RP11-540B6.6	noncoding	noncoding
TU29505	macaque_Mmul8|chr2|154329887-154338437	lnc-ZIC1-1:6	noncoding	noncoding
TU29511	macaque_Mmul8|chr2|147633278-147637441	RP11-258F1.1	noncoding	noncoding
TU29518	macaque_Mmul8|chr2|154388820-154732941	RP11-649A16.1	noncoding	noncoding
TU29519	macaque_Mmul8|chr2|154388820-154732941	RP11-649A16.1	noncoding	noncoding
TU29521	macaque_Mmul8|chr2|147637247-147638118	NA	noncoding	noncoding
TU29601	macaque_Mmul8|chr2|158908673-158922427	RP11-372E1.4	noncoding	noncoding
TU29675	macaque_Mmul8|chr2|130165057-130168080	NA	noncoding	noncoding
TU29677	macaque_Mmul8|chr2|130161055-130168080	NA	noncoding	noncoding
TU29679	macaque_Mmul8|chr2|130165817-130168080	NONHSAT222414.1	noncoding	noncoding
TU29680	macaque_Mmul8|chr2|130165705-130168080	NA	noncoding	noncoding
TU29681	macaque_Mmul8|chr2|130161055-130168080	NA	noncoding	noncoding
TU29682	macaque_Mmul8|chr2|130161055-130168080	NA	noncoding	noncoding
TU29683	macaque_Mmul8|chr2|130164755-130168080	NA	noncoding	noncoding
TU29684	macaque_Mmul8|chr2|130161055-130168080	NA	noncoding	noncoding
TU29685	macaque_Mmul8|chr2|130161055-130168080	NA	noncoding	noncoding
TU29686	macaque_Mmul8|chr2|130161055-130168080	NA	noncoding	noncoding
TU29687	macaque_Mmul8|chr2|130161055-130168080	NA	noncoding	noncoding
TU29688	macaque_Mmul8|chr2|130161055-130168080	NA	noncoding	noncoding
TU29689	macaque_Mmul8|chr2|130161055-130168080	NA	noncoding	noncoding
TU29690	macaque_Mmul8|chr2|130165057-130168080	NA	noncoding	noncoding
TU29691	macaque_Mmul8|chr2|130165705-130168080	NA	noncoding	noncoding
TU29692	macaque_Mmul8|chr2|130161055-130168080	NA	noncoding	noncoding
TU29693	macaque_Mmul8|chr2|130161055-130168080	NA	noncoding	noncoding
TU29694	macaque_Mmul8|chr2|130165817-130168080	NONHSAT222414.1	noncoding	noncoding
TU29695	macaque_Mmul8|chr2|130162425-130168080	NA	noncoding	noncoding
TU29696	macaque_Mmul8|chr2|130165705-130168080	NA	noncoding	noncoding
TU29697	macaque_Mmul8|chr2|130165817-130168080	NONHSAT222414.1	noncoding	noncoding
TU29698	macaque_Mmul8|chr2|130165554-130168080	NA	noncoding	noncoding
TU29699	macaque_Mmul8|chr2|130165705-130168080	NA	noncoding	noncoding
TU29700	macaque_Mmul8|chr2|130161055-130168080	NA	noncoding	noncoding
TU29701	macaque_Mmul8|chr2|130161055-130168080	NA	noncoding	noncoding
TU29702	macaque_Mmul8|chr2|130161055-130168080	NA	noncoding	noncoding
TU29703	macaque_Mmul8|chr2|130165554-130168080	NA	noncoding	noncoding
TU29704	macaque_Mmul8|chr2|130165057-130168080	NA	noncoding	noncoding
TU29705	macaque_Mmul8|chr2|130165643-130168080	NA	noncoding	noncoding
TU29706	macaque_Mmul8|chr2|130165554-130168080	NA	noncoding	noncoding
TU29707	macaque_Mmul8|chr2|130165057-130168080	NA	noncoding	noncoding
TU29708	macaque_Mmul8|chr2|130161055-130168080	NA	noncoding	noncoding
TU29709	macaque_Mmul8|chr2|130161055-130168080	NA	noncoding	noncoding
TU29710	macaque_Mmul8|chr2|130165705-130168080	NA	noncoding	noncoding
TU29711	macaque_Mmul8|chr2|130161055-130168080	NA	noncoding	noncoding
TU29712	macaque_Mmul8|chr2|130161055-130168080	NA	noncoding	noncoding
TU29713	macaque_Mmul8|chr2|130162334-130168080	NA	noncoding	noncoding
TU29714	macaque_Mmul8|chr2|130165817-130168080	NONHSAT222414.1	noncoding	noncoding
TU29715	macaque_Mmul8|chr2|130165705-130168080	NA	noncoding	noncoding
TU29716	macaque_Mmul8|chr2|130161055-130168080	NA	noncoding	noncoding
TU29817	macaque_Mmul8|chr2|167529384-167531282	NONHSAT022549.2	noncoding	noncoding
TU29819	macaque_Mmul8|chr2|167529315-167531282	NONHSAT022549.2	noncoding	noncoding
TU29821	macaque_Mmul8|chr2|167529384-167531458	RP11-463O12.5	noncoding	noncoding
TU29822	macaque_Mmul8|chr2|167528985-167531282	NONHSAT022549.2	noncoding	coding
TU29824	macaque_Mmul8|chr2|167529384-167531895	RP11-463O12.5	noncoding	noncoding
TU29839	macaque_Mmul8|chr2|168983197-168983882	lnc-DUSP16-2:1	noncoding	coding
TU29922	macaque_Mmul8|chr2|170492374-170510315	RP11-517B11.7	noncoding	noncoding
TU29927	macaque_Mmul8|chr2|170492295-170509644	RP11-517B11.7	noncoding	noncoding
TU29931	macaque_Mmul8|chr2|170492423-170510340	RP11-517B11.7	noncoding	noncoding
TU29935	macaque_Mmul8|chr2|170492295-170510340	RP11-517B11.7	noncoding	noncoding
TU30	macaque_Mmul8|chr1|159537-170374	RP11-30K9.6	noncoding	coding
TU30054	macaque_Mmul8|chr2|186941610-186943773	lnc-ZCWPW2-6:1	noncoding	noncoding
TU30055	macaque_Mmul8|chr2|186941610-186964227	lnc-ZCWPW2-6:1	noncoding	noncoding
TU30056	macaque_Mmul8|chr2|186941610-186987605	lnc-ZCWPW2-6:1	noncoding	noncoding
TU30074	macaque_Mmul8|chr2|188308425-188314400	RP5-1014D13.2	noncoding	noncoding
TU30078	macaque_Mmul8|chr2|188291957-188313226	RP11-365P13.5	noncoding	noncoding
TU30084	macaque_Mmul8|chr2|188921288-188925928	AC012358.7	noncoding	noncoding
TU30085	macaque_Mmul8|chr2|188921307-188929929	AC068282.3	noncoding	noncoding
TU30125	macaque_Mmul8|chr2|195484152-195618788	HCG11	coding	noncoding
TU30131	macaque_Mmul8|chr2|197202515-197231359	TCL6	noncoding	noncoding
TU30141	macaque_Mmul8|chr2|192800516-192803563	RP11-573D15.2	noncoding	noncoding
TU30219	macaque_Mmul8|chr2|204320005-204320829	NA	noncoding	coding
TU30220	macaque_Mmul8|chr2|204320005-204320829	NA	noncoding	coding
TU30287	macaque_Mmul8|chr2|202662302-202666104	RP11-709D24.5	noncoding	coding
TU30306	macaque_Mmul8|chr2|204385966-204388139	LA16c-380H5.1	noncoding	noncoding
TU30315	macaque_Mmul8|chr2|203639736-203644619	RP11-681B3.4	noncoding	noncoding
TU30344	macaque_Mmul8|chr20|999189-1021983	NA	noncoding	coding
TU30356	macaque_Mmul8|chr20|1039907-1045544	C22orf34	noncoding	coding
TU30358	macaque_Mmul8|chr20|1037201-1039381	AC096655.2	noncoding	noncoding
TU30360	macaque_Mmul8|chr20|1034163-1039500	RP11-161M6.4	noncoding	coding
TU30373	macaque_Mmul8|chr20|1075827-1114764	AC138430.4	noncoding	coding
TU30388	macaque_Mmul8|chr2|203411403-203413014	RP11-320G24.1	noncoding	noncoding
TU30389	macaque_Mmul8|chr2|203411118-203413014	RP11-146I2.1	noncoding	noncoding
TU30390	macaque_Mmul8|chr2|203411118-203413014	RP11-146I2.1	noncoding	noncoding
TU30391	macaque_Mmul8|chr2|203411118-203413014	lnc-ENOSF1-1:1	noncoding	noncoding
TU30395	macaque_Mmul8|chr2|202973088-202978201	RP11-433J8.1	noncoding	noncoding
TU30435	macaque_Mmul8|chr20|1195363-1199906	CTD-2047H16.4	noncoding	coding
TU30448	macaque_Mmul8|chr20|702678-704756	NONHSAT236262.1	noncoding	coding
TU30451	macaque_Mmul8|chr20|702678-704756	NONHSAT236262.1	noncoding	coding
TU30452	macaque_Mmul8|chr20|702678-704756	NONHSAT236262.1	noncoding	coding
TU30455	macaque_Mmul8|chr20|700061-707849	CTC-339O9.1	noncoding	noncoding
TU30456	macaque_Mmul8|chr20|699989-707849	RP11-463O12.5	noncoding	noncoding
TU3050	macaque_Mmul8|chr1|127811105-127812008	NA	noncoding	noncoding
TU30510	macaque_Mmul8|chr20|705816-707854	RP11-463O12.5	noncoding	noncoding
TU30601	macaque_Mmul8|chr20|3800373-3802670	RP11-473M20.14	noncoding	noncoding
TU30603	macaque_Mmul8|chr20|3800373-3802406	RP11-473M20.14	noncoding	noncoding
TU30635	macaque_Mmul8|chr20|3712322-3719889	RP11-463O12.5	noncoding	noncoding
TU30645	macaque_Mmul8|chr20|3920759-3922859	LA16c-380H5.5	noncoding	noncoding
TU30646	macaque_Mmul8|chr20|3920762-3923144	LA16c-380H5.5	noncoding	noncoding
TU30647	macaque_Mmul8|chr20|3920762-3923312	LA16c-380H5.5	noncoding	noncoding
TU30648	macaque_Mmul8|chr20|3920595-3923144	LA16c-380H5.5	noncoding	noncoding
TU30650	macaque_Mmul8|chr20|3920248-3923144	LA16c-380H5.5	noncoding	noncoding
TU30651	macaque_Mmul8|chr20|3920494-3923144	LA16c-380H5.5	noncoding	noncoding
TU30652	macaque_Mmul8|chr20|3920666-3923144	LA16c-380H5.5	noncoding	noncoding
TU30653	macaque_Mmul8|chr20|3919074-3923144	LA16c-380H5.5	noncoding	noncoding
TU30654	macaque_Mmul8|chr20|3919074-3923312	LA16c-380H5.5	noncoding	noncoding
TU30656	macaque_Mmul8|chr20|3920494-3923312	LA16c-380H5.5	noncoding	noncoding
TU30659	macaque_Mmul8|chr20|3920666-3923312	LA16c-380H5.5	noncoding	noncoding
TU30662	macaque_Mmul8|chr20|3920248-3923312	LA16c-380H5.5	noncoding	noncoding
TU30663	macaque_Mmul8|chr20|3920595-3923312	LA16c-380H5.5	noncoding	noncoding
TU30672	macaque_Mmul8|chr20|1403012-1404892	NONHSAT235779.1	noncoding	coding
TU30813	macaque_Mmul8|chr20|9446163-9464310	lnc-C16orf72-11:1	noncoding	noncoding
TU30818	macaque_Mmul8|chr20|4777616-4780683	MIR3180-3	noncoding	noncoding
TU30893	macaque_Mmul8|chr20|13824317-13914063	U95743.1	noncoding	noncoding
TU30894	macaque_Mmul8|chr20|13821056-13914063	U95743.1	noncoding	noncoding
TU30895	macaque_Mmul8|chr20|13895955-13912716	RP11-255C15.3	noncoding	noncoding
TU3093	macaque_Mmul8|chr1|124663664-124678060	CTD-2587M2.1	noncoding	coding
TU3094	macaque_Mmul8|chr1|124663664-124678060	CTD-2587M2.1	noncoding	noncoding
TU3096	macaque_Mmul8|chr1|124663664-124677668	lnc-CFHR5-6:1	noncoding	coding
TU3097	macaque_Mmul8|chr1|124663450-124677668	lnc-CFHR5-6:1	noncoding	coding
TU3098	macaque_Mmul8|chr1|124663542-124677668	lnc-CFHR5-6:1	noncoding	coding
TU30986	macaque_Mmul8|chr20|14428067-14457394	MIR193BHG	noncoding	noncoding
TU30987	macaque_Mmul8|chr20|14438651-14457394	MIR193BHG	noncoding	noncoding
TU30988	macaque_Mmul8|chr20|14443813-14457394	MIR193BHG	noncoding	noncoding
TU3099	macaque_Mmul8|chr1|124663664-124677668	lnc-CFHR5-6:1	noncoding	coding
TU30990	macaque_Mmul8|chr20|14453552-14457436	MIR193BHG	noncoding	noncoding
TU30991	macaque_Mmul8|chr20|14451659-14457436	MIR193BHG	noncoding	noncoding
TU3100	macaque_Mmul8|chr1|124663450-124677668	lnc-CFHR5-6:1	noncoding	noncoding
TU3101	macaque_Mmul8|chr1|124663542-124677668	lnc-CFHR5-6:1	noncoding	coding
TU31010	macaque_Mmul8|chr20|18267362-18270804	RP11-626G11.3	noncoding	noncoding
TU3103	macaque_Mmul8|chr1|124663664-124678060	CTD-2587M2.1	noncoding	coding
TU3104	macaque_Mmul8|chr1|124663369-124677668	lnc-CFHR5-6:1	noncoding	coding
TU3105	macaque_Mmul8|chr1|124663542-124677668	lnc-CFHR5-6:1	noncoding	coding
TU31060	macaque_Mmul8|chr20|15120515-15123306	CTD-2047H16.3	noncoding	noncoding
TU31061	macaque_Mmul8|chr20|15120054-15128434	RP11-253E3.3	noncoding	noncoding
TU31284	macaque_Mmul8|chr20|28348177-28355212	RP11-242D8.1	noncoding	noncoding
TU31285	macaque_Mmul8|chr20|28336027-28355212	CTD-2626G11.2	noncoding	noncoding
TU31287	macaque_Mmul8|chr20|28345189-28348027	RP11-761E20.1	noncoding	noncoding
TU31346	macaque_Mmul8|chr20|29384094-29411037	RP1-90J20.7	noncoding	noncoding
TU31356	macaque_Mmul8|chr20|29803811-29924843	RP11-340I6.3	noncoding	noncoding
TU31383	macaque_Mmul8|chr20|30893484-30896214	OIP5-AS1	noncoding	noncoding
TU31401	macaque_Mmul8|chr20|31681102-31692882	RP11-523L20.2	noncoding	noncoding
TU31408	macaque_Mmul8|chr20|30208185-30208881	CH507-513H4.3	noncoding	noncoding
TU31422	macaque_Mmul8|chr20|33191891-33208949	RP11-491F9.1	noncoding	noncoding
TU31424	macaque_Mmul8|chr20|33165734-33176246	RP11-322E11.2	noncoding	noncoding
TU31427	macaque_Mmul8|chr20|33198316-33208949	RP11-395P17.3	noncoding	noncoding
TU3145	macaque_Mmul8|chr1|121876992-121877374	NONHSAT225513.1	noncoding	noncoding
TU31453	macaque_Mmul8|chr20|33188194-33209508	RP11-395P17.3	noncoding	noncoding
TU31538	macaque_Mmul8|chr20|40117757-40150912	LINC00891	noncoding	noncoding
TU31540	macaque_Mmul8|chr20|40117757-40126657	LINC00891	noncoding	noncoding
TU31543	macaque_Mmul8|chr20|40117757-40130243	LINC00891	noncoding	noncoding
TU31592	macaque_Mmul8|chr20|41808452-41814795	lnc-HPGDS-3:1	noncoding	noncoding
TU31649	macaque_Mmul8|chr20|42507233-42543197	AC020956.3	noncoding	noncoding
TU31688	macaque_Mmul8|chr20|40819580-40826347	lnc-FBXO42-1:1	noncoding	coding
TU31714	macaque_Mmul8|chr20|40855993-40857705	RP11-343H19.2	noncoding	coding
TU31776	macaque_Mmul8|chr20|51796805-51797831	lnc-FASN-1:1	noncoding	noncoding
TU31777	macaque_Mmul8|chr20|51796805-51798329	lnc-FASN-1:1	noncoding	noncoding
TU31808	macaque_Mmul8|chr20|40826036-40827397	RP11-249C24.11	noncoding	coding
TU31809	macaque_Mmul8|chr20|40819666-40820919	RP11-343H19.2	noncoding	coding
TU3195	macaque_Mmul8|chr1|121693633-121702053	NA	noncoding	noncoding
TU3197	macaque_Mmul8|chr1|121693633-121702399	NA	noncoding	noncoding
TU31984	macaque_Mmul8|chr20|55684832-55690349	NA	noncoding	coding
TU31985	macaque_Mmul8|chr20|55689664-55690367	NA	noncoding	noncoding
TU3199	macaque_Mmul8|chr1|121756917-121760082	RP6-74O6.6	noncoding	noncoding
TU31996	macaque_Mmul8|chr20|56326120-56332437	AC004158.3	noncoding	noncoding
TU32009	macaque_Mmul8|chr20|56324358-56439520	AC004158.3	noncoding	noncoding
TU32016	macaque_Mmul8|chr20|56325966-56332511	AC004158.3	noncoding	noncoding
TU32019	macaque_Mmul8|chr20|56326120-56332511	AC004158.3	noncoding	noncoding
TU32021	macaque_Mmul8|chr20|56324358-56332511	AC004158.3	noncoding	noncoding
TU32026	macaque_Mmul8|chr20|56325123-56331537	AC004158.2	noncoding	coding
TU32029	macaque_Mmul8|chr20|56325123-56332437	AC004158.3	noncoding	noncoding
TU32031	macaque_Mmul8|chr20|56325775-56439520	AC004158.3	noncoding	noncoding
TU32033	macaque_Mmul8|chr20|56324904-56332437	AC004158.3	noncoding	noncoding
TU32036	macaque_Mmul8|chr20|56324577-56332437	AC004158.3	noncoding	noncoding
TU32038	macaque_Mmul8|chr20|56325775-56332511	AC004158.3	noncoding	noncoding
TU32039	macaque_Mmul8|chr20|56325775-56332437	AC004158.3	noncoding	noncoding
TU32040	macaque_Mmul8|chr20|56326120-56332437	AC004158.3	noncoding	noncoding
TU32043	macaque_Mmul8|chr20|56325775-56334156	AC004158.3	noncoding	noncoding
TU32044	macaque_Mmul8|chr20|56325966-56332673	AC004158.3	noncoding	noncoding
TU32045	macaque_Mmul8|chr20|56325966-56332437	AC004158.3	noncoding	noncoding
TU32046	macaque_Mmul8|chr20|56325123-56332511	AC004158.3	noncoding	noncoding
TU32074	macaque_Mmul8|chr20|56258632-56331506	AC004158.3	noncoding	noncoding
TU32076	macaque_Mmul8|chr20|56258779-56331506	AC004158.3	noncoding	noncoding
TU32081	macaque_Mmul8|chr20|56258541-56331506	AC004158.3	noncoding	noncoding
TU32082	macaque_Mmul8|chr20|56258632-56331763	AC004158.3	noncoding	noncoding
TU32083	macaque_Mmul8|chr20|56258632-56331653	AC004158.3	noncoding	noncoding
TU32084	macaque_Mmul8|chr20|56258632-56331864	AC004158.3	noncoding	noncoding
TU32085	macaque_Mmul8|chr20|56258541-56331653	AC004158.3	noncoding	noncoding
TU32086	macaque_Mmul8|chr20|56258779-56331506	AC004158.3	noncoding	noncoding
TU32087	macaque_Mmul8|chr20|56258632-56331506	AC004158.3	noncoding	noncoding
TU32089	macaque_Mmul8|chr20|56258779-56331653	AC004158.3	noncoding	noncoding
TU32090	macaque_Mmul8|chr20|56258450-56331506	AC004158.3	noncoding	noncoding
TU32091	macaque_Mmul8|chr20|56258779-56331763	AC004158.3	noncoding	noncoding
TU32094	macaque_Mmul8|chr20|56258779-56331763	AC004158.3	noncoding	noncoding
TU32096	macaque_Mmul8|chr20|56258779-56331763	AC004158.3	noncoding	noncoding
TU32097	macaque_Mmul8|chr20|56310605-56331506	AC004158.3	noncoding	noncoding
TU32098	macaque_Mmul8|chr20|56258632-56331506	AC004158.3	noncoding	noncoding
TU32099	macaque_Mmul8|chr20|56258632-56332129	AC004158.3	noncoding	noncoding
TU32101	macaque_Mmul8|chr20|56257836-56331506	AC004158.3	noncoding	noncoding
TU32102	macaque_Mmul8|chr20|56257836-56331653	AC004158.3	noncoding	noncoding
TU32106	macaque_Mmul8|chr20|56258541-56331506	AC004158.3	noncoding	noncoding
TU32107	macaque_Mmul8|chr20|56258541-56331763	AC004158.3	noncoding	noncoding
TU32110	macaque_Mmul8|chr20|56205644-56332227	AC004158.3	noncoding	noncoding
TU32111	macaque_Mmul8|chr20|56258178-56331864	AC004158.3	noncoding	noncoding
TU32113	macaque_Mmul8|chr20|56258779-56331864	AC004158.3	noncoding	noncoding
TU32114	macaque_Mmul8|chr20|56258450-56331506	AC004158.3	noncoding	noncoding
TU32117	macaque_Mmul8|chr20|56257836-56331763	AC004158.3	noncoding	noncoding
TU32119	macaque_Mmul8|chr20|56310605-56331506	AC004158.3	noncoding	noncoding
TU32120	macaque_Mmul8|chr20|56258178-56331763	AC004158.3	noncoding	noncoding
TU32122	macaque_Mmul8|chr20|56258632-56332022	AC004158.3	noncoding	noncoding
TU32126	macaque_Mmul8|chr20|56205644-56331506	AC004158.3	noncoding	noncoding
TU32127	macaque_Mmul8|chr20|56258632-56331653	AC004158.3	noncoding	noncoding
TU32128	macaque_Mmul8|chr20|56203519-56331653	AC004158.3	noncoding	noncoding
TU32131	macaque_Mmul8|chr20|56258450-56331763	AC004158.3	noncoding	noncoding
TU32134	macaque_Mmul8|chr20|56258779-56332227	AC004158.3	noncoding	noncoding
TU32137	macaque_Mmul8|chr20|56258489-56331506	AC004158.3	noncoding	noncoding
TU32138	macaque_Mmul8|chr20|56258178-56331763	AC004158.3	noncoding	noncoding
TU32139	macaque_Mmul8|chr20|56258489-56331763	AC004158.3	noncoding	noncoding
TU32142	macaque_Mmul8|chr20|56258632-56331763	AC004158.3	noncoding	noncoding
TU32143	macaque_Mmul8|chr20|56258632-56332512	AC004158.3	noncoding	noncoding
TU32144	macaque_Mmul8|chr20|56258541-56331763	AC004158.3	noncoding	noncoding
TU32145	macaque_Mmul8|chr20|56258779-56332227	AC004158.3	noncoding	noncoding
TU32146	macaque_Mmul8|chr20|56258489-56332227	AC004158.3	noncoding	noncoding
TU32149	macaque_Mmul8|chr20|56258632-56332991	AC004158.3	noncoding	noncoding
TU32150	macaque_Mmul8|chr20|56258632-56331653	AC004158.3	noncoding	noncoding
TU32151	macaque_Mmul8|chr20|56205644-56331653	AC004158.3	noncoding	noncoding
TU32152	macaque_Mmul8|chr20|56258450-56332991	AC004158.3	noncoding	noncoding
TU32153	macaque_Mmul8|chr20|56232922-56331506	AC004158.3	noncoding	noncoding
TU32156	macaque_Mmul8|chr20|56258489-56331653	AC004158.3	noncoding	noncoding
TU32157	macaque_Mmul8|chr20|56281146-56331506	AC004158.3	noncoding	noncoding
TU32158	macaque_Mmul8|chr20|56258541-56332129	AC004158.3	noncoding	noncoding
TU32159	macaque_Mmul8|chr20|56205644-56331506	AC004158.3	noncoding	noncoding
TU32160	macaque_Mmul8|chr20|56258541-56332227	AC004158.3	noncoding	noncoding
TU32161	macaque_Mmul8|chr20|56258450-56332022	AC004158.3	noncoding	noncoding
TU32163	macaque_Mmul8|chr20|56258450-56331506	AC004158.3	noncoding	noncoding
TU32164	macaque_Mmul8|chr20|56258353-56331653	AC004158.3	noncoding	noncoding
TU32165	macaque_Mmul8|chr20|56203519-56332022	AC004158.3	noncoding	noncoding
TU32166	macaque_Mmul8|chr20|56258353-56331763	AC004158.3	noncoding	noncoding
TU32183	macaque_Mmul8|chr20|56970441-56970895	lnc-ZNF821-3:1	noncoding	noncoding
TU32216	macaque_Mmul8|chr20|58692782-58696902	CTD-2135D7.2	noncoding	noncoding
TU32217	macaque_Mmul8|chr20|58690304-58696902	CTD-2135D7.2	noncoding	noncoding
TU32234	macaque_Mmul8|chr20|59745722-59749276	RP3-394A18.1	noncoding	noncoding
TU32235	macaque_Mmul8|chr20|59746836-59749326	RP11-172H24.4	noncoding	noncoding
TU32237	macaque_Mmul8|chr20|59745722-59749276	RP3-394A18.1	noncoding	noncoding
TU32238	macaque_Mmul8|chr20|59745722-59748670	AC005519.4	noncoding	noncoding
TU32239	macaque_Mmul8|chr20|59746836-59749276	CTD-2127H9.1	noncoding	noncoding
TU32240	macaque_Mmul8|chr20|59746836-59749326	RP11-172H24.4	noncoding	noncoding
TU32362	macaque_Mmul8|chr20|64151508-64156193	RP11-70D24.2	noncoding	noncoding
TU32407	macaque_Mmul8|chr20|69885587-69892141	RP11-284F21.8	noncoding	noncoding
TU32408	macaque_Mmul8|chr20|69876849-69892141	RP11-442O1.4	noncoding	noncoding
TU32448	macaque_Mmul8|chr20|72182313-72194792	lnc-IFT74-1:5	noncoding	coding
TU32463	macaque_Mmul8|chr20|72512816-72516447	RP11-278A23.1	noncoding	coding
TU32464	macaque_Mmul8|chr20|72510867-72516447	RP11-278A23.1	noncoding	coding
TU32465	macaque_Mmul8|chr20|72513429-72516447	RP11-278A23.1	noncoding	coding
TU32481	macaque_Mmul8|chr20|73886413-73893337	CTD-2555A7.2	noncoding	coding
TU32482	macaque_Mmul8|chr20|73891005-73893337	CTD-2555A7.2	noncoding	coding
TU32506	macaque_Mmul8|chr20|74059085-74060847	RP11-46C24.7	noncoding	noncoding
TU32508	macaque_Mmul8|chr20|74059085-74061365	RP11-46C24.7	noncoding	noncoding
TU32510	macaque_Mmul8|chr20|74005123-74006116	LINC00304	noncoding	noncoding
TU3257	macaque_Mmul8|chr1|124532445-124552369	CTA-414D7.1	noncoding	noncoding
TU32607	macaque_Mmul8|chr20|74358663-74364858	RP11-463O12.5	noncoding	noncoding
TU32608	macaque_Mmul8|chr20|74358663-74364858	RP11-463O12.5	noncoding	noncoding
TU32613	macaque_Mmul8|chr20|74331448-74364858	AC005954.4	noncoding	noncoding
TU32616	macaque_Mmul8|chr20|74317046-74363023	AC005954.4	noncoding	noncoding
TU32617	macaque_Mmul8|chr3|793571-796275	lnc-FTCD-2:1	noncoding	noncoding
TU32618	macaque_Mmul8|chr3|807615-809755	NONHSAT191101.1	noncoding	noncoding
TU32623	macaque_Mmul8|chr3|1184655-1189137	NONHSAT191913.1	noncoding	coding
TU32624	macaque_Mmul8|chr3|1183818-1189137	lnc-SLC19A1-12:1	noncoding	coding
TU32741	macaque_Mmul8|chr3|1968188-1976615	RP11-473M20.9	noncoding	noncoding
TU32743	macaque_Mmul8|chr3|1972597-1981399	C14orf23	noncoding	coding
TU32747	macaque_Mmul8|chr3|1976775-1989808	AC138430.4	noncoding	noncoding
TU32773	macaque_Mmul8|chr3|2902233-2904397	lnc-CSTB-2:1	noncoding	coding
TU32774	macaque_Mmul8|chr3|2902233-2904397	lnc-CSTB-2:1	noncoding	coding
TU32775	macaque_Mmul8|chr3|2902233-2904397	lnc-CSTB-2:1	noncoding	coding
TU32808	macaque_Mmul8|chr3|4377777-4381217	lnc-TFF2-1:1	noncoding	coding
TU32810	macaque_Mmul8|chr3|4075208-4100622	RP11-169D4.1	coding	noncoding
TU3298	macaque_Mmul8|chr1|131317683-131319031	RP11-66D17.3	noncoding	noncoding
TU33001	macaque_Mmul8|chr3|9392357-9404521	NONHSAT244540.1	noncoding	coding
TU33059	macaque_Mmul8|chr3|19190308-19209598	KCNQ1OT1	coding	noncoding
TU33112	macaque_Mmul8|chr3|28097463-28110447	NA	noncoding	noncoding
TU33120	macaque_Mmul8|chr3|28663249-28664188	NA	noncoding	coding
TU33121	macaque_Mmul8|chr3|28663249-28664188	NONHSAT074301.2	noncoding	noncoding
TU33180	macaque_Mmul8|chr3|32064448-32083082	AJ006998.2	noncoding	noncoding
TU33181	macaque_Mmul8|chr3|32196677-32239476	RP11-305A4.3	noncoding	noncoding
TU33225	macaque_Mmul8|chr3|33837934-33839631	RP11-681B3.4	noncoding	noncoding
TU33227	macaque_Mmul8|chr3|33830912-33887674	RP11-681B3.4	noncoding	noncoding
TU33228	macaque_Mmul8|chr3|33853747-33883112	RP1-59D14.5	noncoding	noncoding
TU33231	macaque_Mmul8|chr3|33535221-33552236	AP000689.8	noncoding	noncoding
TU33233	macaque_Mmul8|chr3|33573476-33580723	KCNQ1OT1	noncoding	noncoding
TU33235	macaque_Mmul8|chr3|33535221-33580723	CTD-2135D7.2	noncoding	noncoding
TU33237	macaque_Mmul8|chr3|33535221-33580723	CTD-2135D7.2	noncoding	noncoding
TU33239	macaque_Mmul8|chr3|33535221-33580723	CTD-2135D7.2	noncoding	noncoding
TU33240	macaque_Mmul8|chr3|33535221-33552467	AP000689.8	noncoding	noncoding
TU33253	macaque_Mmul8|chr3|33830827-33831508	NA	noncoding	coding
TU33263	macaque_Mmul8|chr3|33701336-33717538	NDUFA6-DT:41	noncoding	coding
TU33270	macaque_Mmul8|chr3|33702860-33717538	NDUFA6-DT:41	noncoding	coding
TU33272	macaque_Mmul8|chr3|33712295-33720136	RP11-493L12.2	noncoding	coding
TU33274	macaque_Mmul8|chr3|34048513-34051477	RP11-463O12.5	noncoding	noncoding
TU33275	macaque_Mmul8|chr3|34052662-34054348	lnc-PDGFA-8:5	noncoding	noncoding
TU33276	macaque_Mmul8|chr3|34052410-34054348	lnc-PDGFA-8:5	noncoding	noncoding
TU33311	macaque_Mmul8|chr3|35379602-35383704	RP11-1246C19.1	noncoding	noncoding
TU33317	macaque_Mmul8|chr3|34428787-34431175	NA	noncoding	coding
TU33318	macaque_Mmul8|chr3|34428787-34433138	NA	noncoding	coding
TU3332	macaque_Mmul8|chr1|131528189-131560970	RP11-463O12.5	noncoding	noncoding
TU33320	macaque_Mmul8|chr3|34428787-34433138	NA	noncoding	coding
TU33331	macaque_Mmul8|chr3|35445846-35449761	RP11-713P17.3	noncoding	noncoding
TU33398	macaque_Mmul8|chr3|39619576-39625004	RP11-1275H24.1	noncoding	coding
TU33417	macaque_Mmul8|chr3|38945182-38948704	lnc-MMD2-2:1	noncoding	noncoding
TU33428	macaque_Mmul8|chr3|39917745-39921067	CTC-251D13.1	noncoding	coding
TU33430	macaque_Mmul8|chr3|39917746-39921883	CTC-251D13.1	noncoding	noncoding
TU33431	macaque_Mmul8|chr3|39901655-39922722	CTA-212A2.3	noncoding	noncoding
TU33433	macaque_Mmul8|chr3|39515387-39520795	RP11-84A19.2	noncoding	noncoding
TU33465	macaque_Mmul8|chr3|39928670-39940048	lnc-HIP1-2:1	noncoding	noncoding
TU33466	macaque_Mmul8|chr3|39928670-39934308	CTC-204F22.1	noncoding	noncoding
TU33495	macaque_Mmul8|chr3|41015242-41019523	lnc-SSC4D-2:1	noncoding	coding
TU33548	macaque_Mmul8|chr3|34888220-34900317	RP11-1348G14.4	noncoding	coding
TU33558	macaque_Mmul8|chr3|41824452-41837093	RP3-400N23.9	noncoding	noncoding
TU33634	macaque_Mmul8|chr3|43715182-43887485	NA	noncoding	coding
TU33643	macaque_Mmul8|chr3|48552500-48556083	RP11-1072C15.6	noncoding	coding
TU33663	macaque_Mmul8|chr3|50598654-50607549	RP11-760D2.11	noncoding	noncoding
TU33666	macaque_Mmul8|chr3|49409361-49413248	AC003102.3	noncoding	coding
TU33668	macaque_Mmul8|chr3|50439797-50453511	lnc-ZNF273-4:4	noncoding	coding
TU33669	macaque_Mmul8|chr3|50439797-50453511	lnc-ZNF273-4:4	noncoding	coding
TU33670	macaque_Mmul8|chr3|50439797-50453511	lnc-ZNF273-4:4	noncoding	coding
TU33671	macaque_Mmul8|chr3|50439250-50453511	lnc-ZNF273-4:4	noncoding	coding
TU33672	macaque_Mmul8|chr3|50439250-50453511	THRIL	noncoding	coding
TU33673	macaque_Mmul8|chr3|50439057-50453511	RP11-57A19.2	noncoding	coding
TU33674	macaque_Mmul8|chr3|50439250-50453511	RP11-463O12.5	noncoding	noncoding
TU33675	macaque_Mmul8|chr3|50439492-50453511	lnc-ZNF273-4:4	noncoding	coding
TU33676	macaque_Mmul8|chr3|50439057-50453511	RP11-57A19.2	noncoding	noncoding
TU33677	macaque_Mmul8|chr3|50439057-50453511	RP11-57A19.2	noncoding	noncoding
TU33678	macaque_Mmul8|chr3|50439057-50453511	RP11-463O12.5	noncoding	noncoding
TU33679	macaque_Mmul8|chr3|50439250-50453511	THRIL	noncoding	coding
TU33680	macaque_Mmul8|chr3|50439797-50453511	THRIL	noncoding	coding
TU33681	macaque_Mmul8|chr3|50439250-50453511	RP11-463O12.5	noncoding	noncoding
TU33682	macaque_Mmul8|chr3|50439797-50453511	RP11-463O12.5	noncoding	noncoding
TU33683	macaque_Mmul8|chr3|50439797-50453511	RP11-463O12.5	noncoding	noncoding
TU33684	macaque_Mmul8|chr3|50439797-50453511	THRIL	noncoding	coding
TU33685	macaque_Mmul8|chr3|50439057-50453511	RP11-57A19.2	noncoding	noncoding
TU33686	macaque_Mmul8|chr3|50439797-50453511	RP11-463O12.5	noncoding	noncoding
TU33687	macaque_Mmul8|chr3|50439492-50453511	lnc-ZNF273-4:4	noncoding	coding
TU33688	macaque_Mmul8|chr3|50439797-50453511	THRIL	noncoding	coding
TU33689	macaque_Mmul8|chr3|50439057-50453511	RP11-463O12.5	noncoding	noncoding
TU33690	macaque_Mmul8|chr3|50438965-50453511	RP3-394A18.1	noncoding	noncoding
TU33691	macaque_Mmul8|chr3|50439492-50453511	THRIL	noncoding	coding
TU33692	macaque_Mmul8|chr3|50439797-50453511	THRIL	noncoding	coding
TU33693	macaque_Mmul8|chr3|50439797-50453511	RP11-463O12.5	noncoding	noncoding
TU33694	macaque_Mmul8|chr3|50439797-50453511	lnc-ZNF273-4:4	noncoding	coding
TU33695	macaque_Mmul8|chr3|50439250-50453511	lnc-ZNF273-4:4	noncoding	coding
TU33696	macaque_Mmul8|chr3|50439492-50453511	lnc-ZNF273-4:4	noncoding	coding
TU33698	macaque_Mmul8|chr3|50439250-50453511	THRIL	noncoding	coding
TU33699	macaque_Mmul8|chr3|50439250-50453511	RP11-463O12.5	noncoding	noncoding
TU33703	macaque_Mmul8|chr3|50439797-50453557	lnc-ZNF273-4:4	noncoding	coding
TU33704	macaque_Mmul8|chr3|50439250-50453511	lnc-ZNF273-4:4	noncoding	coding
TU33706	macaque_Mmul8|chr3|50439797-50453511	RP11-463O12.5	noncoding	noncoding
TU33707	macaque_Mmul8|chr3|50439492-50453511	RP11-463O12.5	noncoding	noncoding
TU33708	macaque_Mmul8|chr3|50439797-50453511	lnc-ZNF273-4:4	noncoding	coding
TU33709	macaque_Mmul8|chr3|50439492-50453511	THRIL	noncoding	coding
TU33710	macaque_Mmul8|chr3|50439250-50453511	RP11-463O12.5	noncoding	noncoding
TU33712	macaque_Mmul8|chr3|50618477-50645160	RP5-945F2.2	noncoding	noncoding
TU33738	macaque_Mmul8|chr3|51456273-51465311	RP11-244B22.10	noncoding	coding
TU33741	macaque_Mmul8|chr3|51456387-51467830	RP11-244B22.10	noncoding	coding
TU33742	macaque_Mmul8|chr3|51456531-51465311	RP11-244B22.10	noncoding	coding
TU33777	macaque_Mmul8|chr3|51228747-51268137	RP11-678G14.3	noncoding	noncoding
TU33779	macaque_Mmul8|chr3|51218738-51268137	KCNQ1OT1	noncoding	noncoding
TU33780	macaque_Mmul8|chr3|51218738-51268137	KCNQ1OT1	noncoding	noncoding
TU33781	macaque_Mmul8|chr3|51218738-51268137	KCNQ1OT1	noncoding	noncoding
TU33782	macaque_Mmul8|chr3|51218738-51268137	KCNQ1OT1	coding	noncoding
TU33783	macaque_Mmul8|chr3|51218738-51268137	KCNQ1OT1	noncoding	noncoding
TU33795	macaque_Mmul8|chr3|54915677-54917318	NA	noncoding	coding
TU33796	macaque_Mmul8|chr3|54915611-54917609	NA	noncoding	noncoding
TU33818	macaque_Mmul8|chr3|55589159-55593596	RP11-659E9.2	noncoding	noncoding
TU33822	macaque_Mmul8|chr3|55624295-55636827	RP11-3P22.1	noncoding	noncoding
TU33826	macaque_Mmul8|chr3|55608185-55611478	HNF1A-AS1	noncoding	noncoding
TU33833	macaque_Mmul8|chr3|54644118-54670828	RP11-463O12.5	noncoding	noncoding
TU33834	macaque_Mmul8|chr3|56600502-56601810	RP11-1072A3.2	noncoding	noncoding
TU33844	macaque_Mmul8|chr3|56601920-56606960	NA	noncoding	noncoding
TU33846	macaque_Mmul8|chr3|56602474-56608151	NA	noncoding	noncoding
TU33856	macaque_Mmul8|chr3|49409311-49413370	RP11-416H1.2	noncoding	coding
TU33890	macaque_Mmul8|chr3|54048772-54055659	NA	noncoding	noncoding
TU33891	macaque_Mmul8|chr3|54048772-54055659	NA	noncoding	noncoding
TU33893	macaque_Mmul8|chr3|59123801-59183448	lnc-VWC2-4:1	noncoding	noncoding
TU33894	macaque_Mmul8|chr3|59121497-59183448	RP11-208N14.5	noncoding	noncoding
TU33898	macaque_Mmul8|chr3|59887168-59895891	NONHSAT213479.1	noncoding	noncoding
TU33908	macaque_Mmul8|chr3|55590044-55593687	RP11-659E9.2	noncoding	noncoding
TU33923	macaque_Mmul8|chr3|63800884-63805269	SNHG15	noncoding	noncoding
TU33924	macaque_Mmul8|chr3|63800884-63805269	SNHG15	noncoding	noncoding
TU33925	macaque_Mmul8|chr3|63800771-63805269	SNHG15	noncoding	noncoding
TU33926	macaque_Mmul8|chr3|63801175-63805269	SNHG15	noncoding	noncoding
TU33927	macaque_Mmul8|chr3|63801175-63805269	SNHG15	noncoding	noncoding
TU33928	macaque_Mmul8|chr3|63803740-63805269	SNHG15	noncoding	noncoding
TU33930	macaque_Mmul8|chr3|63801455-63803466	SNHG15	noncoding	noncoding
TU33933	macaque_Mmul8|chr3|63827248-63828915	RP4-647J21.1	noncoding	noncoding
TU34036	macaque_Mmul8|chr3|63900819-63906138	LINC00649	noncoding	noncoding
TU34045	macaque_Mmul8|chr3|55443046-55448329	lnc-ZNF713-3:5	noncoding	noncoding
TU34050	macaque_Mmul8|chr3|66923123-66942377	LINC00506	noncoding	noncoding
TU34051	macaque_Mmul8|chr3|66923123-67066604	LL22NC03-86G7.1	noncoding	noncoding
TU34054	macaque_Mmul8|chr3|66923123-66958734	LL22NC03-86G7.1	coding	noncoding
TU34055	macaque_Mmul8|chr3|67058170-67066604	RP11-426D19.1	noncoding	noncoding
TU34149	macaque_Mmul8|chr3|64721494-64723155	RP13-631K18.2	noncoding	noncoding
TU34320	macaque_Mmul8|chr3|78962770-78981531	RP11-58E21.3	noncoding	noncoding
TU34321	macaque_Mmul8|chr3|78962770-78981531	RP11-58E21.3	noncoding	noncoding
TU34325	macaque_Mmul8|chr3|79203247-79210796	lnc-CREB5-3:1	noncoding	noncoding
TU34381	macaque_Mmul8|chr3|81786958-81788630	AC004540.5	noncoding	coding
TU34392	macaque_Mmul8|chr3|83732240-83776298	NONHSAT213276.1	noncoding	noncoding
TU34510	macaque_Mmul8|chr3|89545012-89671184	AC011288.2	noncoding	noncoding
TU34511	macaque_Mmul8|chr3|89599614-89671184	NA	noncoding	noncoding
TU34512	macaque_Mmul8|chr3|89467489-89671184	lnc-WDR70-7:6	noncoding	noncoding
TU34541	macaque_Mmul8|chr3|94871575-95351099	AC011288.2	noncoding	noncoding
TU34542	macaque_Mmul8|chr3|95084786-95351099	AC011288.2	noncoding	noncoding
TU34543	macaque_Mmul8|chr3|94877504-95351099	AC011288.2	noncoding	noncoding
TU34553	macaque_Mmul8|chr3|96062573-96063017	lnc-PEPD-6:1	noncoding	coding
TU34577	macaque_Mmul8|chr3|85412130-85429399	RP11-175K6.1	noncoding	noncoding
TU3463	macaque_Mmul8|chr1|136138608-136151581	RP11-122G18.12	noncoding	noncoding
TU34640	macaque_Mmul8|chr3|103852217-103924099	NONHSAT256191.1	noncoding	noncoding
TU34641	macaque_Mmul8|chr3|103879299-103924099	RP11-47I22.3	noncoding	noncoding
TU34722	macaque_Mmul8|chr3|100442735-100443890	AC007009.1	noncoding	noncoding
TU34794	macaque_Mmul8|chr3|120708292-120711713	RP11-89M16.1	noncoding	noncoding
TU34848	macaque_Mmul8|chr3|123324432-123326878	RP11-58E21.3	noncoding	noncoding
TU34849	macaque_Mmul8|chr3|123330170-123337119	RP11-572C21.1	noncoding	noncoding
TU34953	macaque_Mmul8|chr3|126329277-126329816	NONHSAT253597.1	noncoding	coding
TU35037	macaque_Mmul8|chr3|126987475-126995663	RP5-1059M17.1	noncoding	coding
TU35038	macaque_Mmul8|chr3|126992013-126995663	RP5-1059M17.1	noncoding	noncoding
TU35039	macaque_Mmul8|chr3|126987475-126995663	RP5-1059M17.1	noncoding	coding
TU35185	macaque_Mmul8|chr3|130269023-130287448	RP11-325F22.3	noncoding	noncoding
TU35296	macaque_Mmul8|chr3|130269121-130300552	RP11-325F22.3	noncoding	noncoding
TU35301	macaque_Mmul8|chr3|130268959-130300552	RP11-325F22.3	noncoding	noncoding
TU35307	macaque_Mmul8|chr3|130269121-130300552	RP11-325F22.3	noncoding	noncoding
TU35310	macaque_Mmul8|chr3|130269121-130300552	RP11-325F22.3	noncoding	noncoding
TU35312	macaque_Mmul8|chr3|130269048-130300552	RP11-325F22.3	noncoding	noncoding
TU35316	macaque_Mmul8|chr3|130269048-130300552	RP11-325F22.3	noncoding	noncoding
TU35372	macaque_Mmul8|chr3|138589007-138590879	lnc-ALOX12B-4:1	noncoding	noncoding
TU35373	macaque_Mmul8|chr3|138589007-138591161	lnc-ALOX12B-4:1	noncoding	noncoding
TU35374	macaque_Mmul8|chr3|138589007-138591024	lnc-ALOX12B-4:1	noncoding	noncoding
TU35384	macaque_Mmul8|chr3|144927371-145042199	NA	noncoding	noncoding
TU35385	macaque_Mmul8|chr3|144911806-144926199	NA	noncoding	noncoding
TU35386	macaque_Mmul8|chr3|144911806-145042199	NA	noncoding	noncoding
TU35387	macaque_Mmul8|chr3|145129276-145130939	NONHSAT213905.1	noncoding	noncoding
TU35388	macaque_Mmul8|chr3|145161965-145191558	lnc-SLC38A2-1:13	noncoding	noncoding
TU35479	macaque_Mmul8|chr3|154960196-154961482	NA	noncoding	coding
TU3548	macaque_Mmul8|chr1|138706456-138739145	AC079466.1	noncoding	noncoding
TU35490	macaque_Mmul8|chr3|155648827-155654172	CTC-339O9.1	noncoding	noncoding
TU35564	macaque_Mmul8|chr3|157069975-157232670	RP11-36B6.2	noncoding	coding
TU35565	macaque_Mmul8|chr3|157069975-157231362	LINC-PINT	noncoding	noncoding
TU35812	macaque_Mmul8|chr3|176302633-176309311	FBXL19-AS1	noncoding	noncoding
TU35844	macaque_Mmul8|chr3|169362848-169381244	CTC-204F22.1	noncoding	noncoding
TU3585	macaque_Mmul8|chr1|139166970-139182834	AC068282.3	noncoding	coding
TU35922	macaque_Mmul8|chr3|177688406-177741359	RP11-38L15.8	noncoding	noncoding
TU35943	macaque_Mmul8|chr3|181524299-181530159	AC068282.3	noncoding	coding
TU35946	macaque_Mmul8|chr3|181524299-181535976	AC099552.3	noncoding	noncoding
TU35947	macaque_Mmul8|chr3|181526123-181535976	AC099552.3	coding	noncoding
TU35949	macaque_Mmul8|chr3|181524299-181530159	AC068282.3	noncoding	coding
TU35952	macaque_Mmul8|chr3|181526123-181535976	AC099552.3	noncoding	noncoding
TU35953	macaque_Mmul8|chr3|181524299-181530159	AC068282.3	noncoding	coding
TU35954	macaque_Mmul8|chr3|181526123-181535976	AC099552.3	noncoding	noncoding
TU35956	macaque_Mmul8|chr3|181526123-181535976	AC099552.3	coding	noncoding
TU35957	macaque_Mmul8|chr3|181526123-181530159	AC068282.3	noncoding	coding
TU35959	macaque_Mmul8|chr3|181524299-181535976	AC099552.3	noncoding	noncoding
TU35961	macaque_Mmul8|chr3|181524299-181535976	AC099552.3	noncoding	noncoding
TU35962	macaque_Mmul8|chr3|181524299-181530159	AC068282.3	noncoding	coding
TU35963	macaque_Mmul8|chr3|181526123-181535976	AC099552.3	noncoding	noncoding
TU35964	macaque_Mmul8|chr3|181524299-181535976	AC099552.3	coding	noncoding
TU35965	macaque_Mmul8|chr3|181526123-181530159	AC068282.3	noncoding	coding
TU35966	macaque_Mmul8|chr3|181526123-181530159	AC068282.3	noncoding	coding
TU35967	macaque_Mmul8|chr3|181526123-181530159	AC068282.3	noncoding	coding
TU35970	macaque_Mmul8|chr3|181524299-181530159	AC068282.3	noncoding	coding
TU35972	macaque_Mmul8|chr3|181524299-181535976	AC099552.3	noncoding	noncoding
TU35974	macaque_Mmul8|chr3|181526123-181530159	AC068282.3	noncoding	coding
TU35975	macaque_Mmul8|chr3|181526123-181535976	AC099552.3	noncoding	noncoding
TU35978	macaque_Mmul8|chr3|181524299-181535976	AC068282.3	noncoding	noncoding
TU35979	macaque_Mmul8|chr3|181524299-181530159	AC099552.3	noncoding	coding
TU35988	macaque_Mmul8|chr3|181739391-181752554	AC008060.8	noncoding	noncoding
TU35999	macaque_Mmul8|chr3|181360175-181364577	COLCA1	noncoding	noncoding
TU36006	macaque_Mmul8|chr3|182380563-182381464	NA	noncoding	noncoding
TU36007	macaque_Mmul8|chr3|182380563-182381464	NA	noncoding	noncoding
TU36040	macaque_Mmul8|chr3|180000989-180006447	NONHSAT212874.1	noncoding	noncoding
TU36090	macaque_Mmul8|chr4|630261-640651	RP11-538D16.2	noncoding	noncoding
TU36091	macaque_Mmul8|chr4|630261-640651	RP11-284J1.1	noncoding	noncoding
TU36092	macaque_Mmul8|chr4|551493-629617	RP11-532F6.5	noncoding	noncoding
TU36142	macaque_Mmul8|chr4|6512703-6661753	RP3-398D13.3	noncoding	noncoding
TU36160	macaque_Mmul8|chr4|8438363-8487026	RP11-203H2.2	noncoding	noncoding
TU36168	macaque_Mmul8|chr4|10421846-10425423	NA	noncoding	noncoding
TU36210	macaque_Mmul8|chr4|622440-629616	RP11-532F6.5	noncoding	noncoding
TU36228	macaque_Mmul8|chr4|11254899-11271457	RP11-463O12.5	noncoding	noncoding
TU36236	macaque_Mmul8|chr4|2981014-2984581	MIR193BHG	noncoding	coding
TU36248	macaque_Mmul8|chr4|11765162-11808764	RP11-463O12.5	noncoding	noncoding
TU36258	macaque_Mmul8|chr4|14805946-14862005	RP11-542P2.2	noncoding	noncoding
TU36259	macaque_Mmul8|chr4|14805946-14816186	RP11-542P2.2	noncoding	noncoding
TU36269	macaque_Mmul8|chr4|16272902-16341645	NONHSAT208810.1	noncoding	noncoding
TU36279	macaque_Mmul8|chr4|13800390-13804592	lnc-RANBP9-2:2	noncoding	coding
TU36280	macaque_Mmul8|chr4|13800390-13804592	RP11-47I22.3	noncoding	coding
TU36335	macaque_Mmul8|chr4|20184400-20186561	RP4-625H18.2	noncoding	coding
TU36356	macaque_Mmul8|chr4|2944160-2951111	RP11-463O12.5	noncoding	noncoding
TU36358	macaque_Mmul8|chr4|2984786-2986345	RP1-40E16.12	noncoding	noncoding
TU36369	macaque_Mmul8|chr4|22564938-22628049	RP11-524C21.2	noncoding	noncoding
TU36370	macaque_Mmul8|chr4|22564938-22628049	RP11-524C21.2	noncoding	noncoding
TU36372	macaque_Mmul8|chr4|22564938-22628049	RP11-524C21.2	noncoding	noncoding
TU36462	macaque_Mmul8|chr4|27289238-27315489	RP11-315I20.1	noncoding	noncoding
TU36463	macaque_Mmul8|chr4|27312832-27315489	AC012593.1	noncoding	noncoding
TU36520	macaque_Mmul8|chr4|28924612-28929293	RP11-481J2.4	noncoding	noncoding
TU36563	macaque_Mmul8|chr4|3070535-3072240	LLNLR-284B4.2	noncoding	coding
TU36596	macaque_Mmul8|chr4|31205944-31207805	NA	noncoding	noncoding
TU36597	macaque_Mmul8|chr4|31205922-31207805	NA	noncoding	noncoding
TU36599	macaque_Mmul8|chr4|31205922-31207805	NA	noncoding	noncoding
TU3669	macaque_Mmul8|chr1|140234328-140236989	RP11-284F21.8	noncoding	noncoding
TU36775	macaque_Mmul8|chr4|30647273-30653988	lnc-HLA-F-2:1	noncoding	noncoding
TU36777	macaque_Mmul8|chr4|30227990-30229899	lnc-RNF39-10:1	noncoding	noncoding
TU36778	macaque_Mmul8|chr4|30236342-30238697	lnc-RNF39-4:20	noncoding	noncoding
TU36783	macaque_Mmul8|chr4|30445875-30454190	RP11-463O12.5	noncoding	noncoding
TU3679	macaque_Mmul8|chr1|139131874-139139099	CTB-50L17.16	noncoding	noncoding
TU36809	macaque_Mmul8|chr4|30655243-30656424	HCG9	noncoding	noncoding
TU36854	macaque_Mmul8|chr4|33702959-33712322	AC008079.10	noncoding	noncoding
TU3693	macaque_Mmul8|chr1|139117310-139124804	RP11-520H14.7	noncoding	noncoding
TU3694	macaque_Mmul8|chr1|139127914-139135455	RP11-1348G14.4	noncoding	noncoding
TU37	macaque_Mmul8|chr1|1041035-1048087	RP11-547D24.1	noncoding	coding
TU37040	macaque_Mmul8|chr4|35090185-35090676	NONHSAT112116.2	noncoding	noncoding
TU37045	macaque_Mmul8|chr4|36651171-36652757	RP3-510O8.4	noncoding	coding
TU37105	macaque_Mmul8|chr4|37807404-37818901	HELLPAR	noncoding	noncoding
TU37120	macaque_Mmul8|chr4|38470661-38506534	RP1-153P14.8	noncoding	noncoding
TU37121	macaque_Mmul8|chr4|38470661-38477867	RP1-153P14.8	noncoding	coding
TU37141	macaque_Mmul8|chr4|41241248-41335070	RP11-535K1.1	noncoding	noncoding
TU37144	macaque_Mmul8|chr4|41241166-41335070	RP11-535K1.1	noncoding	noncoding
TU37161	macaque_Mmul8|chr4|41300146-41335667	RP11-552E20.3	noncoding	noncoding
TU37162	macaque_Mmul8|chr4|41299708-41335667	RP11-552E20.3	noncoding	noncoding
TU37163	macaque_Mmul8|chr4|41300016-41335667	RP11-552E20.3	noncoding	noncoding
TU37164	macaque_Mmul8|chr4|41299885-41335667	RP11-552E20.3	noncoding	noncoding
TU37165	macaque_Mmul8|chr4|41299222-41335667	RP11-552E20.3	noncoding	noncoding
TU37261	macaque_Mmul8|chr4|44370574-44373999	RP11-463O12.5	noncoding	noncoding
TU37262	macaque_Mmul8|chr4|44370649-44373999	RP11-463O12.5	noncoding	noncoding
TU37264	macaque_Mmul8|chr4|44370649-44376136	RP11-463O12.5	noncoding	noncoding
TU37266	macaque_Mmul8|chr4|44370574-44376136	RP11-463O12.5	noncoding	noncoding
TU37380	macaque_Mmul8|chr4|47286202-47290266	NA	noncoding	noncoding
TU37410	macaque_Mmul8|chr4|45241488-45246833	CTD-2349P21.3	noncoding	coding
TU37415	macaque_Mmul8|chr4|51130621-51172629	RP11-84A19.2	noncoding	noncoding
TU37416	macaque_Mmul8|chr4|51130621-51302228	RP11-84A19.2	noncoding	noncoding
TU37458	macaque_Mmul8|chr4|53697470-53713191	NONHSAT207386.1	noncoding	coding
TU37502	macaque_Mmul8|chr4|67622189-67622857	RP11-398K22.12	noncoding	noncoding
TU37527	macaque_Mmul8|chr4|59505858-59523481	HELLPAR	noncoding	noncoding
TU37546	macaque_Mmul8|chr4|70534042-70538021	RP11-544M22.1	noncoding	noncoding
TU37578	macaque_Mmul8|chr4|66781300-66791714	RP3-525N10.2	noncoding	noncoding
TU37579	macaque_Mmul8|chr4|66789403-66791714	RP3-525N10.2	noncoding	noncoding
TU37580	macaque_Mmul8|chr4|66781300-66791714	RP3-525N10.2	noncoding	noncoding
TU37581	macaque_Mmul8|chr4|66781300-66791714	RP3-525N10.2	noncoding	noncoding
TU37582	macaque_Mmul8|chr4|66789403-66791911	RP3-525N10.2	noncoding	noncoding
TU37583	macaque_Mmul8|chr4|66781300-66791714	RP3-525N10.2	noncoding	noncoding
TU37584	macaque_Mmul8|chr4|66789403-66791911	RP3-525N10.2	noncoding	noncoding
TU37585	macaque_Mmul8|chr4|66781300-66791714	RP3-525N10.2	noncoding	noncoding
TU37586	macaque_Mmul8|chr4|66777199-66791714	RP3-525N10.2	noncoding	noncoding
TU37587	macaque_Mmul8|chr4|66789403-66791714	RP3-525N10.2	noncoding	noncoding
TU37588	macaque_Mmul8|chr4|66781300-66791714	RP3-525N10.2	noncoding	noncoding
TU37589	macaque_Mmul8|chr4|66789403-66792744	RP3-525N10.2	noncoding	coding
TU37590	macaque_Mmul8|chr4|66780070-66791714	RP3-525N10.2	noncoding	noncoding
TU37620	macaque_Mmul8|chr4|68694512-68701617	RP11-134K13.4	noncoding	noncoding
TU3766	macaque_Mmul8|chr1|143971802-144211148	RP11-400N13.3	noncoding	coding
TU3767	macaque_Mmul8|chr1|143971802-144252836	RP11-400N13.3	noncoding	noncoding
TU3768	macaque_Mmul8|chr1|144195635-144252836	HELLPAR	noncoding	noncoding
TU37751	macaque_Mmul8|chr4|83851580-83861118	AC016907.3	noncoding	noncoding
TU37814	macaque_Mmul8|chr4|93130956-93155199	LINC01232	coding	noncoding
TU37815	macaque_Mmul8|chr4|93156646-93167606	RP11-166O4.6	noncoding	coding
TU37816	macaque_Mmul8|chr4|93123906-93130593	NA	noncoding	noncoding
TU37817	macaque_Mmul8|chr4|93123906-93167606	RP11-166O4.6	noncoding	noncoding
TU37826	macaque_Mmul8|chr4|93132419-93138092	LINC01232	coding	noncoding
TU37827	macaque_Mmul8|chr4|93131719-93161897	CTA-228A9.4	noncoding	noncoding
TU37828	macaque_Mmul8|chr4|93131719-93138092	LINC01232	noncoding	noncoding
TU37829	macaque_Mmul8|chr4|93128571-93130570	NONHSAT157814.1	noncoding	noncoding
TU37830	macaque_Mmul8|chr4|93147366-93155199	RP1-102K2.6	noncoding	coding
TU37864	macaque_Mmul8|chr4|58068667-58081750	RP11-226B15.1	noncoding	noncoding
TU37879	macaque_Mmul8|chr4|83866587-83868278	SNHG5	noncoding	noncoding
TU37880	macaque_Mmul8|chr4|83841974-83868278	SNHG5	noncoding	noncoding
TU37948	macaque_Mmul8|chr4|106462510-106489894	RP11-429G19.2	noncoding	coding
TU37966	macaque_Mmul8|chr4|107648869-107664090	lnc-GTF2H5-24:2	noncoding	noncoding
TU37967	macaque_Mmul8|chr4|107639785-107664090	lnc-GTF2H5-24:2	noncoding	noncoding
TU37968	macaque_Mmul8|chr4|107660193-107664090	LLNLR-284B4.2	noncoding	coding
TU37970	macaque_Mmul8|chr4|107642015-107664090	lnc-GTF2H5-24:2	noncoding	coding
TU37971	macaque_Mmul8|chr4|107655057-107664090	CTC-497E21.4	noncoding	coding
TU37972	macaque_Mmul8|chr4|107654898-107664090	lnc-GTF2H5-24:2	noncoding	coding
TU37973	macaque_Mmul8|chr4|107649723-107664090	RP11-96D1.9	noncoding	coding
TU37974	macaque_Mmul8|chr4|107661689-107664090	lnc-GTF2H5-24:2	noncoding	coding
TU37975	macaque_Mmul8|chr4|107654542-107664090	AC027125.2	noncoding	coding
TU37997	macaque_Mmul8|chr4|108646856-108683470	RP11-463O12.5	noncoding	coding
TU37998	macaque_Mmul8|chr4|108646856-108684708	RP11-463O12.5	noncoding	noncoding
TU37999	macaque_Mmul8|chr4|108646856-108683171	RP11-463O12.5	noncoding	coding
TU38000	macaque_Mmul8|chr4|108646856-108683802	RP11-463O12.5	noncoding	noncoding
TU38001	macaque_Mmul8|chr4|108646856-108684094	RP11-463O12.5	noncoding	noncoding
TU38002	macaque_Mmul8|chr4|108645579-108683802	RP5-933K21.3	noncoding	noncoding
TU38009	macaque_Mmul8|chr4|109954903-109975223	LINC00506	noncoding	noncoding
TU38059	macaque_Mmul8|chr4|116236450-116242069	AP000688.29	noncoding	noncoding
TU38062	macaque_Mmul8|chr4|116256843-116258426	NA	noncoding	noncoding
TU38085	macaque_Mmul8|chr4|117746844-117758315	NA	noncoding	coding
TU38347	macaque_Mmul8|chr4|140165408-140166234	NA	noncoding	noncoding
TU38351	macaque_Mmul8|chr4|140529136-140553941	RP11-73M7.10	noncoding	noncoding
TU38403	macaque_Mmul8|chr4|140156546-140160292	RP11-463O12.5	noncoding	noncoding
TU38431	macaque_Mmul8|chr4|145839787-145866313	NONHSAT207946.1	noncoding	noncoding
TU38432	macaque_Mmul8|chr4|145839787-145874289	RP11-180M15.6	noncoding	noncoding
TU38515	macaque_Mmul8|chr4|154750916-154764182	lnc-MARCKS-6:1	noncoding	noncoding
TU38517	macaque_Mmul8|chr4|154896835-154902023	NONHSAT207871.1	noncoding	noncoding
TU38573	macaque_Mmul8|chr4|157505364-157506467	AC021224.1	noncoding	noncoding
TU38605	macaque_Mmul8|chr4|159084236-159166202	RP11-57G22.3	noncoding	noncoding
TU38606	macaque_Mmul8|chr4|159084236-159166202	RP11-57G22.3	noncoding	noncoding
TU38607	macaque_Mmul8|chr4|159084236-159166202	RP11-57G22.3	noncoding	noncoding
TU38610	macaque_Mmul8|chr4|159372604-159377958	NONHSAT210968.1	noncoding	noncoding
TU38611	macaque_Mmul8|chr4|159372604-159377958	NONHSAT210968.1	noncoding	noncoding
TU38672	macaque_Mmul8|chr4|167383307-167386089	lnc-FGFR1OP-19:1	noncoding	noncoding
TU38680	macaque_Mmul8|chr4|167621252-167647440	RP4-655C5.9	noncoding	noncoding
TU38705	macaque_Mmul8|chr4|167774050-167776328	NA	noncoding	noncoding
TU38723	macaque_Mmul8|chr4|169198812-169217583	RP11-85K15.3	noncoding	noncoding
TU38724	macaque_Mmul8|chr4|169670788-169675688	RP11-503C24.1	noncoding	noncoding
TU38725	macaque_Mmul8|chr4|169678031-169678825	CTC-558O2.1	noncoding	noncoding
TU38756	macaque_Mmul8|chr4|170227487-170250163	RP11-90C4.1	noncoding	noncoding
TU38757	macaque_Mmul8|chr4|170202218-170250163	RP11-14O19.2	noncoding	noncoding
TU38758	macaque_Mmul8|chr4|170240941-170250163	NA	noncoding	coding
TU38801	macaque_Mmul8|chr4|171890417-171897566	RP1-266L20.9	noncoding	noncoding
TU38802	macaque_Mmul8|chr4|171890223-171897310	RP1-266L20.9	noncoding	noncoding
TU38803	macaque_Mmul8|chr4|171889261-171897310	NA	noncoding	noncoding
TU38806	macaque_Mmul8|chr4|171893553-171894372	NA	noncoding	noncoding
TU38808	macaque_Mmul8|chr4|172059737-172065319	AP000330.8	coding	noncoding
TU38820	macaque_Mmul8|chr4|171890229-171892054	RP1-266L20.9	noncoding	noncoding
TU38889	macaque_Mmul8|chr5|992131-992758	RP11-556O5.7	noncoding	noncoding
TU38914	macaque_Mmul8|chr5|358113-369666	RP11-1348G14.4	noncoding	noncoding
TU38915	macaque_Mmul8|chr5|358113-369666	RP11-1348G14.4	noncoding	noncoding
TU38925	macaque_Mmul8|chr5|120928-209695	RP11-216B9.8	noncoding	noncoding
TU38926	macaque_Mmul8|chr5|200118-209695	NA	noncoding	noncoding
TU38965	macaque_Mmul8|chr5|1179429-1181887	RP11-463O12.5	noncoding	noncoding
TU38966	macaque_Mmul8|chr5|1179429-1181734	CTD-2373H9.3	noncoding	noncoding
TU38967	macaque_Mmul8|chr5|1179429-1181929	RP11-463O12.5	noncoding	noncoding
TU38968	macaque_Mmul8|chr5|1179318-1181887	RP11-463O12.5	noncoding	noncoding
TU38970	macaque_Mmul8|chr5|1179318-1181734	CTD-2373H9.3	noncoding	noncoding
TU38971	macaque_Mmul8|chr5|1178889-1181734	CTD-2373H9.3	noncoding	noncoding
TU38972	macaque_Mmul8|chr5|1179318-1181929	RP11-463O12.5	noncoding	noncoding
TU38974	macaque_Mmul8|chr5|1178889-1181887	RP11-463O12.5	noncoding	noncoding
TU38993	macaque_Mmul8|chr5|546548-584619	RP11-1263C18.2	noncoding	noncoding
TU38994	macaque_Mmul8|chr5|546923-554539	RP11-1263C18.2	noncoding	noncoding
TU38996	macaque_Mmul8|chr5|546548-554539	RP11-1263C18.2	noncoding	noncoding
TU38997	macaque_Mmul8|chr5|546548-554539	RP11-1263C18.2	noncoding	noncoding
TU38998	macaque_Mmul8|chr5|546548-554539	RP11-1263C18.2	noncoding	noncoding
TU38999	macaque_Mmul8|chr5|546548-584619	RP11-1263C18.2	noncoding	noncoding
TU39	macaque_Mmul8|chr1|1041035-1044071	RP11-547D24.1	noncoding	coding
TU39001	macaque_Mmul8|chr5|546548-557745	RP11-1263C18.2	noncoding	noncoding
TU39003	macaque_Mmul8|chr5|546923-558514	RP11-1263C18.2	noncoding	noncoding
TU39004	macaque_Mmul8|chr5|546923-554710	RP11-1263C18.2	noncoding	noncoding
TU39005	macaque_Mmul8|chr5|546548-554710	RP11-1263C18.2	noncoding	noncoding
TU39006	macaque_Mmul8|chr5|546548-550568	RP11-1263C18.2	noncoding	noncoding
TU39007	macaque_Mmul8|chr5|546548-554539	RP11-1263C18.2	noncoding	noncoding
TU39008	macaque_Mmul8|chr5|546923-584619	RP11-1263C18.2	noncoding	noncoding
TU39009	macaque_Mmul8|chr5|546548-554896	RP11-1263C18.2	noncoding	noncoding
TU39010	macaque_Mmul8|chr5|546548-557864	RP11-1263C18.2	noncoding	noncoding
TU39012	macaque_Mmul8|chr5|546548-584619	RP11-1263C18.2	noncoding	noncoding
TU39013	macaque_Mmul8|chr5|546548-554539	RP11-1263C18.2	noncoding	noncoding
TU39014	macaque_Mmul8|chr5|546923-554896	RP11-1263C18.2	noncoding	noncoding
TU39015	macaque_Mmul8|chr5|546548-557745	RP11-1263C18.2	noncoding	noncoding
TU39024	macaque_Mmul8|chr5|66436-75702	CTA-228A9.4	noncoding	noncoding
TU39025	macaque_Mmul8|chr5|66864-75702	AC007126.1	noncoding	noncoding
TU39053	macaque_Mmul8|chr5|4257445-4258459	NONHSAT199673.1	noncoding	noncoding
TU39097	macaque_Mmul8|chr5|4460186-4470906	RP11-463O12.5	noncoding	noncoding
TU39102	macaque_Mmul8|chr5|4448055-4449817	NONHSAT198249.1	noncoding	coding
TU39121	macaque_Mmul8|chr5|7359015-7364886	EMX2OS	noncoding	noncoding
TU39132	macaque_Mmul8|chr5|8636629-8646481	RP11-774O3.3	noncoding	noncoding
TU39137	macaque_Mmul8|chr5|8745147-8762363	CTD-2547G23.4	noncoding	noncoding
TU39175	macaque_Mmul8|chr5|13201577-13271711	RP1-228P16.9	noncoding	noncoding
TU39177	macaque_Mmul8|chr5|14338379-14357868	AC006296.3	noncoding	noncoding
TU39178	macaque_Mmul8|chr5|14325549-14357868	AC006296.3	noncoding	noncoding
TU39197	macaque_Mmul8|chr5|16849732-16857353	RP11-855A2.1	noncoding	noncoding
TU39204	macaque_Mmul8|chr5|16849432-16857346	RP11-855A2.1	noncoding	noncoding
TU39218	macaque_Mmul8|chr5|17492307-17512776	AC005614.3	noncoding	noncoding
TU39342	macaque_Mmul8|chr5|26481217-26484513	NA	noncoding	noncoding
TU39343	macaque_Mmul8|chr5|28780401-28788547	RP11-181K12.1	noncoding	noncoding
TU39357	macaque_Mmul8|chr5|32739996-32743917	NA	noncoding	noncoding
TU39382	macaque_Mmul8|chr5|37512292-37515244	RP11-316M24.1	noncoding	noncoding
TU39385	macaque_Mmul8|chr5|37512334-37515244	RP11-316M24.1	noncoding	noncoding
TU39387	macaque_Mmul8|chr5|37512334-37516668	RP11-316M24.1	noncoding	noncoding
TU39388	macaque_Mmul8|chr5|37512334-37515417	RP11-316M24.1	noncoding	noncoding
TU39389	macaque_Mmul8|chr5|37512292-37516668	RP11-316M24.1	noncoding	noncoding
TU39390	macaque_Mmul8|chr5|37512292-37515417	RP11-316M24.1	noncoding	noncoding
TU39425	macaque_Mmul8|chr5|39163150-39167387	RP4-712E4.4	noncoding	noncoding
TU39442	macaque_Mmul8|chr5|39702665-39710040	NA	noncoding	noncoding
TU39469	macaque_Mmul8|chr5|39163827-39168760	HELLPAR	noncoding	noncoding
TU39562	macaque_Mmul8|chr5|48393055-48393429	NA	noncoding	noncoding
TU39577	macaque_Mmul8|chr5|41735705-41743073	RP11-463O12.5	noncoding	noncoding
TU39603	macaque_Mmul8|chr5|53165492-53176181	NA	noncoding	coding
TU39606	macaque_Mmul8|chr5|53529074-53554352	CTA-228A9.4	noncoding	noncoding
TU39668	macaque_Mmul8|chr5|59492693-59635790	lnc-THAP6-3:1	noncoding	noncoding
TU39669	macaque_Mmul8|chr5|59492693-59507503	lnc-THAP6-3:1	noncoding	noncoding
TU39670	macaque_Mmul8|chr5|59492693-59635790	lnc-THAP6-3:1	noncoding	noncoding
TU39676	macaque_Mmul8|chr5|60720227-60723570	NONHSAT096873.2	noncoding	coding
TU39678	macaque_Mmul8|chr5|60855771-60857903	NONHSAT198706.1	noncoding	coding
TU39700	macaque_Mmul8|chr5|58599062-58600120	OIP5-AS1	noncoding	noncoding
TU39702	macaque_Mmul8|chr5|61572774-61575438	lnc-COX18-3:1	coding	noncoding
TU39718	macaque_Mmul8|chr5|52051123-52058743	RP11-127B20.2	noncoding	noncoding
TU39828	macaque_Mmul8|chr5|75245818-75246300	NA	noncoding	noncoding
TU39829	macaque_Mmul8|chr5|75187583-75246103	NA	noncoding	noncoding
TU39830	macaque_Mmul8|chr5|77412973-77420357	RP11-12A1.1	noncoding	noncoding
TU3986	macaque_Mmul8|chr1|158230212-158262191	AC005954.4	noncoding	noncoding
TU39866	macaque_Mmul8|chr5|78654570-78663857	lnc-NMU-3:9	noncoding	noncoding
TU39867	macaque_Mmul8|chr5|78653461-78663857	lnc-NMU-3:1	noncoding	noncoding
TU39907	macaque_Mmul8|chr5|79294645-79296169	NA	noncoding	noncoding
TU39997	macaque_Mmul8|chr5|82051255-82052940	KIAA0114	noncoding	noncoding
TU40015	macaque_Mmul8|chr5|86646723-86660845	RP11-65M17.3	noncoding	noncoding
TU40192	macaque_Mmul8|chr5|101687252-101693278	RP11-350A18.1	noncoding	noncoding
TU40193	macaque_Mmul8|chr5|101685686-101693278	RP11-10L12.4	noncoding	noncoding
TU40199	macaque_Mmul8|chr5|107526862-107535978	lnc-TIPRL-1:1	noncoding	coding
TU40212	macaque_Mmul8|chr5|108219614-108237479	RP11-3B12.3	noncoding	noncoding
TU40259	macaque_Mmul8|chr5|111176892-111210214	RP11-322E11.2	noncoding	coding
TU40290	macaque_Mmul8|chr5|118903680-118911877	RP5-1092A3.4	noncoding	noncoding
TU40339	macaque_Mmul8|chr5|126391520-126457305	RP11-125O18.1	noncoding	noncoding
TU40340	macaque_Mmul8|chr5|126343220-126457305	RP11-810P8.1	noncoding	noncoding
TU40383	macaque_Mmul8|chr5|122334976-122339498	TSPEAR-AS2	noncoding	noncoding
TU40388	macaque_Mmul8|chr5|134279833-134302283	RP11-463O12.5	noncoding	noncoding
TU40389	macaque_Mmul8|chr5|134279833-134312415	LL22NC03-N95F10.1	noncoding	noncoding
TU40390	macaque_Mmul8|chr5|134138548-134326045	NA	noncoding	noncoding
TU4041	macaque_Mmul8|chr1|160572550-160596397	RP11-661P17.1	noncoding	coding
TU40457	macaque_Mmul8|chr5|143019555-143020977	lnc-INPP4B-1:1	noncoding	noncoding
TU40458	macaque_Mmul8|chr5|143021983-143033816	RP3-394A18.1	noncoding	noncoding
TU40513	macaque_Mmul8|chr5|148776112-148780813	RP11-544M22.1	noncoding	noncoding
TU40515	macaque_Mmul8|chr5|148775911-148780811	RP11-18I14.10	noncoding	noncoding
TU40516	macaque_Mmul8|chr5|148775911-148780811	RP11-18I14.10	noncoding	noncoding
TU40517	macaque_Mmul8|chr5|148303805-148304418	lnc-ARHGAP10-5:1	noncoding	coding
TU40584	macaque_Mmul8|chr5|155220285-155299962	RP11-24J23.2	noncoding	coding
TU40586	macaque_Mmul8|chr5|155263642-155299962	RP11-463O12.5	noncoding	noncoding
TU40589	macaque_Mmul8|chr5|155220285-155299962	AC006262.6	noncoding	noncoding
TU40591	macaque_Mmul8|chr5|155220096-155299962	RP11-24J23.2	noncoding	noncoding
TU40592	macaque_Mmul8|chr5|155294993-155299997	RP11-463O12.5	noncoding	noncoding
TU40593	macaque_Mmul8|chr5|155249772-155267806	CTA-228A9.4	noncoding	noncoding
TU40594	macaque_Mmul8|chr5|155263642-155299962	RP11-463O12.5	noncoding	noncoding
TU40595	macaque_Mmul8|chr5|155267980-155299962	RP11-463O12.5	noncoding	noncoding
TU40596	macaque_Mmul8|chr5|155294993-155299962	RP11-463O12.5	noncoding	noncoding
TU40598	macaque_Mmul8|chr5|155267980-155299962	RP11-463O12.5	noncoding	noncoding
TU40599	macaque_Mmul8|chr5|155220285-155299962	RP11-24J23.2	noncoding	noncoding
TU40600	macaque_Mmul8|chr5|155220096-155299962	AC006262.6	noncoding	noncoding
TU40601	macaque_Mmul8|chr5|155249772-155299962	RP11-463O12.5	noncoding	noncoding
TU40602	macaque_Mmul8|chr5|155627128-155629897	RP11-92A5.2	noncoding	noncoding
TU40604	macaque_Mmul8|chr5|155667806-155673985	RP11-588K22.2	noncoding	noncoding
TU40605	macaque_Mmul8|chr5|155664664-155672578	RP11-588K22.2	noncoding	noncoding
TU40635	macaque_Mmul8|chr5|157595521-157608883	RP11-322E11.2	noncoding	noncoding
TU40687	macaque_Mmul8|chr5|165335032-165345002	RP11-74E22.8	noncoding	noncoding
TU40722	macaque_Mmul8|chr5|166019594-166034989	RP11-867G23.3	noncoding	noncoding
TU40723	macaque_Mmul8|chr5|166019594-166034989	RP11-867G23.3	noncoding	noncoding
TU40724	macaque_Mmul8|chr5|165949400-166034989	CTD-3193O13.12	noncoding	noncoding
TU40725	macaque_Mmul8|chr5|166019594-166034989	RP11-867G23.3	noncoding	noncoding
TU40805	macaque_Mmul8|chr5|175963558-175973089	CTD-2510L9.1	noncoding	noncoding
TU40849	macaque_Mmul8|chr5|183832104-183835479	CTD-2270P14.3	noncoding	coding
TU40910	macaque_Mmul8|chr5|185444321-185449968	AC016907.3	noncoding	noncoding
TU40912	macaque_Mmul8|chr5|185444321-185451627	AC016907.3	noncoding	noncoding
TU40920	macaque_Mmul8|chr5|185925747-185930173	RP11-327F22.1	noncoding	noncoding
TU40921	macaque_Mmul8|chr5|185925543-185930173	RP11-327F22.1	noncoding	noncoding
TU40926	macaque_Mmul8|chr5|186530437-186534095	RP11-519G16.5	noncoding	noncoding
TU40951	macaque_Mmul8|chr5|189223502-189232664	RP11-47L3.1	noncoding	noncoding
TU40952	macaque_Mmul8|chr5|189223502-189232664	RP11-47L3.1	noncoding	noncoding
TU40959	macaque_Mmul8|chr5|186398744-186415959	lnc-TLR3-2:3	noncoding	noncoding
TU40970	macaque_Mmul8|chr5|185575886-185583513	CTC-304I17.6	noncoding	noncoding
TU40991	macaque_Mmul8|chr5|190413183-190419799	KCNQ1OT1	noncoding	noncoding
TU41011	macaque_Mmul8|chr6|1455803-1462769	RP11-1072C15.6	noncoding	noncoding
TU41054	macaque_Mmul8|chr6|8520905-8656520	lnc-MTRR-12:1	noncoding	coding
TU41062	macaque_Mmul8|chr6|9039841-9044932	MIR143HG	noncoding	noncoding
TU41063	macaque_Mmul8|chr6|9580631-9596536	CTD-2001E22.2	noncoding	noncoding
TU41064	macaque_Mmul8|chr6|8483676-8495367	PRNCR1	noncoding	coding
TU41065	macaque_Mmul8|chr6|8478594-8495367	MIR4458HG:12	noncoding	coding
TU41078	macaque_Mmul8|chr6|682161-683606	RP11-697M17.2	noncoding	noncoding
TU41179	macaque_Mmul8|chr6|17885953-17916556	RP11-321E2.3	noncoding	noncoding
TU41180	macaque_Mmul8|chr6|17885953-17916556	RP11-321E2.3	noncoding	noncoding
TU41181	macaque_Mmul8|chr6|17885953-17916556	RP11-321E2.3	noncoding	noncoding
TU41182	macaque_Mmul8|chr6|17885953-17917462	RP11-321E2.3	noncoding	noncoding
TU41183	macaque_Mmul8|chr6|17885953-17916556	RP11-321E2.3	noncoding	coding
TU41188	macaque_Mmul8|chr6|17593685-17601000	RP11-85K15.3	noncoding	noncoding
TU41190	macaque_Mmul8|chr6|17593685-17617694	CTD-2026K11.3	noncoding	noncoding
TU41202	macaque_Mmul8|chr6|23341177-23341919	lnc-ANKRD34B-4:2	noncoding	noncoding
TU41209	macaque_Mmul8|chr6|28406790-28468745	NONHSAT202402.1	noncoding	noncoding
TU41210	macaque_Mmul8|chr6|28411422-28468745	NONHSAT202402.1	noncoding	noncoding
TU41214	macaque_Mmul8|chr6|25138200-25143230	NONHSAT202364.1	noncoding	noncoding
TU41243	macaque_Mmul8|chr6|33705451-34068121	RP11-113I22.1	noncoding	noncoding
TU41244	macaque_Mmul8|chr6|33898721-34068121	RP11-113I22.1	noncoding	noncoding
TU41329	macaque_Mmul8|chr6|40844064-40861146	NA	noncoding	noncoding
TU41330	macaque_Mmul8|chr6|40843865-40861146	NA	noncoding	noncoding
TU41332	macaque_Mmul8|chr6|40843736-40861146	NA	noncoding	noncoding
TU41348	macaque_Mmul8|chr6|39147327-39233574	CTD-2196P11.1	noncoding	noncoding
TU41349	macaque_Mmul8|chr6|39147192-39245098	RP11-463O12.5	coding	noncoding
TU4135	macaque_Mmul8|chr1|161993006-162040019	RP11-74E22.8	noncoding	noncoding
TU41350	macaque_Mmul8|chr6|39147192-39233574	CTD-2196P11.1	noncoding	noncoding
TU41351	macaque_Mmul8|chr6|39147327-39245098	RP11-463O12.5	coding	noncoding
TU41352	macaque_Mmul8|chr6|39147192-39168329	CTD-2196P11.1	noncoding	noncoding
TU41353	macaque_Mmul8|chr6|39147327-39168329	CTD-2196P11.1	noncoding	noncoding
TU41418	macaque_Mmul8|chr6|47806057-47820395	lnc-GAPT-9:4	noncoding	noncoding
TU41478	macaque_Mmul8|chr6|53714391-53715067	lnc-MAP3K7-5:1	noncoding	noncoding
TU41484	macaque_Mmul8|chr6|53714397-53715067	lnc-MAP3K7-5:1	noncoding	coding
TU41510	macaque_Mmul8|chr6|38380358-38394517	GDNF-AS1	noncoding	noncoding
TU41544	macaque_Mmul8|chr6|58066778-58098543	RP11-463O12.5	noncoding	noncoding
TU41550	macaque_Mmul8|chr6|58626297-58629529	CTD-2023N9.3	noncoding	noncoding
TU41551	macaque_Mmul8|chr6|58625746-58629529	CTD-2023N9.3	noncoding	noncoding
TU41557	macaque_Mmul8|chr6|59509312-59612053	C5orf64	noncoding	noncoding
TU41565	macaque_Mmul8|chr6|61668367-61670877	RP11-463O12.5	noncoding	noncoding
TU41567	macaque_Mmul8|chr6|61767141-61772828	NA	noncoding	coding
TU41620	macaque_Mmul8|chr6|66577618-66583751	lnc-CCDC125-7:1	noncoding	noncoding
TU41621	macaque_Mmul8|chr6|66575930-66583751	lnc-CCDC125-7:1	noncoding	noncoding
TU41678	macaque_Mmul8|chr6|69777912-69928959	RP11-60A8.1	noncoding	noncoding
TU41694	macaque_Mmul8|chr6|70705310-70744547	NONHSAT202752.1	noncoding	noncoding
TU41707	macaque_Mmul8|chr6|71535069-71536166	NA	noncoding	noncoding
TU41766	macaque_Mmul8|chr6|73810626-73811909	lnc-DDX18-9:1	noncoding	noncoding
TU41805	macaque_Mmul8|chr6|77355616-77360703	RP1-253P7.4	noncoding	noncoding
TU41807	macaque_Mmul8|chr6|77332572-77360703	CTD-2373H9.3	noncoding	noncoding
TU41808	macaque_Mmul8|chr6|77352016-77360703	CTD-2373H9.3	noncoding	noncoding
TU41811	macaque_Mmul8|chr6|77309308-77360703	CTD-2373H9.3	noncoding	noncoding
TU41868	macaque_Mmul8|chr6|80700327-80705017	AC005017.1	noncoding	noncoding
TU41869	macaque_Mmul8|chr6|80700327-80727655	AC005017.1	noncoding	noncoding
TU41873	macaque_Mmul8|chr6|78186062-78190429	CTC-445B21.1	noncoding	noncoding
TU41877	macaque_Mmul8|chr6|81407436-81535354	LA16c-60D12.2	noncoding	noncoding
TU41878	macaque_Mmul8|chr6|81407436-81535354	LA16c-60D12.2	noncoding	noncoding
TU41903	macaque_Mmul8|chr6|87057958-87064145	NONHSAT204437.1	noncoding	noncoding
TU41904	macaque_Mmul8|chr6|87057609-87064145	NONHSAT204437.1	noncoding	noncoding
TU41905	macaque_Mmul8|chr6|87049695-87064145	HELLPAR	noncoding	noncoding
TU41906	macaque_Mmul8|chr6|87057375-87064145	NONHSAT204437.1	noncoding	noncoding
TU41907	macaque_Mmul8|chr6|87055424-87064145	RP11-567M16.1	noncoding	noncoding
TU41908	macaque_Mmul8|chr6|87055211-87064145	RP11-567M16.1	noncoding	noncoding
TU41909	macaque_Mmul8|chr6|87054088-87064145	RP11-567M16.1	noncoding	noncoding
TU41910	macaque_Mmul8|chr6|87055808-87064145	RP11-567M16.1	noncoding	noncoding
TU41911	macaque_Mmul8|chr6|87052467-87064145	RP11-567M16.1	noncoding	noncoding
TU41912	macaque_Mmul8|chr6|87054690-87064145	RP11-567M16.1	noncoding	noncoding
TU41913	macaque_Mmul8|chr6|87057375-87064226	NONHSAT204437.1	noncoding	noncoding
TU41914	macaque_Mmul8|chr6|87057375-87064513	NONHSAT204437.1	noncoding	noncoding
TU41915	macaque_Mmul8|chr6|87055424-87064226	RP11-567M16.1	noncoding	noncoding
TU41916	macaque_Mmul8|chr6|87052467-87064226	RP11-567M16.1	noncoding	noncoding
TU41917	macaque_Mmul8|chr6|87055808-87064513	RP11-567M16.1	noncoding	noncoding
TU41919	macaque_Mmul8|chr6|85331087-85375742	CTC-358I24.1	noncoding	noncoding
TU41920	macaque_Mmul8|chr6|85331110-85375742	CTC-358I24.1	noncoding	noncoding
TU41923	macaque_Mmul8|chr6|85331087-85387306	CTC-358I24.1	noncoding	noncoding
TU41924	macaque_Mmul8|chr6|85331013-85385096	CTC-358I24.1	noncoding	noncoding
TU41943	macaque_Mmul8|chr6|88202883-88215412	RP11-213H15.3	noncoding	noncoding
TU41944	macaque_Mmul8|chr6|88202883-88215412	RP11-213H15.3	noncoding	noncoding
TU41951	macaque_Mmul8|chr6|89515834-89521120	NONHSAT204456.1	noncoding	noncoding
TU4200	macaque_Mmul8|chr1|164551800-164556947	lnc-CENPP-20:1	noncoding	coding
TU42008	macaque_Mmul8|chr6|90362673-90363001	RP11-65F13.2	noncoding	noncoding
TU42081	macaque_Mmul8|chr6|95872562-95918343	LL22NC03-63E9.3	noncoding	noncoding
TU42082	macaque_Mmul8|chr6|95872562-95928861	LINC02062:29	noncoding	noncoding
TU42122	macaque_Mmul8|chr6|105114263-105118805	NA	noncoding	coding
TU42123	macaque_Mmul8|chr6|105114263-105118805	NA	noncoding	coding
TU42183	macaque_Mmul8|chr6|111133607-111189628	LINC00506	noncoding	noncoding
TU42184	macaque_Mmul8|chr6|111177734-111189628	AC007126.1	coding	noncoding
TU42229	macaque_Mmul8|chr6|93774237-93783884	RP6-91H8.5	noncoding	noncoding
TU42230	macaque_Mmul8|chr6|93774237-93783884	RP6-91H8.5	noncoding	noncoding
TU42237	macaque_Mmul8|chr6|118077883-118091986	CTC-552D5.1	noncoding	noncoding
TU42279	macaque_Mmul8|chr6|124186360-124197299	CTD-3149D2.3	noncoding	noncoding
TU42284	macaque_Mmul8|chr6|127019256-127023057	ALS2CR10	noncoding	noncoding
TU42285	macaque_Mmul8|chr6|127019307-127023988	RP11-544I20.2	noncoding	noncoding
TU42400	macaque_Mmul8|chr6|130560871-130562044	NA	noncoding	coding
TU42401	macaque_Mmul8|chr6|130560871-130562274	NA	noncoding	coding
TU42402	macaque_Mmul8|chr6|130560871-130562044	NA	noncoding	coding
TU42403	macaque_Mmul8|chr6|130560871-130562690	AC138430.4	noncoding	coding
TU42405	macaque_Mmul8|chr6|130560871-130562360	RP1-253P7.4	noncoding	coding
TU42406	macaque_Mmul8|chr6|130560871-130562274	NA	noncoding	coding
TU42464	macaque_Mmul8|chr6|135487082-135495261	NA	noncoding	noncoding
TU42465	macaque_Mmul8|chr6|135526416-135569057	RP1-122P22.4	noncoding	noncoding
TU4252	macaque_Mmul8|chr1|165220531-165228418	RP11-134G8.7	noncoding	noncoding
TU42540	macaque_Mmul8|chr6|137954471-138020348	NONHSAT203303.1	noncoding	coding
TU4257	macaque_Mmul8|chr1|165258802-165260502	RP11-134G8.7	noncoding	coding
TU42620	macaque_Mmul8|chr6|138951006-138957111	CH17-140K24.7	noncoding	coding
TU42672	macaque_Mmul8|chr6|139625464-139631885	RP11-1072C15.6	noncoding	coding
TU42685	macaque_Mmul8|chr6|139953186-139958704	AP000437.3	noncoding	noncoding
TU42702	macaque_Mmul8|chr6|142720085-142724577	AC091878.1	noncoding	noncoding
TU42765	macaque_Mmul8|chr6|146790855-146893894	lnc-HTR4-2:1	noncoding	noncoding
TU42787	macaque_Mmul8|chr6|147552263-147554913	MIR143HG	noncoding	coding
TU42788	macaque_Mmul8|chr6|147511854-147553452	MIR143HG	noncoding	noncoding
TU42859	macaque_Mmul8|chr6|150708303-150724154	HELLPAR	noncoding	noncoding
TU42860	macaque_Mmul8|chr6|150726669-150915374	AC091969.1	noncoding	noncoding
TU42862	macaque_Mmul8|chr6|151950340-151962508	NA	noncoding	noncoding
TU42863	macaque_Mmul8|chr6|151950340-152037926	RP4-665J23.4	noncoding	noncoding
TU42876	macaque_Mmul8|chr6|149846372-149848796	CTB-113P19.5	noncoding	noncoding
TU42884	macaque_Mmul8|chr6|149610111-149614100	RP11-58E21.3	noncoding	noncoding
TU42903	macaque_Mmul8|chr6|152231216-152231548	NA	noncoding	noncoding
TU42904	macaque_Mmul8|chr6|152231216-152231869	NA	noncoding	noncoding
TU42905	macaque_Mmul8|chr6|152231216-152231869	NA	noncoding	noncoding
TU42906	macaque_Mmul8|chr6|152231216-152231869	NA	noncoding	noncoding
TU42907	macaque_Mmul8|chr6|152231216-152231869	NA	noncoding	noncoding
TU42908	macaque_Mmul8|chr6|152231216-152231869	NA	noncoding	noncoding
TU42909	macaque_Mmul8|chr6|152231216-152231869	NA	noncoding	noncoding
TU42910	macaque_Mmul8|chr6|152231216-152231869	NA	noncoding	noncoding
TU42931	macaque_Mmul8|chr6|149846239-149849089	CTB-113P19.5	noncoding	noncoding
TU42943	macaque_Mmul8|chr6|155903457-155930025	RP11-74E22.8	noncoding	noncoding
TU42944	macaque_Mmul8|chr6|155884992-155930025	RP11-867G23.3	noncoding	noncoding
TU42946	macaque_Mmul8|chr6|155904935-155930196	RP3-400N23.9	noncoding	noncoding
TU42947	macaque_Mmul8|chr6|155923552-155930196	RP3-400N23.9	noncoding	noncoding
TU43009	macaque_Mmul8|chr6|160159261-160246980	LINC01202	noncoding	noncoding
TU4303	macaque_Mmul8|chr1|173097762-173144992	RP11-21L1.1	noncoding	noncoding
TU4305	macaque_Mmul8|chr1|173131885-173161230	C14orf23	noncoding	noncoding
TU43051	macaque_Mmul8|chr6|168348887-168350893	NONHSAT204993.1	noncoding	coding
TU43094	macaque_Mmul8|chr6|170788183-170815935	lnc-NEURL1B-3:8	noncoding	coding
TU43119	macaque_Mmul8|chr6|172026717-172030326	CTB-43E15.3	noncoding	noncoding
TU43128	macaque_Mmul8|chr6|173073602-173151089	NA	noncoding	noncoding
TU43129	macaque_Mmul8|chr6|173073602-173153093	NA	noncoding	noncoding
TU43213	macaque_Mmul8|chr6|176343101-176353557	RP11-47I22.3	noncoding	noncoding
TU43214	macaque_Mmul8|chr6|176343101-176353557	RP11-47I22.3	noncoding	noncoding
TU43215	macaque_Mmul8|chr6|176343101-176353557	RP11-47I22.3	noncoding	noncoding
TU43216	macaque_Mmul8|chr6|176372520-176379672	RP11-1026M7.2	noncoding	coding
TU43217	macaque_Mmul8|chr6|176376173-176379672	RP11-1026M7.2	noncoding	noncoding
TU43218	macaque_Mmul8|chr6|176370543-176373985	RP11-463O12.5	noncoding	coding
TU43308	macaque_Mmul8|chr6|178868002-178876530	CTD-2135D7.2	noncoding	noncoding
TU43335	macaque_Mmul8|chr6|179126304-179191537	RP11-15A1.4	noncoding	coding
TU43336	macaque_Mmul8|chr6|179158715-179182270	CTC-228N24.3	noncoding	noncoding
TU43337	macaque_Mmul8|chr6|179126632-179182270	CTC-228N24.3	noncoding	noncoding
TU43338	macaque_Mmul8|chr6|179178641-179184391	AC023590.1	noncoding	noncoding
TU43339	macaque_Mmul8|chr6|179163382-179182270	CTC-228N24.3	noncoding	noncoding
TU43340	macaque_Mmul8|chr6|179128344-179183576	RP11-90L1.8	noncoding	noncoding
TU43359	macaque_Mmul8|chr6|179543576-179551677	CTC-205M6.2	noncoding	noncoding
TU43374	macaque_Mmul8|chr6|179789611-179794523	FTX	noncoding	noncoding
TU43380	macaque_Mmul8|chr6|179790270-179795237	lnc-BTNL9-1:1	noncoding	noncoding
TU43385	macaque_Mmul8|chr7|8480-10432	AL845154.2	noncoding	noncoding
TU43400	macaque_Mmul8|chr6|178756113-178758001	RP11-571O6.2	noncoding	noncoding
TU43401	macaque_Mmul8|chr6|179174376-179219646	RP11-463O12.5	noncoding	noncoding
TU43403	macaque_Mmul8|chr6|179174376-179219646	RP11-463O12.5	noncoding	noncoding
TU43405	macaque_Mmul8|chr6|179163127-179181500	RP1-102K2.9	noncoding	noncoding
TU43406	macaque_Mmul8|chr6|179174376-179219646	RP11-463O12.5	noncoding	noncoding
TU43407	macaque_Mmul8|chr6|179179615-179219646	RP11-463O12.5	noncoding	noncoding
TU43419	macaque_Mmul8|chr7|1174227-1238463	RP11-580I1.2	noncoding	noncoding
TU43421	macaque_Mmul8|chr7|1262308-1411400	lnc-IL31RA-1:9	noncoding	noncoding
TU43425	macaque_Mmul8|chr7|1411667-1454119	RP11-863P13.3	noncoding	noncoding
TU43426	macaque_Mmul8|chr7|1433973-1435347	RP11-580I1.2	noncoding	noncoding
TU43446	macaque_Mmul8|chr7|2395896-2400712	NONHSAT170559.1	noncoding	noncoding
TU43447	macaque_Mmul8|chr7|2513862-2526007	RP11-421E14.2	noncoding	noncoding
TU43448	macaque_Mmul8|chr7|2547165-2548759	NA	noncoding	noncoding
TU43451	macaque_Mmul8|chr7|2888204-2943591	NA	noncoding	coding
TU43470	macaque_Mmul8|chr7|64150-69446	RP11-544M22.1	noncoding	noncoding
TU43471	macaque_Mmul8|chr7|64150-69332	RP11-544M22.1	noncoding	noncoding
TU43472	macaque_Mmul8|chr7|64150-69281	RP11-544M22.1	noncoding	noncoding
TU43475	macaque_Mmul8|chr7|64150-69281	RP11-544M22.1	noncoding	noncoding
TU43476	macaque_Mmul8|chr7|64150-69332	RP11-544M22.1	noncoding	noncoding
TU43477	macaque_Mmul8|chr7|64150-69446	RP11-544M22.1	noncoding	noncoding
TU43479	macaque_Mmul8|chr7|64150-69446	RP11-544M22.1	noncoding	noncoding
TU43480	macaque_Mmul8|chr7|64150-69332	RP11-544M22.1	noncoding	noncoding
TU43481	macaque_Mmul8|chr7|64150-69281	RP11-544M22.1	noncoding	noncoding
TU43482	macaque_Mmul8|chr7|64150-69332	RP11-544M22.1	noncoding	noncoding
TU43487	macaque_Mmul8|chr7|3863498-3880583	NA	noncoding	noncoding
TU43513	macaque_Mmul8|chr7|6629354-6655146	lnc-RASD1-1:2	noncoding	noncoding
TU43514	macaque_Mmul8|chr7|6620963-6655146	AC016722.3	noncoding	noncoding
TU43581	macaque_Mmul8|chr7|8276304-8288133	LA16c-313D11.12	noncoding	noncoding
TU43592	macaque_Mmul8|chr6|178756188-178768346	RP11-571O6.2	noncoding	noncoding
TU43624	macaque_Mmul8|chr7|10444981-10493797	RP11-299H22.6	noncoding	noncoding
TU43642	macaque_Mmul8|chr7|10507364-10531292	RP11-1000B6.7	noncoding	coding
TU43654	macaque_Mmul8|chr7|10492402-10504546	RP11-299H22.6	noncoding	noncoding
TU43655	macaque_Mmul8|chr7|10465358-10470006	AC026150.5	noncoding	coding
TU43673	macaque_Mmul8|chr7|11294945-11336893	CTA-414D7.1	noncoding	noncoding
TU43722	macaque_Mmul8|chr7|2143638-2145133	NA	noncoding	noncoding
TU43725	macaque_Mmul8|chr7|14043080-14059527	RP6-91H8.5	noncoding	noncoding
TU43726	macaque_Mmul8|chr7|14043080-14059527	RP6-91H8.5	noncoding	noncoding
TU43727	macaque_Mmul8|chr7|14043080-14059527	RP6-91H8.5	noncoding	noncoding
TU43730	macaque_Mmul8|chr7|13344734-13381994	lnc-C15orf41-18:11	noncoding	noncoding
TU43735	macaque_Mmul8|chr7|2094664-2101357	NA	noncoding	coding
TU43737	macaque_Mmul8|chr7|2140668-2145007	NA	noncoding	noncoding
TU43738	macaque_Mmul8|chr7|2145139-2147495	SNHG14	noncoding	noncoding
TU43769	macaque_Mmul8|chr7|17213634-17223748	RP11-532F12.5	noncoding	noncoding
TU43777	macaque_Mmul8|chr7|1903403-1920169	RP11-701H24.2	noncoding	noncoding
TU43779	macaque_Mmul8|chr7|1890677-1920169	RP11-701H24.2	noncoding	noncoding
TU43798	macaque_Mmul8|chr7|17963203-17984970	RP11-463O12.5	noncoding	noncoding
TU43835	macaque_Mmul8|chr7|17651828-17669949	OIP5-AS1	noncoding	noncoding
TU43890	macaque_Mmul8|chr7|17659592-17674833	OIP5-AS1	noncoding	noncoding
TU43891	macaque_Mmul8|chr7|17660742-17674833	OIP5-AS1	noncoding	noncoding
TU43892	macaque_Mmul8|chr7|17659592-17674833	OIP5-AS1	noncoding	noncoding
TU43895	macaque_Mmul8|chr7|17661910-17669945	OIP5-AS1	noncoding	noncoding
TU43899	macaque_Mmul8|chr7|16647402-16649771	lnc-INAFM2-1:1	noncoding	coding
TU43976	macaque_Mmul8|chr7|21583592-21647157	RP11-463O12.5	noncoding	noncoding
TU43995	macaque_Mmul8|chr7|24273293-24284218	AC093415.2	noncoding	noncoding
TU44074	macaque_Mmul8|chr7|25955763-25964896	NA	noncoding	noncoding
TU44075	macaque_Mmul8|chr7|25956512-25973768	RP11-486O12.2	noncoding	noncoding
TU44076	macaque_Mmul8|chr7|25955763-25973536	RP11-867G23.3	noncoding	noncoding
TU44077	macaque_Mmul8|chr7|25953387-25973295	RP11-867G23.3	noncoding	noncoding
TU44078	macaque_Mmul8|chr7|25953387-25964896	CTA-941F9.10	noncoding	noncoding
TU44101	macaque_Mmul8|chr7|27041094-27045748	AC097468.5	noncoding	noncoding
TU44104	macaque_Mmul8|chr7|27018735-27045748	NONHSAT171583.1	noncoding	noncoding
TU44105	macaque_Mmul8|chr7|27041094-27043839	RP11-463O12.5	noncoding	noncoding
TU44107	macaque_Mmul8|chr7|27041036-27045748	AC097468.5	noncoding	noncoding
TU4413	macaque_Mmul8|chr1|182584471-182586424	RP11-637N19.1	noncoding	noncoding
TU4414	macaque_Mmul8|chr1|182584471-182586252	RP11-637N19.1	noncoding	noncoding
TU4415	macaque_Mmul8|chr1|182584471-182586831	RP11-637N19.1	noncoding	noncoding
TU4416	macaque_Mmul8|chr1|182584332-182586424	RP11-637N19.1	noncoding	noncoding
TU4417	macaque_Mmul8|chr1|182584332-182586252	RP11-637N19.1	noncoding	noncoding
TU4418	macaque_Mmul8|chr1|182584260-182586252	RP11-637N19.1	noncoding	coding
TU4419	macaque_Mmul8|chr1|182584471-182586968	RP11-637N19.1	noncoding	noncoding
TU44196	macaque_Mmul8|chr7|27041094-27043800	RP11-463O12.5	noncoding	noncoding
TU4420	macaque_Mmul8|chr1|182584471-182586623	RP11-637N19.1	noncoding	noncoding
TU44201	macaque_Mmul8|chr7|27041094-27045778	AC097468.5	noncoding	noncoding
TU4421	macaque_Mmul8|chr1|182584471-182587485	RP11-637N19.1	noncoding	noncoding
TU4422	macaque_Mmul8|chr1|182584332-182586831	RP11-637N19.1	noncoding	noncoding
TU4423	macaque_Mmul8|chr1|182584260-182586424	RP11-637N19.1	noncoding	noncoding
TU4424	macaque_Mmul8|chr1|182584260-182586831	RP11-637N19.1	noncoding	noncoding
TU4425	macaque_Mmul8|chr1|182584471-182587056	RP11-637N19.1	noncoding	noncoding
TU4426	macaque_Mmul8|chr1|182584471-182587921	RP11-637N19.1	noncoding	noncoding
TU4427	macaque_Mmul8|chr1|182584130-182586252	RP11-637N19.1	noncoding	coding
TU4428	macaque_Mmul8|chr1|182584332-182586623	RP11-637N19.1	noncoding	noncoding
TU4429	macaque_Mmul8|chr1|182584130-182586424	RP11-637N19.1	noncoding	coding
TU4430	macaque_Mmul8|chr1|182584332-182586968	RP11-637N19.1	noncoding	noncoding
TU4431	macaque_Mmul8|chr1|182584332-182587921	RP11-637N19.1	noncoding	noncoding
[truncated: 847 more rows]
