# Supplementary material for: Transcriptomic and open chromatin atlas of high-resolution anatomical regions in the rhesus macaque brain
Source: Nat Commun. 2020 Jan 24;11:474. doi: 10.1038/s41467-020-14368-z (PMC6981234; doi:10.1038/s41467-020-14368-z)
Supplement: Supplementary file 13 — Dataset 10 [file 41467_2020_14368_MOESM13_ESM.xlsx]

## Sheet: Sheet1
Supplementary Data 10. the list of region-specific modules of novel lncRNA
LncRNA ID	kTotal	kWithin	Module	Individual
TU11472	73.5462	1	Lnc-MA2	CB
TU28802	73.4875	0.999202	Lnc-MA2	CB
TU28801	72.5924	0.98703	Lnc-MA2	CB
TU22068	71.1863	0.967912	Lnc-MA2	CB
TU39	70.6445	0.960545	Lnc-MA2	CB
TU16557	70.4376	0.957732	Lnc-MA2	CB
TU39218	70.064	0.952652	Lnc-MA2	CB
TU4960	69.4503	0.944307	Lnc-MA2	CB
TU28803	69.2956	0.942204	Lnc-MA2	CB
TU33833	68.4382	0.930547	Lnc-MA2	CB
TU46032	66.7272	0.907283	Lnc-MA2	CB
TU29519	66.2748	0.901131	Lnc-MA2	CB
TU34321	66.1623	0.899602	Lnc-MA2	CB
TU16725	65.164	0.886027	Lnc-MA2	CB
TU35387	64.3659	0.875176	Lnc-MA2	CB
TU38002	64.1078	0.871666	Lnc-MA2	CB
TU31422	63.9348	0.869315	Lnc-MA2	CB
TU37	63.8975	0.868807	Lnc-MA2	CB
TU4961	63.807	0.867577	Lnc-MA2	CB
TU31424	63.4799	0.863129	Lnc-MA2	CB
TU35961	60.7192	0.825592	Lnc-MA2	CB
TU35964	60.4574	0.822032	Lnc-MA2	CB
TU35963	60.0967	0.817128	Lnc-MA2	CB
TU21824	59.9522	0.815163	Lnc-MA2	CB
TU12470	59.5549	0.809761	Lnc-MA2	CB
TU35978	59.5534	0.80974	Lnc-MA2	CB
TU35949	59.5493	0.809685	Lnc-MA2	CB
TU23118	59.058	0.803006	Lnc-MA2	CB
TU35957	58.3587	0.793497	Lnc-MA2	CB
TU29505	58.3542	0.793436	Lnc-MA2	CB
TU35956	58.2663	0.79224	Lnc-MA2	CB
TU35962	58.1828	0.791104	Lnc-MA2	CB
TU35966	58.1823	0.791099	Lnc-MA2	CB
TU35953	58.043	0.789204	Lnc-MA2	CB
TU51343	57.3293	0.779501	Lnc-MA2	CB
TU35959	56.7584	0.771738	Lnc-MA2	CB
TU32810	56.6199	0.769854	Lnc-MA2	CB
TU35947	56.3909	0.76674	Lnc-MA2	CB
TU35967	56.0409	0.761982	Lnc-MA2	CB
TU35965	55.9997	0.761422	Lnc-MA2	CB
TU34320	55.9247	0.760401	Lnc-MA2	CB
TU35979	55.6375	0.756497	Lnc-MA2	CB
TU35972	55.4882	0.754467	Lnc-MA2	CB
TU23159	54.4326	0.740115	Lnc-MA2	CB
TU29518	53.8411	0.732072	Lnc-MA2	CB
TU35952	52.6968	0.716513	Lnc-MA2	CB
TU10991	51.4418	0.699448	Lnc-MA2	CB
TU35954	51.3709	0.698484	Lnc-MA2	CB
TU787	51.2424	0.696738	Lnc-MA2	CB
TU35974	50.8417	0.691288	Lnc-MA2	CB
TU40970	50.6683	0.688932	Lnc-MA2	CB
TU23142	50.5714	0.687614	Lnc-MA2	CB
TU8099	50.0452	0.680459	Lnc-MA2	CB
TU19116	49.7647	0.676645	Lnc-MA2	CB
TU16558	49.5299	0.673453	Lnc-MA2	CB
TU42285	49.3336	0.670784	Lnc-MA2	CB
TU38605	49.3112	0.670479	Lnc-MA2	CB
TU23154	49.2291	0.669363	Lnc-MA2	CB
TU35975	48.9919	0.666138	Lnc-MA2	CB
TU12180	48.7993	0.663519	Lnc-MA2	CB
TU6480	48.6814	0.661916	Lnc-MA2	CB
TU13244	48.2818	0.656482	Lnc-MA2	CB
TU40724	47.9036	0.65134	Lnc-MA2	CB
TU37998	47.7669	0.649481	Lnc-MA2	CB
TU51248	47.7099	0.648706	Lnc-MA2	CB
TU16554	47.4787	0.645563	Lnc-MA2	CB
TU14852	47.4658	0.645387	Lnc-MA2	CB
TU16560	46.9205	0.637973	Lnc-MA2	CB
TU17851	46.1544	0.627557	Lnc-MA2	CB
TU40991	46.0164	0.625679	Lnc-MA2	CB
TU40722	45.8588	0.623537	Lnc-MA2	CB
TU32407	45.5096	0.61879	Lnc-MA2	CB
TU12397	45.2149	0.614781	Lnc-MA2	CB
TU1245	45.1532	0.613943	Lnc-MA2	CB
TU47071	44.5012	0.605078	Lnc-MA2	CB
TU29181	43.9702	0.597858	Lnc-MA2	CB
TU16559	43.1227	0.586334	Lnc-MA2	CB
TU16563	42.7014	0.580606	Lnc-MA2	CB
TU9336	42.4069	0.576602	Lnc-MA2	CB
TU33634	40.9987	0.557455	Lnc-MA2	CB
TU35970	40.5851	0.551831	Lnc-MA2	CB
TU14038	40.4013	0.549331	Lnc-MA2	CB
TU6645	40.2161	0.546814	Lnc-MA2	CB
TU12181	40.0621	0.544719	Lnc-MA2	CB
TU1684	40.0302	0.544286	Lnc-MA2	CB
TU5526	39.8811	0.542259	Lnc-MA2	CB
TU6694	39.6742	0.539445	Lnc-MA2	CB
TU33893	39.4213	0.536007	Lnc-MA2	CB
TU23137	39.3875	0.535548	Lnc-MA2	CB
TU35385	39.3168	0.534586	Lnc-MA2	CB
TU21456	39.1531	0.53236	Lnc-MA2	CB
TU36259	39.1202	0.531914	Lnc-MA2	CB
TU38000	39.0976	0.531605	Lnc-MA2	CB
TU31427	39.0466	0.530912	Lnc-MA2	CB
TU22886	38.7132	0.526379	Lnc-MA2	CB
TU43308	38.288	0.520598	Lnc-MA2	CB
TU35386	37.9757	0.516351	Lnc-MA2	CB
TU16564	37.9467	0.515957	Lnc-MA2	CB
TU1609	37.5622	0.510729	Lnc-MA2	CB
TU19889	37.4366	0.509021	Lnc-MA2	CB
TU43592	36.8571	0.501142	Lnc-MA2	CB
TU33894	36.3518	0.494271	Lnc-MA2	CB
TU16561	35.8834	0.487902	Lnc-MA2	CB
TU35988	35.8656	0.487661	Lnc-MA2	CB
TU23131	35.7152	0.485616	Lnc-MA2	CB
TU32009	35.3034	0.480016	Lnc-MA2	CB
TU10617	34.9738	0.475535	Lnc-MA2	CB
TU34953	34.9429	0.475115	Lnc-MA2	CB
TU23139	34.5771	0.470141	Lnc-MA2	CB
TU26396	34.51	0.469228	Lnc-MA2	CB
TU2867	34.26	0.46583	Lnc-MA2	CB
TU40725	34.2437	0.465608	Lnc-MA2	CB
TU26399	33.7979	0.459547	Lnc-MA2	CB
TU40723	33.5383	0.456016	Lnc-MA2	CB
TU10613	33.2674	0.452333	Lnc-MA2	CB
TU43654	33.1738	0.451061	Lnc-MA2	CB
TU47699	33.1637	0.450923	Lnc-MA2	CB
TU22681	33.0048	0.448762	Lnc-MA2	CB
TU30085	32.6547	0.444003	Lnc-MA2	CB
TU5082	32.6362	0.443751	Lnc-MA2	CB
TU21630	32.4898	0.44176	Lnc-MA2	CB
TU34848	31.9951	0.435034	Lnc-MA2	CB
TU15631	31.8658	0.433275	Lnc-MA2	CB
TU14035	31.7572	0.4318	Lnc-MA2	CB
TU16562	31.7169	0.43125	Lnc-MA2	CB
TU36236	31.1932	0.42413	Lnc-MA2	CB
TU39385	31.1326	0.423306	Lnc-MA2	CB
TU23136	30.5771	0.415754	Lnc-MA2	CB
TU4925	30.5265	0.415065	Lnc-MA2	CB
TU43738	29.5881	0.402306	Lnc-MA2	CB
TU37997	29.5746	0.402122	Lnc-MA2	CB
TU6671	29.5412	0.401668	Lnc-MA2	CB
TU28077	29.5129	0.401283	Lnc-MA2	CB
TU26688	28.9273	0.393321	Lnc-MA2	CB
TU32623	28.7494	0.390902	Lnc-MA2	CB
TU32624	28.5652	0.388398	Lnc-MA2	CB
TU38607	28.2238	0.383756	Lnc-MA2	CB
TU6646	28.073	0.381705	Lnc-MA2	CB
TU39178	27.9923	0.380608	Lnc-MA2	CB
TU2923	27.6445	0.375879	Lnc-MA2	CB
TU35384	27.6376	0.375785	Lnc-MA2	CB
TU23161	27.1527	0.369193	Lnc-MA2	CB
TU6608	27.086	0.368285	Lnc-MA2	CB
TU2924	27.0268	0.367481	Lnc-MA2	CB
TU14046	26.7074	0.363137	Lnc-MA2	CB
TU13192	26.7005	0.363043	Lnc-MA2	CB
TU43722	26.6688	0.362613	Lnc-MA2	CB
TU44838	26.6047	0.361741	Lnc-MA2	CB
TU28804	26.3458	0.358221	Lnc-MA2	CB
TU28736	26.3277	0.357974	Lnc-MA2	CB
TU3145	26.1341	0.355343	Lnc-MA2	CB
TU34849	25.9979	0.353491	Lnc-MA2	CB
TU43642	25.6974	0.349405	Lnc-MA2	CB
TU15334	25.5875	0.347911	Lnc-MA2	CB
TU35943	25.3653	0.34489	Lnc-MA2	CB
TU1230	24.4304	0.332177	Lnc-MA2	CB
TU10024	24.3711	0.331371	Lnc-MA2	CB
TU40515	24.3577	0.331188	Lnc-MA2	CB
TU38724	24.3554	0.331157	Lnc-MA2	CB
TU232	24.3168	0.330632	Lnc-MA2	CB
TU24379	24.094	0.327604	Lnc-MA2	CB
TU25575	23.9895	0.326183	Lnc-MA2	CB
TU30653	23.8173	0.323841	Lnc-MA2	CB
TU23128	23.8069	0.323699	Lnc-MA2	CB
TU40516	23.4816	0.319276	Lnc-MA2	CB
TU25970	23.3883	0.318008	Lnc-MA2	CB
TU39387	23.2739	0.316452	Lnc-MA2	CB
TU40513	23.0096	0.312859	Lnc-MA2	CB
TU19152	22.852	0.310716	Lnc-MA2	CB
TU7732	22.7485	0.309308	Lnc-MA2	CB
TU9244	22.4092	0.304695	Lnc-MA2	CB
TU28075	22.1386	0.301016	Lnc-MA2	CB
TU7678	21.7489	0.295717	Lnc-MA2	CB
TU30672	21.6665	0.294596	Lnc-MA2	CB
TU2343	21.6144	0.293889	Lnc-MA2	CB
TU37864	21.6124	0.293862	Lnc-MA2	CB
TU929	21.5987	0.293675	Lnc-MA2	CB
TU2865	21.5356	0.292818	Lnc-MA2	CB
TU3585	20.939	0.284705	Lnc-MA2	CB
TU9337	20.8329	0.283263	Lnc-MA2	CB
TU19965	20.4244	0.277708	Lnc-MA2	CB
TU23121	19.9699	0.271528	Lnc-MA2	CB
TU7035	19.7673	0.268774	Lnc-MA2	CB
TU8052	19.644	0.267098	Lnc-MA2	CB
TU43735	19.469	0.264718	Lnc-MA2	CB
TU31284	19.3749	0.263438	Lnc-MA2	CB
TU49800	19.3669	0.263329	Lnc-MA2	CB
TU21663	19.2111	0.261212	Lnc-MA2	CB
TU1938	19.201	0.261074	Lnc-MA2	CB
TU13592	19.134	0.260163	Lnc-MA2	CB
TU9848	19.0126	0.258512	Lnc-MA2	CB
TU12391	18.9718	0.257957	Lnc-MA2	CB
TU36040	18.9194	0.257246	Lnc-MA2	CB
TU38606	18.8807	0.256719	Lnc-MA2	CB
TU51555	18.8787	0.256691	Lnc-MA2	CB
TU14039	18.8348	0.256094	Lnc-MA2	CB
TU23055	18.774	0.255268	Lnc-MA2	CB
TU23156	18.7401	0.254807	Lnc-MA2	CB
TU23157	18.6313	0.253327	Lnc-MA2	CB
TU2528	18.5159	0.251758	Lnc-MA2	CB
TU52450	18.2785	0.248531	Lnc-MA2	CB
TU35946	18.2467	0.248098	Lnc-MA2	CB
TU30818	18.0889	0.245953	Lnc-MA2	CB
TU28244	18.0571	0.24552	Lnc-MA2	CB
TU46987	17.7659	0.24156	Lnc-MA2	CB
TU23621	17.738	0.241181	Lnc-MA2	CB
TU19153	17.7126	0.240836	Lnc-MA2	CB
TU39137	17.2163	0.234088	Lnc-MA2	CB
TU45267	16.5652	0.225235	Lnc-MA2	CB
TU31996	16.5499	0.225027	Lnc-MA2	CB
TU44836	16.4111	0.22314	Lnc-MA2	CB
TU37999	16.4021	0.223018	Lnc-MA2	CB
TU10624	16.2726	0.221256	Lnc-MA2	CB
TU13205	16.0605	0.218373	Lnc-MA2	CB
TU39177	15.9933	0.217459	Lnc-MA2	CB
TU931	15.7916	0.214717	Lnc-MA2	CB
TU32481	15.6838	0.213251	Lnc-MA2	CB
TU13537	15.4154	0.209602	Lnc-MA2	CB
TU43624	15.3272	0.208402	Lnc-MA2	CB
TU29088	15.1828	0.206439	Lnc-MA2	CB
TU1936	14.9812	0.203697	Lnc-MA2	CB
TU19964	14.9745	0.203607	Lnc-MA2	CB
TU30220	14.7158	0.200089	Lnc-MA2	CB
TU14724	14.034	0.190819	Lnc-MA2	CB
TU38820	13.4467	0.182834	Lnc-MA2	CB
TU48915	13.1398	0.178661	Lnc-MA2	CB
TU30219	13.036	0.177248	Lnc-MA2	CB
TU34722	12.8997	0.175396	Lnc-MA2	CB
TU16988	12.8306	0.174457	Lnc-MA2	CB
TU8976	12.6176	0.17156	Lnc-MA2	CB
TU37751	12.5912	0.171201	Lnc-MA2	CB
TU31714	12.5412	0.170521	Lnc-MA2	CB
TU4859	12.5038	0.170013	Lnc-MA2	CB
TU41484	12.2603	0.166702	Lnc-MA2	CB
TU43215	12.1263	0.16488	Lnc-MA2	CB
TU14632	12.1214	0.164813	Lnc-MA2	CB
TU5150	11.8998	0.161801	Lnc-MA2	CB
TU35301	11.8555	0.161198	Lnc-MA2	CB
TU36854	11.2608	0.153111	Lnc-MA2	CB
TU25252	11.0454	0.150183	Lnc-MA2	CB
TU38806	10.8396	0.147384	Lnc-MA2	CB
TU30306	10.8111	0.146997	Lnc-MA2	CB
TU32408	10.7454	0.146104	Lnc-MA2	CB
TU37620	10.6641	0.144999	Lnc-MA2	CB
TU51568	10.5454	0.143385	Lnc-MA2	CB
TU6427	10.1653	0.138217	Lnc-MA2	CB
TU224	10.0407	0.136523	Lnc-MA2	CB
TU43335	10.018	0.136213	Lnc-MA2	CB
TU10223	9.93522	0.135088	Lnc-MA2	CB
TU52434	9.6227	0.130839	Lnc-MA2	CB
TU17487	9.51952	0.129436	Lnc-MA2	CB
TU15223	9.5003	0.129175	Lnc-MA2	CB
TU36777	9.44233	0.128386	Lnc-MA2	CB
TU41478	9.35314	0.127174	Lnc-MA2	CB
TU48204	9.31538	0.12666	Lnc-MA2	CB
TU10622	9.30703	0.126547	Lnc-MA2	CB
TU50982	9.3021	0.12648	Lnc-MA2	CB
TU12625	9.30057	0.126459	Lnc-MA2	CB
TU48445	9.17729	0.124783	Lnc-MA2	CB
TU25102	8.73931	0.118827	Lnc-MA2	CB
TU12413	8.30087	0.112866	Lnc-MA2	CB
TU37590	8.29531	0.11279	Lnc-MA2	CB
TU13959	8.1602	0.110953	Lnc-MA2	CB
TU10449	8.12642	0.110494	Lnc-MA2	CB
TU5420	7.83315	0.106506	Lnc-MA2	CB
TU17346	7.80843	0.10617	Lnc-MA2	CB
TU46988	7.67784	0.104395	Lnc-MA2	CB
TU30125	7.57332	0.102974	Lnc-MA2	CB
TU43340	7.40447	0.100678	Lnc-MA2	CB
TU2529	7.18121	0.0976421	Lnc-MA2	CB
TU37581	7.08881	0.0963858	Lnc-MA2	CB
TU22374	7.0683	0.0961069	Lnc-MA2	CB
TU53337	6.57361	0.0893807	Lnc-MA2	CB
TU22093	6.21957	0.0845668	Lnc-MA2	CB
TU6755	6.05625	0.0823462	Lnc-MA2	CB
TU4860	5.9749	0.08124	Lnc-MA2	CB
TU43835	5.69652	0.077455	Lnc-MA2	CB
TU17344	5.19705	0.0706637	Lnc-MA2	CB
TU49113	19.299	1	Lnc-MA3	cortex
TU41180	18.8767	0.978121	Lnc-MA3	cortex
TU10249	17.6672	0.915447	Lnc-MA3	cortex
TU1978	17.4509	0.904242	Lnc-MA3	cortex
TU2155	17.0483	0.883377	Lnc-MA3	cortex
TU15732	16.3296	0.846139	Lnc-MA3	cortex
TU18568	16.1876	0.838779	Lnc-MA3	cortex
TU10246	15.6469	0.810764	Lnc-MA3	cortex
TU35844	15.6463	0.810734	Lnc-MA3	cortex
TU2125	15.5942	0.808031	Lnc-MA3	cortex
TU2154	15.1984	0.787525	Lnc-MA3	cortex
TU2143	14.884	0.771232	Lnc-MA3	cortex
TU46925	14.5164	0.752183	Lnc-MA3	cortex
TU41903	14.3165	0.741829	Lnc-MA3	cortex
TU11430	14.2908	0.740494	Lnc-MA3	cortex
TU50606	14.1358	0.732465	Lnc-MA3	cortex
TU2123	13.8864	0.719539	Lnc-MA3	cortex
TU50610	13.7961	0.71486	Lnc-MA3	cortex
TU23243	13.7948	0.714797	Lnc-MA3	cortex
TU715	13.5261	0.700873	Lnc-MA3	cortex
TU27443	13.5195	0.700531	Lnc-MA3	cortex
TU50609	13.4845	0.698717	Lnc-MA3	cortex
TU2119	12.7741	0.661904	Lnc-MA3	cortex
TU30895	12.1607	0.630121	Lnc-MA3	cortex
TU27985	12.1131	0.627654	Lnc-MA3	cortex
TU51407	11.8895	0.616067	Lnc-MA3	cortex
TU23772	11.7913	0.61098	Lnc-MA3	cortex
TU41905	11.7387	0.608255	Lnc-MA3	cortex
TU50615	11.6242	0.602324	Lnc-MA3	cortex
TU41917	11.5673	0.599375	Lnc-MA3	cortex
TU10467	11.5549	0.598734	Lnc-MA3	cortex
TU10473	11.4097	0.591207	Lnc-MA3	cortex
TU41183	11.3974	0.590569	Lnc-MA3	cortex
TU51112	11.2513	0.582999	Lnc-MA3	cortex
TU42008	11.16	0.578272	Lnc-MA3	cortex
TU14278	10.9213	0.565903	Lnc-MA3	cortex
TU10161	10.9015	0.564873	Lnc-MA3	cortex
TU49981	10.8431	0.561849	Lnc-MA3	cortex
TU41916	10.4915	0.543632	Lnc-MA3	cortex
TU41210	10.3818	0.537945	Lnc-MA3	cortex
TU36248	10.2214	0.529634	Lnc-MA3	cortex
TU10462	10.1024	0.523468	Lnc-MA3	cortex
TU14260	10.0744	0.522019	Lnc-MA3	cortex
TU11264	9.85198	0.510492	Lnc-MA3	cortex
TU29298	9.75167	0.505295	Lnc-MA3	cortex
TU2187	9.65485	0.500278	Lnc-MA3	cortex
TU14161	9.57264	0.496018	Lnc-MA3	cortex
TU2128	9.52853	0.493732	Lnc-MA3	cortex
TU9417	9.44621	0.489467	Lnc-MA3	cortex
TU2117	9.41604	0.487904	Lnc-MA3	cortex
TU3986	9.37427	0.485739	Lnc-MA3	cortex
TU32775	9.30313	0.482053	Lnc-MA3	cortex
TU22529	9.21549	0.477512	Lnc-MA3	cortex
TU41915	9.20361	0.476897	Lnc-MA3	cortex
TU41907	9.13379	0.473279	Lnc-MA3	cortex
TU14262	8.95846	0.464194	Lnc-MA3	cortex
TU7624	8.85967	0.459075	Lnc-MA3	cortex
TU41910	8.81923	0.456979	Lnc-MA3	cortex
TU10471	8.57358	0.444251	Lnc-MA3	cortex
TU36369	8.50218	0.440551	Lnc-MA3	cortex
TU50613	8.40537	0.435535	Lnc-MA3	cortex
TU41181	8.40114	0.435315	Lnc-MA3	cortex
TU39678	8.34526	0.43242	Lnc-MA3	cortex
TU15358	8.32366	0.431301	Lnc-MA3	cortex
TU50611	8.26895	0.428466	Lnc-MA3	cortex
TU7623	8.26237	0.428125	Lnc-MA3	cortex
TU2161	8.24969	0.427468	Lnc-MA3	cortex
TU10472	8.19273	0.424516	Lnc-MA3	cortex
TU41182	8.18402	0.424065	Lnc-MA3	cortex
TU39676	8.17653	0.423677	Lnc-MA3	cortex
TU2170	8.15807	0.42272	Lnc-MA3	cortex
TU48655	8.10828	0.420141	Lnc-MA3	cortex
TU41904	8.09452	0.419428	Lnc-MA3	cortex
TU18560	8.06737	0.418021	Lnc-MA3	cortex
TU10464	8.05593	0.417428	Lnc-MA3	cortex
TU41179	8.02109	0.415622	Lnc-MA3	cortex
TU10468	7.99354	0.414195	Lnc-MA3	cortex
TU45620	7.98156	0.413574	Lnc-MA3	cortex
TU47995	7.93785	0.41131	Lnc-MA3	cortex
TU13739	7.89722	0.409204	Lnc-MA3	cortex
TU631	7.87663	0.408137	Lnc-MA3	cortex
TU22933	7.74478	0.401306	Lnc-MA3	cortex
TU7610	7.73638	0.40087	Lnc-MA3	cortex
TU7605	7.66152	0.396991	Lnc-MA3	cortex
TU2188	7.63312	0.39552	Lnc-MA3	cortex
TU2169	7.50071	0.388659	Lnc-MA3	cortex
TU10248	7.36417	0.381584	Lnc-MA3	cortex
TU2152	7.30739	0.378641	Lnc-MA3	cortex
TU43890	7.27304	0.376861	Lnc-MA3	cortex
TU7609	7.17801	0.371937	Lnc-MA3	cortex
TU51411	7.12386	0.369131	Lnc-MA3	cortex
TU41909	7.12161	0.369015	Lnc-MA3	cortex
TU23849	6.96786	0.361048	Lnc-MA3	cortex
TU50608	6.90911	0.358004	Lnc-MA3	cortex
TU2162	6.89801	0.357429	Lnc-MA3	cortex
TU14159	6.8906	0.357045	Lnc-MA3	cortex
TU14160	6.88373	0.356689	Lnc-MA3	cortex
TU15361	6.76877	0.350732	Lnc-MA3	cortex
TU48783	6.73179	0.348816	Lnc-MA3	cortex
TU2164	6.7242	0.348423	Lnc-MA3	cortex
TU45648	6.71952	0.34818	Lnc-MA3	cortex
TU14157	6.71837	0.348121	Lnc-MA3	cortex
TU41188	6.624	0.343231	Lnc-MA3	cortex
TU2185	6.57769	0.340831	Lnc-MA3	cortex
TU30893	6.54197	0.33898	Lnc-MA3	cortex
TU10469	6.53618	0.33868	Lnc-MA3	cortex
TU14277	6.45642	0.334547	Lnc-MA3	cortex
TU43892	6.41716	0.332513	Lnc-MA3	cortex
TU41911	6.3294	0.327966	Lnc-MA3	cortex
TU2135	6.31559	0.32725	Lnc-MA3	cortex
TU7625	6.31363	0.327148	Lnc-MA3	cortex
TU47999	6.31014	0.326968	Lnc-MA3	cortex
TU7621	6.18777	0.320627	Lnc-MA3	cortex
TU15359	6.14319	0.318317	Lnc-MA3	cortex
TU2130	6.12837	0.317549	Lnc-MA3	cortex
TU10247	6.09817	0.315984	Lnc-MA3	cortex
TU2122	6.08829	0.315472	Lnc-MA3	cortex
TU48464	6.08316	0.315207	Lnc-MA3	cortex
TU36370	6.07503	0.314785	Lnc-MA3	cortex
TU22934	6.04917	0.313445	Lnc-MA3	cortex
TU13741	6.03039	0.312472	Lnc-MA3	cortex
TU51410	5.9985	0.31082	Lnc-MA3	cortex
TU2159	5.98516	0.310129	Lnc-MA3	cortex
TU41621	5.94862	0.308235	Lnc-MA3	cortex
TU10243	5.81872	0.301504	Lnc-MA3	cortex
TU9190	5.80316	0.300698	Lnc-MA3	cortex
TU18509	5.79338	0.300191	Lnc-MA3	cortex
TU2115	5.64124	0.292308	Lnc-MA3	cortex
TU10466	5.52529	0.2863	Lnc-MA3	cortex
TU12984	5.41387	0.280526	Lnc-MA3	cortex
TU34036	5.36255	0.277867	Lnc-MA3	cortex
TU2163	5.33387	0.276381	Lnc-MA3	cortex
TU48466	5.33196	0.276282	Lnc-MA3	cortex
TU48465	5.30718	0.274998	Lnc-MA3	cortex
TU50607	5.28778	0.273993	Lnc-MA3	cortex
TU10463	5.23639	0.27133	Lnc-MA3	cortex
TU27984	5.23568	0.271293	Lnc-MA3	cortex
TU17733	5.17562	0.268181	Lnc-MA3	cortex
TU13067	5.16945	0.267862	Lnc-MA3	cortex
TU41912	5.10554	0.26455	Lnc-MA3	cortex
TU19119	5.10113	0.264321	Lnc-MA3	cortex
TU38915	5.04151	0.261232	Lnc-MA3	cortex
TU37163	5.02415	0.260332	Lnc-MA3	cortex
TU22469	5.01923	0.260077	Lnc-MA3	cortex
TU30894	5.01553	0.259886	Lnc-MA3	cortex
TU48457	4.98771	0.258444	Lnc-MA3	cortex
TU7613	4.96857	0.257453	Lnc-MA3	cortex
TU7606	4.95927	0.25697	Lnc-MA3	cortex
TU18184	4.94891	0.256434	Lnc-MA3	cortex
TU37164	4.93091	0.255501	Lnc-MA3	cortex
TU7589	4.79939	0.248686	Lnc-MA3	cortex
TU23815	4.60805	0.238772	Lnc-MA3	cortex
TU7627	4.59603	0.238149	Lnc-MA3	cortex
TU48456	4.52619	0.23453	Lnc-MA3	cortex
TU10480	4.51828	0.23412	Lnc-MA3	cortex
TU46714	4.47359	0.231804	Lnc-MA3	cortex
TU50811	4.4622	0.231214	Lnc-MA3	cortex
TU46100	4.46149	0.231178	Lnc-MA3	cortex
TU39668	4.42107	0.229083	Lnc-MA3	cortex
TU8279	4.38699	0.227317	Lnc-MA3	cortex
TU37162	4.36194	0.226019	Lnc-MA3	cortex
TU7608	4.34033	0.224899	Lnc-MA3	cortex
TU33231	4.33458	0.224602	Lnc-MA3	cortex
TU51404	4.30268	0.222949	Lnc-MA3	cortex
TU7619	4.29219	0.222405	Lnc-MA3	cortex
TU43891	4.29102	0.222344	Lnc-MA3	cortex
TU12982	4.21896	0.218611	Lnc-MA3	cortex
TU9149	4.20886	0.218087	Lnc-MA3	cortex
TU18511	4.13983	0.214511	Lnc-MA3	cortex
TU3199	4.05333	0.210028	Lnc-MA3	cortex
TU33263	4.04866	0.209786	Lnc-MA3	cortex
TU12405	4.02542	0.208582	Lnc-MA3	cortex
TU30390	3.97951	0.206203	Lnc-MA3	cortex
TU42123	3.9315	0.203716	Lnc-MA3	cortex
TU48459	3.92517	0.203387	Lnc-MA3	cortex
TU7617	3.81486	0.197672	Lnc-MA3	cortex
TU44818	3.68129	0.19075	Lnc-MA3	cortex
TU49292	3.65261	0.189265	Lnc-MA3	cortex
TU32774	3.42011	0.177217	Lnc-MA3	cortex
TU42082	3.3381	0.172968	Lnc-MA3	cortex
TU41190	3.33461	0.172787	Lnc-MA3	cortex
TU46891	3.22332	0.16702	Lnc-MA3	cortex
TU1426	3.05776	0.158441	Lnc-MA3	cortex
TU19452	3.01077	0.156007	Lnc-MA3	cortex
TU2858	2.99686	0.155286	Lnc-MA3	cortex
TU44822	2.73039	0.141478	Lnc-MA3	cortex
TU5466	2.63203	0.136382	Lnc-MA3	cortex
TU44563	39.0643	1	Lnc-MA4	STR
TU23081	36.6056	0.93706	Lnc-MA4	STR
TU21669	36.5375	0.935318	Lnc-MA4	STR
TU6827	36.3779	0.931232	Lnc-MA4	STR
TU27252	35.9293	0.919748	Lnc-MA4	STR
TU49480	35.6423	0.912401	Lnc-MA4	STR
TU43448	34.9823	0.895506	Lnc-MA4	STR
TU8262	34.4146	0.880974	Lnc-MA4	STR
TU46999	33.9901	0.870107	Lnc-MA4	STR
TU46998	33.3535	0.853811	Lnc-MA4	STR
TU41694	32.9617	0.843781	Lnc-MA4	STR
TU21944	32.9282	0.842924	Lnc-MA4	STR
TU10489	32.2361	0.825207	Lnc-MA4	STR
TU21963	31.735	0.81238	Lnc-MA4	STR
TU49482	30.681	0.785397	Lnc-MA4	STR
TU17816	29.9596	0.766931	Lnc-MA4	STR
TU6828	29.8478	0.764069	Lnc-MA4	STR
TU46984	29.7156	0.760686	Lnc-MA4	STR
TU40959	29.5342	0.756042	Lnc-MA4	STR
TU50208	29.5182	0.755633	Lnc-MA4	STR
TU21943	29.2559	0.748917	Lnc-MA4	STR
TU18314	28.8498	0.738522	Lnc-MA4	STR
TU49489	28.4477	0.728228	Lnc-MA4	STR
TU22098	28.3309	0.725239	Lnc-MA4	STR
TU17815	28.1033	0.719412	Lnc-MA4	STR
TU9509	27.7719	0.710928	Lnc-MA4	STR
TU49485	27.6997	0.70908	Lnc-MA4	STR
TU40599	27.5566	0.705417	Lnc-MA4	STR
TU19722	27.0121	0.691478	Lnc-MA4	STR
TU43487	26.5932	0.680755	Lnc-MA4	STR
TU47208	26.2128	0.671018	Lnc-MA4	STR
TU40598	25.8016	0.660492	Lnc-MA4	STR
TU40595	25.5504	0.65406	Lnc-MA4	STR
TU105	25.1193	0.643024	Lnc-MA4	STR
TU40584	24.7774	0.634272	Lnc-MA4	STR
TU21964	24.4398	0.625632	Lnc-MA4	STR
TU13094	24.3063	0.622213	Lnc-MA4	STR
TU47002	23.7484	0.607932	Lnc-MA4	STR
TU24098	23.4478	0.600236	Lnc-MA4	STR
TU30813	23.3444	0.597589	Lnc-MA4	STR
TU47880	23.2959	0.596349	Lnc-MA4	STR
TU47000	22.9185	0.586688	Lnc-MA4	STR
TU47881	22.6895	0.580826	Lnc-MA4	STR
TU50642	22.6466	0.579726	Lnc-MA4	STR
TU43727	22.5437	0.577092	Lnc-MA4	STR
TU46927	22.5353	0.576878	Lnc-MA4	STR
TU21789	22.3584	0.572349	Lnc-MA4	STR
TU29432	22.1601	0.567274	Lnc-MA4	STR
TU16643	21.9556	0.562037	Lnc-MA4	STR
TU21784	21.4945	0.550236	Lnc-MA4	STR
TU12134	21.4178	0.548272	Lnc-MA4	STR
TU49179	21.2887	0.544967	Lnc-MA4	STR
TU29425	20.8425	0.533543	Lnc-MA4	STR
TU6829	20.6212	0.527878	Lnc-MA4	STR
TU49086	20.2265	0.517775	Lnc-MA4	STR
TU39175	20.208	0.517301	Lnc-MA4	STR
TU29433	19.9326	0.510252	Lnc-MA4	STR
TU40594	19.3793	0.496087	Lnc-MA4	STR
TU47209	19.1662	0.490632	Lnc-MA4	STR
TU40601	19.1432	0.490043	Lnc-MA4	STR
TU29430	19.1416	0.490004	Lnc-MA4	STR
TU40589	19.0619	0.487962	Lnc-MA4	STR
TU21968	19.0327	0.487216	Lnc-MA4	STR
TU40600	18.9163	0.484236	Lnc-MA4	STR
TU42237	18.9054	0.483955	Lnc-MA4	STR
TU43726	18.8069	0.481434	Lnc-MA4	STR
TU40593	18.6547	0.477539	Lnc-MA4	STR
TU16678	18.5564	0.475023	Lnc-MA4	STR
TU29429	18.5295	0.474334	Lnc-MA4	STR
TU33933	18.2884	0.468162	Lnc-MA4	STR
TU40591	17.9682	0.459965	Lnc-MA4	STR
TU25606	17.9053	0.458356	Lnc-MA4	STR
TU40586	17.7609	0.454658	Lnc-MA4	STR
TU12469	17.6922	0.452899	Lnc-MA4	STR
TU49486	17.5129	0.448309	Lnc-MA4	STR
TU40592	17.4819	0.447515	Lnc-MA4	STR
TU23230	17.2595	0.441824	Lnc-MA4	STR
TU44460	17.2478	0.441524	Lnc-MA4	STR
TU24097	17.1093	0.437979	Lnc-MA4	STR
TU47879	17.0141	0.43554	Lnc-MA4	STR
TU29427	16.9359	0.433539	Lnc-MA4	STR
TU22097	16.8616	0.431638	Lnc-MA4	STR
TU12169	16.8017	0.430103	Lnc-MA4	STR
TU43725	16.6236	0.425544	Lnc-MA4	STR
TU14070	16.4238	0.420429	Lnc-MA4	STR
TU6823	16.2989	0.417234	Lnc-MA4	STR
TU22081	16.175	0.414061	Lnc-MA4	STR
TU106	16.1405	0.413177	Lnc-MA4	STR
TU40390	16.1012	0.412171	Lnc-MA4	STR
TU22101	16.0076	0.409776	Lnc-MA4	STR
TU27255	15.8747	0.406375	Lnc-MA4	STR
TU46423	15.6737	0.401229	Lnc-MA4	STR
TU52068	15.4947	0.396646	Lnc-MA4	STR
TU49487	15.2607	0.390655	Lnc-MA4	STR
TU44461	15.1497	0.387816	Lnc-MA4	STR
TU21969	14.7348	0.377193	Lnc-MA4	STR
TU23842	14.5637	0.372813	Lnc-MA4	STR
TU13093	14.2851	0.365683	Lnc-MA4	STR
TU21966	14.1052	0.361077	Lnc-MA4	STR
TU42905	14.0822	0.360488	Lnc-MA4	STR
TU47882	14.0576	0.359859	Lnc-MA4	STR
TU38725	14.0036	0.358476	Lnc-MA4	STR
TU44462	13.7967	0.35318	Lnc-MA4	STR
TU49488	13.5946	0.348007	Lnc-MA4	STR
TU38758	13.5132	0.345922	Lnc-MA4	STR
TU49483	13.3121	0.340774	Lnc-MA4	STR
TU21319	13.2951	0.34034	Lnc-MA4	STR
TU40596	13.1428	0.336442	Lnc-MA4	STR
TU14168	12.9875	0.332465	Lnc-MA4	STR
TU46584	12.6026	0.322612	Lnc-MA4	STR
TU22099	12.5759	0.321928	Lnc-MA4	STR
TU48005	12.2911	0.314637	Lnc-MA4	STR
TU26532	12.1425	0.310833	Lnc-MA4	STR
TU38756	11.9874	0.306864	Lnc-MA4	STR
TU29428	11.9062	0.304785	Lnc-MA4	STR
TU45392	11.7968	0.301984	Lnc-MA4	STR
TU49484	11.7575	0.300978	Lnc-MA4	STR
TU48172	11.7131	0.299842	Lnc-MA4	STR
TU43730	11.6003	0.296954	Lnc-MA4	STR
TU51084	11.5149	0.294769	Lnc-MA4	STR
TU40605	11.3469	0.290468	Lnc-MA4	STR
TU18317	11.2323	0.287535	Lnc-MA4	STR
TU13095	11.0556	0.283009	Lnc-MA4	STR
TU27251	10.9952	0.281465	Lnc-MA4	STR
TU30646	10.623	0.271936	Lnc-MA4	STR
TU41805	10.1889	0.260824	Lnc-MA4	STR
TU29431	10.0223	0.256559	Lnc-MA4	STR
TU47996	9.99728	0.255919	Lnc-MA4	STR
TU38803	9.8504	0.252159	Lnc-MA4	STR
TU32098	9.6317	0.24656	Lnc-MA4	STR
TU52471	9.457	0.242088	Lnc-MA4	STR
TU48261	9.32072	0.2386	Lnc-MA4	STR
TU6826	9.2213	0.236055	Lnc-MA4	STR
TU39097	9.05766	0.231866	Lnc-MA4	STR
TU23847	8.65371	0.221525	Lnc-MA4	STR
TU7652	8.10791	0.207553	Lnc-MA4	STR
TU46432	7.9673	0.203954	Lnc-MA4	STR
TU6461	7.60988	0.194804	Lnc-MA4	STR
TU38999	7.44534	0.190592	Lnc-MA4	STR
TU42907	7.31316	0.187208	Lnc-MA4	STR
TU39008	7.1035	0.181841	Lnc-MA4	STR
TU9455	6.88537	0.176258	Lnc-MA4	STR
TU39053	6.55924	0.167909	Lnc-MA4	STR
TU40920	6.48863	0.166101	Lnc-MA4	STR
TU48869	6.42581	0.164493	Lnc-MA4	STR
TU52781	6.19151	0.158496	Lnc-MA4	STR
TU8923	6.1155	0.15655	Lnc-MA4	STR
TU19593	5.84781	0.149697	Lnc-MA4	STR
TU7655	5.79576	0.148365	Lnc-MA4	STR
TU28793	5.76992	0.147703	Lnc-MA4	STR
TU33239	5.63664	0.144291	Lnc-MA4	STR
TU53203	5.2557	0.13454	Lnc-MA4	STR
TU7268	4.90928	0.125672	Lnc-MA4	STR
TU26535	4.62868	0.118489	Lnc-MA4	STR
TU13807	3.46415	0.0886783	Lnc-MA4	STR
TU40604	3.17428	0.081258	Lnc-MA4	STR
TU24299	41.0675	1	Lnc-MA5	PIT
TU24300	40.4712	0.98548	Lnc-MA5	PIT
TU11997	39.589	0.963998	Lnc-MA5	PIT
TU24298	39.174	0.953894	Lnc-MA5	PIT
TU24381	37.61	0.915811	Lnc-MA5	PIT
TU48691	37.2933	0.908099	Lnc-MA5	PIT
TU45977	37.0508	0.902194	Lnc-MA5	PIT
TU24297	37.0376	0.901873	Lnc-MA5	PIT
TU8	36.5425	0.889817	Lnc-MA5	PIT
TU21233	34.6305	0.84326	Lnc-MA5	PIT
TU23835	33.5354	0.816592	Lnc-MA5	PIT
TU10728	33.3502	0.812083	Lnc-MA5	PIT
TU6	33.0955	0.805882	Lnc-MA5	PIT
TU31592	33.0298	0.804282	Lnc-MA5	PIT
TU19114	32.3966	0.788863	Lnc-MA5	PIT
TU43769	32.0411	0.780206	Lnc-MA5	PIT
TU33274	31.6711	0.771198	Lnc-MA5	PIT
TU41054	31.2299	0.760454	Lnc-MA5	PIT
TU33275	31.1506	0.758522	Lnc-MA5	PIT
TU12868	31.1243	0.757881	Lnc-MA5	PIT
TU45897	30.4774	0.74213	Lnc-MA5	PIT
TU49881	30.3134	0.738137	Lnc-MA5	PIT
TU44894	29.8143	0.725983	Lnc-MA5	PIT
TU27293	29.0593	0.7076	Lnc-MA5	PIT
TU11979	27.3933	0.667032	Lnc-MA5	PIT
TU30358	27.3373	0.665667	Lnc-MA5	PIT
TU40517	26.7891	0.65232	Lnc-MA5	PIT
TU50678	26.6629	0.649246	Lnc-MA5	PIT
TU13104	26.5171	0.645697	Lnc-MA5	PIT
TU45024	26.1613	0.637033	Lnc-MA5	PIT
TU13869	26.1454	0.636645	Lnc-MA5	PIT
TU219	25.8986	0.630635	Lnc-MA5	PIT
TU13103	25.896	0.630572	Lnc-MA5	PIT
TU19087	25.2352	0.614483	Lnc-MA5	PIT
TU4257	25.1943	0.613485	Lnc-MA5	PIT
TU47459	24.1861	0.588936	Lnc-MA5	PIT
TU42229	24.0338	0.585226	Lnc-MA5	PIT
TU37045	23.618	0.575103	Lnc-MA5	PIT
TU39469	23.2923	0.567172	Lnc-MA5	PIT
TU42230	23.0341	0.560885	Lnc-MA5	PIT
TU19168	22.1856	0.540224	Lnc-MA5	PIT
TU44513	21.775	0.530225	Lnc-MA5	PIT
TU23527	21.708	0.528594	Lnc-MA5	PIT
TU40926	21.5566	0.524907	Lnc-MA5	PIT
TU23526	20.6076	0.501798	Lnc-MA5	PIT
TU26808	20.306	0.494454	Lnc-MA5	PIT
TU13105	20.3009	0.49433	Lnc-MA5	PIT
TU35490	20.0425	0.488038	Lnc-MA5	PIT
TU11999	20.0419	0.488023	Lnc-MA5	PIT
TU30356	19.8871	0.484254	Lnc-MA5	PIT
TU22915	19.7507	0.480933	Lnc-MA5	PIT
TU44900	19.5819	0.476823	Lnc-MA5	PIT
TU44729	19.5477	0.475989	Lnc-MA5	PIT
TU3195	19.5017	0.474869	Lnc-MA5	PIT
TU50737	18.8818	0.459776	Lnc-MA5	PIT
TU220	18.8744	0.459596	Lnc-MA5	PIT
TU53338	18.7448	0.45644	Lnc-MA5	PIT
TU30360	18.6882	0.455061	Lnc-MA5	PIT
TU13279	18.6266	0.453561	Lnc-MA5	PIT
TU24178	18.5969	0.452838	Lnc-MA5	PIT
TU3197	18.4219	0.448577	Lnc-MA5	PIT
TU33276	18.2951	0.445489	Lnc-MA5	PIT
TU43995	18.0768	0.440172	Lnc-MA5	PIT
TU5050	17.8746	0.43525	Lnc-MA5	PIT
TU2344	17.6715	0.430305	Lnc-MA5	PIT
TU22425	17.6097	0.428798	Lnc-MA5	PIT
TU5	17.5235	0.4267	Lnc-MA5	PIT
TU36520	16.8731	0.410864	Lnc-MA5	PIT
TU51686	16.7147	0.407005	Lnc-MA5	PIT
TU51696	16.5616	0.403279	Lnc-MA5	PIT
TU18662	16.55	0.402996	Lnc-MA5	PIT
TU30435	16.5248	0.402383	Lnc-MA5	PIT
TU52663	16.3945	0.39921	Lnc-MA5	PIT
TU48872	16.3599	0.398367	Lnc-MA5	PIT
TU48929	16.3083	0.397109	Lnc-MA5	PIT
TU5525	16.1318	0.392812	Lnc-MA5	PIT
TU30084	16.0681	0.391261	Lnc-MA5	PIT
TU13096	15.9269	0.387823	Lnc-MA5	PIT
TU13868	15.6787	0.38178	Lnc-MA5	PIT
TU23576	15.6168	0.380272	Lnc-MA5	PIT
TU3693	14.1971	0.345702	Lnc-MA5	PIT
TU50605	14.145	0.344434	Lnc-MA5	PIT
TU7712	13.8647	0.337608	Lnc-MA5	PIT
TU18538	13.4369	0.32719	Lnc-MA5	PIT
TU44641	13.3023	0.323914	Lnc-MA5	PIT
TU25431	13.1771	0.320865	Lnc-MA5	PIT
TU38974	13.1348	0.319835	Lnc-MA5	PIT
TU52664	12.9464	0.315247	Lnc-MA5	PIT
TU50748	12.6016	0.30685	Lnc-MA5	PIT
TU46848	12.4626	0.303465	Lnc-MA5	PIT
TU5866	12.34	0.300482	Lnc-MA5	PIT
TU19471	12.3122	0.299805	Lnc-MA5	PIT
TU14694	12.0137	0.292537	Lnc-MA5	PIT
TU1480	11.9816	0.291754	Lnc-MA5	PIT
TU23	11.7633	0.286438	Lnc-MA5	PIT
TU39357	11.4824	0.279599	Lnc-MA5	PIT
TU21457	11.2869	0.274837	Lnc-MA5	PIT
TU18941	11.2037	0.272813	Lnc-MA5	PIT
TU48448	11.1566	0.271666	Lnc-MA5	PIT
TU53339	10.974	0.267219	Lnc-MA5	PIT
TU16986	10.9648	0.266995	Lnc-MA5	PIT
TU4615	10.7833	0.262576	Lnc-MA5	PIT
TU33890	10.7516	0.261803	Lnc-MA5	PIT
TU42685	10.7222	0.261087	Lnc-MA5	PIT
TU18801	10.507	0.255848	Lnc-MA5	PIT
TU50742	10.4584	0.254665	Lnc-MA5	PIT
TU48871	10.3661	0.252417	Lnc-MA5	PIT
TU3669	10.0097	0.243737	Lnc-MA5	PIT
TU39866	9.86326	0.240172	Lnc-MA5	PIT
TU19027	9.67753	0.23565	Lnc-MA5	PIT
TU27246	9.62617	0.234399	Lnc-MA5	PIT
TU23966	9.44051	0.229878	Lnc-MA5	PIT
TU22106	9.33658	0.227347	Lnc-MA5	PIT
TU14783	9.21771	0.224453	Lnc-MA5	PIT
TU44708	9.00974	0.219389	Lnc-MA5	PIT
TU42184	8.88913	0.216452	Lnc-MA5	PIT
TU21458	8.85871	0.215711	Lnc-MA5	PIT
TU13106	8.80741	0.214462	Lnc-MA5	PIT
TU2804	8.78254	0.213856	Lnc-MA5	PIT
TU46538	8.76708	0.21348	Lnc-MA5	PIT
TU44684	8.53702	0.207878	Lnc-MA5	PIT
TU44839	8.27085	0.201397	Lnc-MA5	PIT
TU44686	8.1889	0.199401	Lnc-MA5	PIT
TU12114	8.15074	0.198472	Lnc-MA5	PIT
TU30635	8.14416	0.198312	Lnc-MA5	PIT
TU32608	8.10004	0.197237	Lnc-MA5	PIT
TU1042	8.05819	0.196218	Lnc-MA5	PIT
TU1291	7.95236	0.193641	Lnc-MA5	PIT
TU51098	7.92031	0.192861	Lnc-MA5	PIT
TU22424	7.89537	0.192254	Lnc-MA5	PIT
TU17071	7.30245	0.177816	Lnc-MA5	PIT
TU36358	6.65888	0.162145	Lnc-MA5	PIT
TU35185	6.59883	0.160683	Lnc-MA5	PIT
TU40212	6.59007	0.160469	Lnc-MA5	PIT
TU51535	6.38773	0.155542	Lnc-MA5	PIT
TU6752	6.16075	0.150015	Lnc-MA5	PIT
TU6413	5.6631	0.137897	Lnc-MA5	PIT
TU35372	5.48177	0.133482	Lnc-MA5	PIT
TU48447	5.17634	0.126045	Lnc-MA5	PIT
TU42279	4.90995	0.119558	Lnc-MA5	PIT
TU47055	4.81155	0.117162	Lnc-MA5	PIT
TU33908	4.7662	0.116058	Lnc-MA5	PIT
TU35296	4.69329	0.114282	Lnc-MA5	PIT
TU44819	4.69168	0.114243	Lnc-MA5	PIT
TU25269	4.36629	0.10632	Lnc-MA5	PIT
TU50663	4.18191	0.10183	Lnc-MA5	PIT
TU4579	4.14175	0.100852	Lnc-MA5	PIT
TU17408	3.93789	0.0958884	Lnc-MA5	PIT
TU12588	3.71328	0.0904189	Lnc-MA5	PIT
TU51506	3.08151	0.0750352	Lnc-MA5	PIT
TU48209	13.1272	1	Lnc-MA7	HIP
TU42860	12.9677	0.987853	Lnc-MA7	HIP
TU30131	12.7024	0.967641	Lnc-MA7	HIP
TU42859	12.6599	0.9644	Lnc-MA7	HIP
TU45492	12.51	0.952986	Lnc-MA7	HIP
TU3768	12.1264	0.923765	Lnc-MA7	HIP
TU48145	12.1143	0.922841	Lnc-MA7	HIP
TU17844	11.6044	0.883996	Lnc-MA7	HIP
TU48242	11.4798	0.874505	Lnc-MA7	HIP
TU39121	10.9984	0.837836	Lnc-MA7	HIP
TU29296	10.2506	0.780869	Lnc-MA7	HIP
TU3766	10.1759	0.775174	Lnc-MA7	HIP
TU10892	9.84279	0.749801	Lnc-MA7	HIP
TU2106	9.80606	0.747003	Lnc-MA7	HIP
TU34054	9.50251	0.72388	Lnc-MA7	HIP
TU34051	9.35559	0.712687	Lnc-MA7	HIP
TU29315	8.85259	0.67437	Lnc-MA7	HIP
TU12347	8.68697	0.661754	Lnc-MA7	HIP
TU34055	8.40662	0.640397	Lnc-MA7	HIP
TU3767	8.26592	0.629679	Lnc-MA7	HIP
TU40602	8.13056	0.619367	Lnc-MA7	HIP
TU34050	8.05865	0.613889	Lnc-MA7	HIP
TU6479	7.43446	0.56634	Lnc-MA7	HIP
TU22597	7.05606	0.537515	Lnc-MA7	HIP
TU29317	6.35064	0.483777	Lnc-MA7	HIP
TU42863	6.19982	0.472288	Lnc-MA7	HIP
TU19740	6.08222	0.46333	Lnc-MA7	HIP
TU28245	6.00886	0.457741	Lnc-MA7	HIP
TU31346	6.00175	0.457199	Lnc-MA7	HIP
TU12346	5.76593	0.439235	Lnc-MA7	HIP
TU18862	5.6457	0.430076	Lnc-MA7	HIP
TU12348	5.44834	0.415042	Lnc-MA7	HIP
TU17394	5.43678	0.414162	Lnc-MA7	HIP
TU29307	5.33834	0.406663	Lnc-MA7	HIP
TU22629	5.23033	0.398434	Lnc-MA7	HIP
TU11028	5.16041	0.393108	Lnc-MA7	HIP
TU45086	5.07282	0.386436	Lnc-MA7	HIP
TU29313	5.05318	0.38494	Lnc-MA7	HIP
TU22530	5.0164	0.382138	Lnc-MA7	HIP
TU29316	5.00872	0.381553	Lnc-MA7	HIP
TU9187	5.00459	0.381238	Lnc-MA7	HIP
TU43214	4.97503	0.378987	Lnc-MA7	HIP
TU16675	4.94527	0.37672	Lnc-MA7	HIP
TU43213	4.71986	0.359548	Lnc-MA7	HIP
TU29405	4.66606	0.355449	Lnc-MA7	HIP
TU45391	4.61253	0.351372	Lnc-MA7	HIP
TU12281	4.32007	0.329093	Lnc-MA7	HIP
TU46335	3.99487	0.30432	Lnc-MA7	HIP
TU41062	3.89639	0.296818	Lnc-MA7	HIP
TU40458	3.71778	0.283212	Lnc-MA7	HIP
TU29299	3.65676	0.278564	Lnc-MA7	HIP
TU17845	3.6352	0.276921	Lnc-MA7	HIP
TU22631	3.62158	0.275883	Lnc-MA7	HIP
TU16923	3.59831	0.274111	Lnc-MA7	HIP
TU46677	3.58043	0.272749	Lnc-MA7	HIP
TU40457	3.52935	0.268858	Lnc-MA7	HIP
TU21405	3.42322	0.260773	Lnc-MA7	HIP
TU28811	3.33169	0.253801	Lnc-MA7	HIP
TU44754	3.29414	0.25094	Lnc-MA7	HIP
TU21406	3.06167	0.233231	Lnc-MA7	HIP
TU52034	3.04946	0.232301	Lnc-MA7	HIP
TU22531	2.96258	0.225683	Lnc-MA7	HIP
TU29311	2.90487	0.221287	Lnc-MA7	HIP
TU51508	2.68131	0.204256	Lnc-MA7	HIP
TU13655	2.53524	0.193128	Lnc-MA7	HIP
TU45393	2.42405	0.184659	Lnc-MA7	HIP
TU41920	2.41008	0.183594	Lnc-MA7	HIP
TU46334	2.35085	0.179082	Lnc-MA7	HIP
TU47817	2.27259	0.173121	Lnc-MA7	HIP
TU47009	1.98063	0.15088	Lnc-MA7	HIP
TU12353	1.95708	0.149086	Lnc-MA7	HIP
TU6563	1.73678	0.132304	Lnc-MA7	HIP
TU9196	1.66033	0.12648	Lnc-MA7	HIP
TU3548	1.61069	0.122699	Lnc-MA7	HIP
TU25455	1.60707	0.122423	Lnc-MA7	HIP
TU26348	1.50253	0.114459	Lnc-MA7	HIP
TU42183	1.32174	0.100687	Lnc-MA7	HIP
TU41064	1.21723	0.0927255	Lnc-MA7	HIP
TU53583	1.16663	0.0888716	Lnc-MA7	HIP
TU53589	1.07995	0.0822681	Lnc-MA7	HIP
TU49101	2.03173	1	Lnc-MB10	Rhesus_4
TU52838	2.00645	0.987554	Lnc-MB10	Rhesus_4
TU35999	1.96843	0.968843	Lnc-MB10	Rhesus_4
TU39830	1.38304	0.680718	Lnc-MB10	Rhesus_4
TU48920	0.94944	0.467306	Lnc-MB10	Rhesus_4
TU33924	0.888928	0.437522	Lnc-MB10	Rhesus_4
TU46980	0.848641	0.417693	Lnc-MB10	Rhesus_4
TU43735	0.821277	0.404225	Lnc-MB10	Rhesus_4
TU51199	0.739321	0.363887	Lnc-MB10	Rhesus_4
TU14007	0.735082	0.361801	Lnc-MB10	Rhesus_4
TU48921	0.657328	0.323531	Lnc-MB10	Rhesus_4
TU52823	0.544264	0.267882	Lnc-MB10	Rhesus_4
TU51695	0.535678	0.263656	Lnc-MB10	Rhesus_4
TU51700	0.530899	0.261304	Lnc-MB10	Rhesus_4
TU232	0.489154	0.240757	Lnc-MB10	Rhesus_4
TU43425	0.361354	0.177855	Lnc-MB10	Rhesus_4
TU41063	0.330055	0.16245	Lnc-MB10	Rhesus_4
TU7247	0.322712	0.158836	Lnc-MB10	Rhesus_4
TU45648	0.311437	0.153287	Lnc-MB10	Rhesus_4
TU41567	0.242465	0.119339	Lnc-MB10	Rhesus_4
TU17914	0.238915	0.117592	Lnc-MB10	Rhesus_4
TU43400	0.23215	0.114262	Lnc-MB10	Rhesus_4
TU33228	0.209226	0.102979	Lnc-MB10	Rhesus_4
TU48850	0.203759	0.100288	Lnc-MB10	Rhesus_4
TU17393	0.198268	0.0975858	Lnc-MB10	Rhesus_4
TU42183	0.182724	0.089935	Lnc-MB10	Rhesus_4
TU28	0.177312	0.0872716	Lnc-MB10	Rhesus_4
TU32773	0.163427	0.0804373	Lnc-MB10	Rhesus_4
TU49936	0.154884	0.0762324	Lnc-MB10	Rhesus_4
TU27278	0.152138	0.0748807	Lnc-MB10	Rhesus_4
TU37040	0.145617	0.0716713	Lnc-MB10	Rhesus_4
TU39121	0.133766	0.0658385	Lnc-MB10	Rhesus_4
