# Supplementary material for: Transcriptomic and open chromatin atlas of high-resolution anatomical regions in the rhesus macaque brain
Source: Nat Commun. 2020 Jan 24;11:474. doi: 10.1038/s41467-020-14368-z (PMC6981234; doi:10.1038/s41467-020-14368-z)
Supplement: Supplementary file 14 — Dataset 11 [file 41467_2020_14368_MOESM14_ESM.xlsx]

## Sheet: Sheet1
Supplementary Data 11. The links between CA1 open peaks and genes
peak	gene	correlation	pvalue	FDR	strand	distance	gene_name	gene_FC	peak_FC
17:61163123-61163779	ENSMMUG00000022610	0.944152	3.88131e-07	0.00578382	+	56956041	NA	1.81447	1.12
17:64960594-64960864	ENSMMUG00000030786	0.935758	8.82757e-07	0.00578382	-	-47662119	TRPC4	2.27164	2.51
18:57448377-57448711	ENSMMUG00000048414	0.897859	1.31126e-05	0.0137899	+	-9194707	NA	1.13851	1.69
1:131720978-131721229	ENSMMUG00000005994	0.94119	5.25812e-07	0.0143303	+	54794747	ST6GALNAC5	1.35593	1.37
1:176312797-176313142	ENSMMUG00000002680	0.940508	5.62615e-07	0.0143303	+	65380270	CSF1	1.0994	1.29
15:28497974-28498235	ENSMMUG00000003780	0.926098	2.0028e-06	0.0158093	+	-56830453	TJP2	0.883216	1.16
18:44911339-44911629	ENSMMUG00000014506	0.88075	3.19592e-05	0.0189791	-	-42051192	ARHGAP28	1.67317	1.77
18:48531221-48531477	ENSMMUG00000003041	0.880293	3.26674e-05	0.0189791	-	-9316626	MYO5B	1.68333	1.32
18:12229018-12229290	ENSMMUG00000004321	0.876611	3.8856e-05	0.0189791	+	54838	LAMA3	1.46829	1.88
18:44911339-44911629	ENSMMUG00000007584	0.868595	5.56706e-05	0.0189791	+	-3842660	GRP	2.32002	1.77
18:12229018-12229290	ENSMMUG00000014934	0.866356	6.12995e-05	0.0189791	-	3119205	AQP4	0.967156	1.88
17:41593960-41594346	ENSMMUG00000039978	0.916607	4.04911e-06	0.0198973	+	23835271	NA	0.846348	1.64
14:79869783-79870016	ENSMMUG00000038771	0.931947	1.237e-06	0.0202409	-	-20781908	OLFML1	1.99046	2.32
14:79869783-79870016	ENSMMUG00000040734	0.9312	1.31863e-06	0.0202409	-	-21464725	NA	0.444663	2.32
17:64960594-64960864	ENSMMUG00000014925	0.912603	5.31763e-06	0.0209046	+	42980049	FAM216B	7.49015	2.51
16:52918989-52919378	ENSMMUG00000041367	0.869623	5.32319e-05	0.0216999	+	-12751898	NA	2.45684	1.1
16:56486315-56486576	ENSMMUG00000047646	0.869401	5.37491e-05	0.0216999	+	-3795750	NA	1.23722	1.2
16:56486315-56486576	ENSMMUG00000021557	0.866899	5.98919e-05	0.0216999	-	-33444891	SEZ6	0.530091	1.2
18:57448377-57448711	ENSMMUG00000007584	0.860009	7.98198e-05	0.0226394	+	8694088	GRP	2.32002	1.69
4:78071764-78072374	ENSMMUG00000000729	0.924892	2.20122e-06	0.0228234	+	45290207	NA	0.810028	1.12
4:115316063-115316329	ENSMMUG00000040406	0.920859	2.98593e-06	0.0228234	+	104075228	NA	1.32981	1.31
18:48531221-48531477	ENSMMUG00000016673	0.856839	9.06455e-05	0.0236418	+	28406116	TTR	4.52829	1.32
6:23076138-23076441	ENSMMUG00000016509	0.923279	2.49154e-06	0.0247532	-	40654225	CENPK	0.535069	1.38
18:44911339-44911629	ENSMMUG00000048414	0.852955	0.0001055	0.0249285	+	-21731789	NA	1.13851	1.77
18:12229018-12229290	ENSMMUG00000048414	0.850339	0.000116582	0.0249285	+	-54414128	NA	1.13851	1.88
4:51193223-51193466	ENSMMUG00000040130	0.912442	5.37453e-06	0.0251257	-	-31475807	NA	1.28622	1.13
3:85231757-85232019	ENSMMUG00000041158	0.933742	1.05791e-06	0.0265825	+	-27408024	NA	6.90069	1.77
3:76546259-76546629	ENSMMUG00000015548	0.928036	1.7149e-06	0.0265825	-	62013720	GPR85	1.06848	1.06
3:142656885-142657170	ENSMMUG00000009496	0.925818	2.04754e-06	0.0265825	-	13900452	TSGA14	0.389626	1.28
18:12229018-12229290	ENSMMUG00000016673	0.843746	0.000148746	0.026947	+	-7895815	TTR	4.52829	1.88
18:51850660-51850923	ENSMMUG00000011037	0.843415	0.000150533	0.026947	+	17185564	SLC14A1	0.986607	1.43
3:76546259-76546629	ENSMMUG00000041158	0.920621	3.0387e-06	0.0273705	+	-36093414	NA	6.90069	1.06
3:117353336-117353789	ENSMMUG00000041958	0.919175	3.37534e-06	0.0273705	+	-6191815	BHLHA15	1.40928	1.07
3:76546259-76546629	ENSMMUG00000019571	0.914309	4.74214e-06	0.0273705	+	61443422	TIAM1	1.09601	1.06
3:85231757-85232019	ENSMMUG00000015548	0.904026	9.14921e-06	0.0273705	-	53328330	GPR85	1.06848	1.77
3:142656885-142657170	ENSMMUG00000021730	0.903168	9.6327e-06	0.0273705	+	33629521	SEMA3D	2.86799	1.28
2:140318504-140318745	ENSMMUG00000038998	0.925424	2.11177e-06	0.0275983	-	-2205083	P2RY13	0.792495	1.32
1:170821395-170821787	ENSMMUG00000043586	0.926831	1.88958e-06	0.0280754	-	-148468666	ID3	1.04776	1.49
1:131720978-131721229	ENSMMUG00000021030	0.919031	3.41057e-06	0.028175	+	31596386	PLPPR4	1.49076	1.37
1:131720978-131721229	ENSMMUG00000023097	0.912154	5.4781e-06	0.028175	-	-10766954	HMGCS2	3.01122	1.37
18:48531221-48531477	ENSMMUG00000004321	0.838146	0.000181399	0.0282924	+	36357041	LAMA3	1.46829	1.32
18:44911339-44911629	ENSMMUG00000003041	0.837489	0.000185586	0.0282924	-	-5696744	MYO5B	1.68333	1.77
6:104806591-104806957	ENSMMUG00000019953	0.909932	6.33262e-06	0.0283743	-	-10683783	LIX1	2.43829	1.07
6:73739531-73740225	ENSMMUG00000005802	0.907212	7.52447e-06	0.0283743	-	-71157406	IRX2	4.94493	1.09
6:49926075-49926608	ENSMMUG00000048509	0.905691	8.26756e-06	0.0283743	-	80312967	IL5	0.605423	1.11
12:79259271-79259751	ENSMMUG00000020510	0.924666	2.24012e-06	0.0287953	+	22841815	KLHL41	0.447948	1.13
1:131720978-131721229	ENSMMUG00000023566	0.910542	6.08789e-06	0.028818	-	28259623	DYRK3	0.979935	1.37
3:76546259-76546629	ENSMMUG00000046352	0.887963	2.23377e-05	0.0296611	+	74712617	PTTG1IP	0.678481	1.06
3:142656885-142657170	ENSMMUG00000019571	0.88725	2.31676e-05	0.0296611	+	127554048	TIAM1	1.09601	1.28
3:85231757-85232019	ENSMMUG00000048302	0.886711	2.38116e-05	0.0296611	+	-40728852	AGFG2	1.08832	1.77
3:85231757-85232019	ENSMMUG00000000951	0.885734	2.50151e-05	0.0306062	+	83436570	ITGB2	0.677537	1.77
3:132362463-132362630	ENSMMUG00000041958	0.883991	2.72874e-05	0.0307273	+	8816859	BHLHA15	1.40928	1.43
15:62954128-62954715	ENSMMUG00000003780	0.906569	7.8315e-06	0.0309094	+	-22373973	TJP2	0.883216	1.05
15:62954128-62954715	ENSMMUG00000017151	0.887013	2.34489e-05	0.031271	-	-30261277	ZNF462	0.61609	1.05
15:92840923-92841346	ENSMMUG00000006923	0.882832	2.88893e-05	0.031271	-	-86503481	NTNG2	1.46232	1.18
15:62776555-62776814	ENSMMUG00000006079	0.879731	3.35568e-05	0.031271	+	5902281	LRRC19	1.07294	1.01
18:57448377-57448711	ENSMMUG00000016673	0.831853	0.000224786	0.0315242	+	37323272	TTR	4.52829	1.69
18:43904111-43904580	ENSMMUG00000048001	0.831009	0.000231198	0.0315242	+	-2781783	NA	1.99142	1.13
1:131720978-131721229	ENSMMUG00000007338	0.904073	9.12302e-06	0.0318097	-	-10090041	TXNIP	1.20873	1.37
14:79869783-79870016	ENSMMUG00000046692	0.916687	4.02674e-06	0.0320126	-	-26190622	NA	1.72948	2.32
1:108527044-108527391	ENSMMUG00000013380	0.901042	1.0921e-05	0.0320232	-	88178321	MROH9	2.74401	1.45
12:79259271-79259751	ENSMMUG00000002103	0.909895	6.34752e-06	0.0321576	-	32795897	DNER	0.72549	1.13
12:67077835-67078982	ENSMMUG00000011126	0.904445	8.92029e-06	0.0326058	-	-55253710	DBI	1.03446	1.01
12:76325966-76326271	ENSMMUG00000022817	0.900419	1.13245e-05	0.0326058	-	24058899	TMBIM1	0.514266	1.29
12:67517683-67517873	ENSMMUG00000011126	0.897952	1.30436e-05	0.0326058	-	-55693558	DBI	1.03446	1.65
12:79259271-79259751	ENSMMUG00000004968	0.891288	1.8783e-05	0.0326058	+	-44579060	SNED1	1.06596	1.13
12:67077835-67078982	ENSMMUG00000011129	0.886766	2.37448e-05	0.0326058	-	-55435363	CFAP221	0.719839	1.01
12:79259271-79259751	ENSMMUG00000006528	0.882258	2.97097e-05	0.0326058	+	49705709	ARHGAP15	1.78097	1.13
12:43455941-43456219	ENSMMUG00000002103	0.881042	3.15131e-05	0.0326058	-	68599429	DNER	0.72549	1.71
12:90847025-90847232	ENSMMUG00000012197	0.877647	3.70263e-05	0.0326058	-	21825858	SP110	0.592305	1.04
12:67517683-67517873	ENSMMUG00000046891	0.876792	3.85303e-05	0.0326058	-	-56717625	NA	1.02183	1.65
12:79259271-79259751	ENSMMUG00000008296	0.873726	4.43476e-05	0.0326058	-	-10522925	NEUROD1	2.13373	1.13
12:67077835-67078982	ENSMMUG00000019177	0.873499	4.48046e-05	0.0326058	-	-14365213	GALNT3	1.59758	1.01
12:39160956-39161330	ENSMMUG00000014176	0.873217	4.53784e-05	0.0326058	-	5043163	CYTIP	1.21772	1.12
12:67517683-67517873	ENSMMUG00000008334	0.872939	4.59491e-05	0.0326058	-	20465933	GPR1	1.71074	1.65
12:21516216-21516463	ENSMMUG00000001883	0.872541	4.67779e-05	0.0326058	+	-62119552	KIAA2012	1.33928	1.6
12:67517683-67517873	ENSMMUG00000002103	0.870136	5.20457e-05	0.0326058	-	44537775	DNER	0.72549	1.65
12:67517683-67517873	ENSMMUG00000011129	0.868582	5.57015e-05	0.0326058	-	-55875211	CFAP221	0.719839	1.65
12:39160956-39161330	ENSMMUG00000006528	0.868541	5.58008e-05	0.0326058	+	9607394	ARHGAP15	1.78097	1.12
12:79259271-79259751	ENSMMUG00000009460	0.866755	6.02629e-05	0.0326058	+	-48744	NABP1	1.98625	1.13
12:97040439-97040746	ENSMMUG00000013251	0.866496	6.09334e-05	0.0326058	+	43165246	XIRP2	1.23186	1.04
12:34116098-34116445	ENSMMUG00000041273	0.865458	6.36823e-05	0.0326058	+	33678615	NA	0.853395	1.2
12:67077835-67078982	ENSMMUG00000015032	0.86486	6.53114e-05	0.0326058	-	-49511503	ACTR3	0.828409	1.01
12:67077835-67078982	ENSMMUG00000002103	0.864387	6.66224e-05	0.0326058	-	44976666	DNER	0.72549	1.01
12:43455941-43456219	ENSMMUG00000001475	0.864059	6.75452e-05	0.0326058	-	36375267	TMEFF2	0.982642	1.71
3:46188930-46189258	ENSMMUG00000046352	0.880096	3.29767e-05	0.0326536	+	44355288	PTTG1IP	0.678481	1.12
3:45687264-45687612	ENSMMUG00000041158	0.879525	3.38863e-05	0.0326536	+	-66952431	NA	6.90069	1.02
3:76546259-76546629	ENSMMUG00000043482	0.879067	3.4631e-05	0.0327533	+	-15870578	LRRC72	4.73284	1.06
1:131720978-131721229	ENSMMUG00000022995	0.898568	1.25959e-05	0.0329233	-	-74625070	DAB1	1.11164	1.37
14:79869783-79870016	ENSMMUG00000014806	0.914706	4.61591e-06	0.0330269	-	9092730	MAML2	1.27731	2.32
18:48531221-48531477	ENSMMUG00000048414	0.82664	0.000266765	0.0331072	+	-18111941	NA	1.13851	1.32
17:61163123-61163779	ENSMMUG00000030780	0.899733	1.17829e-05	0.033131	-	-41185534	FOXO1	1.26982	1.12
1:131720978-131721229	ENSMMUG00000039010	0.896406	1.42262e-05	0.0337083	-	9694717	NA	5.87954	1.37
1:131720978-131721229	ENSMMUG00000013596	0.894896	1.54643e-05	0.0337083	-	27389507	CR1	1.36764	1.37
18:12229018-12229290	ENSMMUG00000014506	0.822869	0.000300917	0.0341807	-	-9368871	ARHGAP28	1.67317	1.88
18:51850660-51850923	ENSMMUG00000001245	0.821875	0.000310475	0.0341807	+	3457716	NA	0.365322	1.43
3:142656885-142657170	ENSMMUG00000042299	0.873941	4.39176e-05	0.0349212	-	24354278	DENND2A	0.741952	1.28
3:25837237-25837382	ENSMMUG00000010407	0.871728	4.85075e-05	0.0359809	+	18590840	LCA5L	0.338935	1.38
3:76546259-76546629	ENSMMUG00000041281	0.870988	5.01269e-05	0.0359809	+	76483553	NA	6.2523	1.06
3:24630769-24631148	ENSMMUG00000049185	0.869767	5.28972e-05	0.0359809	-	125519211	TMEM229A	0.763689	1.54
3:85231757-85232019	ENSMMUG00000041281	0.869364	5.38362e-05	0.0359809	+	85169051	NA	6.2523	1.77
3:85231757-85232019	ENSMMUG00000005232	0.869068	5.45373e-05	0.0359809	-	91236563	RARRES2	1.84594	1.77
3:142656885-142657170	ENSMMUG00000046261	0.86866	5.5514e-05	0.0359809	-	13387241	NA	0.0879989	1.28
3:158538321-158538614	ENSMMUG00000005299	0.868562	5.57509e-05	0.0359809	-	-81437380	ADCYAP1R1	0.488926	1.04
18:51844907-51845182	ENSMMUG00000004321	0.818231	0.000347659	0.0359997	+	39670727	LAMA3	1.46829	1.09
18:24313063-24313361	ENSMMUG00000048414	0.817001	0.000360986	0.0359997	+	-42330057	NA	1.13851	1.09
7:146760393-146760846	ENSMMUG00000016772	0.92926	1.55132e-06	0.0362536	+	83721074	SLC28A1	3.05144	1.61
7:95007071-95007414	ENSMMUG00000043248	0.910046	6.28626e-06	0.0362536	+	-68295351	SNORD113	1.5809	1.45
18:12229018-12229290	ENSMMUG00000003041	0.814148	0.0003935	0.0365216	-	26985305	MYO5B	1.68333	1.88
3:85231757-85232019	ENSMMUG00000041958	0.86771	5.78427e-05	0.0366974	+	-38313585	BHLHA15	1.40928	1.77
1:131720978-131721229	ENSMMUG00000005886	0.886982	2.34858e-05	0.0367436	-	75365841	C1orf198	0.726045	1.37
1:197748249-197748484	ENSMMUG00000000009	0.88694	2.35364e-05	0.0367436	-	-29609034	PTPRC	0.636654	1.01
1:131720978-131721229	ENSMMUG00000015402	0.886452	2.41257e-05	0.0367436	-	-46591449	LPAR3	3.63187	1.37
4:165071013-165071473	ENSMMUG00000034731	0.900043	1.15737e-05	0.0370783	-	-131306703	NA	3.6389	1.01
2:140318504-140318745	ENSMMUG00000006231	0.91125	5.81352e-06	0.0371726	+	56836708	FAM107A	0.432975	1.32
2:135074884-135075837	ENSMMUG00000022960	0.910268	6.19678e-06	0.0371726	+	31668768	CX3CR1	0.7337	1.01
2:135074884-135075837	ENSMMUG00000007506	0.905196	8.5222e-06	0.0371726	+	38723573	CCR1	0.827733	1.01
2:140318504-140318745	ENSMMUG00000045453	0.902473	1.0039e-05	0.0371726	+	-43110761	LRRC3B	1.43651	1.32
2:189711521-189711714	ENSMMUG00000013004	0.900025	1.15858e-05	0.0371726	+	-2637058	MASP1	1.24228	1.19
2:150029504-150029980	ENSMMUG00000038998	0.899807	1.1733e-05	0.0371726	-	-11916083	P2RY13	0.792495	1.06
2:189184207-189184406	ENSMMUG00000038998	0.896746	1.39586e-05	0.0371726	-	-51070786	P2RY13	0.792495	1.1
2:198595089-198595986	ENSMMUG00000013004	0.891979	1.81066e-05	0.0371726	+	6246317	MASP1	1.24228	1.08
6:158359186-158359448	ENSMMUG00000011513	0.892974	1.71661e-05	0.0373596	+	78068646	VCAN	1.64443	1.24
6:61317373-61317710	ENSMMUG00000002613	0.892063	1.8025e-05	0.0373596	+	57853104	IRX1	5.49513	1.43
6:158359186-158359448	ENSMMUG00000009574	0.891528	1.8546e-05	0.0373596	-	-123688498	NA	1.26011	1.24
3:85231757-85232019	ENSMMUG00000043482	0.866092	6.19917e-05	0.0375425	+	-7185188	LRRC72	4.73284	1.77
12:79259271-79259751	ENSMMUG00000018139	0.855034	9.73209e-05	0.0376476	-	28044178	DOCK10	2.1103	1.13
3:24630769-24631148	ENSMMUG00000005232	0.865596	6.33123e-05	0.0378186	-	151837434	RARRES2	1.84594	1.54
18:48531221-48531477	ENSMMUG00000021484	0.810395	0.000439822	0.0379684	-	-36464730	NPC1	0.440263	1.32
18:60254987-60255568	ENSMMUG00000048414	0.810393	0.000439847	0.0379684	+	-6387850	NA	1.13851	1.11
18:48531221-48531477	ENSMMUG00000014934	0.80965	0.00044952	0.0379684	-	-33182726	AQP4	0.967156	1.32
12:79259271-79259751	ENSMMUG00000011129	0.8538	0.000102111	0.0383479	-	-67616799	CFAP221	0.719839	1.13
12:21516216-21516463	ENSMMUG00000002103	0.853721	0.000102425	0.0383479	-	90539185	DNER	0.72549	1.6
18:57448377-57448711	ENSMMUG00000005086	0.807943	0.000472379	0.0389388	-	-51401085	TGIF1	0.682303	1.69
3:24630769-24631148	ENSMMUG00000015801	0.86138	7.54764e-05	0.0390789	+	24454026	NA	1.00128	1.54
3:46188930-46189258	ENSMMUG00000019393	0.860087	7.95695e-05	0.0390789	+	-15154113	TNS3	0.417254	1.12
3:132362463-132362630	ENSMMUG00000005232	0.859646	8.10048e-05	0.0390789	-	44105952	RARRES2	1.84594	1.43
3:24511336-24511556	ENSMMUG00000042299	0.859098	8.28173e-05	0.0390789	-	142499892	DENND2A	0.741952	1.05
3:76546259-76546629	ENSMMUG00000019393	0.85898	8.32115e-05	0.0390789	+	15202888	TNS3	0.417254	1.06
3:46188930-46189258	ENSMMUG00000015543	0.858786	8.38637e-05	0.0390789	-	92080445	TMEM168	0.551633	1.12
3:76546259-76546629	ENSMMUG00000013719	0.858483	8.48922e-05	0.0390789	-	108566276	NCAPG2	1.25277	1.06
3:17060537-17060816	ENSMMUG00000017181	0.858416	8.51212e-05	0.0390789	-	106244034	NA	2.79781	1.02
3:142656885-142657170	ENSMMUG00000022766	0.857297	8.901e-05	0.0390789	+	56376149	CDCA7L	1.12752	1.28
3:17060537-17060816	ENSMMUG00000046261	0.856261	9.27405e-05	0.0390789	-	138983595	NA	0.0879989	1.02
3:45687264-45687612	ENSMMUG00000000951	0.855821	9.43627e-05	0.0390789	+	43892077	ITGB2	0.677537	1.02
3:17060537-17060816	ENSMMUG00000012298	0.855308	9.62844e-05	0.0390789	+	3195699	C21orf62	2.42414	1.02
12:21516216-21516463	ENSMMUG00000004968	0.852277	0.000108289	0.0392263	+	-102322348	SNED1	1.06596	1.6
2:27170033-27170381	ENSMMUG00000006231	0.888184	2.20857e-05	0.0393336	+	-56311415	FAM107A	0.432975	1.23
2:189711521-189711714	ENSMMUG00000045453	0.887699	2.26427e-05	0.0393336	+	6282015	LRRC3B	1.43651	1.19
12:34116098-34116445	ENSMMUG00000016845	0.851064	0.000113419	0.0394118	-	-3194566	ZEB2	0.756626	1.2
12:103809988-103810384	ENSMMUG00000011126	0.850366	0.000116461	0.0394118	-	-91985863	DBI	1.03446	1.26
12:24502807-24503017	ENSMMUG00000020510	0.850272	0.000116875	0.0394118	+	-31914439	KLHL41	0.447948	1.17
12:79259271-79259751	ENSMMUG00000008334	0.849491	0.000120368	0.0394118	-	8724055	GPR1	1.71074	1.13
12:21516216-21516463	ENSMMUG00000008296	0.848035	0.000127102	0.0394118	-	47219883	NEUROD1	2.13373	1.6
12:79259271-79259751	ENSMMUG00000017081	0.847681	0.000128789	0.0394118	+	56801723	THSD7B	2.2945	1.13
12:79259271-79259751	ENSMMUG00000011126	0.847069	0.000131742	0.0394118	-	-67435146	DBI	1.03446	1.13
12:67517683-67517873	ENSMMUG00000015032	0.846616	0.000133962	0.0394118	-	-49951351	ACTR3	0.828409	1.65
12:21516216-21516463	ENSMMUG00000014176	0.84613	0.000136377	0.0394118	-	22688030	CYTIP	1.21772	1.6
12:34116098-34116445	ENSMMUG00000004736	0.845696	0.00013856	0.0394118	+	-90055665	2019-09-02	0.365489	1.2
18:48531221-48531477	ENSMMUG00000014506	0.806522	0.000492127	0.0395558	-	-45671074	ARHGAP28	1.67317	1.32
2:189184207-189184406	ENSMMUG00000012406	0.883184	2.83937e-05	0.0395755	+	30223578	PCOLCE2	3.4282	1.1
2:189704892-189705212	ENSMMUG00000023013	0.879012	3.47209e-05	0.0395755	+	40700000	NA	2.37712	1.34
2:189712782-189713075	ENSMMUG00000045453	0.877759	3.68326e-05	0.0395755	+	6283276	LRRC3B	1.43651	1.21
2:189184207-189184406	ENSMMUG00000023084	0.877518	3.72493e-05	0.0395755	-	-54420621	IL12A	2.33777	1.1
3:113652669-113652909	ENSMMUG00000012109	0.853232	0.00010438	0.039616	+	-41536091	TSPAN33	0.992641	1.37
3:76546259-76546629	ENSMMUG00000038605	0.852738	0.000106389	0.039616	-	45906601	Evf-2_5p	2.81742	1.06
12:67077835-67078982	ENSMMUG00000042630	0.844291	0.000145842	0.0396416	+	-57657171	RTP5	3.40814	1.01
15:28497974-28498235	ENSMMUG00000006073	0.867935	5.72841e-05	0.0397788	+	-28492632	CAAP1	0.454773	1.16
2:190967274-190967748	ENSMMUG00000004963	0.876708	3.86807e-05	0.0400964	-	-45143376	LXN	1.63047	1.15
18:48531221-48531477	ENSMMUG00000011408	0.804166	0.0005263	0.0401639	+	46060079	LAMA1	1.04246	1.32
8:83037232-83037427	ENSMMUG00000037650	0.899733	1.17825e-05	0.040181	+	-4287543	NA	1.65908	1.27
8:74847167-74847551	ENSMMUG00000017745	0.898029	1.29867e-05	0.040181	-	31501850	ANGPT1	1.50328	1.67
8:74847167-74847551	ENSMMUG00000005143	0.895299	1.51257e-05	0.040181	+	3305240	NA	1.33841	1.67
8:106225050-106225603	ENSMMUG00000007068	0.891626	1.84499e-05	0.040181	+	91014607	TUSC3	0.529689	1.04
8:67795667-67795863	ENSMMUG00000038208	0.886405	2.41833e-05	0.040181	+	5089600	BHLHE22	2.4264	1.26
8:128265387-128265598	ENSMMUG00000005317	0.882528	2.93213e-05	0.040181	+	104033319	ADAM28	0.812586	1.03
2:151178803-151179150	ENSMMUG00000022960	0.875242	4.13886e-05	0.0402875	+	47772687	CX3CR1	0.7337	1.41
8:40487165-40487357	ENSMMUG00000042024	0.878578	3.54408e-05	0.0403847	-	20607474	TTPA	1.48148	1.02
8:83037232-83037427	ENSMMUG00000007068	0.876209	3.95853e-05	0.0403847	+	67826789	TUSC3	0.529689	1.27
2:112804502-112804815	ENSMMUG00000045453	0.874713	4.24009e-05	0.0405733	+	-70624691	LRRC3B	1.43651	1.03
12:79259271-79259751	ENSMMUG00000042630	0.843199	0.000151708	0.0406271	+	-45476402	RTP5	3.40814	1.13
8:74847167-74847551	ENSMMUG00000038208	0.872153	4.75961e-05	0.0407916	+	12141100	BHLHE22	2.4264	1.67
4:117390661-117391022	ENSMMUG00000034731	0.892831	1.72986e-05	0.0408671	-	-83626351	NA	3.6389	1.13
15:92840923-92841346	ENSMMUG00000019765	0.864278	6.69293e-05	0.0410248	+	-7101197	IDNK	0.492626	1.18
5:159827740-159828187	ENSMMUG00000016922	0.902718	9.89442e-06	0.0410652	+	154510503	STK32B	1.77909	1.4
5:148785978-148786242	ENSMMUG00000011778	0.89816	1.28913e-05	0.0410652	-	-32535203	TRAM1L1	0.638302	1.23
5:16245466-16245681	ENSMMUG00000017501	0.895841	1.46797e-05	0.0410652	+	-42361012	NAAA	1.24596	1.69
5:165934916-165935245	ENSMMUG00000022246	0.894711	1.56213e-05	0.0410652	+	72964374	PDLIM5	0.331309	1.22
17:61163123-61163779	ENSMMUG00000001176	0.891233	1.88377e-05	0.0411416	-	-45324621	SPART	0.424022	1.12
9:65785752-65785954	ENSMMUG00000049132	0.903406	9.49613e-06	0.0411947	+	23396769	NA	1.96127	2.32
3:76546259-76546629	ENSMMUG00000047977	0.850601	0.000115432	0.041347	+	-105061849	INSIG1	1.14184	1.06
3:142656885-142657170	ENSMMUG00000010664	0.850568	0.000115577	0.041347	-	8188406	GPR37	1.55984	1.28
3:132362463-132362630	ENSMMUG00000047367	0.850259	0.000116932	0.041347	+	-45765652	NA	1.56451	1.43
15:62776555-62776814	ENSMMUG00000003197	0.859067	8.29211e-05	0.0413679	-	-27960677	NIPSNAP3A	0.515268	1.01
15:62954128-62954715	ENSMMUG00000003197	0.858067	8.63181e-05	0.0413679	-	-28138250	NIPSNAP3A	0.515268	1.05
15:92840923-92841346	ENSMMUG00000031977	0.855769	9.45554e-05	0.0413679	+	67935456	WHRN	2.52741	1.18
15:92840923-92841346	ENSMMUG00000012713	0.851779	0.000110371	0.0413679	+	85107488	FIBCD1	4.76345	1.18
15:96391337-96391577	ENSMMUG00000010213	0.850337	0.000116592	0.0413679	-	-48355068	GLIPR2	0.917763	1.71
15:28497974-28498235	ENSMMUG00000041893	0.846643	0.000133826	0.0413679	+	-72510618	NA	0.752517	1.16
15:66336396-66336649	ENSMMUG00000012667	0.845994	0.00013706	0.0413679	+	-23015057	ANXA1	1.24649	1.43
15:96391337-96391577	ENSMMUG00000003314	0.845856	0.000137754	0.0413679	+	45887482	AQP3	5.69736	1.71
15:93656670-93656999	ENSMMUG00000003780	0.845826	0.000137907	0.0413679	+	8327982	TJP2	0.883216	1.07
15:66336396-66336649	ENSMMUG00000041893	0.844804	0.000143146	0.0413679	+	-34672204	NA	0.752517	1.43
15:62954128-62954715	ENSMMUG00000041893	0.843924	0.000147787	0.0413679	+	-38054138	NA	0.752517	1.05
1:131720978-131721229	ENSMMUG00000042519	0.879085	3.46011e-05	0.0414043	-	-110818945	NA	4.19822	1.37
12:79259271-79259751	ENSMMUG00000014396	0.842069	0.000157979	0.0414455	-	-9282263	FRZB	2.0355	1.13
15:92840923-92841346	ENSMMUG00000019605	0.841636	0.000160434	0.041523	+	92030759	NELF	1.08606	1.18
15:28497974-28498235	ENSMMUG00000014944	0.841595	0.000160669	0.041523	-	3771148	RAD23B	0.255103	1.16
15:64383683-64383908	ENSMMUG00000017053	0.840275	0.000168361	0.041523	+	-39314593	DAPK1	0.711341	1.22
15:28497974-28498235	ENSMMUG00000017151	0.840104	0.000169383	0.041523	-	4194616	ZNF462	0.61609	1.16
14:24618611-24619133	ENSMMUG00000010627	0.903215	9.60538e-06	0.0417292	+	8206616	APLNR	1.97979	1.08
14:79869783-79870016	ENSMMUG00000045691	0.898428	1.26967e-05	0.0417292	-	-50517942	RAG1	2.06674	2.32
17:61163123-61163779	ENSMMUG00000007888	0.887796	2.25294e-05	0.0418325	+	33765839	ITM2B	0.775939	1.12
17:79263449-79263733	ENSMMUG00000039978	0.886461	2.4115e-05	0.0418325	+	61504760	NA	0.846348	1.06
17:64960594-64960864	ENSMMUG00000039978	0.883711	2.7667e-05	0.0418325	+	47201905	NA	0.846348	2.51
1:174475187-174475425	ENSMMUG00000005892	0.878473	3.56167e-05	0.0420551	+	-32724954	ARV1	0.507427	1.1
4:117390661-117391022	ENSMMUG00000023613	0.885369	2.5478e-05	0.0421608	-	49108117	C6orf118	4.57237	1.13
4:76645454-76645693	ENSMMUG00000023720	0.885295	2.55725e-05	0.0421608	+	50096834	TRIM38	0.624536	1.52
3:76546259-76546629	ENSMMUG00000022766	0.849095	0.000122172	0.0421677	+	-9734107	CDCA7L	1.12752	1.06
15:92840923-92841346	ENSMMUG00000003780	0.838873	0.000176857	0.0423041	+	7512235	TJP2	0.883216	1.18
2:140318504-140318745	ENSMMUG00000047629	0.870108	5.21109e-05	0.0423172	+	-19908842	NA	2.40798	1.32
2:27170033-27170381	ENSMMUG00000022881	0.86978	5.28673e-05	0.0423172	+	-95773938	RPL22L1	0.478956	1.23
2:11884649-11884948	ENSMMUG00000047629	0.869727	5.29893e-05	0.0423172	+	-148342639	NA	2.40798	1.83
2:189711521-189711714	ENSMMUG00000038998	0.869011	5.46717e-05	0.0423172	-	-51598100	P2RY13	0.792495	1.19
2:150029504-150029980	ENSMMUG00000006231	0.868342	5.62833e-05	0.0423326	+	66547708	FAM107A	0.432975	1.06
3:132362463-132362630	ENSMMUG00000048824	0.848236	0.000126155	0.0423509	-	-118116852	NA	1.01452	1.43
3:45687264-45687612	ENSMMUG00000003840	0.847444	0.000129923	0.0423509	-	-2495741	LAT2	0.634607	1.02
3:85231757-85232019	ENSMMUG00000011970	0.847338	0.000130433	0.0423509	+	-38747596	NPTX2	1.46943	1.77
3:17060537-17060816	ENSMMUG00000015548	0.847044	0.000131863	0.0423509	-	121499533	GPR85	1.06848	1.02
3:45687264-45687612	ENSMMUG00000015548	0.846851	0.000132803	0.0423906	-	92872737	GPR85	1.06848	1.02
15:93656670-93656999	ENSMMUG00000003197	0.838337	0.000180197	0.0424583	-	-58840792	NIPSNAP3A	0.515268	1.07
15:96391337-96391577	ENSMMUG00000017053	0.838066	0.000181905	0.0424583	+	-7306924	DAPK1	0.711341	1.71
16:56486315-56486576	ENSMMUG00000042629	0.80964	0.000449649	0.0425574	-	-9341330	KRT33A	1.08224	1.2
18:48531221-48531477	ENSMMUG00000018059	0.798369	0.000618604	0.0427005	-	-33944285	SS18	0.6524	1.32
18:57448377-57448711	ENSMMUG00000004321	0.797716	0.000629765	0.0428197	+	45274197	LAMA3	1.46829	1.69
6:61317373-61317710	ENSMMUG00000048509	0.887677	2.26673e-05	0.0428662	-	68921865	IL5	0.605423	1.43
4:115316063-115316329	ENSMMUG00000023720	0.88369	2.7696e-05	0.0430623	+	88767443	TRIM38	0.624536	1.31
3:45687264-45687612	ENSMMUG00000008189	0.846245	0.000135802	0.0431087	+	-85641639	NA	1.05485	1.02
3:76546259-76546629	ENSMMUG00000015412	0.845491	0.000139605	0.0431087	+	-56345599	GPR22	0.834343	1.06
3:76546259-76546629	ENSMMUG00000018743	0.844255	0.000146028	0.0431087	-	-44670584	USP25	0.329498	1.06
3:85231757-85232019	ENSMMUG00000019571	0.844143	0.000146624	0.0431087	+	70128920	TIAM1	1.09601	1.77
3:24630769-24631148	ENSMMUG00000040062	0.844097	0.000146869	0.0431087	-	48342195	NA	1.25205	1.54
3:142656885-142657170	ENSMMUG00000023771	0.843829	0.000148296	0.0431087	+	109696413	SAMSN1	0.679106	1.28
2:189712782-189713075	ENSMMUG00000013069	0.867281	5.89192e-05	0.0432	+	9748680	UBE2E2	0.799816	1.21
2:189711521-189711714	ENSMMUG00000013069	0.867092	5.93982e-05	0.0432702	+	9747419	UBE2E2	0.799816	1.19
12:67077835-67078982	ENSMMUG00000001475	0.83895	0.000176387	0.0433248	-	12752504	TMEFF2	0.982642	1.01
12:97040439-97040746	ENSMMUG00000041827	0.838444	0.000179528	0.0433463	-	-32376760	TTC30A	0.658041	1.04
12:39160956-39161330	ENSMMUG00000002103	0.837319	0.000186681	0.0433463	-	72894318	DNER	0.72549	1.12
12:34116098-34116445	ENSMMUG00000012423	0.836902	0.00018939	0.0433463	+	-37666574	ZNF804A	1.03661	1.2
12:67077835-67078982	ENSMMUG00000020510	0.836228	0.000193831	0.0433463	+	10660379	KLHL41	0.447948	1.01
12:21516216-21516463	ENSMMUG00000041795	0.835991	0.000195414	0.0433463	+	-102205054	CROCC2	5.26152	1.6
12:21516216-21516463	ENSMMUG00000006528	0.835833	0.000196477	0.0433463	+	-8037099	ARHGAP15	1.78097	1.6
12:103809988-103810384	ENSMMUG00000046891	0.83492	0.000202701	0.0433463	-	-93009930	NA	1.02183	1.26
12:43455941-43456219	ENSMMUG00000008334	0.834898	0.000202856	0.0433463	-	44527587	GPR1	1.71074	1.71
12:21516216-21516463	ENSMMUG00000042630	0.834838	0.000203269	0.0433463	+	-103219690	RTP5	3.40814	1.6
12:79259271-79259751	ENSMMUG00000041480	0.833947	0.00020951	0.0433463	-	19504760	IGFBP5	1.59481	1.13
12:90847025-90847232	ENSMMUG00000016545	0.833347	0.000213796	0.0433463	+	78811482	C1QL2	1.0936	1.04
4:164802326-164802642	ENSMMUG00000018601	0.881009	3.15625e-05	0.0433637	+	133224365	DDR1	0.6737	1.06
4:164802326-164802642	ENSMMUG00000014473	0.880341	3.25928e-05	0.0435883	+	59715403	POPDC3	1.11143	1.06
18:44911339-44911629	ENSMMUG00000014934	0.79527	0.00067301	0.043679	-	-29562844	AQP4	0.967156	1.77
11:44379745-44380075	ENSMMUG00000021005	0.894451	1.58454e-05	0.0437159	-	-32649984	NA	1.80475	1.05
11:93980569-93980764	ENSMMUG00000040920	0.889106	2.10593e-05	0.0437159	-	-2092167	BTG1	1.34218	1.07
7:87744229-87744663	ENSMMUG00000021122	0.894848	1.55046e-05	0.0437161	+	46993387	SNX22	0.32383	1.31
7:146760393-146760846	ENSMMUG00000012398	0.891288	1.87834e-05	0.0437161	+	-9405376	FAM181A	3.14553	1.61
4:164802326-164802642	ENSMMUG00000015355	0.879115	3.45527e-05	0.0438202	-	-24309406	RSPO3	2.49645	1.06
17:88411728-88411901	ENSMMUG00000040500	0.879753	3.35214e-05	0.0439265	+	11027436	NA	0.388226	1.06
8:83037232-83037427	ENSMMUG00000002336	0.869565	5.33652e-05	0.0439651	-	57131368	PTK2	0.411398	1.27
4:76645454-76645693	ENSMMUG00000002501	0.874224	4.33557e-05	0.0442414	+	62412521	RNF182	0.850618	1.52
4:165071013-165071473	ENSMMUG00000000749	0.873954	4.38904e-05	0.0442414	+	132203722	NA	1.48996	1.01
4:79951936-79952812	ENSMMUG00000023720	0.873122	4.55721e-05	0.0442414	+	53403316	TRIM38	0.624536	1.06
4:164802326-164802642	ENSMMUG00000014942	0.869568	5.3359e-05	0.0442414	+	77595444	PM20D2	0.444571	1.06
4:78071764-78072374	ENSMMUG00000042625	0.868168	5.67098e-05	0.0442414	-	-44643186	NA	0.751161	1.12
4:165071013-165071473	ENSMMUG00000040347	0.867183	5.9168e-05	0.0442414	+	136833547	NA	1.97791	1.01
4:139246198-139246575	ENSMMUG00000043808	0.865844	6.2649e-05	0.0442414	+	69303935	NA	1.94357	1.29
6:158359186-158359448	ENSMMUG00000019846	0.884693	2.63521e-05	0.044358	-	-130671747	CDH9	0.713918	1.24
6:50919057-50919617	ENSMMUG00000011563	0.883639	2.77654e-05	0.044358	-	97504589	CAMK2A	0.423814	1.01
6:104806591-104806957	ENSMMUG00000001850	0.883516	2.79343e-05	0.044358	-	45003230	SPARC	1.22017	1.07
12:39160956-39161330	ENSMMUG00000008334	0.831001	0.000231253	0.0443672	-	48822476	GPR1	1.71074	1.12
4:117390661-117391022	ENSMMUG00000014473	0.865509	6.3545e-05	0.0443921	+	12303738	POPDC3	1.11143	1.13
12:103881081-103881452	ENSMMUG00000018141	0.829999	0.000239057	0.0444951	+	20991520	STRADB	0.428993	1.14
12:103809988-103810384	ENSMMUG00000016077	0.829554	0.000242587	0.0444951	-	-13785037	IDH1	0.448133	1.26
12:103809988-103810384	ENSMMUG00000037672	0.829412	0.000243727	0.0444951	+	26131597	C2orf88	0.962812	1.26
12:97069985-97070243	ENSMMUG00000012197	0.829105	0.000246197	0.0444951	-	15602847	SP110	0.592305	1.14
12:43455941-43456219	ENSMMUG00000020510	0.828929	0.000247616	0.0444951	+	-12961237	KLHL41	0.447948	1.71
12:97040439-97040746	ENSMMUG00000004022	0.827882	0.000256236	0.0444951	-	-22889583	ZSWIM2	1.42846	1.04
12:79259271-79259751	ENSMMUG00000006180	0.827753	0.000257314	0.0444951	+	33525877	TANC1	2.88945	1.13
12:24502807-24503017	ENSMMUG00000014321	0.827478	0.000259626	0.0444951	+	-58856585	CDK15	0.837845	1.17
12:43455941-43456219	ENSMMUG00000011126	0.827466	0.000259725	0.0444951	-	-31631816	DBI	1.03446	1.71
12:67517683-67517873	ENSMMUG00000041480	0.827206	0.000261924	0.0444951	-	31246638	IGFBP5	1.59481	1.65
12:24502807-24503017	ENSMMUG00000045491	0.826576	0.000267322	0.0444951	-	-5515107	NCKAP5	0.867791	1.17
12:39160956-39161330	ENSMMUG00000011129	0.825636	0.000275536	0.0444951	-	-27518484	CFAP221	0.719839	1.12
12:34116098-34116445	ENSMMUG00000009593	0.825372	0.000277881	0.0444951	-	27513668	WIPF1	1.47441	1.2
12:43455941-43456219	ENSMMUG00000049035	0.825221	0.000279226	0.0444951	-	-40243661	PROC	1.28297	1.71
17:91404696-91405199	ENSMMUG00000007880	0.876677	3.87379e-05	0.0445062	-	-71104355	ELF1	0.654062	1.05
17:64960594-64960864	ENSMMUG00000012636	0.872994	4.58364e-05	0.0445062	-	-40547069	KCTD4	1.83895	2.51
17:61163123-61163779	ENSMMUG00000005766	0.871082	4.99194e-05	0.0445062	-	-19924048	NA	1.96262	1.12
17:91404696-91405199	ENSMMUG00000005131	0.87097	5.01675e-05	0.0445062	-	-32162577	EDNRB	0.969314	1.05
17:61163123-61163779	ENSMMUG00000019006	0.870122	5.20779e-05	0.0445062	-	-59675538	LATS2	1.98796	1.12
5:165934916-165935245	ENSMMUG00000008510	0.883161	2.84271e-05	0.0445226	-	-114484213	THAP9	0.774939	1.22
5:105412975-105413296	ENSMMUG00000011810	0.879916	3.32619e-05	0.0445226	+	-19100509	FAT4	1.27982	1.36
5:165934916-165935245	ENSMMUG00000016358	0.879822	3.34111e-05	0.0445226	-	-87513486	KIAA1211	0.605531	1.22
5:148785978-148786242	ENSMMUG00000004599	0.878302	3.59048e-05	0.0445226	-	-48623863	PPP3CA	0.554119	1.23
5:165934916-165935245	ENSMMUG00000004482	0.875201	4.14652e-05	0.0445226	+	2130421	NA	0.623286	1.22
5:165934916-165935245	ENSMMUG00000004437	0.87373	4.43393e-05	0.0445226	-	-20890041	OTUD4	0.456834	1.22
7:122140804-122141231	ENSMMUG00000046857	0.889236	2.09169e-05	0.0445496	-	39327375	NA	1.63975	1.04
7:122128369-122128881	ENSMMUG00000037528	0.889028	2.11438e-05	0.0445496	+	-41174915	SNORD113	1.69065	1.42
18:12229018-12229290	ENSMMUG00000004051	0.793972	0.00069691	0.0445507	+	3432654	ENOSF1	1.3331	1.88
8:90980468-90980820	ENSMMUG00000007576	0.864104	6.742e-05	0.0445667	-	-21360122	EYA1	0.825716	1.08
8:67795667-67795863	ENSMMUG00000001655	0.863412	6.93959e-05	0.0445667	-	9270854	IL7	5.79318	1.26
8:67795667-67795863	ENSMMUG00000019288	0.859579	8.12236e-05	0.0445667	+	-10753622	NA	4.08202	1.26
8:74847167-74847551	ENSMMUG00000000963	0.857964	8.66741e-05	0.0445667	+	-20296878	SDC2	0.990525	1.67
3:24511336-24511556	ENSMMUG00000003615	0.841662	0.000160288	0.0447616	-	57543872	NFE2L3	0.783233	1.05
3:158538321-158538614	ENSMMUG00000040007	0.841376	0.000161925	0.0447616	-	-40724986	PEX1	0.359727	1.04
3:46188930-46189258	ENSMMUG00000019571	0.84129	0.000162422	0.0447616	+	31086093	TIAM1	1.09601	1.12
3:132362463-132362630	ENSMMUG00000003615	0.841193	0.000162984	0.0447616	-	-50307035	NFE2L3	0.783233	1.43
16:52918989-52919378	ENSMMUG00000006066	0.80551	0.000506572	0.0449045	-	-18972776	PCTP	0.482784	1.1
5:165934916-165935245	ENSMMUG00000012701	0.872684	4.64784e-05	0.0450056	-	3594749	SH3RF1	1.02584	1.22
5:159827740-159828187	ENSMMUG00000015407	0.872608	4.66379e-05	0.0450056	-	26146564	PDLIM3	1.56812	1.4
5:16245466-16245681	ENSMMUG00000015260	0.872322	4.72383e-05	0.0450151	-	101353668	PRSS12	0.934608	1.69
4:76645454-76645693	ENSMMUG00000043808	0.864298	6.68737e-05	0.0451858	+	6703191	NA	1.94357	1.52
17:61163123-61163779	ENSMMUG00000004237	0.864158	6.72655e-05	0.0452089	+	57470594	TNFRSF19	0.47811	1.12
17:91404696-91405199	ENSMMUG00000017033	0.86371	6.85401e-05	0.0452089	-	-65996520	LCP1	1.10132	1.05
12:67517683-67517873	ENSMMUG00000037672	0.823886	0.000291379	0.0453082	+	-10160518	C2orf88	0.962812	1.65
15:92840923-92841346	ENSMMUG00000003314	0.833163	0.00021513	0.0453534	+	42337068	AQP3	5.69736	1.18
8:67795667-67795863	ENSMMUG00000017745	0.854593	9.90117e-05	0.0453689	-	38553538	ANGPT1	1.50328	1.26
14:79869783-79870016	ENSMMUG00000007093	0.888251	2.20101e-05	0.0456207	-	-49900124	LDLRAD3	0.797311	2.32
14:79869783-79870016	ENSMMUG00000011835	0.887085	2.33624e-05	0.0456207	-	14623788	TRPC6	3.19735	2.32
14:79869783-79870016	ENSMMUG00000005927	0.886766	2.37444e-05	0.0456207	-	-48596129	EHF	8.04854	2.32
14:95626361-95626765	ENSMMUG00000013358	0.88635	2.42508e-05	0.0456207	-	-56656771	FIBIN	0.964585	1.01
3:117353336-117353789	ENSMMUG00000005232	0.839509	0.000172961	0.045651	-	59114793	RARRES2	1.84594	1.07
1:174475187-174475425	ENSMMUG00000042236	0.872369	4.71399e-05	0.0456786	-	29409936	NA	0.14184	1.1
3:159626780-159627065	ENSMMUG00000042299	0.839385	0.000173717	0.0457132	-	7384383	DENND2A	0.741952	1.05
3:142656885-142657170	ENSMMUG00000012298	0.839192	0.000174897	0.0457132	+	128792047	C21orf62	2.42414	1.28
3:17060537-17060816	ENSMMUG00000011970	0.839104	0.000175434	0.0457132	+	-106918799	NPTX2	1.46943	1.02
18:33463591-33463938	ENSMMUG00000048414	0.792795	0.000719171	0.0457264	+	-33179480	NA	1.13851	1.48
3:76546259-76546629	ENSMMUG00000001562	0.838776	0.00017746	0.0458477	-	8640616	KLHL7	0.527623	1.06
2:189704892-189705212	ENSMMUG00000038998	0.863942	6.78774e-05	0.0460641	-	-51591471	P2RY13	0.792495	1.34
12:97040439-97040746	ENSMMUG00000005295	0.82285	0.000301099	0.0461104	+	6866187	PTH2R	0.70146	1.04
12:67077835-67078982	ENSMMUG00000008296	0.822576	0.000303712	0.0461104	-	1657364	NEUROD1	2.13373	1.01
14:79869783-79870016	ENSMMUG00000015249	0.884633	2.64315e-05	0.0461263	+	-25185120	BCO2	1.11111	2.32
12:24502807-24503017	ENSMMUG00000002103	0.822077	0.000308517	0.0462931	-	87552631	DNER	0.72549	1.17
12:97069985-97070243	ENSMMUG00000011129	0.821759	0.000311613	0.0463196	-	-85427513	CFAP221	0.719839	1.14
8:83037232-83037427	ENSMMUG00000005317	0.853629	0.00010279	0.0463646	+	58805164	ADAM28	0.812586	1.27
12:34116098-34116445	ENSMMUG00000040854	0.82081	0.000320994	0.0463876	-	-12618715	DARS	0.48272	1.2
12:103881081-103881452	ENSMMUG00000001475	0.820803	0.000321061	0.0463876	-	-24049595	TMEFF2	0.982642	1.14
12:43455941-43456219	ENSMMUG00000014396	0.820764	0.000321454	0.0463876	-	26520789	FRZB	2.0355	1.71
3:45687264-45687612	ENSMMUG00000005232	0.837959	0.000182583	0.0464032	-	130780970	RARRES2	1.84594	1.02
4:164802326-164802642	ENSMMUG00000022626	0.863231	6.99207e-05	0.0464826	-	-131034206	NA	2.60968	1.06
6:104806591-104806957	ENSMMUG00000015177	0.880096	3.29761e-05	0.0465488	+	36592042	CARTPT	2.88884	1.07
2:176163908-176164302	ENSMMUG00000005529	0.862906	7.08716e-05	0.0466298	-	-40307271	CP	0.903041	1.08
3:17060537-17060816	ENSMMUG00000041158	0.837664	0.000184461	0.0466545	+	-95579227	NA	6.90069	1.02
9:65785752-65785954	ENSMMUG00000048654	0.893377	1.6797e-05	0.0467791	+	-49176639	NANOS1	1.44514	2.32
9:106798715-106799031	ENSMMUG00000012181	0.890028	2.00708e-05	0.0467791	-	-66991410	NA	2.45846	1.1
9:80152020-80153044	ENSMMUG00000047800	0.887659	2.26888e-05	0.0467791	+	74015978	NA	0.467072	1.2
3:88100307-88100609	ENSMMUG00000046247	0.836987	0.000188835	0.0469303	-	-5073507	NA	0.802683	1.07
3:76546259-76546629	ENSMMUG00000020184	0.836665	0.000190939	0.0469379	+	-2484314	CPVL	1.52486	1.06
3:113652669-113652909	ENSMMUG00000046401	0.836423	0.000192542	0.0469379	+	-30159066	NA	0.616125	1.37
1:131720978-131721229	ENSMMUG00000011424	0.870507	5.12044e-05	0.0470762	+	-89760788	NA	0.79059	1.37
7:122128369-122128881	ENSMMUG00000046857	0.883711	2.76664e-05	0.0471436	-	39339725	NA	1.63975	1.42
1:131720978-131721229	ENSMMUG00000020726	0.869837	5.27337e-05	0.0471487	-	-32993980	DPYD	1.39338	1.37
1:192043704-192044205	ENSMMUG00000018454	0.868969	5.47731e-05	0.0471972	+	58483248	MNDA	0.979626	1.05
3:113652669-113652909	ENSMMUG00000047405	0.835776	0.000196862	0.0472026	+	47501370	NA	1.22823	1.37
12:67077835-67078982	ENSMMUG00000008334	0.819164	0.000337812	0.0472029	-	20904824	GPR1	1.71074	1.01
12:79259271-79259751	ENSMMUG00000015032	0.819045	0.00033906	0.0472029	-	-61692939	ACTR3	0.828409	1.13
12:67517683-67517873	ENSMMUG00000018141	0.818717	0.000342505	0.0473002	+	-15371688	STRADB	0.428993	1.65
12:39160956-39161330	ENSMMUG00000020510	0.818522	0.000344563	0.0473002	+	-17256126	KLHL41	0.447948	1.12
1:108527044-108527391	ENSMMUG00000015402	0.868145	5.67649e-05	0.0473014	-	-23397515	LPAR3	3.63187	1.45
1:131720978-131721229	ENSMMUG00000016307	0.868086	5.69119e-05	0.0473014	-	-123481629	SLC2A5	0.805432	1.37
12:43455941-43456219	ENSMMUG00000014176	0.818393	0.000345931	0.0473054	-	748274	CYTIP	1.21772	1.71
5:99471284-99471635	ENSMMUG00000016922	0.870016	5.23217e-05	0.0473375	+	94154047	STK32B	1.77909	1.09
5:138853790-138854124	ENSMMUG00000039441	0.869	5.46982e-05	0.0473375	+	-11579063	MAB21L2	6.3144	1.19
5:99471284-99471635	ENSMMUG00000011810	0.867668	5.79477e-05	0.0473375	+	-25042170	FAT4	1.27982	1.09
5:165934916-165935245	ENSMMUG00000016362	0.867144	5.92672e-05	0.0473375	+	87756574	PPAT	0.551143	1.22
5:105412975-105413296	ENSMMUG00000004482	0.86565	6.3165e-05	0.0473375	+	-58391199	NA	0.623286	1.36
5:16219417-16220145	ENSMMUG00000015260	0.865356	6.3957e-05	0.0473375	-	101379204	PRSS12	0.934608	1.63
13:87600515-87600787	ENSMMUG00000010634	0.870367	5.15217e-05	0.047433	-	-32851742	NA	0.423023	1.19
12:103881081-103881452	ENSMMUG00000019177	0.817118	0.0003597	0.0475375	-	-51168459	GALNT3	1.59758	1.14
12:67517683-67517873	ENSMMUG00000020510	0.817116	0.000359722	0.0475375	+	11100227	KLHL41	0.447948	1.65
12:67077835-67078982	ENSMMUG00000040267	0.816816	0.000363036	0.0475375	+	66485850	NA	2.13114	1.01
12:103881081-103881452	ENSMMUG00000045065	0.81672	0.00036409	0.0475375	-	-85724504	NA	1.22932	1.14
12:24502807-24503017	ENSMMUG00000015032	0.815737	0.000375119	0.0475375	-	-6936475	ACTR3	0.828409	1.17
18:57448377-57448711	ENSMMUG00000003041	0.788448	0.000806352	0.0476542	-	-18233782	MYO5B	1.68333	1.69
18:57448377-57448711	ENSMMUG00000015702	0.788315	0.000809152	0.0476542	-	7171989	FAM69C	0.790137	1.69
1:170821395-170821787	ENSMMUG00000002680	0.867118	5.9332e-05	0.0477558	+	59888868	CSF1	1.0994	1.49
3:76546259-76546629	ENSMMUG00000042946	0.835038	0.000201889	0.0478463	-	37064616	CD36	3.54645	1.06
1:176312797-176313142	ENSMMUG00000018454	0.866345	6.13276e-05	0.0478502	+	42752341	MNDA	0.979626	1.29
17:64960594-64960864	ENSMMUG00000022610	0.860195	7.92211e-05	0.0478974	+	60753512	NA	1.81447	2.51
17:61163123-61163779	ENSMMUG00000014925	0.859461	8.16119e-05	0.0478974	+	39182578	FAM216B	7.49015	1.12
17:91404696-91405199	ENSMMUG00000001176	0.859088	8.28506e-05	0.0478974	-	-75566194	SPART	0.424022	1.05
8:114614476-114614706	ENSMMUG00000023210	0.850895	0.000114151	0.0479777	-	-43293859	SBSPON	2.31601	1.12
8:115267484-115267827	ENSMMUG00000047109	0.849544	0.000120129	0.0479777	-	10579200	FAM84B	1.1741	1.23
8:16780834-16781408	ENSMMUG00000005143	0.848931	0.000122923	0.0479777	+	-54760519	NA	1.33841	1.12
8:67795667-67795863	ENSMMUG00000039059	0.848432	0.000125237	0.0479777	-	-26924732	NA	2.92725	1.26
2:190967274-190967748	ENSMMUG00000038998	0.859954	7.99982e-05	0.0483044	-	-52853853	P2RY13	0.792495	1.15
5:19984997-19985332	ENSMMUG00000023393	0.864137	6.73247e-05	0.0484085	-	-15460736	LYAR	0.549278	1.16
5:16245466-16245681	ENSMMUG00000015407	0.863612	6.88185e-05	0.0484085	-	169729070	PDLIM3	1.56812	1.69
5:148785978-148786242	ENSMMUG00000044274	0.862552	7.19194e-05	0.0484085	+	-5872044	LRAT	1.99886	1.23
5:109454315-109454663	ENSMMUG00000039058	0.861059	7.64767e-05	0.0484085	+	-77191263	FAM149A	0.341245	1.13
5:141249621-141249833	ENSMMUG00000023400	0.860469	7.83401e-05	0.0484085	+	-24411063	CPE	0.659278	1.31
2:135074884-135075837	ENSMMUG00000018909	0.858941	8.33441e-05	0.0486029	-	-28818484	FETUB	2.45924	1.01
12:43455941-43456219	ENSMMUG00000006835	0.814327	0.000391391	0.0486878	-	80482843	MTERF4	0.326441	1.71
7:144194979-144195326	ENSMMUG00000024280	0.879775	3.34864e-05	0.0487417	+	-19098430	SNORD113	1.13232	1.08
7:146760393-146760846	ENSMMUG00000006243	0.878721	3.52023e-05	0.0487417	+	-19550797	TDRD9	2.56607	1.61
7:87522125-87522309	ENSMMUG00000049203	0.878708	3.52237e-05	0.0487417	+	70845838	NA	3.65203	1.08
7:146760393-146760846	ENSMMUG00000020516	0.877471	3.7331e-05	0.0487417	+	15321480	GALNT16	1.07469	1.61
1:65585275-65585566	ENSMMUG00000018454	0.865149	6.45191e-05	0.0488135	+	-67974890	MNDA	0.979626	1.14
1:131720978-131721229	ENSMMUG00000016223	0.863685	6.86111e-05	0.0488135	-	-92540751	MYCL	2.9788	1.37
1:192043704-192044205	ENSMMUG00000002680	0.863299	6.97225e-05	0.0488135	+	81111177	CSF1	1.0994	1.05
10:40370339-40370626	ENSMMUG00000015993	0.8417	0.000160071	0.0488979	-	-6099799	SIRPB2	1.00146	1.16
12:67517683-67517873	ENSMMUG00000006528	0.813854	0.000396977	0.0489093	+	37964121	ARHGAP15	1.78097	1.65
12:67077835-67078982	ENSMMUG00000018141	0.813196	0.000404861	0.0489425	+	-15810579	STRADB	0.428993	1.01
2:15192655-15193033	ENSMMUG00000042238	0.858583	8.45522e-05	0.0489596	-	80982701	CCR5	0.859451	1.79
1:130171484-130171718	ENSMMUG00000002924	0.863001	7.05924e-05	0.0489741	+	-74748262	RHOU	0.600424	1.19
15:62776555-62776814	ENSMMUG00000003780	0.827072	0.000263062	0.0489934	+	-22551874	TJP2	0.883216	1.01
12:103881081-103881452	ENSMMUG00000011126	0.813049	0.000406637	0.0489964	-	-92056956	DBI	1.03446	1.14
12:67077835-67078982	ENSMMUG00000014321	0.812706	0.000410811	0.0489964	+	-16280620	CDK15	0.837845	1.01
12:21516216-21516463	ENSMMUG00000041480	0.812636	0.00041166	0.0489964	-	77248048	IGFBP5	1.59481	1.6
15:96391337-96391577	ENSMMUG00000012713	0.826618	0.000266958	0.0490061	+	88657902	FIBCD1	4.76345	1.71
3:158538321-158538614	ENSMMUG00000019571	0.833571	0.000212191	0.0490211	+	143435484	TIAM1	1.09601	1.04
3:158538321-158538614	ENSMMUG00000021730	0.832938	0.000216762	0.0490211	+	49510957	SEMA3D	2.86799	1.04
3:30077421-30077751	ENSMMUG00000003615	0.832557	0.000219554	0.0492134	-	51977677	NFE2L3	0.783233	1.4
3:17060537-17060816	ENSMMUG00000019571	0.831799	0.000225193	0.0492134	+	1957700	TIAM1	1.09601	1.02
3:30077421-30077751	ENSMMUG00000047811	0.831048	0.000230892	0.0492134	-	112884878	WNT2	1.43944	1.4
3:46188930-46189258	ENSMMUG00000011385	0.830937	0.000231748	0.0492134	+	-86090213	PIK3CG	0.378826	1.12
12:67517683-67517873	ENSMMUG00000008296	0.812258	0.000416309	0.0492457	-	1218473	NEUROD1	2.13373	1.65
2:189712782-189713075	ENSMMUG00000016466	0.856125	9.32399e-05	0.0492757	+	-6639676	TP63	1.92862	1.21
3:24511336-24511556	ENSMMUG00000048894	0.830634	0.00023409	0.0492812	+	-145011023	LLCFC1	2.56807	1.05
3:30160777-30161088	ENSMMUG00000003615	0.830274	0.000236892	0.0492812	-	51894340	NFE2L3	0.783233	1.22
3:30073154-30073515	ENSMMUG00000022636	0.830088	0.000238353	0.049384	+	-146544920	GIMAP8	0.678565	1.26
7:141970196-141970405	ENSMMUG00000043248	0.876231	3.95462e-05	0.0494354	+	-21332360	SNORD113	1.5809	1.33
2:176163908-176164302	ENSMMUG00000001943	0.855092	9.70998e-05	0.0494698	+	141295755	GRAMD1C	1.0286	1.08
12:67517683-67517873	ENSMMUG00000014176	0.81199	0.00041963	0.0494868	-	-23313190	CYTIP	1.21772	1.65
12:97069985-97070243	ENSMMUG00000011126	0.811796	0.000422037	0.0494952	-	-85245860	DBI	1.03446	1.14
18:43904111-43904580	ENSMMUG00000011037	0.786094	0.000856992	0.0495582	+	9239015	SLC14A1	0.986607	1.13
8:74847167-74847551	ENSMMUG00000004712	0.846405	0.000135005	0.0495876	+	55123480	LPL	2.61665	1.67
2:11884649-11884948	ENSMMUG00000007191	0.853485	0.000103364	0.0496406	-	42225703	PPARG	0.838676	1.83
11:44379745-44380075	ENSMMUG00000007523	0.873347	4.51125e-05	0.0496901	+	-10356600	IKZF4	0.276284	1.05
12:67517683-67517873	ENSMMUG00000001475	0.81126	0.000428774	0.0496915	-	12313613	TMEFF2	0.982642	1.65
14:79869783-79870016	ENSMMUG00000010358	0.882147	2.98712e-05	0.0497043	-	20910631	SLC35F2	2.77008	2.32
1:199960522-199960779	ENSMMUG00000018585	0.862299	7.26754e-05	0.0498252	+	38737855	KLHDC8A	0.928738	1.25
1:131720978-131721229	ENSMMUG00000005888	0.862212	7.2937e-05	0.0498252	-	75478926	TTC13	0.570173	1.37
18:51850660-51850923	ENSMMUG00000048414	0.785703	0.000865653	0.0498335	+	-14792495	NA	1.13851	1.43
9:65785752-65785954	ENSMMUG00000045565	0.880401	3.24989e-05	0.0499157	-	-5687064	DDIT4	0.96202	2.32
12:24502807-24503017	ENSMMUG00000017081	0.81071	0.000435775	0.0500143	+	2045259	THSD7B	2.2945	1.17
5:99471284-99471635	ENSMMUG00000002883	0.857399	8.8651e-05	0.0500615	-	14756495	NDST4	2.1889	1.09
9:106798715-106799031	ENSMMUG00000019156	0.876703	3.86908e-05	0.0501258	-	-71769553	PARD3	1.40997	1.1
2:140318504-140318745	ENSMMUG00000031534	0.851409	0.00011194	0.050157	-	-3776256	ANKUB1	3.53566	1.32
X:111442616-111443023	ENSMMUG00000019492	0.902435	1.00619e-05	0.0502104	-	-67464893	MAOB	0.477788	1.07
X:62137573-62137775	ENSMMUG00000013491	0.899306	1.20756e-05	0.0502104	-	-24012214	RPGR	0.504704	1.09
6:38488365-38488619	ENSMMUG00000015177	0.875916	4.01255e-05	0.0504119	+	-29725930	CARTPT	2.88884	1.7
6:158359186-158359448	ENSMMUG00000009287	0.875768	4.04e-05	0.0504119	+	6833829	GRIA1	1.84578	1.24
17:61163123-61163779	ENSMMUG00000007423	0.856717	9.1082e-05	0.0504323	+	-33888140	TFDP1	0.267283	1.12
17:72881133-72881345	ENSMMUG00000001172	0.856363	9.23669e-05	0.0504323	-	-57076699	NA	0.320297	1.42
1:131720978-131721229	ENSMMUG00000010961	0.860883	7.70302e-05	0.0504426	-	-96774709	CLSPN	2.46197	1.37
1:131720978-131721229	ENSMMUG00000005283	0.860673	7.76931e-05	0.0504426	-	67745412	SFT2D2	1.1255	1.37
1:108527044-108527391	ENSMMUG00000014497	0.860423	7.84894e-05	0.0504426	-	7142618	DENND2C	1.51846	1.45
8:67795667-67795863	ENSMMUG00000006308	0.844706	0.000143659	0.0504585	+	-16976138	CPNE3	0.826516	1.26
8:74847167-74847551	ENSMMUG00000047896	0.844449	0.000145008	0.0504585	-	18635730	NA	1.092	1.67
12:50930562-50930778	ENSMMUG00000004897	0.810046	0.000444345	0.0505465	+	7732208	GPD2	1.24033	1.19
6:158359186-158359448	ENSMMUG00000022982	0.874512	4.27922e-05	0.0505652	+	85301680	IQGAP2	2.92983	1.24
6:158359186-158359448	ENSMMUG00000045588	0.873542	4.47168e-05	0.0505652	+	140168388	NA	3.48585	1.24
11:93986679-93987106	ENSMMUG00000040920	0.863149	7.01596e-05	0.0505951	-	-2098277	BTG1	1.34218	1.18
13:87600094-87600410	ENSMMUG00000039805	0.8663	6.14461e-05	0.0506354	+	61298052	RAB10	0.322619	1.11
3:76546259-76546629	ENSMMUG00000015543	0.827735	0.000257464	0.0507432	-	61723074	TMEM168	0.551633	1.06
3:142656885-142657170	ENSMMUG00000020184	0.827509	0.000259361	0.0507432	+	63625942	CPVL	1.52486	1.28
3:142656885-142657170	ENSMMUG00000019393	0.827409	0.000260205	0.0507432	+	81313514	TNS3	0.417254	1.28
6:73935654-73936867	ENSMMUG00000005802	0.871832	4.82829e-05	0.0507513	-	-71353529	IRX2	4.94493	1.08
6:49926075-49926608	ENSMMUG00000044620	0.870184	5.19376e-05	0.0507513	+	-30436063	NA	2.01116	1.11
6:73935654-73936867	ENSMMUG00000010615	0.86997	5.24274e-05	0.0507513	+	-78353631	GALNT10	0.419588	1.08
6:158359186-158359448	ENSMMUG00000010615	0.869266	5.40678e-05	0.0507513	+	6068688	GALNT10	0.419588	1.24
6:115557937-115558357	ENSMMUG00000041279	0.869024	5.46411e-05	0.0507513	+	-59019480	NA	0.552041	1.19
3:142656885-142657170	ENSMMUG00000042946	0.82691	0.000264451	0.0507826	-	-29045640	CD36	3.54645	1.28
12:79259271-79259751	ENSMMUG00000014176	0.809115	0.000456579	0.0508529	-	-35054778	CYTIP	1.21772	1.13
12:76325966-76326271	ENSMMUG00000041827	0.808514	0.00046463	0.0508529	-	-11662287	TTC30A	0.658041	1.29
12:79259271-79259751	ENSMMUG00000041795	0.808339	0.000466998	0.0508529	+	-44461766	CROCC2	5.26152	1.13
12:67517683-67517873	ENSMMUG00000005295	0.808324	0.000467193	0.0508529	+	-22656379	PTH2R	0.70146	1.65
12:67077835-67078982	ENSMMUG00000041480	0.808155	0.000469485	0.0508529	-	31685529	IGFBP5	1.59481	1.01
12:34116098-34116445	ENSMMUG00000023611	0.808137	0.000469733	0.0508529	-	16457451	FIGN	0.739595	1.2
12:21516216-21516463	ENSMMUG00000011638	0.808089	0.000470391	0.0508529	+	-23676308	PKP4	0.696416	1.6
12:76325966-76326271	ENSMMUG00000004736	0.80758	0.000477368	0.0508529	+	-47845839	2019-09-02	0.365489	1.29
15:92840923-92841346	ENSMMUG00000032026	0.824127	0.000289156	0.0508684	-	-82917505	PHYHD1	0.781263	1.18
15:28515650-28516041	ENSMMUG00000011868	0.823865	0.000291573	0.0508684	+	-66064608	PSAT1	0.540824	1.16
15:28497974-28498235	ENSMMUG00000001748	0.823103	0.000298695	0.0508684	+	-78429422	SYK	0.986542	1.16
15:96391337-96391577	ENSMMUG00000003780	0.82307	0.000299014	0.0508684	+	11062649	TJP2	0.883216	1.71
14:94644550-94644833	ENSMMUG00000007093	0.878567	3.54602e-05	0.0509103	-	-64674891	LDLRAD3	0.797311	1.44
15:64383683-64383908	ENSMMUG00000041893	0.822127	0.000308028	0.0510192	+	-36624945	NA	0.752517	1.22
6:15276734-15277112	ENSMMUG00000010615	0.867875	5.74309e-05	0.0511709	+	-137013386	GALNT10	0.419588	1.15
3:158538321-158538614	ENSMMUG00000019393	0.826334	0.000269416	0.0512164	+	97194950	TNS3	0.417254	1.04
3:30077421-30077751	ENSMMUG00000019571	0.826291	0.000269791	0.0512164	+	14974584	TIAM1	1.09601	1.4
3:142656885-142657170	ENSMMUG00000003615	0.826203	0.00027056	0.0512164	-	-60601457	NFE2L3	0.783233	1.28
3:142656885-142657170	ENSMMUG00000015548	0.825717	0.000274824	0.0512164	-	-4096536	GPR85	1.06848	1.28
3:132362463-132362630	ENSMMUG00000012432	0.824664	0.000284242	0.0512164	+	4204403	LRRC17	1.60172	1.43
3:76546259-76546629	ENSMMUG00000046261	0.824541	0.000285365	0.0512164	-	79497782	NA	0.0879989	1.06
3:45687264-45687612	ENSMMUG00000038605	0.824388	0.00028676	0.0512164	-	76765618	Evf-2_5p	2.81742	1.02
3:22318312-22318584	ENSMMUG00000003615	0.824348	0.000287125	0.0512164	-	59736844	NFE2L3	0.783233	1.33
3:46188930-46189258	ENSMMUG00000022766	0.824185	0.000288622	0.0512164	+	-40091478	CDCA7L	1.12752	1.12
3:76546259-76546629	ENSMMUG00000023771	0.823927	0.000290998	0.0512164	+	43585787	SAMSN1	0.679106	1.06
3:45687264-45687612	ENSMMUG00000048302	0.823619	0.000293853	0.0512164	+	-80273259	AGFG2	1.08832	1.02
3:23834364-23834613	ENSMMUG00000016211	0.82356	0.000294403	0.0512164	+	14170091	PIGP	0.332253	1.11
3:85231757-85232019	ENSMMUG00000012432	0.823174	0.000298025	0.0512164	+	-42926041	LRRC17	1.60172	1.77
3:76546259-76546629	ENSMMUG00000020089	0.823088	0.000298842	0.0512164	-	-43144289	RBM11	1.01059	1.06
3:158538321-158538614	ENSMMUG00000022766	0.822656	0.000302942	0.0512314	+	72257585	CDCA7L	1.12752	1.04
8:83037232-83037427	ENSMMUG00000005143	0.843819	0.000148351	0.0512366	+	11495305	NA	1.33841	1.27
12:34116098-34116445	ENSMMUG00000001861	0.806637	0.000490494	0.0512599	-	30238652	NFE2L2	0.302187	1.2
1:131720978-131721229	ENSMMUG00000001690	0.858931	8.33759e-05	0.0512607	-	-36114273	CNN3	0.601174	1.37
12:67077835-67078982	ENSMMUG00000014396	0.805846	0.000501734	0.051322	-	2898026	FRZB	2.0355	1.01
12:21516216-21516463	ENSMMUG00000009460	0.805657	0.000504463	0.0513288	+	-57792032	NABP1	1.98625	1.6
12:21516216-21516463	ENSMMUG00000013252	0.805474	0.000507096	0.0514609	+	-88721688	DAW1	3.00573	1.6
12:43455941-43456219	ENSMMUG00000004968	0.805321	0.000509315	0.0515504	+	-80382592	SNED1	1.06596	1.71
12:103809988-103810384	ENSMMUG00000015032	0.805225	0.000510709	0.0515562	-	-86243656	ACTR3	0.828409	1.26
1:54884574-54884779	ENSMMUG00000018585	0.858276	8.55978e-05	0.05156	+	-106337888	KLHDC8A	0.928738	1.01
12:43455941-43456219	ENSMMUG00000041480	0.804979	0.0005143	0.0515896	-	55308292	IGFBP5	1.59481	1.71
12:21516216-21516463	ENSMMUG00000018139	0.804926	0.000515084	0.0515896	-	85787466	DOCK10	2.1103	1.6
15:28497974-28498235	ENSMMUG00000031977	0.821005	0.000319053	0.0516077	+	3592507	WHRN	2.52741	1.16
15:89357463-89357786	ENSMMUG00000004590	0.820874	0.000320358	0.0516077	+	83556169	DDX31	0.404224	1.13
3:46188930-46189258	ENSMMUG00000041158	0.821956	0.000309694	0.051722	+	-66450785	NA	6.90069	1.12
3:46188930-46189258	ENSMMUG00000040923	0.821704	0.000312146	0.0517635	-	31409263	NA	2.08961	1.12
4:164802326-164802642	ENSMMUG00000034731	0.854184	0.000100601	0.0518308	-	-131038016	NA	3.6389	1.06
3:142656885-142657170	ENSMMUG00000041158	0.821387	0.000315262	0.0518718	+	30016842	NA	6.90069	1.28
3:23834364-23834613	ENSMMUG00000022636	0.821211	0.000316998	0.0518718	+	-152783822	GIMAP8	0.678565	1.11
3:46188930-46189258	ENSMMUG00000015548	0.821197	0.000317141	0.0518718	-	92371091	GPR85	1.06848	1.12
18:43904111-43904580	ENSMMUG00000016673	0.783599	0.00091339	0.0518806	+	23779006	TTR	4.52829	1.13
3:165480707-165481127	ENSMMUG00000019593	0.821078	0.000318319	0.0519333	-	-34039771	SYPL1	0.595955	1.15
3:137363521-137363916	ENSMMUG00000046261	0.821031	0.000318787	0.0519333	-	18680495	NA	0.0879989	1.07
3:137363521-137363916	ENSMMUG00000023770	0.820377	0.000325356	0.0520082	+	104792119	NRIP1	0.447259	1.07
4:164802326-164802642	ENSMMUG00000023613	0.852959	0.000105485	0.0520907	-	1696497	C6orf118	4.57237	1.06
4:129968858-129969361	ENSMMUG00000034731	0.852948	0.000105529	0.0520907	-	-96204548	NA	3.6389	2.55
1:131720978-131721229	ENSMMUG00000008744	0.857366	8.87669e-05	0.0522336	-	-101903437	LAPTM5	0.670101	1.37
7:144194979-144195326	ENSMMUG00000046857	0.870338	5.15874e-05	0.0523877	-	17273280	NA	1.63975	1.08
18:12229018-12229290	ENSMMUG00000018059	0.781789	0.000956151	0.0524375	-	2357646	SS18	0.6524	1.88
18:57448377-57448711	ENSMMUG00000011408	0.78132	0.000967474	0.0524375	+	54977235	LAMA1	1.04246	1.69
3:76546259-76546629	ENSMMUG00000018652	0.818813	0.000341492	0.0524863	+	-35886348	HGF	1.19963	1.06
3:158538321-158538614	ENSMMUG00000046352	0.818406	0.0003458	0.0524863	+	156704679	PTTG1IP	0.678481	1.04
3:142656885-142657170	ENSMMUG00000021858	0.818374	0.000346135	0.0524863	-	-113342612	CHODL	1.37511	1.28
3:30077421-30077751	ENSMMUG00000017181	0.818218	0.000347795	0.0524863	-	93227099	NA	2.79781	1.4
3:76546259-76546629	ENSMMUG00000044304	0.818144	0.000348594	0.0524863	-	71575884	AASS	0.782149	1.06
3:76546259-76546629	ENSMMUG00000009496	0.817991	0.000350233	0.0524863	-	80010993	TSGA14	0.389626	1.06
2:151178803-151179150	ENSMMUG00000007506	0.848776	0.000123641	0.0524937	+	54827492	CCR1	0.827733	1.41
5:26150392-26150729	ENSMMUG00000016921	0.855195	9.67109e-05	0.0525817	-	-20865057	CYTL1	1.85052	1.01
5:108497547-108497769	ENSMMUG00000016921	0.85471	9.856e-05	0.0525817	-	-103212212	CYTL1	1.85052	1.4
5:16245466-16245681	ENSMMUG00000019907	0.854692	9.86317e-05	0.0525817	-	90374376	PAPSS1	0.67765	1.69
2:198595089-198595986	ENSMMUG00000038998	0.847969	0.000127415	0.0525831	-	-60481668	P2RY13	0.792495	1.08
2:196303373-196303550	ENSMMUG00000013443	0.847866	0.000127905	0.0525831	+	162046027	BOC	0.81215	1.35
2:11884649-11884948	ENSMMUG00000005622	0.847735	0.000128531	0.0525831	+	-138474842	NA	0.96317	1.83
14:94644550-94644833	ENSMMUG00000014806	0.876002	3.9967e-05	0.0526534	-	-5681804	MAML2	1.27731	1.44
14:94644550-94644833	ENSMMUG00000040734	0.875653	4.06137e-05	0.0526534	-	-36239492	NA	0.444663	1.44
14:94644550-94644833	ENSMMUG00000002429	0.87416	4.34826e-05	0.0526534	-	-63171754	CAT	0.667385	1.44
5:16219417-16220145	ENSMMUG00000014078	0.854097	0.000100941	0.052723	-	95227546	NEUROG2	7.56879	1.63
5:120963589-120964062	ENSMMUG00000016922	0.854047	0.000101139	0.052723	+	115646352	STK32B	1.77909	1.08
5:148785978-148786242	ENSMMUG00000020241	0.853516	0.00010324	0.052723	-	14855563	NPY1R	1.79715	1.23
8:90980468-90980820	ENSMMUG00000037650	0.842374	0.000156262	0.0527869	+	3655498	NA	1.65908	1.08
2:190967274-190967748	ENSMMUG00000003742	0.847462	0.000129838	0.0528676	+	62464944	BCHE	1.13345	1.15
2:189184207-189184406	ENSMMUG00000003742	0.847297	0.000130631	0.0528676	+	60681877	BCHE	1.13345	1.1
1:108527044-108527391	ENSMMUG00000004668	0.856111	9.3289e-05	0.0528992	+	45080186	ROR1	2.47153	1.45
1:131720978-131721229	ENSMMUG00000012322	0.855513	9.55128e-05	0.0528992	-	37857450	CRB1	0.531801	1.37
8:74847167-74847551	ENSMMUG00000016485	0.841152	0.000163218	0.0529391	-	43305791	TNFRSF11B	1.21338	1.67
3:24630769-24631148	ENSMMUG00000041958	0.817305	0.000357655	0.0529889	+	-98914456	BHLHA15	1.40928	1.54
3:165480707-165481127	ENSMMUG00000019393	0.817278	0.000357949	0.0529889	+	104137336	TNS3	0.417254	1.15
6:73739531-73740225	ENSMMUG00000001850	0.86618	6.17594e-05	0.0530029	-	76069962	SPARC	1.22017	1.09
7:122128369-122128881	ENSMMUG00000006243	0.869612	5.32571e-05	0.0530124	+	-44182762	TDRD9	2.56607	1.42
6:61317373-61317710	ENSMMUG00000011517	0.865825	6.26988e-05	0.0530347	-	19223476	HAPLN1	0.669648	1.43
4:76645454-76645693	ENSMMUG00000022193	0.850867	0.000114271	0.0530539	+	38711263	FGD2	0.758134	1.52
4:62164014-62164232	ENSMMUG00000008184	0.849943	0.000118338	0.0530539	+	-95467111	METTL24	0.923289	1.21
4:127347336-127347530	ENSMMUG00000002174	0.849211	0.000121639	0.0530539	+	-29002337	TRAF3IP2	0.637983	1.02
4:164802326-164802642	ENSMMUG00000017497	0.849028	0.00012248	0.0530725	-	-139162462	RIPOR2	1.38705	1.06
16:56486315-56486576	ENSMMUG00000006850	0.789264	0.000789374	0.0531541	-	-26582004	LYZL6	1.84374	1.2
13:87600515-87600787	ENSMMUG00000010811	0.861699	7.44954e-05	0.0531701	+	-9533189	MAP4K4	0.214115	1.19
13:87600515-87600787	ENSMMUG00000005685	0.861675	7.45689e-05	0.0531701	-	-25779639	PUS10	0.731149	1.19
17:64960594-64960864	ENSMMUG00000005766	0.851016	0.000113626	0.0531768	-	-23721519	NA	1.96262	2.51
6:158359186-158359448	ENSMMUG00000004860	0.862775	7.12587e-05	0.0532732	+	103956363	FST	2.923	1.24
6:61317373-61317710	ENSMMUG00000015177	0.86234	7.2552e-05	0.0532732	+	-6896839	CARTPT	2.88884	1.43
6:60144561-60144786	ENSMMUG00000005665	0.861276	7.57988e-05	0.0532732	+	45168627	FAM105A	1.04674	1.03
3:85231757-85232019	ENSMMUG00000042946	0.816486	0.000366688	0.0532787	-	28379226	CD36	3.54645	1.77
12:90847025-90847232	ENSMMUG00000022811	0.802026	0.00055899	0.0532914	+	-9503947	GPBAR1	1.00605	1.04
12:76325966-76326271	ENSMMUG00000014814	0.801813	0.000562326	0.0533088	+	-9906851	PARD3B	1.31029	1.29
12:97040439-97040746	ENSMMUG00000018141	0.801706	0.000564012	0.0533088	+	14150878	STRADB	0.428993	1.04
5:112773834-112774028	ENSMMUG00000003488	0.851496	0.00011157	0.053318	-	46158070	C4orf45	1.04654	1.38
5:52571832-52572063	ENSMMUG00000016922	0.851255	0.000112601	0.053318	+	47254595	STK32B	1.77909	1.24
5:52571832-52572063	ENSMMUG00000018943	0.850245	0.000116995	0.053318	-	30140694	SPATA18	1.40082	1.24
5:16245466-16245681	ENSMMUG00000039955	0.849416	0.000120706	0.053318	+	-149351929	MSMO1	0.708359	1.69
5:148785978-148786242	ENSMMUG00000015507	0.849367	0.000120932	0.053318	-	-147687183	RNF212	1.40015	1.23
5:165934916-165935245	ENSMMUG00000004934	0.849357	0.000120975	0.053318	+	12823179	TRIM2	0.424021	1.22
15:28497974-28498235	ENSMMUG00000013024	0.81792	0.000350988	0.0533849	+	10596215	STOM	0.657835	1.16
3:159626780-159627065	ENSMMUG00000036852	0.815974	0.000372439	0.0535054	+	3786348	5S_rRNA	0.401848	1.05
18:12229018-12229290	ENSMMUG00000005145	0.778852	0.00102891	0.0535905	+	-40057572	PHLPP1	0.722761	1.88
12:43455941-43456219	ENSMMUG00000009460	0.801253	0.000571179	0.0535922	+	-35852276	NABP1	1.98625	1.71
1:131720978-131721229	ENSMMUG00000015403	0.853913	0.000101665	0.0536288	-	-46483478	MCOLN2	3.89827	1.37
12:97069985-97070243	ENSMMUG00000015268	0.800917	0.000576559	0.0536576	+	-3436385	CTDSP1	0.360008	1.14
5:105412975-105413296	ENSMMUG00000023400	0.848148	0.000126572	0.0536921	+	-60247600	CPE	0.659278	1.36
5:138853790-138854124	ENSMMUG00000016754	0.847941	0.000127547	0.0536921	-	-100398931	TLR1	0.85234	1.19
3:46188930-46189258	ENSMMUG00000044304	0.815277	0.000380362	0.0536987	-	101933255	AASS	0.782149	1.12
10:40370339-40370626	ENSMMUG00000042785	0.832114	0.000222833	0.0537454	+	13967035	NA	3.85822	1.16
12:34116098-34116445	ENSMMUG00000045491	0.80043	0.000584409	0.0537738	-	-15128398	NCKAP5	0.867791	1.2
12:24502807-24503017	ENSMMUG00000018139	0.800222	0.000587781	0.0537738	-	82800912	DOCK10	2.1103	1.17
3:117353336-117353789	ENSMMUG00000048824	0.814955	0.000384072	0.05382	-	-103107725	NA	1.01452	1.07
18:48531221-48531477	ENSMMUG00000045783	0.77808	0.00104874	0.053928	-	16012712	NA	2.09267	1.32
4:165071013-165071473	ENSMMUG00000008140	0.847115	0.000131515	0.0539367	+	32022097	SGK1	1.36111	1.01
15:66336396-66336649	ENSMMUG00000032106	0.816891	0.000362197	0.0539404	-	-63558331	NA	4.77287	1.43
15:89357463-89357786	ENSMMUG00000005259	0.815948	0.000372732	0.0539404	-	-75176325	WDR38	1.45543	1.13
15:92840923-92841346	ENSMMUG00000008561	0.815947	0.000372738	0.0539404	+	67528778	KIF12	2.87758	1.18
15:93656670-93656999	ENSMMUG00000006079	0.8156	0.000376675	0.0539404	+	36782396	LRRC19	1.07294	1.07
15:89357463-89357786	ENSMMUG00000022971	0.815468	0.000378181	0.0539404	-	21350522	CTSV	1.03144	1.13
6:38488365-38488619	ENSMMUG00000001850	0.860573	7.80111e-05	0.0539464	-	111321568	SPARC	1.22017	1.7
1:131720978-131721229	ENSMMUG00000004103	0.851683	0.000110776	0.0539754	-	-27770867	COL11A1	2.8737	1.37
1:192043704-192044205	ENSMMUG00000002005	0.851187	0.00011289	0.0539754	-	-56244846	NA	0.56097	1.05
3:54732359-54732758	ENSMMUG00000041958	0.814639	0.000387748	0.0541067	+	-68812846	BHLHA15	1.40928	1.04
2:140318504-140318745	ENSMMUG00000007702	0.846061	0.000136723	0.0541681	+	95887771	SEC22A	0.425347	1.32
2:176163908-176164302	ENSMMUG00000045453	0.845712	0.000138483	0.0541705	+	-7265204	LRRC3B	1.43651	1.08
15:31704240-31704469	ENSMMUG00000008532	0.814813	0.000385718	0.0541762	-	-21538153	NA	1.68031	1.07
4:76645454-76645693	ENSMMUG00000034731	0.845785	0.000138112	0.0541923	-	-42881144	NA	3.6389	1.52
18:44911339-44911629	ENSMMUG00000016673	0.776829	0.00108154	0.0542773	+	24786234	TTR	4.52829	1.77
3:158538321-158538614	ENSMMUG00000016386	0.814445	0.000390015	0.0543488	-	3514365	SLC13A4	0.658288	1.04
18:57448377-57448711	ENSMMUG00000038452	0.776531	0.00108948	0.0543891	-	-25485144	RIT2	1.1575	1.69
3:165480707-165481127	ENSMMUG00000046352	0.813937	0.000395996	0.0543892	+	163647065	PTTG1IP	0.678481	1.15
1:176312797-176313142	ENSMMUG00000045118	0.84941	0.000120738	0.0545196	+	71777675	NA	1.57203	1.29
3:76546259-76546629	ENSMMUG00000023770	0.813186	0.000404986	0.0545737	+	43974857	NRIP1	0.447259	1.06
9:106798715-106799031	ENSMMUG00000047584	0.867946	5.72573e-05	0.0547516	-	-46389156	NA	1.18963	1.1
4:164802326-164802642	ENSMMUG00000000749	0.844818	0.000143073	0.0548564	+	131935035	NA	1.48996	1.06
12:67077835-67078982	ENSMMUG00000046891	0.79762	0.000631418	0.0549044	-	-56277777	NA	1.02183	1.01
12:79259271-79259751	ENSMMUG00000022811	0.797402	0.000635187	0.0549044	+	-21091428	GPBAR1	1.00605	1.13
12:21516216-21516463	ENSMMUG00000020052	0.79736	0.000635918	0.0549044	+	-65915786	NRP2	1.82985	1.6
12:21516216-21516463	ENSMMUG00000020510	0.797309	0.000636795	0.0549044	+	-34900993	KLHL41	0.447948	1.6
12:67517683-67517873	ENSMMUG00000016077	0.796919	0.000643606	0.0549044	-	22507078	IDH1	0.448133	1.65
12:76325966-76326271	ENSMMUG00000004897	0.79666	0.000648155	0.0549044	+	33127612	GPD2	1.24033	1.29
12:103809988-103810384	ENSMMUG00000049035	0.796501	0.000650962	0.0549044	-	-100597708	PROC	1.28297	1.26
12:97040439-97040746	ENSMMUG00000045491	0.796416	0.00065246	0.0549044	-	-78052739	NCKAP5	0.867791	1.04
12:34116098-34116445	ENSMMUG00000009447	0.796197	0.000656348	0.0549044	-	40701394	CALCRL	0.538143	1.2
12:43455941-43456219	ENSMMUG00000046265	0.795893	0.00066178	0.0549044	+	-11361903	NA	0.722094	1.71
12:76325966-76326271	ENSMMUG00000018139	0.794792	0.000681742	0.0549044	-	30977658	DOCK10	2.1103	1.29
12:76325966-76326271	ENSMMUG00000040854	0.794761	0.00068231	0.0549044	-	-54828583	DARS	0.48272	1.29
12:43455941-43456219	ENSMMUG00000040623	0.794676	0.000683861	0.0549044	-	-16937823	NA	0.719997	1.71
12:39160956-39161330	ENSMMUG00000008296	0.794543	0.000686324	0.0549044	-	29575016	NEUROD1	2.13373	1.12
12:34116098-34116445	ENSMMUG00000014321	0.7945	0.000687106	0.0549044	+	-49243157	CDK15	0.837845	1.2
12:24502807-24503017	ENSMMUG00000009460	0.7945	0.000687116	0.0549044	+	-54805478	NABP1	1.98625	1.17
1:152540966-152541193	ENSMMUG00000042306	0.847786	0.000128285	0.0549364	+	74441749	GIPC2	2.78851	1.96
1:131720978-131721229	ENSMMUG00000004071	0.84703	0.00013193	0.0549364	-	16399366	TGFB2	1.25636	1.37
1:131720978-131721229	ENSMMUG00000005247	0.846997	0.000132088	0.0549364	-	75927653	EGLN1	0.313522	1.37
1:131720978-131721229	ENSMMUG00000004668	0.846536	0.000134355	0.0549364	+	68274120	ROR1	2.47153	1.37
1:170821395-170821787	ENSMMUG00000038383	0.846227	0.000135889	0.0549364	-	-38037804	NA	0.886567	1.49
1:131720978-131721229	ENSMMUG00000000402	0.845999	0.00013703	0.0549364	+	47186481	SAMD13	0.946578	1.37
1:108527044-108527391	ENSMMUG00000040888	0.84595	0.000137281	0.0549364	-	50404102	CR1L	2.45903	1.45
1:170821395-170821787	ENSMMUG00000018454	0.845739	0.000138345	0.0549364	+	37260939	MNDA	0.979626	1.49
6:23076138-23076441	ENSMMUG00000048509	0.858846	8.36621e-05	0.0550415	-	107163134	IL5	0.605423	1.38
1:108527044-108527391	ENSMMUG00000005994	0.845385	0.000140145	0.0551598	+	31600813	ST6GALNAC5	1.35593	1.45
3:142656885-142657170	ENSMMUG00000011970	0.812504	0.000413285	0.0551598	+	18677270	NPTX2	1.46943	1.28
12:79259271-79259751	ENSMMUG00000004897	0.793903	0.000698208	0.0551742	+	36060917	GPD2	1.24033	1.13
3:25837237-25837382	ENSMMUG00000047405	0.812386	0.000414726	0.0551798	+	-40313917	NA	1.22823	1.38
3:76546259-76546629	ENSMMUG00000048302	0.811814	0.000421824	0.0551798	+	-49414242	AGFG2	1.08832	1.06
3:137363521-137363916	ENSMMUG00000015548	0.811761	0.000422481	0.0551798	-	1196433	GPR85	1.06848	1.07
3:142656885-142657170	ENSMMUG00000023770	0.811306	0.000428193	0.0551798	+	110085483	NRIP1	0.447259	1.28
3:30073154-30073515	ENSMMUG00000046876	0.811246	0.000428947	0.0551798	+	14398104	NA	4.97655	1.26
3:45687264-45687612	ENSMMUG00000019571	0.810556	0.000437745	0.0551798	+	30584427	TIAM1	1.09601	1.02
3:132362463-132362630	ENSMMUG00000041158	0.810449	0.000439118	0.0551798	+	19722420	NA	6.90069	1.43
3:30073154-30073515	ENSMMUG00000019393	0.810156	0.000442907	0.0551798	+	-31269856	TNS3	0.417254	1.26
9:80152020-80153044	ENSMMUG00000005383	0.863469	6.92314e-05	0.055256	+	-44022822	PTPRE	0.929523	1.2
9:80152020-80153044	ENSMMUG00000022032	0.862045	7.34402e-05	0.055256	-	41023974	CTBP2	0.697753	1.2
9:65785752-65785954	ENSMMUG00000019780	0.856485	9.19248e-05	0.055256	+	13361490	ANXA11	0.720471	2.32
9:80575878-80576057	ENSMMUG00000012415	0.855652	9.49924e-05	0.055256	+	-32875953	EMX2	0.473018	1.19
9:65785752-65785954	ENSMMUG00000020736	0.853237	0.00010436	0.055256	-	-48035295	HACD1	1.11102	2.32
3:132362463-132362630	ENSMMUG00000048302	0.809791	0.000447669	0.0552685	+	6401592	AGFG2	1.08832	1.43
14:79869783-79870016	ENSMMUG00000006692	0.86797	5.71964e-05	0.0553027	+	22471925	SCUBE2	0.809369	2.32
2:189184207-189184406	ENSMMUG00000020334	0.843595	0.000149558	0.0553105	-	-174169831	PROS1	1.31735	1.1
2:190967274-190967748	ENSMMUG00000046147	0.843246	0.000151449	0.0553105	-	-79521521	SOX2	0.482167	1.15
2:189184207-189184406	ENSMMUG00000001943	0.842666	0.00015464	0.0553105	+	154316054	GRAMD1C	1.0286	1.1
2:189184207-189184406	ENSMMUG00000016378	0.842638	0.000154791	0.0553105	-	-145538894	WDR5B	0.97037	1.1
6:61317373-61317710	ENSMMUG00000011130	0.857647	8.77788e-05	0.0553329	-	51301785	TRIM36	1.32378	1.43
3:165480707-165481127	ENSMMUG00000011836	0.809491	0.000451607	0.0553349	-	-1836564	PTN	0.406792	1.15
3:45687264-45687612	ENSMMUG00000022329	0.809476	0.000451807	0.0553349	+	45141807	LSS	0.649838	1.02
5:165934916-165935245	ENSMMUG00000023400	0.845962	0.000137217	0.0553477	+	274020	CPE	0.659278	1.22
12:43455941-43456219	ENSMMUG00000018141	0.793576	0.000704335	0.0553628	+	-39433342	STRADB	0.428993	1.71
12:79259271-79259751	ENSMMUG00000020052	0.793199	0.00071146	0.0553628	+	-8172498	NRP2	1.82985	1.13
14:79869783-79870016	ENSMMUG00000002241	0.865807	6.27471e-05	0.055402	-	23324744	RDX	0.590719	2.32
14:94644550-94644833	ENSMMUG00000046692	0.864768	6.55659e-05	0.055402	-	-40965389	NA	1.72948	1.44
14:50713611-50714137	ENSMMUG00000015792	0.864552	6.61623e-05	0.055402	+	-5061197	MRVI1	0.45641	1.02
14:97920643-97921113	ENSMMUG00000010627	0.864448	6.6452e-05	0.055402	+	81508648	APLNR	1.97979	1.01
3:142656885-142657170	ENSMMUG00000046352	0.809234	0.000454999	0.0555261	+	140823243	PTTG1IP	0.678481	1.28
3:113652669-113652909	ENSMMUG00000040062	0.809133	0.000456347	0.055558	-	-40679326	NA	1.25205	1.37
6:73739531-73740225	ENSMMUG00000001951	0.856965	9.01907e-05	0.0555776	+	-59805514	NA	0.603678	1.09
6:79561427-79561775	ENSMMUG00000021009	0.856791	9.08156e-05	0.0555776	+	-40122002	SRFBP1	0.370291	1.15
6:158359186-158359448	ENSMMUG00000013284	0.856448	9.20592e-05	0.0555776	-	16706883	GPRIN1	0.446204	1.24
6:49926075-49926608	ENSMMUG00000015889	0.855063	9.721e-05	0.0555776	+	47343112	NA	4.73563	1.11
6:49926075-49926608	ENSMMUG00000013880	0.854903	9.78197e-05	0.0555776	-	100600344	NMUR2	2.91379	1.11
6:15276734-15277112	ENSMMUG00000044051	0.854533	9.92437e-05	0.0555776	+	-112096056	KIAA1024L	2.52691	1.15
6:158359186-158359448	ENSMMUG00000044399	0.853395	0.000103725	0.0555776	-	-96253179	NA	1.39543	1.24
6:79561427-79561775	ENSMMUG00000048509	0.853393	0.000103735	0.0555776	-	50677800	IL5	0.605423	1.15
6:49926075-49926608	ENSMMUG00000011130	0.85286	0.00010589	0.0555776	-	62692887	TRIM36	1.32378	1.11
6:110955932-110956184	ENSMMUG00000011517	0.852741	0.000106377	0.0555776	-	-30414746	HAPLN1	0.669648	1.18
6:61317373-61317710	ENSMMUG00000019953	0.852423	0.000107682	0.0555776	-	32805098	LIX1	2.43829	1.43
6:51375236-51375454	ENSMMUG00000018283	0.852409	0.00010774	0.0555776	-	26050241	NA	0.62122	1.14
6:120896388-120896583	ENSMMUG00000015889	0.851453	0.000111753	0.0555776	+	118313425	NA	4.73563	1.76
6:60144561-60144786	ENSMMUG00000009841	0.851433	0.000111839	0.0555776	-	-25411252	NA	1.00265	1.03
6:158359186-158359448	ENSMMUG00000004409	0.851295	0.000112428	0.0555776	-	-36183930	ZNF608	1.15107	1.24
6:73935654-73936867	ENSMMUG00000021009	0.85126	0.000112579	0.0555776	+	-45746910	SRFBP1	0.370291	1.08
6:49926075-49926608	ENSMMUG00000019953	0.850873	0.000114247	0.0555776	-	44196200	LIX1	2.43829	1.11
12:103881081-103881452	ENSMMUG00000049035	0.792711	0.000720774	0.0556071	-	-100668801	PROC	1.28297	1.14
12:43455941-43456219	ENSMMUG00000018139	0.792469	0.000725435	0.0556162	-	63847710	DOCK10	2.1103	1.71
12:39160956-39161330	ENSMMUG00000018139	0.791822	0.000738001	0.0557073	-	68142599	DOCK10	2.1103	1.12
12:21516216-21516463	ENSMMUG00000008334	0.79173	0.000739797	0.0557073	-	66467343	GPR1	1.71074	1.6
12:43455941-43456219	ENSMMUG00000006528	0.791338	0.000747504	0.0557073	+	13902379	ARHGAP15	1.78097	1.71
12:24502807-24503017	ENSMMUG00000011129	0.79104	0.000753415	0.0557073	-	-12860335	CFAP221	0.719839	1.17
12:21516216-21516463	ENSMMUG00000020228	0.790194	0.00077038	0.0557073	+	-78649787	RUFY4	3.50801	1.6
12:79259271-79259751	ENSMMUG00000001475	0.790054	0.000773213	0.0557335	-	571735	TMEFF2	0.982642	1.13
3:113652669-113652909	ENSMMUG00000015801	0.808668	0.000462555	0.0557689	+	113475926	NA	1.00128	1.37
3:165480707-165481127	ENSMMUG00000049185	0.808638	0.000462963	0.0557689	-	-15330348	TMEM229A	0.763689	1.15
15:93656670-93656999	ENSMMUG00000008561	0.812771	0.000410014	0.0558014	+	68344525	KIF12	2.87758	1.07
3:113652669-113652909	ENSMMUG00000046876	0.808475	0.000465159	0.0558211	+	97977619	NA	4.97655	1.37
3:142656885-142657170	ENSMMUG00000017181	0.808374	0.000466516	0.0558211	-	-19352035	NA	2.79781	1.28
3:45687264-45687612	ENSMMUG00000041281	0.808288	0.000467688	0.0558211	+	45624558	NA	6.2523	1.02
3:137363521-137363916	ENSMMUG00000018743	0.807954	0.000472225	0.0558211	-	-105487846	USP25	0.329498	1.07
3:25837237-25837382	ENSMMUG00000003427	0.807952	0.000472263	0.0558211	-	-18909099	IGSF5	1.96119	1.38
3:25837237-25837382	ENSMMUG00000038031	0.807809	0.000474221	0.0558211	-	13148521	NA	0.954196	1.38
3:132362463-132362630	ENSMMUG00000040062	0.807402	0.000479822	0.0558211	-	-59389120	NA	1.25205	1.43
12:67517683-67517873	ENSMMUG00000009460	0.789814	0.000778095	0.0558765	+	-11790622	NABP1	1.98625	1.65
15:96391337-96391577	ENSMMUG00000003197	0.812322	0.000415522	0.0558913	-	-61575459	NIPSNAP3A	0.515268	1.71
12:39160956-39161330	ENSMMUG00000042630	0.789538	0.000783736	0.0560177	+	-85574823	RTP5	3.40814	1.12
12:103809988-103810384	ENSMMUG00000014396	0.789505	0.000784419	0.0560177	-	-33832980	FRZB	2.0355	1.26
15:92840923-92841346	ENSMMUG00000010213	0.811299	0.000428278	0.0560529	-	-44804654	GLIPR2	0.917763	1.18
11:16397228-16397531	ENSMMUG00000020431	0.856788	9.08257e-05	0.0560592	-	90674	EPS8	0.370962	1.08
9:65785752-65785954	ENSMMUG00000020030	0.852089	0.00010907	0.0561596	-	27219880	MMS19	0.260176	2.32
5:138853790-138854124	ENSMMUG00000017342	0.84482	0.000143063	0.056223	+	-26626270	KLHL2	1.16766	1.19
3:165480707-165481127	ENSMMUG00000019571	0.806684	0.000489844	0.0562788	+	150377870	TIAM1	1.09601	1.15
6:158359186-158359448	ENSMMUG00000048509	0.849638	0.000119705	0.0563061	-	-28119611	IL5	0.605423	1.24
12:43455941-43456219	ENSMMUG00000037672	0.789192	0.000790876	0.0563744	+	-34222172	C2orf88	0.962812	1.71
5:165934916-165935245	ENSMMUG00000016029	0.844301	0.000145788	0.0564171	-	-102376736	SLC4A4	0.293686	1.22
18:48531221-48531477	ENSMMUG00000005145	0.773908	0.00116132	0.056432	+	-3755385	PHLPP1	0.722761	1.32
4:62164014-62164232	ENSMMUG00000042614	0.841824	0.000159365	0.0565277	-	52632823	ARMT1	0.350726	1.21
15:92840923-92841346	ENSMMUG00000004590	0.8094	0.000452808	0.0565605	+	87039629	DDX31	0.404224	1.18
15:28497974-28498235	ENSMMUG00000046548	0.808632	0.000463041	0.0565605	-	64160997	NA	0.535024	1.16
2:11884649-11884948	ENSMMUG00000001849	0.841531	0.000161038	0.0565813	+	-51589045	IL5RA	2.62923	1.83
2:176163908-176164302	ENSMMUG00000038998	0.841432	0.000161601	0.0565813	-	-38050487	P2RY13	0.792495	1.08
3:137363521-137363916	ENSMMUG00000046352	0.805903	0.00050092	0.0566622	+	135529879	PTTG1IP	0.678481	1.07
12:21516216-21516463	ENSMMUG00000013254	0.788612	0.000802935	0.0567095	-	89033422	SPHKAP	1.81089	1.6
12:97040439-97040746	ENSMMUG00000004897	0.788541	0.000804401	0.0567095	+	53842085	GPD2	1.24033	1.04
2:189704892-189705212	ENSMMUG00000045453	0.840898	0.000164698	0.0567451	+	6275386	LRRC3B	1.43651	1.34
4:79951936-79952812	ENSMMUG00000040406	0.839426	0.000173465	0.0569266	+	68711101	NA	1.32981	1.06
4:115321657-115321902	ENSMMUG00000040406	0.839152	0.000175139	0.0569266	+	104080822	NA	1.32981	1.14
1:130171484-130171718	ENSMMUG00000005247	0.843974	0.000147523	0.0569322	-	77477164	EGLN1	0.313522	1.19
5:138853790-138854124	ENSMMUG00000012701	0.843182	0.000151796	0.0569418	-	30675870	SH3RF1	1.02584	1.19
5:112773834-112774028	ENSMMUG00000015407	0.841871	0.000159095	0.0569418	-	73200723	PDLIM3	1.56812	1.38
3:113652669-113652909	ENSMMUG00000021722	0.805056	0.000513182	0.0570256	+	-28836331	ST7	0.182212	1.37
3:76546259-76546629	ENSMMUG00000019593	0.804864	0.00051598	0.0570781	-	54894307	SYPL1	0.595955	1.06
7:144945577-144945783	ENSMMUG00000019710	0.86385	6.81378e-05	0.0570858	-	-1500440	CEP128	1.25815	1.37
12:43455941-43456219	ENSMMUG00000042630	0.787192	0.000833061	0.0570955	+	-81279934	RTP5	3.40814	1.71
12:43455941-43456219	ENSMMUG00000015032	0.787082	0.000835433	0.0570955	-	-25889609	ACTR3	0.828409	1.71
12:97069985-97070243	ENSMMUG00000002103	0.786942	0.000838478	0.0570955	-	14985405	DNER	0.72549	1.14
12:50930562-50930778	ENSMMUG00000011129	0.786595	0.000846004	0.0571357	-	-39288090	CFAP221	0.719839	1.19
15:62954128-62954715	ENSMMUG00000008299	0.807341	0.00048067	0.0571418	-	46148842	FANCC	0.543166	1.05
2:60672449-60672695	ENSMMUG00000038998	0.840037	0.000169782	0.0572338	-	77440726	P2RY13	0.792495	1.11
1:197748249-197748484	ENSMMUG00000014497	0.843426	0.000150469	0.0573246	-	-82078240	DENND2C	1.51846	1.01
6:73739531-73740225	ENSMMUG00000002613	0.84678	0.000133152	0.0573674	+	70275262	IRX1	5.49513	1.09
6:158359186-158359448	ENSMMUG00000016509	0.845659	0.000138751	0.0573674	-	-94628520	CENPK	0.535069	1.24
6:17804359-17804648	ENSMMUG00000005665	0.845613	0.000138983	0.0573674	+	2828425	FAM105A	1.04674	1.03
6:104806591-104806957	ENSMMUG00000002613	0.844795	0.000143194	0.0573674	+	101342322	IRX1	5.49513	1.07
6:61317373-61317710	ENSMMUG00000017685	0.844145	0.000146615	0.0573674	+	-55885843	HSD17B4	0.466679	1.43
6:158359186-158359448	ENSMMUG00000020923	0.843984	0.000147471	0.0573674	+	89027654	TNPO1	0.618914	1.24
6:73935654-73936867	ENSMMUG00000002613	0.843747	0.000148741	0.0573674	+	70471385	IRX1	5.49513	1.08
6:158359186-158359448	ENSMMUG00000001336	0.843741	0.000148773	0.0573674	+	115273644	GHR	0.945719	1.24
6:38488365-38488619	ENSMMUG00000002613	0.840994	0.000164134	0.0573674	+	35024096	IRX1	5.49513	1.7
6:49926075-49926608	ENSMMUG00000009287	0.84021	0.000168748	0.0573674	+	-101598749	GRIA1	1.84578	1.11
6:104806591-104806957	ENSMMUG00000042328	0.839953	0.000170284	0.0573674	+	-68020398	NA	2.11364	1.07
6:50919057-50919617	ENSMMUG00000045588	0.839953	0.000170285	0.0573674	+	32728259	NA	3.48585	1.01
6:61317373-61317710	ENSMMUG00000021009	0.839713	0.000171726	0.0573674	+	-58366067	SRFBP1	0.370291	1.43
6:15276734-15277112	ENSMMUG00000013364	0.838636	0.000178331	0.0573674	+	-714875	FBXL7	0.667491	1.15
6:17804359-17804648	ENSMMUG00000021009	0.838521	0.000179044	0.0573674	+	-101879129	SRFBP1	0.370291	1.03
6:158359186-158359448	ENSMMUG00000019953	0.838344	0.000180155	0.0573674	-	-64236378	LIX1	2.43829	1.24
6:61317373-61317710	ENSMMUG00000004409	0.837392	0.000186207	0.0573919	-	60857546	ZNF608	1.15107	1.43
6:158359186-158359448	ENSMMUG00000018739	0.836715	0.000190611	0.0573919	+	122401237	SPEF2	1.20236	1.24
6:15276734-15277112	ENSMMUG00000005665	0.836653	0.000191017	0.0573919	+	300800	FAM105A	1.04674	1.15
6:61317373-61317710	ENSMMUG00000010615	0.836579	0.000191506	0.0573919	+	-90972788	GALNT10	0.419588	1.43
6:111279206-111279445	ENSMMUG00000023513	0.836559	0.000191637	0.0573919	-	-41081831	ANKRA2	0.426896	1.35
6:50919057-50919617	ENSMMUG00000013364	0.836484	0.000192133	0.0573919	+	34927070	FBXL7	0.667491	1.01
5:99471284-99471635	ENSMMUG00000023400	0.841236	0.000162731	0.0574341	+	-66189261	CPE	0.659278	1.09
6:100088466-100088723	ENSMMUG00000013364	0.836293	0.000193403	0.0574408	+	84096479	FBXL7	0.667491	1.09
4:164802326-164802642	ENSMMUG00000008140	0.837673	0.000184404	0.0575275	+	31753410	SGK1	1.36111	1.06
2:196303373-196303550	ENSMMUG00000046147	0.839489	0.000173086	0.0576513	-	-84857620	SOX2	0.482167	1.35
2:190967274-190967748	ENSMMUG00000006231	0.839311	0.000174171	0.0576725	+	107485478	FAM107A	0.432975	1.15
12:39160956-39161330	ENSMMUG00000001883	0.785991	0.000859261	0.0576835	+	-44474685	KIAA2012	1.33928	1.12
12:103881081-103881452	ENSMMUG00000009475	0.785953	0.0008601	0.0576835	-	-68278791	LYPD6B	0.400206	1.14
2:189184207-189184406	ENSMMUG00000006231	0.839048	0.000175782	0.0577229	+	105702411	FAM107A	0.432975	1.1
7:145836178-145836479	ENSMMUG00000038847	0.861018	7.66038e-05	0.0577386	+	94028985	NA	0.980343	1.06
7:122128369-122128881	ENSMMUG00000020516	0.860521	7.81757e-05	0.0577386	+	-9310032	GALNT16	1.07469	1.42
12:103809988-103810384	ENSMMUG00000047572	0.785621	0.000867463	0.0577465	+	24497155	uc_338	1.55385	1.26
12:67517683-67517873	ENSMMUG00000019177	0.785399	0.000872427	0.0577465	-	-14805061	GALNT3	1.59758	1.65
5:138853790-138854124	ENSMMUG00000020861	0.840688	0.000165926	0.0577598	+	132913159	EVC	2.64136	1.19
3:24630769-24631148	ENSMMUG00000006075	0.803967	0.00052928	0.0578568	+	17304082	HMGN1	0.321015	1.54
12:43455941-43456219	ENSMMUG00000008296	0.784748	0.000887057	0.0579001	-	25280127	NEUROD1	2.13373	1.71
3:132362463-132362630	ENSMMUG00000021650	0.803631	0.000534336	0.0579266	-	-95393525	CARD11	0.826698	1.43
3:30077421-30077751	ENSMMUG00000041958	0.803403	0.000537782	0.0579572	+	-93467853	BHLHA15	1.40928	1.4
3:46188930-46189258	ENSMMUG00000012427	0.803202	0.000540828	0.0579572	-	82117294	FBXL13	0.712711	1.12
3:132362463-132362630	ENSMMUG00000010407	0.803188	0.000541042	0.0579572	+	125116066	LCA5L	0.338935	1.43
3:85231757-85232019	ENSMMUG00000017181	0.803001	0.000543905	0.0579923	-	38072831	NA	2.79781	1.77
14:24618611-24619133	ENSMMUG00000022862	0.860706	7.75881e-05	0.0580923	+	-29794013	DKK3	0.717645	1.08
5:56517033-56517199	ENSMMUG00000011810	0.839551	0.000172707	0.0581378	+	-67996606	FAT4	1.27982	1.1
5:117593229-117593500	ENSMMUG00000020241	0.839501	0.00017301	0.0581378	-	46048305	NPY1R	1.79715	1.17
5:105412975-105413296	ENSMMUG00000008510	0.839484	0.000173113	0.0581378	-	-53962272	THAP9	0.774939	1.36
3:85231757-85232019	ENSMMUG00000048824	0.80253	0.000551155	0.0582787	-	-70986146	NA	1.01452	1.77
8:74847167-74847551	ENSMMUG00000019414	0.834672	0.000204416	0.0583011	+	-65489	ZFHX4	0.702673	1.67
8:67795667-67795863	ENSMMUG00000037650	0.834568	0.000205143	0.0583011	+	-19529107	NA	1.65908	1.26
8:83037232-83037427	ENSMMUG00000004573	0.832881	0.000217178	0.0583011	+	16554631	C8orf34	1.2087	1.27
8:90980468-90980820	ENSMMUG00000002336	0.832825	0.000217589	0.0583011	-	49187975	PTK2	0.411398	1.08
8:40487165-40487357	ENSMMUG00000019414	0.83016	0.00023779	0.0583011	+	-34425683	ZFHX4	0.702673	1.02
8:67795667-67795863	ENSMMUG00000014149	0.83005	0.000238657	0.0583011	+	13960143	LYN	0.514267	1.26
8:115267484-115267827	ENSMMUG00000023210	0.829653	0.0002418	0.0583011	-	-43946867	SBSPON	2.31601	1.23
8:67795667-67795863	ENSMMUG00000047109	0.829172	0.000245649	0.0583011	-	58051164	FAM84B	1.1741	1.26
8:128265387-128265598	ENSMMUG00000023210	0.82824	0.000253262	0.0583011	-	-56944770	SBSPON	2.31601	1.03
8:83037232-83037427	ENSMMUG00000019288	0.828016	0.000255121	0.0583011	+	4487747	NA	4.08202	1.27
8:74847167-74847551	ENSMMUG00000042024	0.827703	0.000257731	0.0583011	-	-13752336	TTPA	1.48148	1.67
8:79383345-79383575	ENSMMUG00000005143	0.827432	0.000260012	0.0583011	+	7841418	NA	1.33841	1.06
8:79383345-79383575	ENSMMUG00000038208	0.82631	0.000269625	0.0583011	+	16677278	BHLHE22	2.4264	1.06
8:67795667-67795863	ENSMMUG00000004573	0.824165	0.0002888	0.0583011	+	1313066	C8orf34	1.2087	1.26
8:40487165-40487357	ENSMMUG00000038208	0.824062	0.000289747	0.0583011	+	-22218710	BHLHE22	2.4264	1.02
8:67795667-67795863	ENSMMUG00000002951	0.823689	0.000293208	0.0583011	+	-5248730	PI15	5.36086	1.26
8:67795667-67795863	ENSMMUG00000004712	0.823594	0.000294093	0.0583011	+	48071980	LPL	2.61665	1.26
8:115267484-115267827	ENSMMUG00000001655	0.82346	0.000295338	0.0583011	-	-38200767	IL7	5.79318	1.23
8:90980468-90980820	ENSMMUG00000047896	0.823042	0.000299274	0.0583011	-	2502461	NA	1.092	1.08
8:16780834-16781408	ENSMMUG00000020819	0.822082	0.000308463	0.0583011	-	14104576	PPP2CB	0.227791	1.12
8:16780834-16781408	ENSMMUG00000013151	0.821834	0.000310877	0.0583011	-	28409302	CEBPD	1.77729	1.12
8:74847167-74847551	ENSMMUG00000013516	0.821168	0.000317429	0.0583011	-	47400110	DERL1	0.454495	1.67
8:114614476-114614706	ENSMMUG00000010748	0.821033	0.000318767	0.0583011	-	-44240729	TRPA1	1.16098	1.12
8:106225050-106225603	ENSMMUG00000019288	0.820006	0.000329129	0.0583011	+	27675565	NA	4.08202	1.04
8:74847167-74847551	ENSMMUG00000002336	0.81845	0.000345326	0.0583011	-	65321244	PTK2	0.411398	1.67
8:79383345-79383575	ENSMMUG00000013151	0.817935	0.000350826	0.0583011	-	-34192635	CEBPD	1.77729	1.06
8:72164338-72164514	ENSMMUG00000007576	0.817895	0.000351256	0.0583011	-	-2543992	EYA1	0.825716	1.72
8:72164338-72164514	ENSMMUG00000011584	0.817431	0.000356286	0.0583011	+	13423528	CHD7	1.00088	1.72
8:79383345-79383575	ENSMMUG00000014891	0.81726	0.000358153	0.0583011	+	-4475804	CA2	1.2189	1.06
8:106225050-106225603	ENSMMUG00000002951	0.817081	0.000360106	0.0583011	+	33180457	PI15	5.36086	1.04
8:106225050-106225603	ENSMMUG00000005317	0.816627	0.000365126	0.0583011	+	81992982	ADAM28	0.812586	1.04
8:115267484-115267827	ENSMMUG00000005363	0.816236	0.000369492	0.0583011	+	-6718748	ZHX2	0.919299	1.23
8:67795667-67795863	ENSMMUG00000013516	0.816059	0.000371477	0.0583011	-	54451798	DERL1	0.454495	1.26
8:90980468-90980820	ENSMMUG00000005143	0.8149	0.000384714	0.0583011	+	19438541	NA	1.33841	1.08
8:54773075-54773268	ENSMMUG00000002336	0.813938	0.000395986	0.0583011	-	85395527	PTK2	0.411398	1.25
8:115267484-115267827	ENSMMUG00000041773	0.813902	0.000396417	0.0583011	+	35718975	NA	0.905043	1.23
1:131720978-131721229	ENSMMUG00000043224	0.841485	0.000161299	0.0583346	-	65200858	NA	2.51136	1.37
3:85231757-85232019	ENSMMUG00000019393	0.802401	0.000553147	0.0583543	+	23888386	TNS3	0.417254	1.77
5:16245466-16245681	ENSMMUG00000017002	0.839034	0.000175867	0.058381	+	8974196	TADA2B	0.397985	1.69
1:108527044-108527391	ENSMMUG00000041526	0.84134	0.000162136	0.0584002	+	105322478	NA	2.9157	1.45
5:16245466-16245681	ENSMMUG00000014078	0.838721	0.000177799	0.0584245	-	95202010	NEUROG2	7.56879	1.69
18:48531221-48531477	ENSMMUG00000007584	0.770695	0.00125443	0.0584466	+	-222812	GRP	2.32002	1.32
3:17060537-17060816	ENSMMUG00000009496	0.802156	0.000556965	0.0585582	-	139496806	TSGA14	0.389626	1.02
3:30073154-30073515	ENSMMUG00000021650	0.801977	0.000559751	0.0585582	-	6895423	CARD11	0.826698	1.26
1:54884574-54884779	ENSMMUG00000044175	0.840656	0.000166115	0.0586358	+	14197578	FOXO6	2.13368	1.01
12:97040439-97040746	ENSMMUG00000002103	0.783265	0.000921179	0.0587236	-	15014902	DNER	0.72549	1.04
12:34116098-34116445	ENSMMUG00000006182	0.78326	0.000921291	0.0587236	-	12112209	BAZ2B	0.574574	1.2
12:67517683-67517873	ENSMMUG00000020052	0.783114	0.000924694	0.0587323	+	-19914376	NRP2	1.82985	1.65
12:76325966-76326271	ENSMMUG00000030621	0.783046	0.000926292	0.0587323	+	65397941	NA	0.338887	1.29
12:67077835-67078982	ENSMMUG00000017081	0.782992	0.000927571	0.0587323	+	44620287	THSD7B	2.2945	1.01
3:85231757-85232019	ENSMMUG00000003615	0.801451	0.000568041	0.0588458	-	-3176329	NFE2L3	0.783233	1.77
9:72855720-72856054	ENSMMUG00000045565	0.849558	0.000120064	0.0588482	-	-12757032	DDIT4	0.96202	1.13
9:106798715-106799031	ENSMMUG00000019425	0.846079	0.000136632	0.0588482	+	42037390	DNAJC12	2.93851	1.1
12:97040439-97040746	ENSMMUG00000018139	0.782707	0.000934265	0.0588694	-	10263183	DOCK10	2.1103	1.04
8:74847167-74847551	ENSMMUG00000037650	0.812374	0.00041488	0.05892	+	-12477419	NA	1.65908	1.67
8:128265387-128265598	ENSMMUG00000008351	0.812136	0.000417816	0.05892	-	-85837128	IKBKB	0.103306	1.03
8:83037232-83037427	ENSMMUG00000013516	0.811494	0.000425831	0.05892	-	39210234	DERL1	0.454495	1.27
8:106225050-106225603	ENSMMUG00000013516	0.811198	0.000429559	0.05892	-	16022058	DERL1	0.454495	1.04
8:115267484-115267827	ENSMMUG00000000963	0.811102	0.000430771	0.05892	+	20123055	SDC2	0.990525	1.23
8:67795667-67795863	ENSMMUG00000020072	0.811	0.000432069	0.05892	+	-28701344	MATN2	1.82768	1.26
12:24502807-24503017	ENSMMUG00000042621	0.782451	0.000940339	0.0589208	-	-7040500	NA	1.20238	1.17
12:67077835-67078982	ENSMMUG00000020052	0.782259	0.0009449	0.0589208	+	-20353267	NRP2	1.82985	1.01
3:24630769-24631148	ENSMMUG00000021650	0.80132	0.000570126	0.0589246	-	12337790	CARD11	0.826698	1.54
18:44911339-44911629	ENSMMUG00000011801	0.768178	0.00133143	0.058926	-	-29183860	CHST9	1.59482	1.77
18:44911339-44911629	ENSMMUG00000002204	0.768014	0.00133657	0.058926	-	6814767	PIGN	0.515513	1.77
8:83037232-83037427	ENSMMUG00000038208	0.810634	0.000436746	0.0589289	+	20331165	BHLHE22	2.4264	1.27
6:50919057-50919617	ENSMMUG00000022982	0.834316	0.000206903	0.0589519	+	-22137889	IQGAP2	2.92983	1.01
14:97920643-97921113	ENSMMUG00000007093	0.859944	8.00327e-05	0.0590033	-	-67950984	LDLRAD3	0.797311	1.01
14:79869783-79870016	ENSMMUG00000020956	0.859038	8.30162e-05	0.0590033	-	-25914950	PARVA	0.436176	2.32
14:96803913-96804135	ENSMMUG00000021830	0.857054	8.98746e-05	0.0590033	+	39136284	ST5	0.599827	1.2
18:12229018-12229290	ENSMMUG00000007584	0.766686	0.00137883	0.0590316	+	-36524999	GRP	2.32002	1.88
9:65785752-65785954	ENSMMUG00000014733	0.84411	0.000146796	0.0590431	-	-4856207	NA	1.47474	2.32
9:65785752-65785954	ENSMMUG00000017588	0.84346	0.000150288	0.0590431	-	-32222210	NRP1	2.14799	2.32
7:144194979-144195326	ENSMMUG00000004029	0.857822	8.71677e-05	0.0590552	-	-102463905	RASL12	0.566704	1.08
7:146760393-146760846	ENSMMUG00000022550	0.857746	8.74318e-05	0.0590552	-	-55503224	PRKD1	0.730433	1.61
12:79259271-79259751	ENSMMUG00000021931	0.781835	0.000955043	0.0590647	+	-2649683	AOX1	3.33576	1.13
7:122140804-122141231	ENSMMUG00000009651	0.854553	9.91664e-05	0.0590987	+	23519916	MIPOL1	0.432235	1.04
7:146760393-146760846	ENSMMUG00000000492	0.854034	0.000101188	0.0590987	+	20274379	HSPA2	2.00122	1.61
7:25444236-25444491	ENSMMUG00000038847	0.853203	0.000104498	0.0590987	+	-26362702	NA	0.980343	1.35
7:87744229-87744663	ENSMMUG00000014754	0.852571	0.000107071	0.0590987	-	-2983450	MYH6	1.67354	1.31
7:112046874-112047191	ENSMMUG00000010743	0.852459	0.000107536	0.0590987	+	56091555	CHRNA5	2.57746	1.11
7:141970196-141970405	ENSMMUG00000008757	0.852166	0.00010875	0.0590987	-	-120469768	SHF	0.340129	1.33
14:79869783-79870016	ENSMMUG00000043393	0.856543	9.17117e-05	0.0591169	+	21645211	NA	2.87888	2.32
7:146760393-146760846	ENSMMUG00000021783	0.851726	0.000110597	0.0592807	-	-104700638	IGDCC3	1.40697	1.61
7:144945577-144945783	ENSMMUG00000015168	0.851114	0.000113206	0.0592807	-	-7382625	TMED10	0.319433	1.37
7:121793984-121794172	ENSMMUG00000042148	0.850842	0.00011438	0.0592807	-	34236092	PRIMA1	1.51634	1.01
18:43904111-43904580	ENSMMUG00000023652	0.765979	0.00140174	0.0593187	-	-3622930	MEX3C	0.303147	1.13
2:15192655-15193033	ENSMMUG00000004683	0.835739	0.000197109	0.0593504	-	77685112	DAG1	0.153715	1.79
5:16219417-16220145	ENSMMUG00000020241	0.837644	0.000184591	0.0593766	-	147421660	NPY1R	1.79715	1.63
4:62164014-62164232	ENSMMUG00000014867	0.834762	0.000203793	0.0594623	-	29434335	EPHA7	1.69599	1.21
8:72164338-72164514	ENSMMUG00000002336	0.809931	0.000445841	0.059476	-	68004281	PTK2	0.411398	1.72
2:189712782-189713075	ENSMMUG00000017307	0.833816	0.00021044	0.0595004	-	-132665740	THUMPD3	0.411304	1.21
2:112804502-112804815	ENSMMUG00000035943	0.833801	0.000210543	0.0595004	-	23723173	U6	2.24994	1.03
2:189712782-189713075	ENSMMUG00000014825	0.833663	0.000211529	0.0595004	-	-43782891	RARRES1	1.11197	1.21
2:151178803-151179150	ENSMMUG00000023150	0.83359	0.000212051	0.0595004	+	53353882	KIAA1143	0.481388	1.41
3:45687264-45687612	ENSMMUG00000043482	0.800605	0.000581583	0.0595839	+	-46729595	LRRC72	4.73284	1.02
12:50930562-50930778	ENSMMUG00000041827	0.780844	0.000979096	0.0596089	-	13732901	TTC30A	0.658041	1.19
12:67077835-67078982	ENSMMUG00000049035	0.780755	0.000981273	0.0596089	-	-63865555	PROC	1.28297	1.01
12:50930562-50930778	ENSMMUG00000014176	0.780702	0.000982589	0.0596089	-	-6726069	CYTIP	1.21772	1.19
12:103881081-103881452	ENSMMUG00000040267	0.780618	0.000984645	0.0596089	+	103289096	NA	2.13114	1.14
1:131720978-131721229	ENSMMUG00000007577	0.838526	0.000179012	0.0596327	+	67574912	CACHD1	1.95835	1.37
1:147789566-147790023	ENSMMUG00000004668	0.838269	0.000180623	0.0596327	+	84342708	ROR1	2.47153	1.21
1:152540966-152541193	ENSMMUG00000018454	0.838134	0.000181477	0.0596327	+	18980510	MNDA	0.979626	1.96
2:176163908-176164302	ENSMMUG00000006231	0.833093	0.000215633	0.0596932	+	92682112	FAM107A	0.432975	1.08
16:52918989-52919378	ENSMMUG00000010436	0.776458	0.00109142	0.0597089	+	3853577	TMEM106A	1.47404	1.1
4:139246198-139246575	ENSMMUG00000019072	0.834461	0.00020589	0.0597617	+	98513092	DAAM2	0.645363	1.29
12:67517683-67517873	ENSMMUG00000013251	0.780261	0.000993467	0.0597676	+	13642490	XIRP2	1.23186	1.65
12:39160956-39161330	ENSMMUG00000004897	0.779915	0.00100209	0.0597819	+	-4037024	GPD2	1.24033	1.12
12:103809988-103810384	ENSMMUG00000019177	0.779563	0.00101091	0.0597819	-	-51097366	GALNT3	1.59758	1.26
12:67517683-67517873	ENSMMUG00000014396	0.779475	0.00101312	0.0597819	-	2459135	FRZB	2.0355	1.65
12:67077835-67078982	ENSMMUG00000006180	0.779407	0.00101483	0.0597819	+	21344441	TANC1	2.88945	1.01
6:49926075-49926608	ENSMMUG00000020180	0.832991	0.000216376	0.0597935	-	37388913	CETN3	0.64517	1.11
6:120896388-120896583	ENSMMUG00000005177	0.832764	0.000218034	0.0597935	-	-72786713	PLK2	0.677988	1.76
3:159626780-159627065	ENSMMUG00000012298	0.80007	0.00059027	0.0598075	+	145761942	C21orf62	2.42414	1.05
3:25837237-25837382	ENSMMUG00000044167	0.799976	0.000591797	0.0598075	+	-142261109	WEE2	1.69462	1.38
6:120896388-120896583	ENSMMUG00000013284	0.832587	0.000219336	0.0598135	-	54169748	GPRIN1	0.446204	1.76
18:48531221-48531477	ENSMMUG00000004046	0.765331	0.00142302	0.0598788	-	-39682615	TYMS	1.76002	1.32
2:150029504-150029980	ENSMMUG00000005521	0.832542	0.000219661	0.0599103	+	14405046	GYG1	1.27446	1.06
12:67517683-67517873	ENSMMUG00000042630	0.778654	0.00103396	0.0599598	+	-57218280	RTP5	3.40814	1.65
12:67077835-67078982	ENSMMUG00000016545	0.778323	0.00104246	0.0599598	+	55042292	C1QL2	1.0936	1.01
2:152788937-152789162	ENSMMUG00000004963	0.832406	0.000220665	0.059999	-	-6965039	LXN	1.63047	1.37
2:112804502-112804815	ENSMMUG00000006812	0.832164	0.000222464	0.059999	+	6741769	DCLK3	1.88141	1.03
2:198595089-198595986	ENSMMUG00000043243	0.831754	0.000225528	0.059999	-	-58261905	NA	3.30207	1.08
1:131720978-131721229	ENSMMUG00000013789	0.837095	0.000188131	0.0600108	+	-32857039	PTPN7	2.42107	1.37
1:131720978-131721229	ENSMMUG00000011914	0.836871	0.00018959	0.0600108	-	20803674	PROX1	2.18347	1.37
15:28497974-28498235	ENSMMUG00000003006	0.803059	0.000543019	0.0600441	-	79775611	SPTLC1	0.27207	1.16
6:73739531-73740225	ENSMMUG00000019807	0.832346	0.000221109	0.0600716	+	-102263676	RGS14	2.01698	1.09
6:51375236-51375454	ENSMMUG00000020923	0.831156	0.000230072	0.0600716	+	-17956078	TNPO1	0.618914	1.14
6:17804359-17804648	ENSMMUG00000005802	0.830415	0.000235794	0.0600716	-	-15222234	IRX2	4.94493	1.03
6:38488365-38488619	ENSMMUG00000042328	0.829649	0.000241832	0.0600716	+	-134338736	NA	2.11364	1.7
6:111279206-111279445	ENSMMUG00000042328	0.829591	0.000242289	0.0600716	+	-61547910	NA	2.11364	1.35
6:49926075-49926608	ENSMMUG00000002613	0.828938	0.000247548	0.0600716	+	46461806	IRX1	5.49513	1.11
6:110955932-110956184	ENSMMUG00000015177	0.828444	0.00025158	0.0600716	+	42741383	CARTPT	2.88884	1.18
6:23076138-23076441	ENSMMUG00000019953	0.828144	0.000254053	0.0600716	-	71046367	LIX1	2.43829	1.38
15:62954128-62954715	ENSMMUG00000001827	0.802636	0.000549507	0.0600774	-	-24401644	PLPPR1	1.08675	1.05
11:91525374-91525537	ENSMMUG00000017646	0.848816	0.000123456	0.0601546	+	-8741028	SLC17A8	2.23017	1.01
11:36578537-36578839	ENSMMUG00000019939	0.84803	0.00012713	0.0601546	+	-13882345	NA	1.67404	1.04
4:62164014-62164232	ENSMMUG00000001632	0.833644	0.000211667	0.0603141	+	23376990	ZFAND3	0.287849	1.21
4:165071013-165071473	ENSMMUG00000021144	0.833594	0.000212023	0.0603141	+	-7157884	DLL1	1.23536	1.01
3:45687264-45687612	ENSMMUG00000011763	0.799287	0.000603179	0.0603439	-	31550315	AQP1	1.57001	1.02
4:28605728-28606313	ENSMMUG00000013782	0.832272	0.000221664	0.0605016	+	-127094131	LAMA4	0.421409	1.14
4:79951936-79952812	ENSMMUG00000014691	0.831899	0.000224445	0.0605016	+	59734761	ID4	0.666332	1.06
4:76645454-76645693	ENSMMUG00000014471	0.83188	0.000224586	0.0605016	+	-28478280	BVES	1.08298	1.52
6:104806591-104806957	ENSMMUG00000044426	0.827488	0.000259543	0.060638	+	104662972	NA	1.08583	1.07
6:158359186-158359448	ENSMMUG00000013364	0.827108	0.000262755	0.060638	+	142367199	FBXL7	0.667491	1.24
6:23076138-23076441	ENSMMUG00000009574	0.826981	0.000263843	0.060638	-	11594247	NA	1.26011	1.38
12:79259271-79259751	ENSMMUG00000001883	0.777265	0.00107003	0.0606819	+	-4376264	KIAA2012	1.33928	1.13
6:23076138-23076441	ENSMMUG00000001850	0.826814	0.000265273	0.0606945	-	126733746	SPARC	1.22017	1.38
12:103809988-103810384	ENSMMUG00000008334	0.777195	0.00107186	0.0606964	-	-15826182	GPR1	1.71074	1.26
14:79869783-79870016	ENSMMUG00000040097	0.85474	9.84443e-05	0.0607439	+	43960764	KCNA4	0.744602	2.32
14:24618611-24619133	ENSMMUG00000003717	0.853983	0.00010139	0.0607439	+	-54747063	PRSS23	1.08813	1.08
3:46188930-46189258	ENSMMUG00000038605	0.798853	0.000610421	0.0607445	-	76263972	Evf-2_5p	2.81742	1.12
3:30160777-30161088	ENSMMUG00000017181	0.798834	0.000610751	0.0607445	-	93143762	NA	2.79781	1.22
15:64383683-64383908	ENSMMUG00000012281	0.800503	0.000583232	0.0607827	-	-22364606	NCBP1	0.291307	1.22
15:96391337-96391577	ENSMMUG00000008299	0.80038	0.00058522	0.0607827	-	12711980	FANCC	0.543166	1.71
6:61317373-61317710	ENSMMUG00000009287	0.826551	0.00026754	0.060812	+	-90207647	GRIA1	1.84578	1.43
12:50930562-50930778	ENSMMUG00000005295	0.77689	0.00107992	0.060818	+	-39243474	PTH2R	0.70146	1.19
12:21516216-21516463	ENSMMUG00000001475	0.776756	0.00108347	0.060818	-	58315023	TMEFF2	0.982642	1.6
8:83037232-83037427	ENSMMUG00000006664	0.808802	0.000460754	0.0608301	-	5583462	CALB1	1.48307	1.27
4:101649753-101649976	ENSMMUG00000042667	0.830979	0.000231429	0.0608636	+	73556413	NA	0.444523	1.53
4:164802326-164802642	ENSMMUG00000000123	0.830849	0.000232423	0.0608636	+	36055070	NHSL1	1.48602	1.06
8:115267484-115267827	ENSMMUG00000013151	0.808397	0.000466213	0.0609116	-	-70076774	CEBPD	1.77729	1.23
3:22318312-22318584	ENSMMUG00000040062	0.798491	0.000616528	0.0610122	-	50654759	NA	1.25205	1.33
3:23834364-23834613	ENSMMUG00000008013	0.798389	0.000618263	0.0610162	-	96913720	PON3	0.609631	1.11
8:74847167-74847551	ENSMMUG00000002951	0.808021	0.000471316	0.0610994	+	1802574	PI15	5.36086	1.67
3:117353336-117353789	ENSMMUG00000003615	0.798176	0.000621881	0.0611442	-	-35297908	NFE2L3	0.783233	1.07
3:85231757-85232019	ENSMMUG00000015801	0.798167	0.00062203	0.0611442	+	85055014	NA	1.00128	1.77
4:129968858-129969361	ENSMMUG00000000749	0.830203	0.00023745	0.0611685	+	97101567	NA	1.48996	2.55
12:43455941-43456219	ENSMMUG00000010185	0.776463	0.00109131	0.0611686	+	-19837158	MTX2	0.342796	1.71
4:165071013-165071473	ENSMMUG00000014691	0.829263	0.00024492	0.0612201	+	144853838	ID4	0.666332	1.01
11:102426909-102427242	ENSMMUG00000033762	0.840941	0.000164443	0.0612557	-	-2363869	NA	1.44326	1.03
3:159626780-159627065	ENSMMUG00000020087	0.797893	0.000626721	0.0613754	+	118308256	TMEM120A	0.550665	1.05
3:76546259-76546629	ENSMMUG00000021730	0.797858	0.00062731	0.0613754	+	-32480735	SEMA3D	2.86799	1.06
9:80152020-80153044	ENSMMUG00000011909	0.838986	0.000176165	0.061437	-	-38367902	RBP3	1.51391	1.2
9:65785752-65785954	ENSMMUG00000019156	0.837541	0.000185253	0.061437	-	-30756590	PARD3	1.40997	2.32
9:106798715-106799031	ENSMMUG00000047356	0.837303	0.000186784	0.061437	-	-22353962	LIPA	1.10264	1.1
9:36495932-36496267	ENSMMUG00000004766	0.835383	0.000199523	0.061437	+	-46180847	MINPP1	0.365851	1.44
9:65785752-65785954	ENSMMUG00000017858	0.834269	0.000207238	0.061437	+	-53171707	PSTK	0.375237	2.32
9:65785752-65785954	ENSMMUG00000011912	0.832695	0.000218539	0.061437	-	-23955189	GDF10	2.61172	2.32
9:109011043-109011234	ENSMMUG00000015600	0.832666	0.000218751	0.061437	-	-48860578	ANAPC16	0.217132	1.69
12:97069985-97070243	ENSMMUG00000016545	0.776045	0.00110252	0.0614415	+	85034442	C1QL2	1.0936	1.14
12:21516216-21516463	ENSMMUG00000017081	0.776007	0.00110353	0.0614415	+	-941085	THSD7B	2.2945	1.6
2:189184207-189184406	ENSMMUG00000018909	0.82988	0.000239998	0.0614492	-	-82927807	FETUB	2.45924	1.1
2:112804502-112804815	ENSMMUG00000042166	0.829605	0.000242179	0.0614504	-	-16744929	RTP3	3.59188	1.03
6:51375236-51375454	ENSMMUG00000016509	0.825877	0.000273414	0.0614874	-	12355212	CENPK	0.535069	1.14
6:158359186-158359448	ENSMMUG00000017087	0.825639	0.000275506	0.0614934	-	8794154	SLIT3	0.909779	1.24
14:13745093-13745359	ENSMMUG00000041075	0.852346	0.000108002	0.0615496	-	44484958	NA	3.72631	1.07
14:79869783-79870016	ENSMMUG00000003972	0.852155	0.000108794	0.0615496	+	70290310	EHD1	1.00016	2.32
14:50713611-50714137	ENSMMUG00000029194	0.852063	0.00010918	0.0615496	+	-65191225	NA	1.45097	1.02
14:79869783-79870016	ENSMMUG00000020491	0.851896	0.000109879	0.0615496	+	-36983609	VWA5A	3.07378	2.32
15:28497974-28498235	ENSMMUG00000003314	0.799533	0.000599088	0.0615751	+	-22005620	AQP3	5.69736	1.16
1:131720978-131721229	ENSMMUG00000022715	0.833467	0.000212932	0.0617211	+	20716562	AHCYL1	0.231327	1.37
1:78686056-78686281	ENSMMUG00000011391	0.83329	0.000214206	0.0617211	+	50995931	YTHDF2	0.170541	1.02
1:130171484-130171718	ENSMMUG00000021078	0.833132	0.00021535	0.0617211	-	68365170	ATP1B1	0.311662	1.19
8:128265387-128265598	ENSMMUG00000015345	0.80747	0.000478883	0.0617345	-	825961	GSDMC	2.00858	1.03
3:165480707-165481127	ENSMMUG00000006460	0.79698	0.000642528	0.0617408	-	-128630745	GNA12	0.469356	1.15
7:95007071-95007414	ENSMMUG00000008757	0.848676	0.0001241	0.0617648	-	-73506643	SHF	0.340129	1.45
12:21516216-21516463	ENSMMUG00000006180	0.77559	0.00111484	0.0617695	+	-24216931	TANC1	2.88945	1.6
6:15276734-15277112	ENSMMUG00000002613	0.824928	0.000281858	0.0618912	+	11812465	IRX1	5.49513	1.15
12:97069985-97070243	ENSMMUG00000046891	0.775331	0.00112189	0.0619252	-	-86269927	NA	1.02183	1.14
17:61163123-61163779	ENSMMUG00000030786	0.842672	0.000154603	0.0620179	-	-43864648	TRPC4	2.27164	1.12
15:66336396-66336649	ENSMMUG00000008532	0.798016	0.000624612	0.062067	-	-56170309	NA	1.68031	1.43
15:28497974-28498235	ENSMMUG00000014404	0.797481	0.000633822	0.062067	-	-25026488	NA	1.63301	1.16
12:76325966-76326271	ENSMMUG00000045491	0.775017	0.00113049	0.06207	-	-57338266	NCKAP5	0.867791	1.29
12:67517683-67517873	ENSMMUG00000017081	0.774634	0.00114107	0.06207	+	45060135	THSD7B	2.2945	1.65
12:43455941-43456219	ENSMMUG00000006758	0.77463	0.00114119	0.06207	+	-57446265	CYP27A1	0.724498	1.71
6:15276734-15277112	ENSMMUG00000005802	0.824246	0.000288058	0.0620758	-	-12694609	IRX2	4.94493	1.15
14:79869783-79870016	ENSMMUG00000000368	0.851404	0.000111964	0.062101	-	-58549410	TSPAN18	4.38138	2.32
7:146760393-146760846	ENSMMUG00000004239	0.847783	0.000128299	0.0621152	-	-121794142	FBN1	0.661153	1.61
1:170821395-170821787	ENSMMUG00000020295	0.832423	0.000220541	0.0622085	+	35675221	VANGL2	0.968008	1.49
1:65585275-65585566	ENSMMUG00000043586	0.832184	0.000222318	0.0622085	-	-43232546	ID3	1.04776	1.14
2:150029504-150029980	ENSMMUG00000016476	0.828449	0.000251541	0.0622822	+	57565898	TRAIP	1.51954	1.06
2:190967274-190967748	ENSMMUG00000012406	0.828445	0.000251569	0.0622822	+	32006645	PCOLCE2	3.4282	1.15
2:189184207-189184406	ENSMMUG00000023013	0.828356	0.000252308	0.0622822	+	40179315	NA	2.37712	1.1
2:27170033-27170381	ENSMMUG00000022960	0.82833	0.00025252	0.0622822	+	-76235735	CX3CR1	0.7337	1.23
3:137363521-137363916	ENSMMUG00000019571	0.796123	0.000657667	0.0622865	+	122260684	TIAM1	1.09601	1.07
2:189704892-189705212	ENSMMUG00000020334	0.828181	0.000253749	0.0623169	-	-174690516	PROS1	1.31735	1.34
2:189184207-189184406	ENSMMUG00000004742	0.828164	0.000253894	0.0623169	-	-34834038	ZIC1	0.820105	1.1
2:60672449-60672695	ENSMMUG00000013069	0.8281	0.000254425	0.0623169	+	-119291407	UBE2E2	0.799816	1.11
2:27170033-27170381	ENSMMUG00000001943	0.827953	0.000255644	0.0623451	+	-7697772	GRAMD1C	1.0286	1.23
3:76546259-76546629	ENSMMUG00000011970	0.795788	0.000663662	0.0624622	+	-47432986	NPTX2	1.46943	1.06
16:52918989-52919378	ENSMMUG00000018539	0.76959	0.00128779	0.0625044	+	41239634	DNAH9	1.78772	1.1
2:150029504-150029980	ENSMMUG00000013443	0.827615	0.000258474	0.0625071	+	115772158	BOC	0.81215	1.06
12:24502807-24503017	ENSMMUG00000011126	0.774033	0.00115781	0.062533	-	-12678682	DBI	1.03446	1.17
3:165480707-165481127	ENSMMUG00000041158	0.79559	0.000667221	0.0625828	+	52840664	NA	6.90069	1.15
4:51193223-51193466	ENSMMUG00000016217	0.826937	0.000264221	0.0626414	+	-109847372	MAS1	2.11618	1.13
6:158359186-158359448	ENSMMUG00000011130	0.823714	0.000292972	0.0626568	-	-45739691	TRIM36	1.32378	1.24
6:51375236-51375454	ENSMMUG00000006646	0.822407	0.000305332	0.0626622	+	-69558362	CSNK1G3	0.388246	1.14
6:104806591-104806957	ENSMMUG00000020502	0.821802	0.000311189	0.0626622	+	-6955498	KCNN2	0.57768	1.07
3:30077421-30077751	ENSMMUG00000042946	0.795439	0.00066994	0.0626805	-	83533494	CD36	3.54645	1.4
3:85231757-85232019	ENSMMUG00000012298	0.795329	0.000671945	0.0626805	+	71366919	C21orf62	2.42414	1.77
15:92840923-92841346	ENSMMUG00000023304	0.7961	0.000658082	0.0627371	-	-65077445	DNAJC25	0.62225	1.18
16:56486315-56486576	ENSMMUG00000008538	0.768989	0.00130622	0.0627759	-	-37293533	MFAP4	0.921995	1.2
4:96333585-96333810	ENSMMUG00000008762	0.826402	0.000268822	0.0629363	+	-14239489	NOX3	1.78079	1.04
4:164802326-164802642	ENSMMUG00000002871	0.826324	0.000269507	0.0629363	-	-31250330	TCF21	4.54968	1.06
3:76546259-76546629	ENSMMUG00000010664	0.795093	0.000676235	0.0629398	-	74298947	GPR37	1.55984	1.06
3:23834364-23834613	ENSMMUG00000022114	0.79443	0.000688397	0.0629398	-	78785240	NA	0.433113	1.11
3:45687264-45687612	ENSMMUG00000046352	0.794264	0.000691484	0.0629398	+	43853622	PTTG1IP	0.678481	1.02
3:76546259-76546629	ENSMMUG00000016386	0.794252	0.000691707	0.0629398	-	85506350	SLC13A4	0.658288	1.06
3:17060537-17060816	ENSMMUG00000022766	0.794046	0.000695528	0.0629398	+	-69219920	CDCA7L	1.12752	1.02
3:158538321-158538614	ENSMMUG00000043482	0.793866	0.000698887	0.0629398	+	66121114	LRRC72	4.73284	1.04
3:142656885-142657170	ENSMMUG00000013719	0.793837	0.000699444	0.0629398	-	42455735	NCAPG2	1.25277	1.28
3:76546259-76546629	ENSMMUG00000003840	0.793755	0.000700974	0.0629398	-	-33354736	LAT2	0.634607	1.06
7:144945577-144945783	ENSMMUG00000004025	0.846726	0.000133419	0.062974	+	-10463404	UBR7	0.192935	1.37
5:117593229-117593500	ENSMMUG00000002883	0.834828	0.000203334	0.0629781	-	-3365099	NDST4	2.1889	1.17
5:99471284-99471635	ENSMMUG00000018490	0.83444	0.000206036	0.0629781	+	-53214009	ARFIP1	0.412443	1.09
5:159827740-159828187	ENSMMUG00000003488	0.834417	0.000206198	0.0629781	-	-895642	C4orf45	1.04654	1.4
5:16219417-16220145	ENSMMUG00000016922	0.833859	0.000210132	0.0629781	+	10902180	STK32B	1.77909	1.63
3:85231757-85232019	ENSMMUG00000006328	0.793599	0.000703911	0.0629887	+	-94864705	DPP6	0.770504	1.77
3:158538321-158538614	ENSMMUG00000015543	0.793559	0.000704653	0.0629887	-	-20268618	TMEM168	0.551633	1.04
3:46188930-46189258	ENSMMUG00000040007	0.793512	0.000705544	0.0629887	-	71624077	PEX1	0.359727	1.12
6:61317373-61317710	ENSMMUG00000001850	0.821344	0.000315689	0.0630453	-	88492477	SPARC	1.22017	1.43
12:67077835-67078982	ENSMMUG00000001883	0.773464	0.00117386	0.0630467	+	-16557033	KIAA2012	1.33928	1.01
17:72881133-72881345	ENSMMUG00000004237	0.841145	0.000163259	0.06316	+	69188604	TNFRSF19	0.47811	1.42
17:64960594-64960864	ENSMMUG00000007888	0.841039	0.000163877	0.06316	+	37563310	ITM2B	0.775939	2.51
14:50713611-50714137	ENSMMUG00000003563	0.850418	0.000116233	0.0631883	-	49916727	NA	3.75032	1.02
14:90945574-90946103	ENSMMUG00000041575	0.849875	0.000118642	0.0631883	+	3283545	NA	0.47168	1.11
14:94644550-94644833	ENSMMUG00000020956	0.849602	0.000119865	0.0631883	-	-40689717	PARVA	0.436176	1.44
14:94644550-94644833	ENSMMUG00000023491	0.848774	0.000123649	0.0631883	+	56155118	LGR4	0.396917	1.44
14:95626361-95626765	ENSMMUG00000015792	0.848473	0.000125047	0.0631883	+	39851027	MRVI1	0.45641	1.01
6:104806591-104806957	ENSMMUG00000048509	0.821029	0.000318809	0.063258	-	25432618	IL5	0.605423	1.07
6:73739531-73740225	ENSMMUG00000015177	0.820967	0.000319432	0.063258	+	5524982	CARTPT	2.88884	1.09
6:158359186-158359448	ENSMMUG00000005802	0.820919	0.000319908	0.063258	-	-155777061	IRX2	4.94493	1.24
6:51375236-51375454	ENSMMUG00000018976	0.820769	0.000321409	0.063258	+	-36066984	ADGRV1	0.732915	1.14
15:92840923-92841346	ENSMMUG00000018686	0.795094	0.000676215	0.0633564	+	81847023	ST6GALNAC6	0.490821	1.18
7:146760393-146760846	ENSMMUG00000011328	0.846431	0.000134875	0.0633634	-	-85777162	NA	0.456985	1.61
15:28497974-28498235	ENSMMUG00000044083	0.794541	0.000686352	0.0633668	-	55206593	DMRT1	3.15394	1.16
5:165934916-165935245	ENSMMUG00000008705	0.832435	0.000220454	0.0633722	+	47719480	USP53	0.325449	1.22
5:170835671-170835810	ENSMMUG00000022900	0.832233	0.00022195	0.0633722	-	-13862386	PDGFC	0.727566	1.3
11:93986679-93987106	ENSMMUG00000022676	0.837991	0.000182378	0.0633902	+	84987985	NA	0.716135	1.18
11:36578537-36578839	ENSMMUG00000003711	0.837545	0.000185223	0.0633902	+	-69645874	TCP11L2	0.864141	1.04
3:30073154-30073515	ENSMMUG00000017181	0.792782	0.000719422	0.0634357	-	93231335	NA	2.79781	1.26
6:50726055-50726347	ENSMMUG00000005177	0.820229	0.000326852	0.0634956	-	-2616380	PLK2	0.677988	1.15
12:67517683-67517873	ENSMMUG00000038492	0.772983	0.00118754	0.063516	+	31536308	LYPD6	0.428	1.65
15:66336396-66336649	ENSMMUG00000003780	0.79414	0.000693787	0.0635323	+	-18992039	TJP2	0.883216	1.43
12:21516216-21516463	ENSMMUG00000014396	0.772785	0.0011932	0.0635616	-	48460545	FRZB	2.0355	1.6
12:39160956-39161330	ENSMMUG00000017248	0.772781	0.00119334	0.0635616	+	-34617465	ZC3H15	0.315315	1.12
8:67795667-67795863	ENSMMUG00000013149	0.804865	0.000515965	0.0636409	+	22937088	SPIDR	0.2367	1.26
8:83037232-83037427	ENSMMUG00000007576	0.803746	0.0005326	0.0636409	-	-13416886	EYA1	0.825716	1.27
5:16245466-16245681	ENSMMUG00000020241	0.830902	0.000232019	0.0636829	-	147396124	NPY1R	1.79715	1.69
5:138853790-138854124	ENSMMUG00000017703	0.830875	0.000232227	0.0636829	-	-30635255	COL25A1	2.96328	1.19
3:24630769-24631148	ENSMMUG00000012298	0.791742	0.000739557	0.0636954	+	10765931	C21orf62	2.42414	1.54
6:23076138-23076441	ENSMMUG00000022982	0.819692	0.00033234	0.0637008	+	-49981065	IQGAP2	2.92983	1.38
3:85231757-85232019	ENSMMUG00000010664	0.79113	0.000751625	0.0638718	-	65613557	GPR37	1.55984	1.77
8:16780834-16781408	ENSMMUG00000037650	0.803238	0.000540291	0.0640586	+	-70543562	NA	1.65908	1.12
8:67795667-67795863	ENSMMUG00000006664	0.802858	0.00054609	0.0640586	-	20825026	CALB1	1.48307	1.26
12:34116098-34116445	ENSMMUG00000015032	0.772242	0.00120888	0.064061	-	-16549766	ACTR3	0.828409	1.2
12:50930562-50930778	ENSMMUG00000020510	0.771901	0.0012188	0.064061	+	-5486678	KLHL41	0.447948	1.19
12:76325966-76326271	ENSMMUG00000009593	0.771895	0.00121899	0.064061	-	-14695853	WIPF1	1.47441	1.29
12:24502807-24503017	ENSMMUG00000006180	0.771793	0.00122195	0.064061	+	-21230377	TANC1	2.88945	1.17
12:103809988-103810384	ENSMMUG00000042630	0.771737	0.0012236	0.064061	+	-20925769	RTP5	3.40814	1.26
2:140318504-140318745	ENSMMUG00000000938	0.82587	0.000273474	0.0640754	-	-77551950	LRRN1	0.728256	1.32
2:107694872-107695081	ENSMMUG00000004963	0.825819	0.000273919	0.0640754	-	38128817	LXN	1.63047	1.02
11:61660572-61660825	ENSMMUG00000002191	0.834872	0.00020303	0.0641126	-	-51130751	OLR1	1.13678	1.02
11:91525374-91525537	ENSMMUG00000031884	0.833333	0.000213897	0.0641126	-	-39027632	NA	1.16621	1.01
11:44379745-44380075	ENSMMUG00000041124	0.829271	0.000244856	0.0641126	-	77596642	MORN3	1.74629	1.05
11:93992498-93992948	ENSMMUG00000012788	0.828871	0.000248093	0.0641126	+	78513936	C12orf60	1.40695	1.01
6:120896388-120896583	ENSMMUG00000011563	0.818712	0.000342552	0.0641233	-	27527623	CAMK2A	0.423814	1.76
6:50726055-50726347	ENSMMUG00000013284	0.818322	0.000346691	0.0641233	-	124339984	GPRIN1	0.446204	1.15
2:150029504-150029980	ENSMMUG00000019266	0.825536	0.000276421	0.0642218	+	61716928	CHDH	0.3568	1.06
2:11884649-11884948	ENSMMUG00000031534	0.825229	0.000279155	0.0643061	-	124657300	ANKUB1	3.53566	1.83
3:85231757-85232019	ENSMMUG00000013719	0.790431	0.000765587	0.0643094	-	99880886	NCAPG2	1.25277	1.77
1:130171484-130171718	ENSMMUG00000014674	0.829642	0.000241887	0.0643694	-	66935171	GORAB	0.465776	1.19
3:17060537-17060816	ENSMMUG00000041958	0.790328	0.00076767	0.0644313	+	-106484788	BHLHA15	1.40928	1.02
12:34116098-34116445	ENSMMUG00000018139	0.771257	0.00123772	0.0645	-	73187484	DOCK10	2.1103	1.2
X:111442616-111443023	ENSMMUG00000001620	0.859787	8.0542e-05	0.0645793	+	-33324127	GPR50	4.82199	1.07
X:111442616-111443023	ENSMMUG00000022224	0.85844	8.50369e-05	0.0645793	-	-2570083	IL13RA2	2.32902	1.07
3:76546259-76546629	ENSMMUG00000000517	0.790041	0.000773468	0.0646032	+	-8728467	FAM126A	1.7663	1.06
2:189712782-189713075	ENSMMUG00000005529	0.824656	0.000284321	0.0646944	-	-53856145	CP	0.903041	1.21
2:189704892-189705212	ENSMMUG00000016466	0.823608	0.000293963	0.0646944	+	-6647539	TP63	1.92862	1.34
2:140318504-140318745	ENSMMUG00000006812	0.823318	0.00029667	0.0646944	+	34255771	DCLK3	1.88141	1.32
2:189184207-189184406	ENSMMUG00000000387	0.823294	0.000296902	0.0646944	+	116644071	FRMD4B	1.6597	1.1
2:190967274-190967748	ENSMMUG00000013443	0.823253	0.000297288	0.0646944	+	156709928	BOC	0.81215	1.15
2:189184207-189184406	ENSMMUG00000003927	0.823176	0.000298012	0.064699	+	30299212	PAQR9	1.23144	1.1
9:80152020-80153044	ENSMMUG00000017588	0.828588	0.000250399	0.0647258	-	-46588478	NRP1	2.14799	1.2
7:144945577-144945783	ENSMMUG00000011084	0.845333	0.000140415	0.0647556	+	12289623	NA	0.476399	1.37
6:61317373-61317710	ENSMMUG00000042328	0.817564	0.000354835	0.064868	+	-111509645	NA	2.11364	1.43
6:158359186-158359448	ENSMMUG00000037456	0.817219	0.000358596	0.0649003	+	31616715	ISOC1	0.594411	1.24
9:80152020-80153044	ENSMMUG00000049132	0.827035	0.000263378	0.0649111	+	37763037	NA	1.96127	1.2
9:80152020-80153044	ENSMMUG00000014733	0.826277	0.000269911	0.0649111	-	-19222475	NA	1.47474	1.2
10:40370339-40370626	ENSMMUG00000016927	0.816221	0.000369653	0.0649543	-	-22567539	SLC2A10	0.530028	1.16
5:141249621-141249833	ENSMMUG00000022246	0.82989	0.000239919	0.0649974	+	48279079	PDLIM5	0.331309	1.31
5:117593229-117593500	ENSMMUG00000018943	0.829189	0.000245515	0.0649974	-	-34880472	SPATA18	1.40082	1.17
5:165934916-165935245	ENSMMUG00000018051	0.829166	0.0002457	0.0649974	-	21290497	FAT1	0.393603	1.22
5:120963589-120964062	ENSMMUG00000002883	0.82866	0.00024981	0.0649974	-	-6735459	NDST4	2.1889	1.08
3:159626780-159627065	ENSMMUG00000048824	0.789311	0.000788417	0.0649976	-	-145381169	NA	1.01452	1.05
2:135074884-135075837	ENSMMUG00000022204	0.822806	0.000301514	0.0650203	-	-44794128	GPR62	1.97248	1.01
2:150029504-150029980	ENSMMUG00000013069	0.822759	0.000301962	0.0650203	+	-29934122	UBE2E2	0.799816	1.06
5:138853790-138854124	ENSMMUG00000015298	0.828342	0.000252421	0.0650635	+	123771298	CD38	2.05653	1.19
14:79869783-79870016	ENSMMUG00000012881	0.846821	0.000132953	0.0650893	+	61581058	AGBL2	1.57577	2.32
17:64960594-64960864	ENSMMUG00000003560	0.839077	0.000175599	0.0651241	+	8171861	UCHL3	0.872358	2.51
5:165934916-165935245	ENSMMUG00000018073	0.828134	0.000254139	0.0652332	-	-148537552	LCORL	0.816012	1.22
6:100088466-100088723	ENSMMUG00000010615	0.816828	0.000362894	0.0652456	+	-52201775	GALNT10	0.419588	1.09
6:51375236-51375454	ENSMMUG00000007683	0.816537	0.000366129	0.0652456	+	-12735381	ERBIN	0.26894	1.14
6:73739531-73740225	ENSMMUG00000011556	0.816112	0.000370884	0.0652456	-	74481197	CSF1R	0.643635	1.09
1:66104836-66105106	ENSMMUG00000040888	0.828924	0.000247656	0.0653195	-	92826387	CR1L	2.45903	1.17
2:27170033-27170381	ENSMMUG00000020117	0.821981	0.000309443	0.0654315	-	64883594	SEMA3B	0.701282	1.23
2:15192655-15193033	ENSMMUG00000022562	0.821834	0.000310882	0.0654905	+	-182046131	IL1RAP	0.795625	1.79
5:16245466-16245681	ENSMMUG00000002211	0.827604	0.000258565	0.0654964	+	-133689032	DCLK2	1.22734	1.69
8:115267484-115267827	ENSMMUG00000019288	0.800924	0.000576441	0.0656589	+	36717999	NA	4.08202	1.23
4:96333585-96333810	ENSMMUG00000040406	0.823742	0.000292716	0.0657009	+	85092750	NA	1.32981	1.04
3:30073154-30073515	ENSMMUG00000019571	0.788203	0.000811512	0.0657167	+	14970317	TIAM1	1.09601	1.26
3:165480707-165481127	ENSMMUG00000022766	0.78813	0.000813053	0.0657167	+	79199971	CDCA7L	1.12752	1.15
3:46188930-46189258	ENSMMUG00000000962	0.788119	0.000813287	0.0657167	+	-17744598	H2AFV	0.216029	1.12
3:17060537-17060816	ENSMMUG00000048302	0.78791	0.000817708	0.0657167	+	-108900055	AGFG2	1.08832	1.02
3:132362463-132362630	ENSMMUG00000001458	0.787785	0.000820368	0.0657167	+	7594194	ARPC1A	0.43709	1.43
3:76546259-76546629	ENSMMUG00000012418	0.787492	0.000826623	0.0657167	+	-71298294	PTPRZ1	0.840229	1.06
12:39160956-39161330	ENSMMUG00000015032	0.769572	0.00128831	0.065789	-	-21594624	ACTR3	0.828409	1.12
3:142656885-142657170	ENSMMUG00000020089	0.78714	0.000834197	0.0657978	-	-109254915	RBM11	1.01059	1.28
15:64383683-64383908	ENSMMUG00000014404	0.791623	0.000741895	0.0658003	-	-60912197	NA	1.63301	1.22
14:90839411-90839721	ENSMMUG00000000316	0.845816	0.000137954	0.065804	-	-51933747	BBOX1	1.18296	1.05
2:189712782-189713075	ENSMMUG00000013004	0.821505	0.000314099	0.0658137	+	-2635697	MASP1	1.24228	1.21
3:142656885-142657170	ENSMMUG00000005299	0.786919	0.000838961	0.0658221	-	-65555944	ADCYAP1R1	0.488926	1.28
3:158538321-158538614	ENSMMUG00000015548	0.786824	0.000841016	0.0658221	-	-19977972	GPR85	1.06848	1.04
17:91404696-91405199	ENSMMUG00000040101	0.836505	0.000191997	0.0658638	-	-85076730	GPR12	1.28438	1.05
17:41593960-41594346	ENSMMUG00000022610	0.835725	0.000197203	0.0658638	+	37386878	NA	1.81447	1.64
17:27415686-27416074	ENSMMUG00000039978	0.835652	0.000197698	0.0658638	+	9656997	NA	0.846348	1.25
18:48531221-48531477	ENSMMUG00000004054	0.753731	0.0018494	0.0658997	+	39788171	YES1	1.00736	1.32
5:155139046-155139493	ENSMMUG00000007365	0.82571	0.000274879	0.0659203	+	-13567475	PALLD	1.10678	1.03
5:157974881-157975427	ENSMMUG00000015847	0.82564	0.000275501	0.0659203	+	4375267	TLR2	1.14044	1.08
5:159803813-159804024	ENSMMUG00000016921	0.824942	0.000281738	0.0659203	-	-154518478	CYTL1	1.85052	1.53
5:99471284-99471635	ENSMMUG00000011778	0.824766	0.00028332	0.0659203	-	16779140	TRAM1L1	0.638302	1.09
5:16219417-16220145	ENSMMUG00000012177	0.82469	0.000284012	0.0659203	-	169039822	ACSL1	1.08095	1.63
5:52571832-52572063	ENSMMUG00000002883	0.824544	0.000285333	0.0659203	-	61656067	NDST4	2.1889	1.24
5:148785978-148786242	ENSMMUG00000002883	0.824501	0.000285725	0.0659203	-	-34557848	NDST4	2.1889	1.23
5:16219417-16220145	ENSMMUG00000002755	0.823843	0.000291775	0.0659203	+	-22479847	KLHL5	1.19346	1.63
5:138853790-138854124	ENSMMUG00000018489	0.822708	0.000302446	0.0659203	-	13831435	TIGD4	1.07202	1.19
5:99471284-99471635	ENSMMUG00000016754	0.8227	0.000302522	0.0659203	-	-61016425	TLR1	0.85234	1.09
5:165934916-165935245	ENSMMUG00000018489	0.82252	0.000304242	0.0659203	-	-13249357	TIGD4	1.07202	1.22
5:159827740-159828187	ENSMMUG00000017000	0.82198	0.000309457	0.0659203	+	152643968	TBC1D14	0.205919	1.4
5:26150392-26150729	ENSMMUG00000017002	0.821705	0.000312142	0.0659203	+	18879122	TADA2B	0.397985	1.01
5:138853790-138854124	ENSMMUG00000007365	0.8216	0.000313163	0.0659203	+	-29852844	PALLD	1.10678	1.19
5:117593229-117593500	ENSMMUG00000016754	0.821569	0.000313474	0.0659203	-	-79138370	TLR1	0.85234	1.17
5:109454315-109454663	ENSMMUG00000007365	0.821362	0.000315507	0.0659203	+	-59252305	PALLD	1.10678	1.13
5:99471284-99471635	ENSMMUG00000018943	0.821336	0.000315769	0.0659203	-	-16758527	SPATA18	1.40082	1.09
5:157974881-157975427	ENSMMUG00000016922	0.820672	0.000322383	0.0659203	+	152657644	STK32B	1.77909	1.08
5:117593229-117593500	ENSMMUG00000017977	0.820467	0.000324439	0.0659203	+	55532634	ADAMTS3	1.76734	1.17
5:138853790-138854124	ENSMMUG00000014078	0.820291	0.000326228	0.0659203	-	-27406099	NEUROG2	7.56879	1.19
5:16219417-16220145	ENSMMUG00000017977	0.820091	0.000328257	0.0659203	+	-45840450	ADAMTS3	1.76734	1.63
5:117593229-117593500	ENSMMUG00000039441	0.8199	0.000330212	0.0659203	+	-32839687	MAB21L2	6.3144	1.17
5:16245466-16245681	ENSMMUG00000003488	0.81978	0.000331435	0.0659203	-	142686417	C4orf45	1.04654	1.69
5:109454315-109454663	ENSMMUG00000014073	0.819163	0.00033782	0.0659203	+	-1789045	ALPK1	1.1041	1.13
5:16219417-16220145	ENSMMUG00000017501	0.818862	0.000340973	0.0659203	+	-42386548	NAAA	1.24596	1.63
5:99471284-99471635	ENSMMUG00000001918	0.818861	0.000340986	0.0659203	-	-20235964	TMEM165	0.202188	1.09
5:141249621-141249833	ENSMMUG00000004482	0.818665	0.000343057	0.0659203	+	-22554662	NA	0.623286	1.31
5:99471284-99471635	ENSMMUG00000022246	0.818397	0.000345889	0.0659203	+	6500742	PDLIM5	0.331309	1.09
5:138853790-138854124	ENSMMUG00000044260	0.8183	0.000346922	0.0659203	+	27763312	FAM241A	1.45428	1.19
5:138853790-138854124	ENSMMUG00000014185	0.818285	0.000347088	0.0659203	-	16768267	NPY2R	3.52923	1.19
5:99471284-99471635	ENSMMUG00000008510	0.817458	0.000355995	0.0659203	-	-48020581	THAP9	0.774939	1.09
5:16219417-16220145	ENSMMUG00000039058	0.81707	0.000360232	0.0659203	+	-170425781	FAM149A	0.341245	1.63
5:159803813-159804024	ENSMMUG00000016922	0.816871	0.000362423	0.0659203	+	154486576	STK32B	1.77909	1.53
5:148785978-148786242	ENSMMUG00000018489	0.816627	0.00036512	0.0659203	-	3899317	TIGD4	1.07202	1.23
5:148785978-148786242	ENSMMUG00000039441	0.816553	0.000365944	0.0659203	+	-1646945	MAB21L2	6.3144	1.23
5:16219417-16220145	ENSMMUG00000039441	0.81626	0.000369213	0.0659203	+	-134213042	MAB21L2	6.3144	1.63
5:148785978-148786242	ENSMMUG00000014078	0.8157	0.000375532	0.0659203	-	-37338287	NEUROG2	7.56879	1.23
5:16245466-16245681	ENSMMUG00000016922	0.81515	0.000381829	0.0659203	+	10928229	STK32B	1.77909	1.69
5:56517033-56517199	ENSMMUG00000002883	0.814885	0.000384889	0.0659203	-	57710931	NDST4	2.1889	1.1
5:165934916-165935245	ENSMMUG00000007365	0.814806	0.0003858	0.0659203	+	-2771723	PALLD	1.10678	1.22
5:165934916-165935245	ENSMMUG00000008702	0.814605	0.000388141	0.0659203	+	48107771	SYNPO2	0.563531	1.22
5:148785978-148786242	ENSMMUG00000016754	0.814481	0.000389589	0.0659203	-	-110331119	TLR1	0.85234	1.23
5:56517033-56517199	ENSMMUG00000001918	0.814125	0.000393768	0.0659968	-	22718121	TMEM165	0.202188	1.1
5:117593229-117593500	ENSMMUG00000044274	0.814079	0.000394316	0.0659968	+	-37064786	LRAT	1.99886	1.17
12:67517683-67517873	ENSMMUG00000018139	0.769149	0.00130128	0.0660279	-	39786056	DOCK10	2.1103	1.65
12:34116098-34116445	ENSMMUG00000020052	0.769092	0.00130304	0.0660303	+	-53315804	NRP2	1.82985	1.2
5:99471284-99471635	ENSMMUG00000015847	0.813936	0.000396003	0.0660597	+	-54127979	TLR2	1.14044	1.09
7:87522125-87522309	ENSMMUG00000000492	0.844121	0.000146739	0.0661552	+	-38963705	HSPA2	2.00122	1.08
1:170821395-170821787	ENSMMUG00000013136	0.827831	0.000256662	0.0661584	+	128798647	NA	0.513185	1.49
8:105380137-105380539	ENSMMUG00000017745	0.799621	0.000597646	0.0662606	-	968862	ANGPT1	1.50328	1.07
8:115267484-115267827	ENSMMUG00000041365	0.798088	0.000623381	0.0662606	+	-27244166	NA	0.54415	1.23
8:128265387-128265598	ENSMMUG00000007068	0.797628	0.000631279	0.0662606	+	113054944	TUSC3	0.529689	1.03
8:67795667-67795863	ENSMMUG00000003591	0.796174	0.000656753	0.0662606	+	28585435	PLEKHA2	0.873117	1.26
8:115022308-115022915	ENSMMUG00000005143	0.796079	0.000658457	0.0662606	+	43480381	NA	1.33841	1.09
8:115267484-115267827	ENSMMUG00000019159	0.795951	0.00066074	0.0662606	+	87914085	PTK2B	0.456582	1.23
8:106225050-106225603	ENSMMUG00000037650	0.795484	0.00066913	0.0662606	+	18900080	NA	1.65908	1.04
8:40487165-40487357	ENSMMUG00000047896	0.794687	0.000683669	0.0662606	-	52995924	NA	1.092	1.02
8:72164338-72164514	ENSMMUG00000019414	0.794269	0.00069138	0.0662606	+	-2748526	ZFHX4	0.702673	1.72
8:115267484-115267827	ENSMMUG00000014666	0.794026	0.000695911	0.0662606	-	27598473	PYCR3	0.725751	1.23
8:16780834-16781408	ENSMMUG00000047896	0.793572	0.000704407	0.0662606	-	76701873	NA	1.092	1.12
8:40487165-40487357	ENSMMUG00000005477	0.793291	0.000709725	0.0662606	-	13242467	TMEM68	0.465583	1.02
8:90980468-90980820	ENSMMUG00000021157	0.792972	0.000715794	0.0662606	+	-31297922	TBC1D31	0.497732	1.08
8:83037232-83037427	ENSMMUG00000013151	0.792965	0.000715918	0.0662606	-	-37846522	CEBPD	1.77729	1.27
8:74847167-74847551	ENSMMUG00000013151	0.792693	0.000721129	0.0662606	-	-29656457	CEBPD	1.77729	1.67
8:115267484-115267827	ENSMMUG00000016221	0.792455	0.000725696	0.0662606	-	-7662754	TMEM74	1.74084	1.23
8:83037232-83037427	ENSMMUG00000002951	0.79243	0.000726184	0.0662606	+	9992639	PI15	5.36086	1.27
8:54773075-54773268	ENSMMUG00000023646	0.792224	0.000730172	0.0662606	+	28365052	BNIP3L	0.0364731	1.25
8:115267484-115267827	ENSMMUG00000015345	0.792053	0.000733497	0.0662606	-	13823732	GSDMC	2.00858	1.23
8:74847167-74847551	ENSMMUG00000008043	0.79197	0.000735099	0.0662606	+	-64889300	CHRAC1	0.415939	1.67
8:40487165-40487357	ENSMMUG00000022655	0.791799	0.000738451	0.0662606	+	9377056	WRN	0.273857	1.02
8:114614476-114614706	ENSMMUG00000022419	0.791765	0.000739114	0.0662606	+	49980407	C8orf46	0.764725	1.12
8:74847167-74847551	ENSMMUG00000007068	0.791513	0.000744062	0.0662606	+	59636724	TUSC3	0.529689	1.67
3:46188930-46189258	ENSMMUG00000046261	0.786176	0.00085519	0.0662766	-	109855153	NA	0.0879989	1.12
3:24630769-24631148	ENSMMUG00000046876	0.786091	0.000857051	0.0663202	+	8955719	NA	4.97655	1.54
1:199960522-199960779	ENSMMUG00000023566	0.826527	0.000267742	0.0663615	-	-39979670	DYRK3	0.979935	1.25
1:54884574-54884779	ENSMMUG00000004070	0.826254	0.000270116	0.0663615	-	93294749	RRP15	0.467087	1.01
1:131720978-131721229	ENSMMUG00000002585	0.826169	0.000270854	0.0663615	+	-73068792	CCDC190	0.733985	1.37
1:108527044-108527391	ENSMMUG00000016223	0.826029	0.000272077	0.0663615	-	-69346817	MYCL	2.9788	1.45
3:45687264-45687612	ENSMMUG00000015801	0.785826	0.000862922	0.0663629	+	45510521	NA	1.00128	1.02
3:76546259-76546629	ENSMMUG00000017108	0.785687	0.000865992	0.0663629	-	85750485	MTPN	0.420944	1.06
14:90839411-90839721	ENSMMUG00000013358	0.845237	0.000140905	0.0664276	-	-51869821	FIBIN	0.964585	1.05
14:50713611-50714137	ENSMMUG00000021830	0.845195	0.000141125	0.0664276	+	-6953492	ST5	0.599827	1.02
12:67517683-67517873	ENSMMUG00000004736	0.768544	0.00132001	0.0664298	+	-56654237	2019-09-02	0.365489	1.65
12:97069985-97070243	ENSMMUG00000019177	0.768393	0.0013247	0.0664298	-	-44357363	GALNT3	1.59758	1.14
2:107694872-107695081	ENSMMUG00000004742	0.820566	0.000323446	0.0664577	-	46655088	ZIC1	0.820105	1.02
2:189184207-189184406	ENSMMUG00000000519	0.820542	0.000323688	0.0664577	-	-177406631	VGLL3	3.25816	1.1
2:135074884-135075837	ENSMMUG00000013545	0.820414	0.000324983	0.0664577	-	-92261784	HCLS1	0.994133	1.01
2:150029504-150029980	ENSMMUG00000023084	0.820289	0.000326245	0.0664577	-	-15265918	IL12A	2.33777	1.06
12:21516216-21516463	ENSMMUG00000004897	0.768302	0.00132756	0.0664632	+	-21681891	GPD2	1.24033	1.6
4:129968858-129969361	ENSMMUG00000022626	0.821807	0.000311137	0.0665243	-	-96200738	NA	2.60968	2.55
4:117390661-117391022	ENSMMUG00000011049	0.82107	0.000318398	0.0665243	+	62657832	LRRC1	0.801301	1.13
4:76645454-76645693	ENSMMUG00000008140	0.820442	0.000324696	0.0665243	+	-56403223	SGK1	1.36111	1.52
4:51193223-51193466	ENSMMUG00000011520	0.820263	0.000326506	0.0665243	-	-14585974	FKBP5	0.979182	1.13
5:16245466-16245681	ENSMMUG00000039441	0.813527	0.000400877	0.0665814	+	-134187506	MAB21L2	6.3144	1.69
6:49926075-49926608	ENSMMUG00000045588	0.814757	0.000386366	0.0666147	+	31735277	NA	3.48585	1.11
1:108527044-108527391	ENSMMUG00000000402	0.825715	0.000274838	0.0666435	+	23992547	SAMD13	0.946578	1.45
1:174475187-174475425	ENSMMUG00000044175	0.825326	0.000278289	0.0666435	+	133788191	FOXO6	2.13368	1.1
1:54884574-54884779	ENSMMUG00000039107	0.825253	0.000278941	0.0666435	+	-165708877	NA	3.20837	1.01
1:130171484-130171718	ENSMMUG00000005886	0.825153	0.000279835	0.0666435	-	76915352	C1orf198	0.726045	1.19
4:164802326-164802642	ENSMMUG00000004893	0.819904	0.000330167	0.0666562	-	-46547607	SASH1	0.615259	1.06
15:92840923-92841346	ENSMMUG00000007964	0.790074	0.000772815	0.0666745	-	-41664353	TMEM215	3.04069	1.18
2:196303373-196303550	ENSMMUG00000021249	0.819472	0.000334618	0.0666885	-	-100457021	TMIE	1.64398	1.35
2:27170033-27170381	ENSMMUG00000021249	0.819346	0.000335923	0.0666885	-	68675971	TMIE	1.64398	1.23
12:103809988-103810384	ENSMMUG00000008296	0.768043	0.00133565	0.0667186	-	-35073642	NEUROD1	2.13373	1.26
12:90847025-90847232	ENSMMUG00000042257	0.767927	0.00133932	0.0667567	+	90691589	NA	0.676596	1.04
12:39160956-39161330	ENSMMUG00000020052	0.767809	0.00134303	0.0667567	+	-48270919	NRP2	1.82985	1.12
12:34116098-34116445	ENSMMUG00000004140	0.767712	0.00134609	0.0668075	+	-36105024	NUP35	0.49138	1.2
9:106798715-106799031	ENSMMUG00000022383	0.824355	0.000287062	0.0668076	+	81657959	THNSL1	0.721314	1.1
3:137363521-137363916	ENSMMUG00000015543	0.785124	0.000878589	0.0668723	-	905787	TMEM168	0.551633	1.07
2:196352511-196353495	ENSMMUG00000020117	0.818541	0.000344362	0.0669266	-	-104298536	SEMA3B	0.701282	1.22
2:140318504-140318745	ENSMMUG00000023084	0.818483	0.000344973	0.0669266	-	-5554918	IL12A	2.33777	1.32
2:140318504-140318745	ENSMMUG00000020337	0.81825	0.000347459	0.0669266	+	125218599	NSUN3	0.654557	1.32
2:190967274-190967748	ENSMMUG00000019266	0.818214	0.000347846	0.0669266	+	102654698	CHDH	0.3568	1.15
2:198595089-198595986	ENSMMUG00000016476	0.818024	0.000349875	0.0669266	+	106131483	TRAIP	1.51954	1.08
2:150029504-150029980	ENSMMUG00000013545	0.817824	0.000352025	0.0669266	-	-107216404	HCLS1	0.994133	1.06
2:150029504-150029980	ENSMMUG00000004963	0.817716	0.000353194	0.0669266	-	-4205606	LXN	1.63047	1.06
2:140318504-140318745	ENSMMUG00000013004	0.817688	0.000353494	0.0669266	+	-52030027	MASP1	1.24228	1.32
4:135526247-135526684	ENSMMUG00000040406	0.819122	0.000338257	0.0669662	+	124285412	NA	1.32981	1.23
12:103881081-103881452	ENSMMUG00000046891	0.766658	0.00137972	0.0669908	-	-93081023	NA	1.02183	1.14
12:97040439-97040746	ENSMMUG00000020052	0.766581	0.00138221	0.0669908	+	9608190	NRP2	1.82985	1.04
12:39160956-39161330	ENSMMUG00000017081	0.766426	0.00138722	0.0669908	+	16703408	THSD7B	2.2945	1.12
16:52918989-52919378	ENSMMUG00000002268	0.760229	0.00159967	0.0670621	+	-19088053	AFMID	1.26487	1.1
12:97040439-97040746	ENSMMUG00000014321	0.766216	0.00139402	0.0671131	+	13680837	CDK15	0.837845	1.04
8:115267484-115267827	ENSMMUG00000011824	0.790516	0.00076388	0.0671663	+	18568127	NA	3.03911	1.23
8:54773075-54773268	ENSMMUG00000004573	0.790469	0.000764837	0.0671663	+	-11709333	C8orf34	1.2087	1.25
11:102426909-102427242	ENSMMUG00000001128	0.826457	0.000268346	0.0671707	-	10826053	IQCD	1.08459	1.03
5:10231749-10231937	ENSMMUG00000003488	0.812934	0.000408036	0.0671849	-	148700161	C4orf45	1.04654	1.34
1:176312797-176313142	ENSMMUG00000005949	0.824243	0.000288086	0.0671913	-	47772145	OR2B11	1.53981	1.29
3:54732359-54732758	ENSMMUG00000036852	0.784874	0.000884214	0.0672503	+	-101107674	5S_rRNA	0.401848	1.04
18:33463591-33463938	ENSMMUG00000011037	0.752043	0.0019191	0.067271	+	-1201158	SLC14A1	0.986607	1.48
18:48531221-48531477	ENSMMUG00000002204	0.751615	0.00193707	0.067271	-	3194919	PIGN	0.515513	1.32
2:150029504-150029980	ENSMMUG00000045453	0.817403	0.000356584	0.0672994	+	-33399526	LRRC3B	1.43651	1.06
2:150029504-150029980	ENSMMUG00000012406	0.817155	0.000359304	0.0672994	+	-8930649	PCOLCE2	3.4282	1.06
12:103809988-103810384	ENSMMUG00000002103	0.765861	0.00140561	0.067335	-	8245264	DNER	0.72549	1.26
12:79259271-79259751	ENSMMUG00000011638	0.765791	0.00140788	0.0673462	+	34066500	PKP4	0.696416	1.13
12:39160956-39161330	ENSMMUG00000041795	0.765526	0.00141658	0.0673462	+	-84560187	CROCC2	5.26152	1.12
5:52865317-52865509	ENSMMUG00000023242	0.812646	0.00041154	0.0673664	-	-48425837	TMEM128	0.359753	1.33
5:117593229-117593500	ENSMMUG00000015260	0.812456	0.000413875	0.0673664	-	5849	PRSS12	0.934608	1.17
5:16245466-16245681	ENSMMUG00000017977	0.812345	0.000415236	0.0673664	+	-45814914	ADAMTS3	1.76734	1.69
5:164343266-164343473	ENSMMUG00000003552	0.812288	0.00041594	0.0673664	-	-66598178	NA	0.386544	1.53
5:16219417-16220145	ENSMMUG00000014185	0.811964	0.000419946	0.0673664	-	139402246	NPY2R	3.52923	1.63
17:41593960-41594346	ENSMMUG00000030786	0.834239	0.000207448	0.067413	-	-24295485	TRPC4	2.27164	1.64
3:132362463-132362630	ENSMMUG00000015801	0.78463	0.00088974	0.0674196	+	132185720	NA	1.00128	1.43
7:146760393-146760846	ENSMMUG00000005161	0.843102	0.000152239	0.067425	-	-146015644	NDN	0.547339	1.61
8:115267484-115267827	ENSMMUG00000004712	0.789832	0.000777726	0.0674539	+	95543797	LPL	2.61665	1.23
8:74847167-74847551	ENSMMUG00000007721	0.789816	0.000778055	0.0674539	+	-29347066	ZFPM2	1.80817	1.67
8:115022308-115022915	ENSMMUG00000013151	0.789793	0.000778526	0.0674539	-	-69831598	CEBPD	1.77729	1.09
12:34116098-34116445	ENSMMUG00000004897	0.765314	0.00142359	0.067525	+	-9081909	GPD2	1.24033	1.2
3:46188930-46189258	ENSMMUG00000012418	0.784104	0.00090174	0.0675305	+	-101655665	PTPRZ1	0.840229	1.12
3:30073154-30073515	ENSMMUG00000004222	0.78409	0.000902083	0.0675305	+	-136141909	TBXAS1	0.665631	1.26
3:85231757-85232019	ENSMMUG00000041181	0.784027	0.000903513	0.0675305	-	-78394952	PCP4	2.08005	1.77
3:142656885-142657170	ENSMMUG00000041181	0.78355	0.00091453	0.0675305	-	-135820080	PCP4	2.08005	1.28
6:100088466-100088723	ENSMMUG00000048509	0.813583	0.000400215	0.0675511	-	30150852	IL5	0.605423	1.09
1:78686056-78686281	ENSMMUG00000004952	0.823394	0.000295957	0.0675646	+	26118105	SCP2	0.355633	1.02
5:159827740-159828187	ENSMMUG00000002883	0.811326	0.000427935	0.0675684	-	-45599610	NDST4	2.1889	1.4
11:91525374-91525537	ENSMMUG00000041342	0.825346	0.00027811	0.0676577	-	28903087	NA	1.47176	1.01
14:94644550-94644833	ENSMMUG00000002241	0.843248	0.000151439	0.067711	-	8549927	RDX	0.590719	1.44
14:90839411-90839721	ENSMMUG00000002429	0.842851	0.000153614	0.067711	-	-59366615	CAT	0.667385	1.05
8:74847167-74847551	ENSMMUG00000011584	0.788318	0.000809098	0.0677146	+	16106357	CHD7	1.00088	1.67
8:106225050-106225603	ENSMMUG00000008351	0.788293	0.000809619	0.0677146	-	-63796791	IKBKB	0.103306	1.04
8:83037232-83037427	ENSMMUG00000004712	0.787712	0.000821934	0.0677146	+	63313545	LPL	2.61665	1.27
8:40487165-40487357	ENSMMUG00000043506	0.787615	0.000824004	0.0677146	-	-39967304	C8orf42	0.515561	1.02
8:74847167-74847551	ENSMMUG00000020072	0.787474	0.000827004	0.0677146	+	-21649656	MATN2	1.82768	1.67
8:16780834-16781408	ENSMMUG00000007068	0.787154	0.000833894	0.0677146	+	1570391	TUSC3	0.529689	1.12
1:78686056-78686281	ENSMMUG00000001690	0.823125	0.000298489	0.067719	-	16920424	CNN3	0.601174	1.02
1:108527044-108527391	ENSMMUG00000021030	0.822945	0.000300188	0.067719	+	8402452	PLPPR4	1.49076	1.45
1:108527044-108527391	ENSMMUG00000039010	0.822797	0.000301597	0.067719	-	32888555	NA	5.87954	1.45
6:49926075-49926608	ENSMMUG00000037456	0.812848	0.000409079	0.0677273	+	-76815863	ISOC1	0.594411	1.11
6:38488365-38488619	ENSMMUG00000018379	0.812816	0.000409467	0.0677273	-	11914858	DEPDC1B	1.12318	1.7
12:39160956-39161330	ENSMMUG00000009460	0.764874	0.00143819	0.0677616	+	-40147165	NABP1	1.98625	1.12
3:142656885-142657170	ENSMMUG00000001562	0.782978	0.000927891	0.0677958	-	-57469640	KLHL7	0.527623	1.28
5:138853790-138854124	ENSMMUG00000014456	0.810912	0.000433196	0.0678125	+	25155565	UGT8	1.52065	1.19
6:17804359-17804648	ENSMMUG00000009841	0.812596	0.000412158	0.067837	-	16928661	NA	1.00265	1.03
18:48531221-48531477	ENSMMUG00000047095	0.751098	0.001959	0.0678484	+	-4629296	SERPINB13	3.03276	1.32
6:17804359-17804648	ENSMMUG00000011517	0.812498	0.000413361	0.0678663	-	62736538	HAPLN1	0.669648	1.03
6:49926075-49926608	ENSMMUG00000013841	0.812462	0.000413801	0.0678663	+	-1490822	PARP8	0.890431	1.11
5:19984997-19985332	ENSMMUG00000022311	0.81073	0.000435517	0.0678769	+	-31260324	NA	1.07201	1.16
5:148785978-148786242	ENSMMUG00000017703	0.81067	0.000436279	0.0678769	-	-40567443	COL25A1	2.96328	1.23
4:28605728-28606313	ENSMMUG00000021144	0.817311	0.000357595	0.0678807	+	-143623044	DLL1	1.23536	1.14
4:164802326-164802642	ENSMMUG00000029827	0.816922	0.000361862	0.0678807	-	-132195450	CLIC1	0.945791	1.06
4:79951936-79952812	ENSMMUG00000001660	0.816903	0.000362071	0.0678807	+	49562220	NA	3.91956	1.06
4:78071764-78072374	ENSMMUG00000000749	0.816854	0.000362609	0.0678807	+	45204473	NA	1.48996	1.12
4:76645454-76645693	ENSMMUG00000005225	0.816759	0.000363661	0.0678807	-	69701320	GJA1	0.549998	1.52
12:67077835-67078982	ENSMMUG00000037672	0.764537	0.00144943	0.0679156	+	-10599409	C2orf88	0.962812	1.01
15:96391337-96391577	ENSMMUG00000019605	0.788272	0.000810058	0.0681437	+	95581173	NELF	1.08606	1.71
15:66336396-66336649	ENSMMUG00000022023	0.788093	0.000813834	0.0681437	+	-25822518	PCSK5	0.547621	1.43
6:158359186-158359448	ENSMMUG00000015889	0.811893	0.000420832	0.0682941	+	155776223	NA	4.73563	1.24
3:117353336-117353789	ENSMMUG00000041158	0.781483	0.000963541	0.0683117	+	4713293	NA	6.90069	1.07
3:142656885-142657170	ENSMMUG00000044304	0.781481	0.000963571	0.0683117	-	5465343	AASS	0.782149	1.28
3:142656885-142657170	ENSMMUG00000010297	0.781278	0.000968505	0.0683117	-	850312	CTTNBP2	1.17747	1.28
3:158538321-158538614	ENSMMUG00000044304	0.781277	0.000968525	0.0683117	-	-10415808	AASS	0.782149	1.04
1:152540966-152541193	ENSMMUG00000028053	0.822272	0.000306626	0.0683377	+	-49456845	Y_RNA	0.624593	1.96
15:64383683-64383908	ENSMMUG00000003314	0.787201	0.000832869	0.0683559	+	13879828	AQP3	5.69736	1.22
3:24511336-24511556	ENSMMUG00000010943	0.780987	0.000975608	0.068364	-	153589721	PRKAG2	0.747096	1.05
3:17060537-17060816	ENSMMUG00000008189	0.780868	0.000978502	0.068364	+	-114268435	NA	1.05485	1.02
3:17060537-17060816	ENSMMUG00000019393	0.780733	0.000981828	0.0684092	+	-44282555	TNS3	0.417254	1.02
3:165480707-165481127	ENSMMUG00000020089	0.780621	0.000984566	0.0684135	-	-132078737	RBM11	1.01059	1.15
3:25837237-25837382	ENSMMUG00000004222	0.780616	0.00098471	0.0684135	+	-140378042	TBXAS1	0.665631	1.38
5:99471284-99471635	ENSMMUG00000018489	0.810103	0.000443596	0.0684577	-	53213924	TIGD4	1.07202	1.09
5:99471284-99471635	ENSMMUG00000015507	0.809979	0.000445208	0.0684577	-	-98372489	RNF212	1.40015	1.09
5:16219417-16220145	ENSMMUG00000003373	0.809911	0.000446093	0.0684577	-	22210967	TLR10	1.1649	1.63
5:138853790-138854124	ENSMMUG00000003373	0.809906	0.000446164	0.0684577	-	-100422678	TLR10	1.1649	1.19
3:117353336-117353789	ENSMMUG00000012110	0.780384	0.000990419	0.0684624	+	-37883994	SMO	1.36465	1.07
9:106798715-106799031	ENSMMUG00000017588	0.821891	0.000310324	0.0684793	-	-73235173	NRP1	2.14799	1.1
1:108527044-108527391	ENSMMUG00000002752	0.822046	0.000308818	0.0684839	-	-40302173	RPE65	1.79634	1.45
10:40370339-40370626	ENSMMUG00000018855	0.799889	0.000593234	0.0684841	+	-38891911	CYTH4	0.845574	1.16
7:95007071-95007414	ENSMMUG00000042349	0.841935	0.000158732	0.0684907	-	61380808	IFI27L2	0.921366	1.45
1:131720978-131721229	ENSMMUG00000002680	0.821724	0.000311957	0.0685496	+	20788451	CSF1	1.0994	1.37
1:199960522-199960779	ENSMMUG00000045221	0.821657	0.000312609	0.0685496	-	-143877573	NA	0.727915	1.25
12:67077835-67078982	ENSMMUG00000011638	0.763693	0.00147794	0.0685847	+	21885064	PKP4	0.696416	1.01
12:103809988-103810384	ENSMMUG00000045491	0.763498	0.00148458	0.0686481	-	-84822288	NCKAP5	0.867791	1.26
12:34116098-34116445	ENSMMUG00000018497	0.76348	0.0014852	0.0686481	-	10511098	ACVR1	1.16586	1.2
1:131720978-131721229	ENSMMUG00000012695	0.821277	0.000316348	0.0687011	+	-11160673	SUSD4	0.731116	1.37
12:76325966-76326271	ENSMMUG00000006528	0.763232	0.00149372	0.0687583	+	46772404	ARHGAP15	1.78097	1.29
12:21516216-21516463	ENSMMUG00000021931	0.763157	0.00149627	0.0687583	+	-60392971	AOX1	3.33576	1.6
8:74847167-74847551	ENSMMUG00000008439	0.786057	0.000857806	0.0687857	+	25421432	ST18	2.69725	1.67
8:128265387-128265598	ENSMMUG00000001655	0.784741	0.000887217	0.0687857	-	-51198670	IL7	5.79318	1.03
8:74847167-74847551	ENSMMUG00000019288	0.784392	0.000895171	0.0687857	+	-3701934	NA	4.08202	1.67
8:79383345-79383575	ENSMMUG00000017745	0.783375	0.000918612	0.0687857	-	26965826	ANGPT1	1.50328	1.06
8:83037232-83037427	ENSMMUG00000047896	0.783222	0.000922187	0.0687857	-	10445854	NA	1.092	1.27
8:67795667-67795863	ENSMMUG00000017296	0.783198	0.000922746	0.0687857	+	11233001	SDCBP	0.464057	1.26
8:67795667-67795863	ENSMMUG00000013151	0.782964	0.000928223	0.0687857	-	-22604957	CEBPD	1.77729	1.26
8:74847167-74847551	ENSMMUG00000004011	0.782922	0.000929198	0.0687857	-	14456200	TMEM64	0.37503	1.67
7:95007071-95007414	ENSMMUG00000024280	0.84143	0.000161612	0.0687885	+	-68286342	SNORD113	1.13232	1.45
18:44911339-44911629	ENSMMUG00000023652	0.749867	0.00201196	0.0687898	-	-4630158	MEX3C	0.303147	1.77
18:43904111-43904580	ENSMMUG00000018059	0.749479	0.00202892	0.0687898	-	-29317175	SS18	0.6524	1.13
18:43904111-43904580	ENSMMUG00000047095	0.749317	0.00203601	0.0687898	+	-9256193	SERPINB13	3.03276	1.13
3:85231757-85232019	ENSMMUG00000046352	0.779695	0.00100758	0.0688548	+	83398115	PTTG1IP	0.678481	1.77
12:43455941-43456219	ENSMMUG00000011129	0.762981	0.00150235	0.0688755	-	-31813469	CFAP221	0.719839	1.71
12:67517683-67517873	ENSMMUG00000045491	0.762688	0.00151248	0.0688755	-	-48529983	NCKAP5	0.867791	1.65
12:50930562-50930778	ENSMMUG00000018139	0.762635	0.00151432	0.0688755	-	56373151	DOCK10	2.1103	1.19
12:97040439-97040746	ENSMMUG00000041480	0.762628	0.00151457	0.0688755	-	1723765	IGFBP5	1.59481	1.04
12:39160956-39161330	ENSMMUG00000014396	0.762255	0.00152755	0.0688972	-	30815678	FRZB	2.0355	1.12
14:13745093-13745359	ENSMMUG00000040016	0.840709	0.000165804	0.0689217	+	-30323289	NA	3.44925	1.07
14:96803913-96804135	ENSMMUG00000038358	0.839726	0.000171648	0.0689217	+	-20992258	NA	0.431643	1.2
12:39160956-39161330	ENSMMUG00000011126	0.762079	0.00153372	0.0689244	-	-27336831	DBI	1.03446	1.12
6:104806591-104806957	ENSMMUG00000038368	0.811327	0.000427934	0.0689527	-	9420401	NA	0.601456	1.07
16:52918989-52919378	ENSMMUG00000004890	0.757019	0.00171943	0.0689902	+	48263892	ZMYND15	0.808197	1.1
5:112773834-112774028	ENSMMUG00000015260	0.809363	0.000453293	0.0690159	-	4825321	PRSS12	0.934608	1.38
15:66336396-66336649	ENSMMUG00000003314	0.785703	0.000865638	0.0690251	+	15832541	AQP3	5.69736	1.43
17:41593960-41594346	ENSMMUG00000005766	0.831828	0.000224977	0.0690962	-	-354885	NA	1.96262	1.64
12:67077835-67078982	ENSMMUG00000018139	0.761613	0.00155012	0.0691012	-	40224947	DOCK10	2.1103	1.01
4:117390661-117391022	ENSMMUG00000018601	0.813922	0.000396178	0.0691624	+	85812700	DDR1	0.6737	1.13
4:148984697-148984961	ENSMMUG00000013782	0.813638	0.000399557	0.0691624	+	-6715483	LAMA4	0.421409	1.08
12:39160956-39161330	ENSMMUG00000041480	0.761424	0.00155681	0.0691652	-	59603181	IGFBP5	1.59481	1.12
8:128265387-128265598	ENSMMUG00000016221	0.782325	0.000943326	0.0692184	-	-20660657	TMEM74	1.74084	1.03
8:67795667-67795863	ENSMMUG00000006943	0.781649	0.000959517	0.0692184	-	32132184	ZNF706	0.318321	1.26
8:115267484-115267827	ENSMMUG00000042006	0.781249	0.000969199	0.0692184	+	31621865	CA13	2.53157	1.23
8:118795497-118796323	ENSMMUG00000013151	0.781062	0.000973753	0.0692184	-	-73604787	CEBPD	1.77729	1.02
8:40487165-40487357	ENSMMUG00000014519	0.780785	0.000980545	0.0692184	-	47999390	NBN	0.377038	1.02
8:16780834-16781408	ENSMMUG00000038208	0.780283	0.000992923	0.0692184	+	-45924659	BHLHE22	2.4264	1.12
8:16780834-16781408	ENSMMUG00000003878	0.78014	0.000996472	0.0692184	+	-78523170	CPQ	0.419932	1.12
6:15276734-15277112	ENSMMUG00000011517	0.810609	0.000437067	0.0692647	-	65264074	HAPLN1	0.669648	1.15
6:50726055-50726347	ENSMMUG00000016913	0.810385	0.000439951	0.0692781	-	96062047	HTR4	0.978184	1.15
3:17060537-17060816	ENSMMUG00000046352	0.778781	0.00103071	0.069355	+	15226895	PTTG1IP	0.678481	1.02
8:105380137-105380539	ENSMMUG00000008043	0.779646	0.00100883	0.0693792	+	-34356312	CHRAC1	0.415939	1.07
8:128265387-128265598	ENSMMUG00000019288	0.779511	0.00101221	0.0693792	+	49715902	NA	4.08202	1.03
8:74847167-74847551	ENSMMUG00000006943	0.779475	0.0010131	0.0693792	-	25080496	ZNF706	0.318321	1.67
8:67795667-67795863	ENSMMUG00000000963	0.779336	0.00101663	0.0693792	+	-27348566	SDC2	0.990525	1.26
4:79951936-79952812	ENSMMUG00000034731	0.812822	0.000409394	0.0694088	-	-46187626	NA	3.6389	1.06
4:135526247-135526684	ENSMMUG00000005717	0.812804	0.000409611	0.0694088	+	-25948328	SLC22A3	0.346603	1.23
2:196352511-196353495	ENSMMUG00000013451	0.81553	0.000377468	0.0694161	-	-161803773	SPICE1	0.502505	1.22
15:28515650-28516041	ENSMMUG00000032106	0.78479	0.000886121	0.0694667	-	-25737585	NA	4.77287	1.16
2:198595089-198595986	ENSMMUG00000013069	0.815	0.000383561	0.0695084	+	18630987	UBE2E2	0.799816	1.08
2:31515978-31516529	ENSMMUG00000038998	0.814919	0.000384496	0.0695084	-	106596892	P2RY13	0.792495	1.01
2:189711521-189711714	ENSMMUG00000007702	0.814748	0.000386473	0.0695084	+	145280788	SEC22A	0.425347	1.19
2:27170033-27170381	ENSMMUG00000023084	0.814545	0.000388843	0.0695112	-	107593205	IL12A	2.33777	1.23
2:140318504-140318745	ENSMMUG00000023718	0.814326	0.000391409	0.0695112	-	-61701871	SYNPR	1.2738	1.32
2:140318504-140318745	ENSMMUG00000001943	0.814316	0.000391529	0.0695112	+	105450351	GRAMD1C	1.0286	1.32
3:22318312-22318584	ENSMMUG00000012110	0.778364	0.00104142	0.0695795	+	-132919199	SMO	1.36465	1.33
3:158538321-158538614	ENSMMUG00000041158	0.778314	0.00104271	0.0695795	+	45898278	NA	6.90069	1.04
6:61317373-61317710	ENSMMUG00000001336	0.809884	0.000446457	0.0695858	+	18231831	GHR	0.945719	1.43
4:139246198-139246575	ENSMMUG00000023720	0.812328	0.000415451	0.0695925	+	112697578	TRIM38	0.624536	1.29
8:54773075-54773268	ENSMMUG00000037650	0.778185	0.00104603	0.0696	+	-32551702	NA	1.65908	1.25
4:148984697-148984961	ENSMMUG00000002501	0.81175	0.000422616	0.0696262	+	134751764	RNF182	0.850618	1.08
4:79951936-79952812	ENSMMUG00000022920	0.810954	0.000432652	0.0696262	-	53510730	TBPL1	0.286998	1.06
4:76645454-76645693	ENSMMUG00000000123	0.810731	0.000435499	0.0696262	+	-52101563	NHSL1	1.48602	1.52
9:72855720-72856054	ENSMMUG00000049132	0.82101	0.000318996	0.0696279	+	30466737	NA	1.96127	1.13
6:158359186-158359448	ENSMMUG00000016913	0.809289	0.000454276	0.0696334	-	-11570792	HTR4	0.978184	1.24
2:189711521-189711714	ENSMMUG00000000938	0.814044	0.000394727	0.0696424	-	-126944967	LRRN1	0.728256	1.19
12:34116098-34116445	ENSMMUG00000017081	0.760587	0.00158674	0.0696586	+	11658550	THSD7B	2.2945	1.2
12:21516216-21516463	ENSMMUG00000006835	0.760558	0.00158779	0.0696586	-	102422599	MTERF4	0.326441	1.6
7:87522125-87522309	ENSMMUG00000008006	0.840049	0.000169708	0.0698039	+	44950512	RAB11A	0.474588	1.08
3:30073154-30073515	ENSMMUG00000021858	0.777793	0.00105621	0.0698287	-	-758881	CHODL	1.37511	1.26
8:67795667-67795863	ENSMMUG00000005143	0.777724	0.001058	0.069849	+	-3746064	NA	1.33841	1.26
7:146760393-146760846	ENSMMUG00000005270	0.839711	0.000171742	0.069904	+	137557084	RYR3	2.28694	1.61
15:66336396-66336649	ENSMMUG00000012281	0.782801	0.000932058	0.0699279	-	-24317319	NCBP1	0.291307	1.43
3:25837237-25837382	ENSMMUG00000021676	0.777425	0.00106581	0.0699656	-	139187342	SVOPL	1.33932	1.38
1:176312797-176313142	ENSMMUG00000043586	0.819807	0.000331163	0.0700115	-	-153960068	ID3	1.04776	1.29
3:76546259-76546629	ENSMMUG00000012298	0.777229	0.00107096	0.0700222	+	62681421	C21orf62	2.42414	1.06
3:30073154-30073515	ENSMMUG00000041158	0.777082	0.00107485	0.0700222	+	-82566528	NA	6.90069	1.26
12:67517683-67517873	ENSMMUG00000006180	0.759843	0.00161371	0.0700782	+	21784289	TANC1	2.88945	1.65
12:39160956-39161330	ENSMMUG00000004736	0.759728	0.00161791	0.0701028	+	-85010780	2019-09-02	0.365489	1.12
5:138853790-138854124	ENSMMUG00000023400	0.808309	0.000467398	0.0701152	+	-26806772	CPE	0.659278	1.19
18:43904111-43904580	ENSMMUG00000005145	0.746822	0.00214788	0.0701172	+	-8382282	PHLPP1	0.722761	1.13
1:124123019-124123180	ENSMMUG00000020218	0.81954	0.000333912	0.0701238	+	46798096	AK5	0.840344	1.22
1:108527044-108527391	ENSMMUG00000043224	0.819498	0.000334343	0.0701318	-	88394696	NA	2.51136	1.45
12:21516216-21516463	ENSMMUG00000022811	0.759487	0.00162674	0.0701389	+	-78834716	GPBAR1	1.00605	1.6
5:16245466-16245681	ENSMMUG00000002755	0.808151	0.00046955	0.0701886	+	-22454311	KLHL5	1.19346	1.69
6:10245225-10245537	ENSMMUG00000044732	0.808516	0.000464605	0.0702319	+	-120447788	NA	1.5707	1.26
11:93980569-93980764	ENSMMUG00000047962	0.820274	0.000326396	0.0702449	+	-29624241	TMED2	0.185751	1.07
11:93980569-93980764	ENSMMUG00000012670	0.820241	0.000326733	0.0702449	+	559950	CRADD	0.402913	1.07
11:110442056-110442348	ENSMMUG00000001306	0.820126	0.000327903	0.0702449	+	-11488210	ORAI1	0.711335	1.17
6:104806591-104806957	ENSMMUG00000016509	0.808071	0.000470639	0.0703182	-	-41075925	CENPK	0.535069	1.07
6:61317373-61317710	ENSMMUG00000018976	0.808017	0.000471373	0.0703182	+	-26124728	ADGRV1	0.732915	1.43
6:158359186-158359448	ENSMMUG00000002613	0.808014	0.000471412	0.0703182	+	154894917	IRX1	5.49513	1.24
6:73935654-73936867	ENSMMUG00000001850	0.807738	0.000475193	0.0703182	-	75873320	SPARC	1.22017	1.08
6:110955932-110956184	ENSMMUG00000009841	0.807647	0.000476438	0.0703182	-	-76222623	NA	1.00265	1.18
6:158359186-158359448	ENSMMUG00000001850	0.807554	0.000477717	0.0703182	-	-8548999	SPARC	1.22017	1.24
6:23076138-23076441	ENSMMUG00000001336	0.807418	0.000479594	0.0703182	+	-20009101	GHR	0.945719	1.38
3:132362463-132362630	ENSMMUG00000049185	0.776846	0.00108109	0.0703355	-	17787729	TMEM229A	0.763689	1.43
1:147789566-147790023	ENSMMUG00000002752	0.819121	0.000338265	0.0703593	-	-79564695	RPE65	1.79634	1.21
1:192043704-192044205	ENSMMUG00000040888	0.819019	0.000339325	0.0703593	-	-33112211	CR1L	2.45903	1.05
11:93986679-93987106	ENSMMUG00000041342	0.818624	0.000343488	0.0703761	-	26441518	NA	1.47176	1.18
11:93980569-93980764	ENSMMUG00000009601	0.818487	0.000344941	0.0703761	-	-67501230	LMNTD1	1.15297	1.07
3:132362463-132362630	ENSMMUG00000012109	0.776777	0.00108293	0.0703818	+	-22826370	TSPAN33	0.992641	1.43
1:131720978-131721229	ENSMMUG00000045318	0.818859	0.000341013	0.0703863	+	85316598	NA	3.13685	1.37
1:152540966-152541193	ENSMMUG00000015402	0.818501	0.00034479	0.0704203	-	-67411437	LPAR3	3.63187	1.96
1:130171484-130171718	ENSMMUG00000006819	0.818338	0.000346514	0.0704203	-	-38145814	HFM1	0.586098	1.19
1:108527044-108527391	ENSMMUG00000008744	0.817859	0.000351643	0.0704203	-	-78709503	LAPTM5	0.670101	1.45
11:61660572-61660825	ENSMMUG00000012670	0.817885	0.000351373	0.0704391	+	-31759794	CRADD	0.402913	1.02
8:16780834-16781408	ENSMMUG00000006664	0.776875	0.00108034	0.0704496	-	71839481	CALB1	1.48307	1.12
8:74847167-74847551	ENSMMUG00000006664	0.776788	0.00108264	0.0704706	-	13773338	CALB1	1.48307	1.67
18:43904111-43904580	ENSMMUG00000003041	0.746346	0.00216977	0.0705285	-	-4689516	MYO5B	1.68333	1.13
18:44911339-44911629	ENSMMUG00000004051	0.746128	0.00217987	0.0705285	+	36114975	ENOSF1	1.3331	1.77
6:120896388-120896583	ENSMMUG00000009287	0.807009	0.000485281	0.0705377	+	-30628774	GRIA1	1.84578	1.76
6:122145968-122146329	ENSMMUG00000001336	0.806734	0.00048913	0.0705377	+	79060426	GHR	0.945719	1.02
6:115557937-115558357	ENSMMUG00000011556	0.806499	0.000492447	0.0705377	-	32663065	CSF1R	0.643635	1.19
6:104806591-104806957	ENSMMUG00000017714	0.805866	0.000501453	0.0705377	+	-42906177	ARHGEF37	0.745908	1.07
6:73739531-73740225	ENSMMUG00000044051	0.805832	0.000501935	0.0705377	+	-53632943	KIAA1024L	2.52691	1.09
1:54884574-54884779	ENSMMUG00000041709	0.817572	0.000354753	0.070734	-	-10316146	NA	1.78524	1.01
2:140318504-140318745	ENSMMUG00000039478	0.813042	0.00040672	0.0707464	-	-15370875	NA	3.02254	1.32
8:54773075-54773268	ENSMMUG00000007068	0.77654	0.00108923	0.0707671	+	39562632	TUSC3	0.529689	1.25
8:118795497-118796323	ENSMMUG00000020819	0.776455	0.0010915	0.0707671	-	-87909513	PPP2CB	0.227791	1.02
8:106225050-106225603	ENSMMUG00000016485	0.776311	0.00109537	0.0707671	-	11927739	TNFRSF11B	1.21338	1.04
8:40487165-40487357	ENSMMUG00000006308	0.776271	0.00109644	0.0707671	+	-44284644	CPNE3	0.826516	1.02
3:158538321-158538614	ENSMMUG00000020184	0.776304	0.00109556	0.0707672	+	79507378	CPVL	1.52486	1.04
3:113652669-113652909	ENSMMUG00000001458	0.776208	0.00109812	0.0707672	+	-11115360	ARPC1A	0.43709	1.37
3:45687264-45687612	ENSMMUG00000019393	0.776039	0.00110268	0.0708378	+	-15655759	TNS3	0.417254	1.02
18:43904111-43904580	ENSMMUG00000001245	0.745542	0.00220715	0.0709276	+	-4488364	NA	0.365322	1.13
18:51850660-51850923	ENSMMUG00000016673	0.745387	0.00221441	0.0709276	+	31725555	TTR	4.52829	1.43
7:122128369-122128881	ENSMMUG00000002877	0.839136	0.000175237	0.0709493	-	-95516246	HDC	1.95851	1.42
8:16780834-16781408	ENSMMUG00000005317	0.775717	0.00111138	0.0709608	+	-7450660	ADAM28	0.812586	1.12
8:90980468-90980820	ENSMMUG00000020819	0.775708	0.00111164	0.0709608	-	-60094484	PPP2CB	0.227791	1.08
12:79259271-79259751	ENSMMUG00000045491	0.758107	0.00167806	0.0709758	-	-60271571	NCKAP5	0.867791	1.13
12:67077835-67078982	ENSMMUG00000010185	0.757909	0.00168554	0.0709758	+	3784458	MTX2	0.342796	1.01
1:108527044-108527391	ENSMMUG00000003173	0.817239	0.000358376	0.0710757	+	85988121	ELOA	0.372011	1.45
11:93992498-93992948	ENSMMUG00000031884	0.816976	0.00036127	0.0710996	-	-41494756	NA	1.16621	1.01
3:46188930-46189258	ENSMMUG00000018743	0.775578	0.00111516	0.0711066	-	-14313255	USP25	0.329498	1.12
3:23834364-23834613	ENSMMUG00000021650	0.775414	0.00111962	0.0711211	-	13134325	CARD11	0.826698	1.11
2:15192655-15193033	ENSMMUG00000013545	0.812524	0.000413042	0.0711212	-	27620067	HCLS1	0.994133	1.79
2:60672449-60672695	ENSMMUG00000031605	0.81246	0.000413825	0.0711212	-	49133243	B3GNT5	0.973203	1.11
11:36578537-36578839	ENSMMUG00000015374	0.815892	0.000373355	0.0711816	+	10593031	LRMP	1.23356	1.04
15:28497974-28498235	ENSMMUG00000016508	0.781294	0.000968128	0.071234	+	-27801911	C9orf72	0.506282	1.16
15:62954128-62954715	ENSMMUG00000005259	0.781249	0.000969207	0.071234	-	-48772990	WDR38	1.45543	1.05
3:85231757-85232019	ENSMMUG00000020184	0.774953	0.00113226	0.0712442	+	6200814	CPVL	1.52486	1.77
3:142656885-142657170	ENSMMUG00000022764	0.774825	0.00113578	0.0712612	-	-55958316	DNAH11	2.19111	1.28
18:57448377-57448711	ENSMMUG00000047095	0.745032	0.00223111	0.0712839	+	4287604	SERPINB13	3.03276	1.69
5:138853790-138854124	ENSMMUG00000008793	0.806984	0.000485626	0.0713319	+	52521575	SPP1	0.59112	1.19
5:148785978-148786242	ENSMMUG00000017501	0.806485	0.000492637	0.0713319	+	90179285	NAAA	1.24596	1.23
5:141249621-141249833	ENSMMUG00000016362	0.80636	0.000494413	0.0713319	+	63071279	PPAT	0.551143	1.31
6:158359186-158359448	ENSMMUG00000013841	0.804698	0.000518425	0.0713389	+	106941756	PARP8	0.890431	1.24
3:137363521-137363916	ENSMMUG00000041158	0.774696	0.00113935	0.0713539	+	24723478	NA	6.90069	1.07
5:99471284-99471635	ENSMMUG00000022900	0.806165	0.00049718	0.0713796	-	57501650	PDGFC	0.727566	1.09
3:132362463-132362630	ENSMMUG00000006328	0.774645	0.00114077	0.071391	+	-47734094	DPP6	0.770504	1.43
11:93980569-93980764	ENSMMUG00000009213	0.815044	0.000383047	0.0713952	+	-30087988	ZNF664	0.376968	1.07
14:24618611-24619133	ENSMMUG00000031111	0.837687	0.000184318	0.071406	-	-11842080	LRRC10B	2.75249	1.08
3:22318312-22318584	ENSMMUG00000041958	0.774513	0.00114443	0.071409	+	-101227020	BHLHA15	1.40928	1.33
15:64383683-64383908	ENSMMUG00000008414	0.780699	0.000982665	0.0714251	+	-40242966	NXNL2	1.47054	1.22
5:138853790-138854124	ENSMMUG00000002755	0.805776	0.000502744	0.0714354	+	100153798	KLHL5	1.19346	1.19
5:117593229-117593500	ENSMMUG00000003373	0.805613	0.000505099	0.0714354	-	-79162117	TLR10	1.1649	1.17
5:16245466-16245681	ENSMMUG00000023393	0.805593	0.000505381	0.0714354	-	-11721205	LYAR	0.549278	1.69
3:85231757-85232019	ENSMMUG00000001458	0.774332	0.00114947	0.0714834	+	-39536250	ARPC1A	0.43709	1.77
3:142656885-142657170	ENSMMUG00000049185	0.774316	0.00114989	0.0714834	-	7493189	TMEM229A	0.763689	1.28
3:132362463-132362630	ENSMMUG00000012298	0.774307	0.00115016	0.0714834	+	118497625	C21orf62	2.42414	1.43
3:23834364-23834613	ENSMMUG00000012432	0.774208	0.00115291	0.0714834	+	-104323447	LRRC17	1.60172	1.11
X:111442616-111443023	ENSMMUG00000003082	0.846912	0.000132506	0.0715239	+	61645902	PAGE4	5.26749	1.07
12:103809988-103810384	ENSMMUG00000006180	0.757307	0.0017084	0.071532	+	58076594	TANC1	2.88945	1.26
14:94644550-94644833	ENSMMUG00000011990	0.835695	0.000197408	0.0715535	-	-41921169	FAR1	0.429736	1.44
14:90839411-90839721	ENSMMUG00000003717	0.83567	0.00019758	0.0715535	+	11473215	PRSS23	1.08813	1.05
8:114614476-114614706	ENSMMUG00000001655	0.775133	0.00112731	0.0715667	-	-37547759	IL7	5.79318	1.12
5:165934916-165935245	ENSMMUG00000014073	0.805057	0.000513155	0.071572	+	54691208	ALPK1	1.1041	1.22
11:93980569-93980764	ENSMMUG00000013804	0.814628	0.000387871	0.0716332	-	-13319118	PPFIA2	0.778159	1.07
2:15192655-15193033	ENSMMUG00000021567	0.812059	0.000418774	0.0716438	+	-7528282	NXPE3	0.519626	1.79
2:189704892-189705212	ENSMMUG00000001943	0.811773	0.000422329	0.0716438	+	154836739	GRAMD1C	1.0286	1.34
4:129968858-129969361	ENSMMUG00000023613	0.808229	0.00046849	0.0716503	-	36529778	C6orf118	4.57237	2.55
12:43455941-43456219	ENSMMUG00000046891	0.756895	0.0017242	0.0716615	-	-32655883	NA	1.02183	1.71
12:34116098-34116445	ENSMMUG00000002370	0.756759	0.00172944	0.0716615	+	-25334358	ITGA6	0.32098	1.2
12:97069985-97070243	ENSMMUG00000007314	0.756561	0.0017371	0.0716615	+	38060763	MAP1D	0.384047	1.14
12:43455941-43456219	ENSMMUG00000013254	0.756264	0.00174862	0.0716615	-	67093666	SPHKAP	1.81089	1.71
3:30077421-30077751	ENSMMUG00000015548	0.773575	0.00117072	0.0717348	-	108482598	GPR85	1.06848	1.4
4:165071013-165071473	ENSMMUG00000021072	0.807941	0.000472412	0.071744	-	-82649670	CEP162	0.542402	1.01
8:72164338-72164514	ENSMMUG00000005143	0.774605	0.00114188	0.0718018	+	622411	NA	1.33841	1.72
15:96391337-96391577	ENSMMUG00000031977	0.78036	0.000991031	0.0719007	+	71485870	WHRN	2.52741	1.71
3:165480707-165481127	ENSMMUG00000044304	0.773425	0.00117495	0.0719079	-	-17358194	AASS	0.782149	1.15
5:159803813-159804024	ENSMMUG00000017002	0.804203	0.000525749	0.0719573	+	152532543	TADA2B	0.397985	1.53
5:170835671-170835810	ENSMMUG00000003282	0.80399	0.000528936	0.0719573	+	170246803	PDE6B	0.67699	1.3
5:165934916-165935245	ENSMMUG00000012820	0.803951	0.000529521	0.0719573	-	-119887698	GABRG1	0.93639	1.22
3:46188930-46189258	ENSMMUG00000023770	0.773149	0.0011828	0.0719661	+	13617528	NRIP1	0.447259	1.12
3:30077421-30077751	ENSMMUG00000044501	0.773119	0.00118365	0.0719661	+	14389953	NA	3.59972	1.4
6:9506170-9506400	ENSMMUG00000013283	0.803994	0.000528873	0.0719771	+	-165507561	CDHR2	0.642035	1.24
6:79561427-79561775	ENSMMUG00000010615	0.803978	0.000529118	0.0719771	+	-72728723	GALNT10	0.419588	1.15
6:104806591-104806957	ENSMMUG00000004409	0.803903	0.000530236	0.0719771	-	17368299	ZNF608	1.15107	1.07
6:17804359-17804648	ENSMMUG00000011556	0.803751	0.000532525	0.0719771	-	130416774	CSF1R	0.643635	1.03
6:50919057-50919617	ENSMMUG00000013841	0.803604	0.000534737	0.0719771	+	-497813	PARP8	0.890431	1.01
6:50919057-50919617	ENSMMUG00000017087	0.803598	0.00053482	0.0719771	-	116233985	SLIT3	0.909779	1.01
6:111279206-111279445	ENSMMUG00000002613	0.803579	0.000535114	0.0719771	+	107814937	IRX1	5.49513	1.35
6:50919057-50919617	ENSMMUG00000009287	0.803566	0.000535313	0.0719771	+	-100605740	GRIA1	1.84578	1.01
6:115557937-115558357	ENSMMUG00000010615	0.803302	0.000539317	0.0719771	+	-36732141	GALNT10	0.419588	1.19
3:142656885-142657170	ENSMMUG00000015543	0.773019	0.00118652	0.0720972	-	-4387182	TMEM168	0.551633	1.28
1:66104836-66105106	ENSMMUG00000023566	0.81505	0.000382977	0.0721567	-	93875746	DYRK3	0.979935	1.17
1:131720978-131721229	ENSMMUG00000002924	0.814949	0.000384148	0.0721567	+	-73198751	RHOU	0.600424	1.37
1:124123019-124123180	ENSMMUG00000021078	0.814904	0.000384668	0.0721567	-	74413708	ATP1B1	0.311662	1.22
1:131720978-131721229	ENSMMUG00000010158	0.814854	0.000385241	0.0721567	+	22013143	STXBP3	0.693777	1.37
12:90847025-90847232	ENSMMUG00000007314	0.755792	0.00176706	0.072192	+	31837803	MAP1D	0.384047	1.04
X:111442616-111443023	ENSMMUG00000044509	0.835127	0.000201275	0.0722319	-	8480997	DCAF12L2	1.33529	1.07
X:72937762-72938130	ENSMMUG00000017753	0.832844	0.000217446	0.0722319	+	8657182	EDA	1.31621	1.02
X:111442616-111443023	ENSMMUG00000017574	0.831967	0.000223937	0.0722319	+	-1126195	ZCCHC12	3.12087	1.07
X:111442616-111443023	ENSMMUG00000012484	0.827034	0.00026339	0.0722319	-	21665643	FGF13	1.29567	1.07
X:142355604-142355831	ENSMMUG00000012384	0.826934	0.000264244	0.0722319	+	28672561	AKAP14	2.36503	1.07
X:111442616-111443023	ENSMMUG00000045643	0.826352	0.000269263	0.0722319	+	16179769	TMEM35	1.01138	1.07
14:79869783-79870016	ENSMMUG00000022301	0.834729	0.000204023	0.0722665	+	68102355	AHNAK	0.612911	2.32
5:170835671-170835810	ENSMMUG00000021147	0.803529	0.000535869	0.0723044	+	16142753	RBM46	2.67532	1.3
4:117390661-117391022	ENSMMUG00000022626	0.807464	0.000478958	0.0723121	-	-83622541	NA	2.60968	1.13
16:56486315-56486576	ENSMMUG00000001404	0.752479	0.00190089	0.0723184	-	-11085898	NEUROD2	0.783741	1.2
3:142656885-142657170	ENSMMUG00000048302	0.772268	0.00120812	0.0723592	+	16696014	AGFG2	1.08832	1.28
15:92840923-92841346	ENSMMUG00000022971	0.779258	0.00101859	0.0723956	-	17866962	CTSV	1.03144	1.18
3:46188930-46189258	ENSMMUG00000006460	0.771974	0.00121667	0.0724022	-	-9338968	GNA12	0.469356	1.12
3:137363521-137363916	ENSMMUG00000042946	0.771925	0.0012181	0.0724022	-	-23752276	CD36	3.54645	1.07
4:127347336-127347530	ENSMMUG00000015355	0.807234	0.000482147	0.0724036	-	13145390	RSPO3	2.49645	1.02
1:131720978-131721229	ENSMMUG00000001381	0.81403	0.000394896	0.0724151	+	45111485	CLCA2	1.89225	1.37
1:131720978-131721229	ENSMMUG00000006576	0.814013	0.000395096	0.0724151	-	-2071417	PBXIP1	0.611177	1.37
8:128265387-128265598	ENSMMUG00000013151	0.773906	0.00116138	0.0724378	-	-83074677	CEBPD	1.77729	1.03
6:104806591-104806957	ENSMMUG00000048053	0.802465	0.000552153	0.0724413	+	-74498340	NA	0.494139	1.07
6:23076138-23076441	ENSMMUG00000002613	0.80228	0.000555032	0.0724413	+	19611869	IRX1	5.49513	1.38
6:23076138-23076441	ENSMMUG00000004860	0.802069	0.000558322	0.0724413	+	-31326382	FST	2.923	1.38
6:51375236-51375454	ENSMMUG00000014636	0.802061	0.000558438	0.0724413	+	-86202316	PSD2	0.0779046	1.14
6:79561427-79561775	ENSMMUG00000011517	0.801915	0.000560727	0.0724413	-	979411	HAPLN1	0.669648	1.15
6:51375236-51375454	ENSMMUG00000042412	0.801469	0.00056775	0.0724413	+	8881488	NA	0.44302	1.14
6:50919057-50919617	ENSMMUG00000005665	0.801204	0.000571962	0.0724413	+	35943123	FAM105A	1.04674	1.01
1:131720978-131721229	ENSMMUG00000002400	0.813591	0.000400118	0.0725251	-	10529386	DEGS1	0.334492	1.37
3:159626780-159627065	ENSMMUG00000041958	0.771691	0.00122493	0.0725356	+	36081176	BHLHA15	1.40928	1.05
3:24630769-24631148	ENSMMUG00000047367	0.771455	0.00123188	0.0725356	+	-153497134	NA	1.56451	1.54
3:46188930-46189258	ENSMMUG00000018652	0.771432	0.00123257	0.0725356	+	-66243719	HGF	1.19963	1.12
3:165480707-165481127	ENSMMUG00000000505	0.771429	0.00123265	0.0725356	+	107251432	FIGNL1	0.400486	1.15
3:159626780-159627065	ENSMMUG00000049185	0.77136	0.00123468	0.0725356	-	-9476421	TMEM229A	0.763689	1.05
12:67077835-67078982	ENSMMUG00000031398	0.75546	0.00178011	0.0725551	-	-10417444	CCDC173	0.928471	1.01
1:152540966-152541193	ENSMMUG00000024314	0.81339	0.000402522	0.0725663	+	125086680	SNORA73	0.227124	1.96
8:79383345-79383575	ENSMMUG00000047896	0.773402	0.00117562	0.0725706	-	14099706	NA	1.092	1.06
8:40487165-40487357	ENSMMUG00000002336	0.773394	0.00117583	0.0725706	-	99681438	PTK2	0.411398	1.02
8:115022308-115022915	ENSMMUG00000037650	0.7732	0.00118135	0.0725706	+	27697338	NA	1.65908	1.09
8:115022308-115022915	ENSMMUG00000047896	0.772389	0.00120461	0.0725706	-	-21539027	NA	1.092	1.09
8:67795667-67795863	ENSMMUG00000022419	0.772348	0.00120582	0.0725706	+	3161598	C8orf46	0.764725	1.26
8:83037232-83037427	ENSMMUG00000017745	0.772267	0.00120815	0.0725706	-	23311974	ANGPT1	1.50328	1.27
8:72164338-72164514	ENSMMUG00000004712	0.771978	0.00121657	0.0725706	+	52440651	LPL	2.61665	1.72
8:40487165-40487357	ENSMMUG00000018668	0.771495	0.00123069	0.0725706	+	33611689	AGPAT5	0.381517	1.02
8:67795667-67795863	ENSMMUG00000010197	0.771338	0.00123533	0.0725706	-	64604779	SLA	1.3102	1.26
7:122140804-122141231	ENSMMUG00000037528	0.836599	0.000191373	0.0726032	+	-41162565	SNORD113	1.69065	1.04
3:132362463-132362630	ENSMMUG00000006075	0.771213	0.00123901	0.0726923	+	125035776	HMGN1	0.321015	1.43
5:165934916-165935245	ENSMMUG00000009439	0.803208	0.000540739	0.0727041	+	139671788	STIM2	0.245395	1.22
1:147789566-147790023	ENSMMUG00000014497	0.813259	0.000404103	0.0727042	-	-32119557	DENND2C	1.51846	1.21
8:16780834-16781408	ENSMMUG00000014891	0.770852	0.00124975	0.0727093	+	-67077971	CA2	1.2189	1.12
8:72164338-72164514	ENSMMUG00000008439	0.770417	0.00126275	0.0727093	+	22738603	ST18	2.69725	1.72
8:16780834-16781408	ENSMMUG00000004573	0.770378	0.00126391	0.0727093	+	-49701193	C8orf34	1.2087	1.12
8:40487165-40487357	ENSMMUG00000002774	0.770294	0.00126645	0.0727093	+	-33283476	HNF4G	0.687549	1.02
8:67795667-67795863	ENSMMUG00000005631	0.770244	0.00126795	0.0727093	+	-50816072	NOV	1.05999	1.26
14:79869783-79870016	ENSMMUG00000037865	0.834396	0.000206346	0.0727294	+	-7227279	ANKRD49	0.434182	2.32
3:30077421-30077751	ENSMMUG00000041158	0.771134	0.00124136	0.0727466	+	-82562292	NA	6.90069	1.4
8:128265387-128265598	ENSMMUG00000041365	0.770012	0.00127496	0.0728379	+	-14246395	NA	0.54415	1.03
8:40487165-40487357	ENSMMUG00000007342	0.769893	0.00127855	0.0728379	-	72011155	CSMD3	0.632648	1.02
8:115267484-115267827	ENSMMUG00000008439	0.769842	0.00128011	0.0728379	+	65841749	ST18	2.69725	1.23
4:129968858-129969361	ENSMMUG00000014867	0.806511	0.00049228	0.0728553	-	-38370291	EPHA7	1.69599	2.55
2:189712782-189713075	ENSMMUG00000019740	0.810311	0.000440909	0.0729076	+	92119069	ZDHHC3	0.540888	1.21
18:44911339-44911629	ENSMMUG00000045783	0.742718	0.0023425	0.0729147	-	19632560	NA	2.09267	1.77
18:51850660-51850923	ENSMMUG00000044599	0.742643	0.00234615	0.0729147	+	-18185902	NA	0.6468	1.43
18:48531221-48531477	ENSMMUG00000004051	0.742579	0.0023493	0.0729147	+	39734857	ENOSF1	1.3331	1.32
18:48531221-48531477	ENSMMUG00000001245	0.742552	0.00235061	0.0729147	+	138277	NA	0.365322	1.32
14:50713611-50714137	ENSMMUG00000041075	0.833779	0.000210701	0.0729907	-	7516180	NA	3.72631	1.02
14:94644550-94644833	ENSMMUG00000011835	0.833303	0.000214118	0.0729907	-	-150746	TRPC6	3.19735	1.44
14:94644550-94644833	ENSMMUG00000022301	0.832726	0.000218309	0.0729907	+	82877122	AHNAK	0.612911	1.44
12:43455941-43456219	ENSMMUG00000006180	0.754719	0.00180954	0.0730161	+	-2277175	TANC1	2.88945	1.71
2:28657025-28657288	ENSMMUG00000008916	0.809403	0.000452769	0.0730342	-	139587328	TF	1.00467	1.19
12:34116098-34116445	ENSMMUG00000014397	0.754503	0.0018182	0.0730369	-	36021127	NCKAP1	0.429984	1.2
7:122140804-122141231	ENSMMUG00000024280	0.836088	0.000194766	0.0730636	+	-41152525	SNORD113	1.13232	1.04
8:74847167-74847551	ENSMMUG00000018668	0.76947	0.00129144	0.0730658	+	67971691	AGPAT5	0.381517	1.67
4:165071013-165071473	ENSMMUG00000022193	0.805352	0.000508872	0.0730808	+	127136822	FGD2	0.758134	1.01
6:38488365-38488619	ENSMMUG00000005802	0.800503	0.00058323	0.0731318	-	-35906240	IRX2	4.94493	1.7
15:56247183-56247335	ENSMMUG00000004590	0.77782	0.0010555	0.0731567	+	50445889	DDX31	0.404224	1.18
2:189704892-189705212	ENSMMUG00000012406	0.808956	0.000458701	0.0732152	+	30744263	PCOLCE2	3.4282	1.34
1:130171484-130171718	ENSMMUG00000007338	0.812312	0.00041564	0.0733006	-	-8540547	TXNIP	1.20873	1.19
15:28515650-28516041	ENSMMUG00000010213	0.776435	0.00109204	0.0733162	-	19520228	GLIPR2	0.917763	1.16
15:66336396-66336649	ENSMMUG00000003197	0.776298	0.00109572	0.0733162	-	-31520518	NIPSNAP3A	0.515268	1.43
2:198595089-198595986	ENSMMUG00000012406	0.80808	0.000470518	0.0734235	+	39634460	PCOLCE2	3.4282	1.08
17:72881133-72881345	ENSMMUG00000022610	0.827817	0.000256775	0.0734486	+	68674051	NA	1.81447	1.42
17:61163123-61163779	ENSMMUG00000039978	0.827691	0.000257832	0.0734486	+	43404434	NA	0.846348	1.12
1:54884574-54884779	ENSMMUG00000005892	0.812146	0.00041769	0.0734544	+	-152315600	ARV1	0.507427	1.01
12:21516216-21516463	ENSMMUG00000011126	0.754047	0.00183658	0.0734688	-	-9692091	DBI	1.03446	1.6
6:73935654-73936867	ENSMMUG00000011517	0.799945	0.000592317	0.0734758	-	6604319	HAPLN1	0.669648	1.08
5:170835671-170835810	ENSMMUG00000017002	0.802385	0.000553399	0.0736272	+	163564401	TADA2B	0.397985	1.3
3:17060537-17060816	ENSMMUG00000042946	0.76997	0.00127622	0.0736537	-	96550429	CD36	3.54645	1.02
5:99471284-99471635	ENSMMUG00000014073	0.802218	0.000555986	0.0737128	+	-11772073	ALPK1	1.1041	1.09
11:93986679-93987106	ENSMMUG00000000108	0.810049	0.000444306	0.0737378	+	40801200	NCKAP1L	0.714224	1.18
11:102426909-102427242	ENSMMUG00000047560	0.809861	0.000446756	0.0737438	+	82237198	NA	1.69184	1.03
1:131720978-131721229	ENSMMUG00000010594	0.811891	0.000420864	0.0737841	+	53188122	PTGFR	0.91883	1.37
3:117353336-117353789	ENSMMUG00000040062	0.769434	0.00129256	0.0737844	-	-44379993	NA	1.25205	1.07
3:30073154-30073515	ENSMMUG00000020089	0.769424	0.00129285	0.0737844	-	3328455	RBM11	1.01059	1.26
3:45687264-45687612	ENSMMUG00000016386	0.769271	0.00129753	0.0737844	-	116365367	SLC13A4	0.658288	1.02
8:83037232-83037427	ENSMMUG00000005631	0.767932	0.00133915	0.0738349	+	-35574508	NOV	1.05999	1.27
8:40487165-40487357	ENSMMUG00000011584	0.767901	0.00134013	0.0738349	+	-18253453	CHD7	1.00088	1.02
2:31515978-31516529	ENSMMUG00000001509	0.807664	0.000476205	0.0738602	+	-46532522	PSMD6	0.2051	1.01
5:165934916-165935245	ENSMMUG00000006705	0.802021	0.000559061	0.0738649	-	-117211518	FRYL	0.435327	1.22
12:43455941-43456219	ENSMMUG00000011638	0.753507	0.00185855	0.0738879	+	-1736552	PKP4	0.696416	1.71
3:132362463-132362630	ENSMMUG00000042946	0.768969	0.00130682	0.0739113	-	-18751218	CD36	3.54645	1.43
3:24511336-24511556	ENSMMUG00000048221	0.768877	0.00130968	0.0739707	+	-117980558	ST7-OT4_3	0.852937	1.05
3:165480707-165481127	ENSMMUG00000022114	0.768865	0.00131004	0.0739707	-	-62860854	NA	0.433113	1.15
15:96391337-96391577	ENSMMUG00000006923	0.775193	0.00112568	0.0739708	-	-90053895	NTNG2	1.46232	1.71
5:141249621-141249833	ENSMMUG00000018490	0.801537	0.000566684	0.0740196	+	-11435811	ARFIP1	0.412443	1.31
5:105412975-105413296	ENSMMUG00000016358	0.801259	0.000571086	0.0740196	-	-26991545	KIAA1211	0.605531	1.36
5:52571832-52572063	ENSMMUG00000011810	0.801179	0.000572366	0.0740196	+	-71941742	FAT4	1.27982	1.24
5:138853790-138854124	ENSMMUG00000004599	0.800304	0.000586447	0.0740196	-	-38691675	PPP3CA	0.554119	1.19
14:79869783-79870016	ENSMMUG00000002429	0.830715	0.000233459	0.0740293	-	-48396987	CAT	0.667385	2.32
14:94644550-94644833	ENSMMUG00000013358	0.830171	0.000237704	0.0740293	-	-55674960	FIBIN	0.964585	1.44
14:24618611-24619133	ENSMMUG00000000316	0.829095	0.000246272	0.0740293	-	14286531	BBOX1	1.18296	1.08
14:50713611-50714137	ENSMMUG00000003717	0.827048	0.000263268	0.0741128	+	-28652059	PRSS23	1.08813	1.02
14:79869783-79870016	ENSMMUG00000005440	0.826719	0.000266084	0.0741128	+	-20640551	ELMOD1	0.68136	2.32
14:79869783-79870016	ENSMMUG00000010627	0.826629	0.000266865	0.0741128	+	63457788	APLNR	1.97979	2.32
14:79869783-79870016	ENSMMUG00000041075	0.826482	0.000268137	0.0741128	-	-21639466	NA	3.72631	2.32
3:17060537-17060816	ENSMMUG00000042299	0.768709	0.00131488	0.0741179	-	149950632	DENND2A	0.741952	1.02
1:131720978-131721229	ENSMMUG00000014497	0.811561	0.000424984	0.0741419	-	-16050969	DENND2C	1.51846	1.37
3:113652669-113652909	ENSMMUG00000001133	0.768643	0.00131694	0.074155	-	-106423957	SH3BGR	0.735654	1.37
12:34116098-34116445	ENSMMUG00000008102	0.752888	0.00188395	0.0741641	-	47720688	KCTD18	0.21443	1.2
12:50930562-50930778	ENSMMUG00000037672	0.752514	0.00189943	0.0741641	+	-26747613	C2orf88	0.962812	1.19
12:43455941-43456219	ENSMMUG00000004897	0.752399	0.0019042	0.0741641	+	257587	GPD2	1.24033	1.71
12:97040439-97040746	ENSMMUG00000017964	0.752363	0.00190572	0.0741641	-	1071641	PECR	0.240731	1.04
12:24502807-24503017	ENSMMUG00000014396	0.752359	0.00190588	0.0741641	-	45473991	FRZB	2.0355	1.17
12:24502807-24503017	ENSMMUG00000004897	0.752305	0.00190812	0.0741761	+	-18695337	GPD2	1.24033	1.17
16:56486315-56486576	ENSMMUG00000040401	0.749473	0.00202915	0.0741926	-	-45218494	NA	1.83464	1.2
3:30073154-30073515	ENSMMUG00000042946	0.768578	0.00131895	0.0742025	-	83537730	CD36	3.54645	1.26
8:40487165-40487357	ENSMMUG00000014518	0.767543	0.00135144	0.0742336	+	-47917963	OSGIN2	0.198233	1.02
5:117593229-117593500	ENSMMUG00000018490	0.800042	0.000590728	0.0742547	+	-35092144	ARFIP1	0.412443	1.17
5:112773834-112774028	ENSMMUG00000017501	0.799968	0.000591929	0.0742547	+	54167141	NAAA	1.24596	1.38
5:155139046-155139493	ENSMMUG00000001880	0.799937	0.000592438	0.0742547	-	13403624	DDX60	1.00331	1.03
5:16219417-16220145	ENSMMUG00000014456	0.799873	0.00059349	0.0742547	+	-97478080	UGT8	1.52065	1.63
1:131720978-131721229	ENSMMUG00000016335	0.811073	0.000431146	0.0742941	+	31212520	PALMD	2.47086	1.37
1:78686056-78686281	ENSMMUG00000022715	0.810859	0.000433862	0.0742941	+	-32318135	AHCYL1	0.231327	1.02
1:197748249-197748484	ENSMMUG00000047252	0.810486	0.000438646	0.0742941	+	136609639	NA	0.440622	1.01
1:174475187-174475425	ENSMMUG00000023029	0.810392	0.000439859	0.0742941	+	164829129	PGD	0.33503	1.1
1:54884574-54884779	ENSMMUG00000008859	0.810361	0.000440265	0.0742941	+	-57442188	PIFO	1.14338	1.01
1:108527044-108527391	ENSMMUG00000004103	0.810274	0.000441382	0.0742941	-	-4576933	COL11A1	2.8737	1.45
6:49926075-49926608	ENSMMUG00000005665	0.799414	0.000601063	0.0743072	+	34950141	FAM105A	1.04674	1.11
6:73739531-73740225	ENSMMUG00000041279	0.799221	0.000604268	0.0743072	+	-100837612	NA	0.552041	1.09
6:120896388-120896583	ENSMMUG00000014740	0.799103	0.000606236	0.0743072	+	120096772	TRIP13	0.48418	1.76
6:158359186-158359448	ENSMMUG00000042412	0.79906	0.000606954	0.0743072	+	115865438	NA	0.44302	1.24
6:104806591-104806957	ENSMMUG00000037456	0.798976	0.000608364	0.0743072	+	-21935514	ISOC1	0.594411	1.07
6:49926075-49926608	ENSMMUG00000001336	0.798634	0.000614112	0.0743072	+	6840533	GHR	0.945719	1.11
6:158359186-158359448	ENSMMUG00000011517	0.797942	0.000625886	0.0743072	-	-77818000	HAPLN1	0.669648	1.24
6:51375236-51375454	ENSMMUG00000048509	0.797935	0.000626002	0.0743072	-	78864121	IL5	0.605423	1.14
3:117353336-117353789	ENSMMUG00000048302	0.768254	0.00132905	0.0743081	+	-8607082	AGFG2	1.08832	1.07
4:96333585-96333810	ENSMMUG00000021173	0.803894	0.000530368	0.0743522	+	54309531	NFYA	0.485175	1.04
5:159827740-159828187	ENSMMUG00000017002	0.79953	0.000599146	0.0743763	+	152556470	TADA2B	0.397985	1.4
5:117593229-117593500	ENSMMUG00000017342	0.799488	0.000599847	0.0743763	+	-47886894	KLHL2	1.16766	1.17
5:184967698-184967957	ENSMMUG00000016922	0.79946	0.000600298	0.0743763	+	179650461	STK32B	1.77909	1.01
5:56517033-56517199	ENSMMUG00000015087	0.799273	0.000603406	0.0743763	-	128418563	IRF2	0.218518	1.1
15:64383683-64383908	ENSMMUG00000022023	0.774219	0.0011526	0.0744025	+	-27775259	PCSK5	0.547621	1.22
8:90980468-90980820	ENSMMUG00000013151	0.767114	0.00136509	0.0744122	-	-45789758	CEBPD	1.77729	1.08
8:114614476-114614706	ENSMMUG00000010197	0.767055	0.00136697	0.0744122	-	17785936	SLA	1.3102	1.12
5:99471284-99471635	ENSMMUG00000013989	0.799088	0.000606492	0.0744569	-	20430078	NDNF	0.354364	1.09
3:137363521-137363916	ENSMMUG00000023771	0.767767	0.00134434	0.0745069	+	104403049	SAMSN1	0.679106	1.07
4:135526247-135526684	ENSMMUG00000023720	0.803447	0.000537112	0.0745131	+	108977627	TRIM38	0.624536	1.23
4:28605728-28606313	ENSMMUG00000047033	0.80334	0.000538732	0.0745131	+	-87641953	NA	0.732818	1.14
8:72164338-72164514	ENSMMUG00000023210	0.766905	0.00137179	0.0745146	-	-843721	SBSPON	2.31601	1.72
5:155139046-155139493	ENSMMUG00000016922	0.798927	0.000609184	0.074518	+	149821809	STK32B	1.77909	1.03
5:117593229-117593500	ENSMMUG00000003552	0.798882	0.000609946	0.074518	-	-19848141	NA	0.386544	1.17
11:91525374-91525537	ENSMMUG00000020431	0.807349	0.00048055	0.0745747	-	-75037169	EPS8	0.370962	1.01
11:93986679-93987106	ENSMMUG00000012788	0.806778	0.000488519	0.0745747	+	78508117	C12orf60	1.40695	1.18
8:115022308-115022915	ENSMMUG00000038208	0.766525	0.00138401	0.0745781	+	52316241	BHLHE22	2.4264	1.09
8:118795497-118796323	ENSMMUG00000008351	0.766493	0.00138506	0.0745781	-	-76367238	IKBKB	0.103306	1.02
8:83037232-83037427	ENSMMUG00000000963	0.766269	0.0013923	0.0745781	+	-12107002	SDC2	0.990525	1.27
3:45687264-45687612	ENSMMUG00000041958	0.767586	0.00135008	0.0745822	+	-77857992	BHLHA15	1.40928	1.02
3:142656885-142657170	ENSMMUG00000005232	0.767505	0.00135263	0.0745955	-	33811412	RARRES2	1.84594	1.28
3:30077421-30077751	ENSMMUG00000015412	0.767472	0.00135369	0.0745955	+	-102814477	GPR22	0.834343	1.4
3:132362463-132362630	ENSMMUG00000047811	0.767195	0.00136252	0.0745955	-	10599999	WNT2	1.43944	1.43
4:135526247-135526684	ENSMMUG00000014691	0.803037	0.000543354	0.0746514	+	115309072	ID4	0.666332	1.23
15:96391337-96391577	ENSMMUG00000017151	0.77335	0.00117708	0.0746797	-	-63698486	ZNF462	0.61609	1.71
15:66336396-66336649	ENSMMUG00000018726	0.773244	0.00118009	0.0746797	+	16411474	KIF24	1.86586	1.43
7:144945577-144945783	ENSMMUG00000039337	0.834728	0.000204031	0.074683	+	45292998	SSTR1	1.00307	1.37
7:87744229-87744663	ENSMMUG00000011706	0.834692	0.000204283	0.074683	+	-74307718	EML1	0.570997	1.31
1:65585275-65585566	ENSMMUG00000002680	0.809737	0.000448377	0.0746878	+	-45346961	CSF1	1.0994	1.14
5:108497547-108497769	ENSMMUG00000003373	0.798474	0.000616824	0.0747156	-	-70066435	TLR10	1.1649	1.4
2:140318504-140318745	ENSMMUG00000004683	0.80676	0.000488768	0.0747815	-	-47440359	DAG1	0.153715	1.32
18:43904111-43904580	ENSMMUG00000047291	0.740825	0.0024368	0.074803	+	-3035417	NA	0.53228	1.13
3:132362463-132362630	ENSMMUG00000019571	0.766947	0.00137044	0.0748747	+	117259626	TIAM1	1.09601	1.43
2:140318504-140318745	ENSMMUG00000042238	0.806636	0.000490507	0.0748758	-	-44142770	CCR5	0.859451	1.32
7:122128369-122128881	ENSMMUG00000005270	0.833909	0.000209781	0.0748781	+	112925060	RYR3	2.28694	1.42
7:144945577-144945783	ENSMMUG00000014005	0.833664	0.00021152	0.0748781	+	104250283	SNX1	0.248457	1.37
5:141249621-141249833	ENSMMUG00000018489	0.797996	0.00062495	0.0748803	-	11435726	TIGD4	1.07202	1.31
5:109454315-109454663	ENSMMUG00000013989	0.797953	0.000625681	0.0748803	-	10447050	NDNF	0.354364	1.13
3:85231757-85232019	ENSMMUG00000021186	0.766825	0.00137436	0.074891	-	-12864124	ANLN	1.90886	1.77
4:165071013-165071473	ENSMMUG00000011905	0.802674	0.000548926	0.0750417	-	-116681691	TNFRSF21	0.454445	1.01
6:61317373-61317710	ENSMMUG00000023513	0.796957	0.000642933	0.0750668	-	8879665	ANKRA2	0.426896	1.43
3:17060537-17060816	ENSMMUG00000048013	0.7665	0.00138484	0.0750812	+	-88502082	NA	1.78422	1.02
12:103809988-103810384	ENSMMUG00000013251	0.751091	0.00195928	0.07518	+	49934795	XIRP2	1.23186	1.26
4:165071013-165071473	ENSMMUG00000017497	0.802233	0.000555757	0.0751974	-	-139431149	RIPOR2	1.38705	1.01
4:76645454-76645693	ENSMMUG00000017497	0.801871	0.000561424	0.0752042	-	-51005590	RIPOR2	1.38705	1.52
3:132362463-132362630	ENSMMUG00000041181	0.766398	0.00138812	0.0752097	-	-125525658	PCP4	2.08005	1.43
17:88411728-88411901	ENSMMUG00000046640	0.824388	0.000286764	0.0752247	+	34421498	NA	1.1637	1.06
17:91404696-91405199	ENSMMUG00000009860	0.824387	0.000286771	0.0752247	+	65967139	LRRC63	1.84062	1.05
17:91404696-91405199	ENSMMUG00000019006	0.824151	0.000288931	0.0752247	-	-89917111	LATS2	1.98796	1.05
17:64960594-64960864	ENSMMUG00000015667	0.822405	0.00030535	0.0752247	+	40379479	NA	0.258474	2.51
17:20783441-20783726	ENSMMUG00000009860	0.82232	0.000306165	0.0752247	+	-4653831	LRRC63	1.84062	1.28
18:24313063-24313361	ENSMMUG00000014934	0.740125	0.00247243	0.0752325	-	-8964568	AQP4	0.967156	1.09
14:79869783-79870016	ENSMMUG00000011990	0.82493	0.00028184	0.0752337	-	-27146402	FAR1	0.429736	2.32
3:117353336-117353789	ENSMMUG00000047367	0.766282	0.0013919	0.0753166	+	-60774493	NA	1.56451	1.07
6:79561427-79561775	ENSMMUG00000005665	0.79637	0.000653275	0.0753409	+	64585493	FAM105A	1.04674	1.15
6:61317373-61317710	ENSMMUG00000005802	0.796047	0.000659014	0.0753409	-	-58735248	IRX2	4.94493	1.43
6:38488365-38488619	ENSMMUG00000046560	0.795978	0.000660245	0.0753409	-	41390371	TMEM167A	0.504465	1.7
6:73935654-73936867	ENSMMUG00000013739	0.795899	0.000661666	0.0753409	+	38900879	RAI14	0.443227	1.08
6:50726055-50726347	ENSMMUG00000044399	0.795746	0.000664405	0.0753409	-	11379660	NA	1.39543	1.15
6:51375236-51375454	ENSMMUG00000007773	0.795648	0.000666175	0.0753409	-	48194474	SLCO4C1	2.78998	1.14
6:111279206-111279445	ENSMMUG00000001336	0.795255	0.000673281	0.0753526	+	68193664	GHR	0.945719	1.35
6:49926075-49926608	ENSMMUG00000023513	0.795198	0.000674325	0.0753526	-	20270767	ANKRA2	0.426896	1.11
6:111279206-111279445	ENSMMUG00000009059	0.794713	0.00068319	0.0753526	+	-63629644	FAF2	0.160595	1.35
6:73739531-73740225	ENSMMUG00000010615	0.794269	0.000691387	0.0753526	+	-78550273	GALNT10	0.419588	1.09
6:104806591-104806957	ENSMMUG00000018379	0.794028	0.000695868	0.0753526	-	-54403114	DEPDC1B	1.12318	1.07
6:122145968-122146329	ENSMMUG00000042517	0.794006	0.000696276	0.0753526	-	-66365177	NA	2.02592	1.02
6:73935654-73936867	ENSMMUG00000011130	0.793726	0.000701515	0.0753526	-	38682628	TRIM36	1.32378	1.08
6:120896388-120896583	ENSMMUG00000018745	0.793554	0.000704749	0.0753526	-	-113183553	C5orf49	0.635607	1.76
6:23076138-23076441	ENSMMUG00000002561	0.793445	0.000706807	0.0753526	-	-16593069	NSUN2	0.286529	1.38
4:127347336-127347530	ENSMMUG00000029827	0.801528	0.000566828	0.0753643	-	-94740460	CLIC1	0.945791	1.02
1:124123019-124123180	ENSMMUG00000011146	0.808954	0.000458723	0.0754104	+	-18304737	TP53BP2	0.309368	1.22
1:147789566-147790023	ENSMMUG00000003579	0.808909	0.000459324	0.0754104	+	35350365	C1orf162	1.78648	1.21
6:50919057-50919617	ENSMMUG00000013284	0.793228	0.000710919	0.07546	-	124146714	GPRIN1	0.446204	1.01
3:76546259-76546629	ENSMMUG00000021186	0.766058	0.00139917	0.0754661	-	-4178626	ANLN	1.90886	1.06
3:46188930-46189258	ENSMMUG00000015566	0.766038	0.00139982	0.0754661	+	36417388	HLCS	0.714942	1.12
7:87522125-87522309	ENSMMUG00000003443	0.833299	0.000214141	0.0754936	+	-71594093	VRK1	0.431648	1.08
1:108527044-108527391	ENSMMUG00000023097	0.808417	0.000465942	0.0755363	-	12426633	HMGCS2	3.01122	1.45
12:103881081-103881452	ENSMMUG00000007685	0.750778	0.00197265	0.0755427	-	1019243	FARSB	0.309907	1.14
18:48531221-48531477	ENSMMUG00000045920	0.73937	0.00251135	0.0755482	+	-16010081	NA	1.79107	1.32
4:76645454-76645693	ENSMMUG00000013908	0.80017	0.000588631	0.0755707	-	-65406786	ELOVL2	0.646634	1.52
4:117390661-117391022	ENSMMUG00000015355	0.80011	0.000589611	0.0755707	-	23101898	RSPO3	2.49645	1.13
3:158538321-158538614	ENSMMUG00000017675	0.765852	0.00140588	0.0755803	-	-111938553	AUTS2	0.841683	1.04
14:94644550-94644833	ENSMMUG00000040097	0.823981	0.000290495	0.0755814	+	58735531	KCNA4	0.744602	1.44
1:170821395-170821787	ENSMMUG00000023234	0.808135	0.000469757	0.0756319	-	-45378461	CERS2	0.40457	1.49
2:198595089-198595986	ENSMMUG00000045453	0.805776	0.000502749	0.0757002	+	15165583	LRRC3B	1.43651	1.08
6:158359186-158359448	ENSMMUG00000016357	0.792666	0.000721645	0.075754	+	22778366	PKD2L2	0.569989	1.24
6:158359186-158359448	ENSMMUG00000020113	0.792503	0.000724782	0.075754	-	-147999004	CMBL	0.633557	1.24
6:73739531-73740225	ENSMMUG00000013825	0.792489	0.000725043	0.075754	+	-97532768	ATP6V0E1	0.475281	1.09
6:104806591-104806957	ENSMMUG00000038692	0.792386	0.00072703	0.075754	-	-25131697	NA	5.29683	1.07
6:38488365-38488619	ENSMMUG00000010301	0.792202	0.000730591	0.075754	-	99329652	NRG2	0.20217	1.7
17:61163123-61163779	ENSMMUG00000000049	0.821308	0.000316043	0.0757579	+	2146907	SLAIN1	0.623321	1.12
X:62137573-62137775	ENSMMUG00000011154	0.822896	0.000300655	0.075765	+	-62816241	ARHGAP36	3.00987	1.09
3:117353336-117353789	ENSMMUG00000021650	0.765619	0.00141353	0.0757854	-	-80384398	CARD11	0.826698	1.07
X:62137573-62137775	ENSMMUG00000003082	0.821929	0.000309955	0.0758112	+	12340859	PAGE4	5.26749	1.09
6:73935654-73936867	ENSMMUG00000015177	0.791788	0.000738665	0.0758364	+	5721105	CARTPT	2.88884	1.08
6:51375236-51375454	ENSMMUG00000006217	0.791512	0.000744076	0.0758364	+	-16405554	NA	0.444923	1.14
6:50726055-50726347	ENSMMUG00000013841	0.79144	0.000745495	0.0758364	+	-691083	PARP8	0.890431	1.15
3:76546259-76546629	ENSMMUG00000042299	0.765547	0.00141591	0.0758397	-	90464819	DENND2A	0.741952	1.06
5:165934916-165935245	ENSMMUG00000020940	0.797131	0.000639893	0.0758606	+	124221783	TMEM33	0.264114	1.22
5:16245466-16245681	ENSMMUG00000012177	0.79668	0.000647798	0.0758606	-	169014286	ACSL1	1.08095	1.69
8:83037232-83037427	ENSMMUG00000016485	0.764403	0.00145392	0.0759072	-	35115915	TNFRSF11B	1.21338	1.27
8:74847167-74847551	ENSMMUG00000001655	0.764342	0.00145599	0.0759072	-	2219166	IL7	5.79318	1.67
15:62954128-62954715	ENSMMUG00000011868	0.771822	0.0012211	0.0759083	+	-31625934	PSAT1	0.540824	1.05
15:31704240-31704469	ENSMMUG00000003197	0.771078	0.00124301	0.0759083	-	3111409	NIPSNAP3A	0.515268	1.07
15:89357463-89357786	ENSMMUG00000003780	0.770631	0.00125634	0.0759083	+	4028775	TJP2	0.883216	1.13
3:113652669-113652909	ENSMMUG00000012720	0.765252	0.00142562	0.0759974	-	12184397	ZCWPW1	0.222746	1.37
1:174475187-174475425	ENSMMUG00000006221	0.807738	0.000475188	0.0760049	-	-129377964	PRDX1	0.419113	1.1
1:176312797-176313142	ENSMMUG00000009948	0.807517	0.000478225	0.0760049	+	144955560	NA	0.578096	1.29
8:83037232-83037427	ENSMMUG00000018611	0.763972	0.00146847	0.0760097	+	6173807	NA	0.479412	1.27
8:115267484-115267827	ENSMMUG00000014890	0.763703	0.00147761	0.0760097	+	31433112	CA3	2.2957	1.23
8:54773075-54773268	ENSMMUG00000013516	0.763433	0.00148681	0.0760097	-	67474393	DERL1	0.454495	1.25
8:74847167-74847551	ENSMMUG00000017296	0.76342	0.00148728	0.0760097	+	18284501	SDCBP	0.464057	1.67
8:72164338-72164514	ENSMMUG00000014891	0.762694	0.00151226	0.0760097	+	-11694865	CA2	1.2189	1.72
9:106798715-106799031	ENSMMUG00000017169	0.815601	0.00037666	0.0760172	-	-91934131	FAM107B	2.05736	1.1
4:135526247-135526684	ENSMMUG00000029827	0.799064	0.000606894	0.0760354	-	-102919371	CLIC1	0.945791	1.23
4:96333585-96333810	ENSMMUG00000023720	0.799019	0.000607649	0.0760354	+	69784965	TRIM38	0.624536	1.04
6:49926075-49926608	ENSMMUG00000046560	0.791009	0.000754033	0.0760358	-	29952382	TMEM167A	0.504465	1.11
6:61317373-61317710	ENSMMUG00000004860	0.790927	0.000755664	0.0760358	+	6914550	FST	2.923	1.43
6:61317373-61317710	ENSMMUG00000044051	0.7908	0.000758192	0.0760358	+	-66055458	KIAA1024L	2.52691	1.43
12:67077835-67078982	ENSMMUG00000007314	0.749903	0.00201041	0.076082	+	8068613	MAP1D	0.384047	1.01
3:46188930-46189258	ENSMMUG00000005299	0.765027	0.0014331	0.0761121	-	30911683	ADCYAP1R1	0.488926	1.12
4:79951936-79952812	ENSMMUG00000002682	0.798057	0.000623912	0.0761392	-	-54697421	C6orf62	0.203081	1.06
4:76645454-76645693	ENSMMUG00000014389	0.797859	0.000627303	0.0761392	+	31132528	CDC5L	0.882252	1.52
4:117390661-117391022	ENSMMUG00000021977	0.797802	0.000628287	0.0761392	+	79508030	PI16	1.22793	1.13
4:28605728-28606313	ENSMMUG00000000749	0.797741	0.000629329	0.0761392	+	-4260978	NA	1.48996	1.14
4:165071013-165071473	ENSMMUG00000022626	0.797627	0.000631294	0.0761392	-	-131302893	NA	2.60968	1.01
4:117390661-117391022	ENSMMUG00000017497	0.79755	0.000632624	0.0761392	-	-91750797	RIPOR2	1.38705	1.13
4:139246198-139246575	ENSMMUG00000008854	0.797314	0.000636716	0.0761392	-	-106793484	NCR3	1.62464	1.29
4:51193223-51193466	ENSMMUG00000013236	0.797307	0.000636837	0.0761392	+	-83465911	SLC18B1	0.204595	1.13
2:189712782-189713075	ENSMMUG00000010163	0.804882	0.000515715	0.0762192	+	104612146	ARHGEF3	0.585414	1.21
4:113147409-113147687	ENSMMUG00000022920	0.796753	0.000646509	0.0762251	-	20315855	TBPL1	0.286998	1.21
4:165071013-165071473	ENSMMUG00000008854	0.796113	0.000657835	0.0762251	-	-132618299	NCR3	1.62464	1.01
4:165071013-165071473	ENSMMUG00000011049	0.796081	0.000658412	0.0762251	+	110338184	LRRC1	0.801301	1.01
5:56517033-56517199	ENSMMUG00000018943	0.796214	0.000656047	0.0762375	-	26195558	SPATA18	1.40082	1.1
4:139246198-139246575	ENSMMUG00000034731	0.795595	0.000667131	0.076275	-	-105481888	NA	3.6389	1.29
2:189184207-189184406	ENSMMUG00000013448	0.804623	0.000519528	0.0762834	-	-154701534	CFAP44	1.45494	1.1
6:111279206-111279445	ENSMMUG00000013364	0.79049	0.000764415	0.0762908	+	95287219	FBXL7	0.667491	1.35
5:16219417-16220145	ENSMMUG00000019907	0.796074	0.000658532	0.0762966	-	90399912	PAPSS1	0.67765	1.63
5:165934916-165935245	ENSMMUG00000038364	0.795612	0.000666824	0.0762997	+	25494923	SCOC	0.469376	1.22
15:96391337-96391577	ENSMMUG00000032106	0.770098	0.00127235	0.0763179	-	-93613272	NA	4.77287	1.71
7:144945577-144945783	ENSMMUG00000012576	0.83256	0.000219532	0.0763696	-	-48911817	SNX6	0.342821	1.37
1:152540966-152541193	ENSMMUG00000003173	0.806709	0.000489484	0.0763981	+	130002043	ELOA	0.372011	1.96
6:49926075-49926608	ENSMMUG00000011517	0.79004	0.000773504	0.076543	-	30614578	HAPLN1	0.669648	1.11
6:73739531-73740225	ENSMMUG00000019953	0.789917	0.000775991	0.076543	-	20382583	LIX1	2.43829	1.09
6:15276734-15277112	ENSMMUG00000009287	0.789768	0.000779036	0.076543	+	-136248245	GRIA1	1.84578	1.15
15:96391337-96391577	ENSMMUG00000012147	0.769807	0.00128117	0.0765617	-	-92686589	COL5A1	0.541766	1.71
15:62954128-62954715	ENSMMUG00000032106	0.769769	0.00128234	0.0765617	-	-60176063	NA	4.77287	1.05
15:64383683-64383908	ENSMMUG00000014697	0.76967	0.00128533	0.0765617	+	-5187642	NFIB	0.678983	1.22
3:158538321-158538614	ENSMMUG00000023771	0.764497	0.00145078	0.0765832	+	125577849	SAMSN1	0.679106	1.04
11:93986679-93987106	ENSMMUG00000019643	0.803237	0.0005403	0.0766525	+	-2351953	CFAP54	3.55397	1.18
6:15276734-15277112	ENSMMUG00000021009	0.789566	0.000783178	0.076715	+	-104406665	SRFBP1	0.370291	1.15
4:148984697-148984961	ENSMMUG00000041372	0.795081	0.000676442	0.0767429	+	45797671	CD24	1.37319	1.08
1:131720978-131721229	ENSMMUG00000023234	0.805809	0.000502265	0.0767728	-	-6278044	CERS2	0.40457	1.37
1:65585275-65585566	ENSMMUG00000013596	0.805703	0.000503795	0.0767728	-	93525170	CR1	1.36764	1.14
5:165700289-165700770	ENSMMUG00000018073	0.794846	0.000680745	0.0768188	-	-148302925	LCORL	0.816012	1.13
5:16245466-16245681	ENSMMUG00000016921	0.794811	0.000681395	0.0768188	-	-10960131	CYTL1	1.85052	1.69
5:16219417-16220145	ENSMMUG00000017002	0.794123	0.000694098	0.0768188	+	8948147	TADA2B	0.397985	1.63
5:148785978-148786242	ENSMMUG00000008362	0.794064	0.000695198	0.0768188	-	-11356646	PCDH18	0.756539	1.23
5:117593229-117593500	ENSMMUG00000004599	0.794015	0.000696107	0.0768188	-	-17431114	PPP3CA	0.554119	1.17
5:164343266-164343473	ENSMMUG00000015260	0.793934	0.000697625	0.0768188	-	-46743917	PRSS12	0.934608	1.53
5:117593229-117593500	ENSMMUG00000011810	0.793782	0.000700472	0.0768188	+	-6920305	FAT4	1.27982	1.17
5:138853790-138854124	ENSMMUG00000012177	0.793769	0.000700703	0.0768188	-	46405843	ACSL1	1.08095	1.19
5:164343266-164343473	ENSMMUG00000044274	0.793535	0.000705119	0.0768188	+	9684980	LRAT	1.99886	1.53
5:105412975-105413296	ENSMMUG00000001630	0.793483	0.000706085	0.0768188	+	2028949	DKK2	1.20467	1.36
5:164343266-164343473	ENSMMUG00000022311	0.793362	0.000708383	0.0768188	+	113097610	NA	1.07201	1.53
12:79259271-79259751	ENSMMUG00000013254	0.749361	0.00203405	0.0768258	-	31290134	SPHKAP	1.81089	1.13
6:49926075-49926608	ENSMMUG00000013364	0.7889	0.000796922	0.0768259	+	33934088	FBXL7	0.667491	1.11
6:122145968-122146329	ENSMMUG00000016682	0.788868	0.000797576	0.0768259	-	2010011	NA	0.410022	1.02
5:16219417-16220145	ENSMMUG00000002211	0.793245	0.000710594	0.0768467	+	-133714568	DCLK2	1.22734	1.63
5:16219417-16220145	ENSMMUG00000018943	0.793021	0.000714858	0.0768467	-	66492612	SPATA18	1.40082	1.63
6:23076138-23076441	ENSMMUG00000009287	0.788702	0.000801034	0.0768523	+	-128448916	GRIA1	1.84578	1.38
6:115557937-115558357	ENSMMUG00000005802	0.788498	0.000805314	0.0768523	-	-112975812	IRX2	4.94493	1.19
1:131720978-131721229	ENSMMUG00000005990	0.805597	0.000505321	0.0768558	+	55632647	ST6GALNAC3	1.62178	1.37
12:103881081-103881452	ENSMMUG00000016545	0.749293	0.00203705	0.0768637	+	91845538	C1QL2	1.0936	1.14
1:66104836-66105106	ENSMMUG00000001690	0.805463	0.000507266	0.0768738	-	29501599	CNN3	0.601174	1.17
1:176312797-176313142	ENSMMUG00000003770	0.805415	0.000507948	0.0768738	+	-11531472	NPHS2	3.1911	1.29
1:199960522-199960779	ENSMMUG00000004070	0.805302	0.000509599	0.0768738	-	-51780994	RRP15	0.467087	1.25
1:130171484-130171718	ENSMMUG00000010594	0.805164	0.000511598	0.0768923	+	51638628	PTGFR	0.91883	1.19
13:87600094-87600410	ENSMMUG00000010634	0.834503	0.000205597	0.0768956	-	-32851321	NA	0.423023	1.11
5:138853790-138854124	ENSMMUG00000014073	0.792882	0.000717496	0.0769046	+	27610082	ALPK1	1.1041	1.19
5:16219417-16220145	ENSMMUG00000023400	0.792704	0.000720914	0.0769732	+	-149440751	CPE	0.659278	1.63
4:76645454-76645693	ENSMMUG00000021173	0.794378	0.000689373	0.0769877	+	34621400	NFYA	0.485175	1.52
4:78071764-78072374	ENSMMUG00000022193	0.794003	0.000696325	0.0769877	+	40137573	FGD2	0.758134	1.12
7:122128369-122128881	ENSMMUG00000001682	0.831249	0.000229355	0.0770186	+	102031174	PDIA3	0.372464	1.42
17:41593960-41594346	ENSMMUG00000043607	0.819075	0.000338748	0.0770326	+	13163862	NA	0.424597	1.64
1:131720978-131721229	ENSMMUG00000002752	0.80489	0.000515601	0.0770604	-	-63496107	RPE65	1.79634	1.37
1:152540966-152541193	ENSMMUG00000040888	0.80489	0.00051561	0.0770604	-	6390300	CR1L	2.45903	1.96
1:192043704-192044205	ENSMMUG00000045118	0.804801	0.000516917	0.0770604	+	87508582	NA	1.57203	1.05
14:25902231-25902638	ENSMMUG00000041575	0.821	0.000319097	0.0771076	+	-61759391	NA	0.47168	1.12
14:97920643-97921113	ENSMMUG00000012881	0.820908	0.00032002	0.0771076	+	79631918	AGBL2	1.57577	1.01
14:79869783-79870016	ENSMMUG00000008759	0.820567	0.000323437	0.0771397	-	-22958774	WEE1	2.59946	2.32
15:28515650-28516041	ENSMMUG00000010661	0.768845	0.00131067	0.0771798	-	11912370	SEC61B	0.678447	1.16
18:48531221-48531477	ENSMMUG00000011687	0.736756	0.00264973	0.0771898	-	-28868094	DSC2	0.766776	1.32
18:33463591-33463938	ENSMMUG00000014506	0.736714	0.002652	0.0771898	-	-30603444	ARHGAP28	1.67317	1.48
18:33463591-33463938	ENSMMUG00000003041	0.73667	0.00265437	0.0771898	-	5750657	MYO5B	1.68333	1.48
15:62954128-62954715	ENSMMUG00000014944	0.767804	0.0013432	0.0771939	-	-30684745	RAD23B	0.255103	1.05
3:76546259-76546629	ENSMMUG00000005299	0.763684	0.00147827	0.07727	-	554312	ADCYAP1R1	0.488926	1.06
3:165480707-165481127	ENSMMUG00000015412	0.76362	0.00148043	0.07727	+	32588479	GPR22	0.834343	1.15
3:76546259-76546629	ENSMMUG00000005232	0.763571	0.00148209	0.0772759	-	99921953	RARRES2	1.84594	1.06
3:132362463-132362630	ENSMMUG00000011970	0.763537	0.00148328	0.0772759	+	8382848	NPTX2	1.46943	1.43
3:30073154-30073515	ENSMMUG00000041958	0.763388	0.00148837	0.0772759	+	-93472089	BHLHA15	1.40928	1.26
3:137363521-137363916	ENSMMUG00000048013	0.763329	0.00149038	0.0772759	+	31800623	NA	1.78422	1.07
12:76325966-76326271	ENSMMUG00000009460	0.748968	0.00205138	0.0773082	+	-2982224	NABP1	1.98625	1.29
12:24502807-24503017	ENSMMUG00000041480	0.748628	0.00206641	0.0773285	-	74261494	IGFBP5	1.59481	1.17
12:21516216-21516463	ENSMMUG00000017248	0.748606	0.00206741	0.0773285	+	-52262332	ZC3H15	0.315315	1.6
2:150029504-150029980	ENSMMUG00000022881	0.803624	0.00053444	0.0773663	+	27085185	RPL22L1	0.478956	1.06
3:17060537-17060816	ENSMMUG00000010664	0.763008	0.0015014	0.0774542	-	133784760	GPR37	1.55984	1.02
17:61163123-61163779	ENSMMUG00000012636	0.817655	0.00035385	0.0774715	-	-36749598	KCTD4	1.83895	1.12
12:50930562-50930778	ENSMMUG00000020052	0.74841	0.00207613	0.0774803	+	-36501471	NRP2	1.82985	1.19
12:79259271-79259751	ENSMMUG00000006835	0.748288	0.00208157	0.0774823	-	44679311	MTERF4	0.326441	1.13
15:93656670-93656999	ENSMMUG00000008532	0.767433	0.00135493	0.0775022	-	-83490583	NA	1.68031	1.07
6:17804359-17804648	ENSMMUG00000010615	0.787764	0.000820816	0.0775186	+	-134485850	GALNT10	0.419588	1.03
6:73739531-73740225	ENSMMUG00000002214	0.787715	0.000821865	0.0775186	+	-73204286	ADRB2	1.05626	1.09
6:104806591-104806957	ENSMMUG00000019807	0.787599	0.000824343	0.0775186	+	-71196944	RGS14	2.01698	1.07
6:104806591-104806957	ENSMMUG00000022982	0.787576	0.000824832	0.0775186	+	31749085	IQGAP2	2.92983	1.07
3:142656885-142657170	ENSMMUG00000021186	0.762722	0.0015113	0.0775864	-	-70289252	ANLN	1.90886	1.28
3:137363521-137363916	ENSMMUG00000017181	0.762705	0.00151187	0.0775864	-	-14058671	NA	2.79781	1.07
3:158538321-158538614	ENSMMUG00000006460	0.762605	0.00151536	0.0775864	-	-121688359	GNA12	0.469356	1.04
1:130171484-130171718	ENSMMUG00000002741	0.80411	0.000527146	0.0776916	-	-96856860	CSMD2	0.772789	1.19
3:137363521-137363916	ENSMMUG00000020184	0.762469	0.00152007	0.0776974	+	58332578	CPVL	1.52486	1.07
3:17060537-17060816	ENSMMUG00000038605	0.76241	0.00152213	0.0776993	-	105392414	Evf-2_5p	2.81742	1.02
12:97040439-97040746	ENSMMUG00000011637	0.748049	0.00209226	0.0777302	-	-51847716	CCDC148	0.800343	1.04
3:30077421-30077751	ENSMMUG00000047405	0.762335	0.00152475	0.0777944	+	-36073548	NA	1.22823	1.4
2:189711521-189711714	ENSMMUG00000016466	0.803183	0.000541129	0.0778357	+	-6641037	TP63	1.92862	1.19
8:74847167-74847551	ENSMMUG00000004573	0.760703	0.00158255	0.0778392	+	8364566	C8orf34	1.2087	1.67
8:83037232-83037427	ENSMMUG00000022419	0.760582	0.00158692	0.0778392	+	18403163	C8orf46	0.764725	1.27
8:115267484-115267827	ENSMMUG00000017745	0.760519	0.00158918	0.0778392	-	-8918083	ANGPT1	1.50328	1.23
8:83037232-83037427	ENSMMUG00000014891	0.760509	0.00158953	0.0778392	+	-821952	CA2	1.2189	1.27
8:67795667-67795863	ENSMMUG00000023210	0.760504	0.00158971	0.0778392	-	3524754	SBSPON	2.31601	1.26
2:189184207-189184406	ENSMMUG00000012487	0.803112	0.000542199	0.0778633	-	-108681063	PTPRG	0.994092	1.1
3:76546259-76546629	ENSMMUG00000006328	0.762104	0.00153285	0.0778656	+	-103550095	DPP6	0.770504	1.06
3:76546259-76546629	ENSMMUG00000012432	0.762035	0.00153525	0.0778656	+	-51611431	LRRC17	1.60172	1.06
3:30073154-30073515	ENSMMUG00000000951	0.761998	0.00153655	0.0778656	+	28277967	ITGB2	0.677537	1.26
3:17060537-17060816	ENSMMUG00000022485	0.761876	0.00154084	0.0778656	-	59408618	PPP1R17	0.638962	1.02
2:196303373-196303550	ENSMMUG00000022881	0.802421	0.000552831	0.0778665	+	73359054	RPL22L1	0.478956	1.35
2:189712782-189713075	ENSMMUG00000003061	0.802263	0.000555285	0.0778665	-	-155960545	CCDC80	1.33335	1.21
3:30077421-30077751	ENSMMUG00000019393	0.761785	0.00154405	0.0779226	+	-31265620	TNS3	0.417254	1.4
3:117353336-117353789	ENSMMUG00000049185	0.761737	0.00154575	0.0779288	-	32796570	TMEM229A	0.763689	1.07
8:90980468-90980820	ENSMMUG00000038208	0.760271	0.00159814	0.0779366	+	28274401	BHLHE22	2.4264	1.08
15:66336396-66336649	ENSMMUG00000017053	0.766632	0.00138056	0.0779513	+	-37361852	DAPK1	0.711341	1.43
9:106798715-106799031	ENSMMUG00000007578	0.813304	0.000403563	0.0779551	-	6121065	SHTN1	0.694914	1.1
12:39160956-39161330	ENSMMUG00000001475	0.747735	0.00210641	0.0779554	-	40670156	TMEFF2	0.982642	1.12
8:83037232-83037427	ENSMMUG00000014890	0.760161	0.00160212	0.0780382	+	-796945	CA3	2.2957	1.27
2:176163908-176164302	ENSMMUG00000031605	0.801925	0.000560565	0.0780465	-	-66357970	B3GNT5	0.973203	1.08
3:159626780-159627065	ENSMMUG00000007970	0.7612	0.00156476	0.0780503	-	-118751255	NA	0.311052	1.05
6:51375236-51375454	ENSMMUG00000001336	0.786554	0.000846905	0.0780516	+	8289694	GHR	0.945719	1.14
12:67077835-67078982	ENSMMUG00000047996	0.747511	0.00211651	0.0781207	+	-3093664	DUSP19	0.875496	1.01
12:24502807-24503017	ENSMMUG00000017964	0.747457	0.00211898	0.0781207	-	73609370	PECR	0.240731	1.17
6:17804359-17804648	ENSMMUG00000002613	0.786266	0.000853206	0.0781795	+	14340090	IRX1	5.49513	1.03
6:140742382-140742646	ENSMMUG00000003966	0.786171	0.000855303	0.0781795	+	98226440	FBXO4	0.589799	1.13
6:158359186-158359448	ENSMMUG00000002214	0.786123	0.000856344	0.0781795	+	11414675	ADRB2	1.05626	1.24
11:68699743-68699916	ENSMMUG00000001306	0.801701	0.000564087	0.0781925	+	-53230642	ORAI1	0.711335	1.2
14:97920643-97921113	ENSMMUG00000003717	0.819449	0.000334849	0.078238	+	18554447	PRSS23	1.08813	1.01
4:76645454-76645693	ENSMMUG00000014691	0.792633	0.000722277	0.0782512	+	56428279	ID4	0.666332	1.52
4:62164014-62164232	ENSMMUG00000029548	0.792444	0.000725921	0.0782512	+	-19876963	RIPPLY2	0.844939	1.21
12:76325966-76326271	ENSMMUG00000014672	0.747235	0.00212903	0.0782666	+	16241066	MAP3K20	1.03756	1.29
8:67795667-67795863	ENSMMUG00000016221	0.759638	0.0016212	0.0783601	-	39808867	TMEM74	1.74084	1.26
8:115267484-115267827	ENSMMUG00000016485	0.759525	0.00162534	0.0783601	-	2885515	TNFRSF11B	1.21338	1.23
8:67795667-67795863	ENSMMUG00000005317	0.759018	0.00164405	0.0783688	+	43563599	ADAM28	0.812586	1.26
8:106225050-106225603	ENSMMUG00000015345	0.759005	0.00164452	0.0783688	-	22865956	GSDMC	2.00858	1.04
8:90980468-90980820	ENSMMUG00000007068	0.758939	0.00164699	0.0783688	+	75770025	TUSC3	0.529689	1.08
8:83037232-83037427	ENSMMUG00000011584	0.758494	0.00166353	0.0783688	+	24296422	CHD7	1.00088	1.27
8:74847167-74847551	ENSMMUG00000002607	0.758479	0.00166411	0.0783688	-	45171917	SNTB1	1.59564	1.67
5:112773834-112774028	ENSMMUG00000040680	0.791231	0.000749617	0.0783911	+	72686648	NA	0.835735	1.38
3:85231757-85232019	ENSMMUG00000046876	0.760639	0.00158486	0.078432	+	69556707	NA	4.97655	1.77
9:80152020-80153044	ENSMMUG00000045565	0.811162	0.000430017	0.0784494	-	-20053332	DDIT4	0.96202	1.2
1:108527044-108527391	ENSMMUG00000010335	0.803136	0.000541834	0.0784601	-	33259571	CNIH3	1.04225	1.45
1:131720978-131721229	ENSMMUG00000003265	0.803082	0.00054267	0.0784601	+	66420826	LEPR	2.40199	1.37
4:76645454-76645693	ENSMMUG00000044688	0.792009	0.000734354	0.0784938	+	-435527	IRAK1BP1	0.275588	1.52
4:164802326-164802642	ENSMMUG00000023720	0.791481	0.000744686	0.0784938	+	138253706	TRIM38	0.624536	1.06
4:79951936-79952812	ENSMMUG00000002501	0.791368	0.000746908	0.0784938	+	65719003	RNF182	0.850618	1.06
12:90847025-90847232	ENSMMUG00000042437	0.747054	0.0021373	0.078496	-	-47744427	NA	0.92148	1.04
5:16219417-16220145	ENSMMUG00000014073	0.79102	0.000753807	0.0785007	+	-95023563	ALPK1	1.1041	1.63
5:165934916-165935245	ENSMMUG00000001717	0.790993	0.000754347	0.0785007	-	-2461319	NAF1	0.494968	1.22
5:138853790-138854124	ENSMMUG00000016362	0.790929	0.00075563	0.0785007	+	60675448	PPAT	0.551143	1.19
12:97040439-97040746	ENSMMUG00000015032	0.747005	0.00213953	0.078503	-	-79474107	ACTR3	0.828409	1.04
4:78071764-78072374	ENSMMUG00000047350	0.791135	0.000751525	0.0785191	+	-51732227	OLIG3	4.51868	1.12
3:54732359-54732758	ENSMMUG00000046401	0.760518	0.0015892	0.0785708	+	-89079217	NA	0.616125	1.04
4:164802326-164802642	ENSMMUG00000001660	0.791012	0.000753962	0.0785741	+	134412610	NA	3.91956	1.06
4:129968858-129969361	ENSMMUG00000023720	0.790636	0.000761466	0.0786181	+	103420238	TRIM38	0.624536	2.55
4:165071013-165071473	ENSMMUG00000023720	0.790624	0.000761707	0.0786181	+	138522393	TRIM38	0.624536	1.01
4:164802326-164802642	ENSMMUG00000002174	0.790615	0.000761894	0.0786181	+	8452459	TRAF3IP2	0.637983	1.06
5:16219417-16220145	ENSMMUG00000002883	0.790638	0.000761431	0.0786454	-	98007985	NDST4	2.1889	1.63
5:159827740-159828187	ENSMMUG00000016921	0.790562	0.00076297	0.0786454	-	-154542405	CYTL1	1.85052	1.4
5:165700289-165700770	ENSMMUG00000018489	0.790547	0.000763269	0.0786454	-	-13014730	TIGD4	1.07202	1.13
[truncated: 1,905 more rows]
