# Supplementary material for: Transcriptomic and open chromatin atlas of high-resolution anatomical regions in the rhesus macaque brain
Source: Nat Commun. 2020 Jan 24;11:474. doi: 10.1038/s41467-020-14368-z (PMC6981234; doi:10.1038/s41467-020-14368-z)
Supplement: Supplementary file 15 — Dataset 12 [file 41467_2020_14368_MOESM15_ESM.xlsx]

## Sheet: Sheet1
Supplementary Data 12. The links between PCG open peaks and genes
peak	gene	correlation	pvalue	FDR	strand	distance	gene_name	gene_FC	peak_FC
18:32334182-32334637	ENSMMUG00000021094	0.947214	2.78593e-07	0.00356042	+	12351817	DSG3	-6.9186	-1.91
19:1868081-1868596	ENSMMUG00000022160	0.937644	7.41325e-07	0.00980214	-	42136614	DBP	-0.967209	-1.52
19:1868081-1868596	ENSMMUG00000028927	0.923841	2.38714e-06	0.00980214	+	-2521131	SHD	-1.23371	-1.52
19:1868081-1868596	ENSMMUG00000006429	0.922115	2.72031e-06	0.00980214	+	-32515153	ACTN4	-0.983652	-1.52
19:1868081-1868596	ENSMMUG00000022155	0.916043	4.21115e-06	0.00980214	+	-42073388	SULT2B1	-5.16903	-1.52
19:1868081-1868596	ENSMMUG00000014032	0.915462	4.38326e-06	0.00980214	-	6183526	PRR36	-0.605695	-1.52
19:1868081-1868596	ENSMMUG00000040263	0.915357	4.41496e-06	0.00980214	-	762124	DIRAS1	-1.44109	-1.52
19:5173502-5174319	ENSMMUG00000019328	0.913456	5.02306e-06	0.00980214	-	40016011	TSKS	-2.36261	-1.29
19:1868081-1868596	ENSMMUG00000006169	0.910387	6.14933e-06	0.0104841	-	48473461	TNNT1	-1.59413	-1.52
19:5173502-5174319	ENSMMUG00000005028	0.898945	1.23274e-05	0.0104841	-	13069574	PDE4C	-2.08658	-1.29
19:1868081-1868596	ENSMMUG00000041930	0.898856	1.23908e-05	0.0104841	+	-14748364	TMEM38A	-1.01607	-1.52
19:1868081-1868596	ENSMMUG00000015445	0.898774	1.24486e-05	0.0104841	-	44491983	KLK8	-2.41861	-1.52
19:1868081-1868596	ENSMMUG00000028928	0.897425	1.34376e-05	0.0104841	+	-2423351	ANKRD24	-1.93694	-1.52
19:1868081-1868596	ENSMMUG00000002394	0.896766	1.39433e-05	0.0104841	+	-29821419	ARHGAP33	-1.09846	-1.52
19:1868081-1868596	ENSMMUG00000042544	0.895762	1.47437e-05	0.0104841	+	-12210070	MISP3	-1.5406	-1.52
19:1868081-1868596	ENSMMUG00000022161	0.895326	1.51027e-05	0.0104841	-	42146102	CA11	-1.14826	-1.52
19:1868081-1868596	ENSMMUG00000002386	0.895031	1.53501e-05	0.0104841	+	-29794902	LIN37	-1.65787	-1.52
19:1868081-1868596	ENSMMUG00000011716	0.893476	1.67074e-05	0.0108678	-	38957182	RTN2	-0.729513	-1.52
18:67639692-67640051	ENSMMUG00000014915	0.917985	3.67512e-06	0.0136068	-	-2249135	ZADH2	-0.543931	-1.28
18:32334182-32334637	ENSMMUG00000014915	0.902813	9.83857e-06	0.0137899	-	33055920	ZADH2	-0.543931	-1.91
18:23076845-23077046	ENSMMUG00000006862	0.899274	1.20976e-05	0.0137899	+	-1869549	FHOD3	-0.658058	-1.49
18:43127769-43128052	ENSMMUG00000010417	0.898109	1.29286e-05	0.0137899	-	19670173	CBLN2	-2.72817	-1.55
18:32334182-32334637	ENSMMUG00000010417	0.893588	1.66066e-05	0.0141488	-	30463588	CBLN2	-2.72817	-1.91
1:180309825-180310120	ENSMMUG00000017707	0.943294	4.24518e-07	0.0143303	+	90601668	LRRC8B	-0.988836	-1.69
1:92658343-92658551	ENSMMUG00000042475	0.941092	5.30948e-07	0.0143303	+	-43328594	PCP4L1	-2.065	-1.43
19:5168252-5168590	ENSMMUG00000009506	0.8858	2.49324e-05	0.0148077	+	-37329715	SAE1	-0.636708	-1.27
19:1868081-1868596	ENSMMUG00000044736	0.884285	2.68928e-05	0.0149565	+	-28610318	WTIP	-1.85183	-1.52
19:5173502-5174319	ENSMMUG00000022155	0.883927	2.73728e-05	0.0149565	+	-38767665	SULT2B1	-5.16903	-1.29
15:89856463-89856797	ENSMMUG00000039355	0.926788	1.8961e-06	0.0158093	-	15391858	NA	-0.847899	-2.29
15:89856463-89856797	ENSMMUG00000001250	0.926207	1.98569e-06	0.0158093	+	59804748	PTPN3	-0.946288	-2.29
19:10374053-10374357	ENSMMUG00000010996	0.881799	3.03807e-05	0.0159616	-	7437599	JAK3	-1.31363	-1.13
19:1868081-1868596	ENSMMUG00000039195	0.880475	3.2383e-05	0.0163834	+	-2040886	ATCAY	-0.664626	-1.52
1:204930800-204931269	ENSMMUG00000018128	0.937619	7.43094e-07	0.0165613	-	-68960254	NR1I3	-0.589619	-1.14
16:10845635-10846355	ENSMMUG00000009548	0.923392	2.47039e-06	0.0168568	+	-15647667	CDK5R1	-0.454043	-1.13
16:39584376-39584875	ENSMMUG00000001119	0.90818	7.08108e-06	0.0168568	+	-36677500	UTS2R	-3.64543	-1.18
16:10845635-10846355	ENSMMUG00000000711	0.906608	7.81291e-06	0.0168568	-	-7381615	TRPV1	-1.90358	-1.13
16:39584376-39584875	ENSMMUG00000008166	0.906202	8.01159e-06	0.0168568	+	31876625	NA	-2.19966	-1.18
19:1868081-1868596	ENSMMUG00000006773	0.878888	3.49266e-05	0.0170392	+	-51715460	FIZ1	-0.78839	-1.52
18:39494886-39495382	ENSMMUG00000014915	0.888044	2.22447e-05	0.0172804	-	25895175	ZADH2	-0.543931	-1.54
16:39584376-39584875	ENSMMUG00000030333	0.899921	1.1656e-05	0.0178722	-	-31647792	KCNAB3	-1.6784	-1.18
16:39584376-39584875	ENSMMUG00000016300	0.899596	1.18761e-05	0.0178722	+	-31022596	MGAT5B	-1.43509	-1.18
16:39584376-39584875	ENSMMUG00000044009	0.894578	1.5736e-05	0.0178722	-	22396727	NA	-1.60794	-1.18
16:6028784-6029015	ENSMMUG00000013587	0.89094	1.91318e-05	0.0182981	-	45024758	NA	-1.24667	-1.27
16:6028784-6029015	ENSMMUG00000005183	0.888959	2.12193e-05	0.0186011	+	-51100626	KCNH6	-1.70128	-1.27
16:10845635-10846355	ENSMMUG00000008995	0.887807	2.25176e-05	0.0186011	-	38600579	NA	-2.24344	-1.13
16:10845635-10846355	ENSMMUG00000006884	0.887805	2.25195e-05	0.0186011	+	-45105613	EFCAB3	-2.53565	-1.13
18:43127769-43128052	ENSMMUG00000021094	0.882454	2.94269e-05	0.0189791	+	23145404	DSG3	-6.9186	-1.55
18:49373089-49373532	ENSMMUG00000004595	0.869779	5.28677e-05	0.0189791	-	-34333262	NA	-0.89838	-1.05
18:32334182-32334637	ENSMMUG00000021095	0.869268	5.40642e-05	0.0189791	+	12301997	DSG2	-3.41736	-1.91
18:33826343-33826810	ENSMMUG00000003570	0.867411	5.85906e-05	0.0189791	-	1208229	ATP5A1	-0.329183	-1.3
18:238534-239072	ENSMMUG00000021094	0.867367	5.8701e-05	0.0189791	+	-19743293	DSG3	-6.9186	-1.43
18:39494886-39495382	ENSMMUG00000021094	0.866011	6.22043e-05	0.0189791	+	19512521	DSG3	-6.9186	-1.54
19:5173502-5174319	ENSMMUG00000028928	0.875172	4.15212e-05	0.0189962	+	881555	ANKRD24	-1.93694	-1.29
19:1868081-1868596	ENSMMUG00000009223	0.875068	4.17193e-05	0.0189962	+	-42408948	PPP1R15A	-0.792268	-1.52
4:157772657-157772892	ENSMMUG00000019254	0.942865	4.43726e-07	0.0196072	-	-109946122	PLA2G7	-1.79066	-1.72
16:71347366-71347793	ENSMMUG00000014039	0.885002	2.59495e-05	0.0196481	+	61652350	USP43	-1.94005	-1.22
16:10845635-10846355	ENSMMUG00000020462	0.883317	2.82096e-05	0.0196528	-	57402478	CD300E	-4.71824	-1.13
16:39584376-39584875	ENSMMUG00000006884	0.883303	2.82287e-05	0.0196528	+	-16367093	EFCAB3	-2.53565	-1.18
16:1441523-1442062	ENSMMUG00000008166	0.882613	2.92002e-05	0.0196528	+	-6265689	NA	-2.19966	-1.01
13:100334342-100335155	ENSMMUG00000003237	0.927791	1.74928e-06	0.020936	+	91708895	ID2	-1.63421	-1.02
19:5173502-5174319	ENSMMUG00000048854	0.871046	4.99985e-05	0.0210392	-	39127734	TULP2	-1.82849	-1.29
19:1868081-1868596	ENSMMUG00000008668	0.870126	5.20697e-05	0.0210392	+	1457707	FGF22	-0.94907	-1.52
19:5173502-5174319	ENSMMUG00000008668	0.869176	5.42806e-05	0.0210392	+	4763128	FGF22	-0.94907	-1.29
19:1868081-1868596	ENSMMUG00000016596	0.86815	5.67525e-05	0.0210392	-	8073876	OLFM2	-0.89596	-1.52
19:10864528-10865005	ENSMMUG00000048854	0.866831	6.00681e-05	0.0210392	-	33437048	TULP2	-1.82849	-1.02
18:43127769-43128052	ENSMMUG00000000768	0.862873	7.09699e-05	0.0210929	-	-41074880	PTPRM	-0.547471	-1.55
19:5173502-5174319	ENSMMUG00000011092	0.866087	6.2005e-05	0.0211747	+	-28241826	NA	-0.845428	-1.29
19:1868081-1868596	ENSMMUG00000001793	0.86538	6.38918e-05	0.0212869	+	-41966281	CYTH2	-0.784374	-1.52
16:10845635-10846355	ENSMMUG00000014039	0.879606	3.37571e-05	0.0214012	+	1150619	USP43	-1.94005	-1.13
16:10845635-10846355	ENSMMUG00000018089	0.878763	3.51325e-05	0.0214012	-	-987014	GSG1L2	-7.57005	-1.13
19:1868081-1868596	ENSMMUG00000005729	0.86387	6.8081e-05	0.0216866	-	12640834	GIPC1	-0.466108	-1.52
19:50506540-50507097	ENSMMUG00000009672	0.863254	6.98544e-05	0.0216866	-	-46717552	APBA3	-0.2396	-1.01
16:39584376-39584875	ENSMMUG00000009548	0.875339	4.12042e-05	0.0216999	+	13090354	CDK5R1	-0.454043	-1.18
16:10845635-10846355	ENSMMUG00000020251	0.875132	4.15962e-05	0.0216999	-	-7081152	CAMKK1	-0.970881	-1.13
16:10845635-10846355	ENSMMUG00000017763	0.871629	4.87223e-05	0.0216999	-	-4324283	PITPNM3	-1.1767	-1.13
16:39584376-39584875	ENSMMUG00000000296	0.869969	5.24296e-05	0.0216999	-	5415727	STAC2	-1.85078	-1.18
16:10845635-10846355	ENSMMUG00000030333	0.869054	5.45707e-05	0.0216999	-	-2909051	KCNAB3	-1.6784	-1.13
16:10845635-10846355	ENSMMUG00000008166	0.868363	5.62334e-05	0.0216999	+	3137884	NA	-2.19966	-1.13
16:39584376-39584875	ENSMMUG00000023377	0.865372	6.39138e-05	0.0216999	+	21764767	RAI1	-0.483774	-1.18
16:71347366-71347793	ENSMMUG00000044672	0.864222	6.70852e-05	0.0216999	-	-23841750	NA	-4.20709	-1.22
16:6028784-6029015	ENSMMUG00000006491	0.864144	6.73051e-05	0.0216999	+	-11583812	MED9	-0.994554	-1.27
16:75369413-75370013	ENSMMUG00000006884	0.862875	7.09616e-05	0.0216999	+	19417445	EFCAB3	-2.53565	-1.16
16:6028784-6029015	ENSMMUG00000014039	0.862537	7.19629e-05	0.0216999	+	-3666001	USP43	-1.94005	-1.27
16:71347366-71347793	ENSMMUG00000018089	0.862058	7.34023e-05	0.0216999	-	-61488745	GSG1L2	-7.57005	-1.22
16:39584376-39584875	ENSMMUG00000018344	0.861685	7.45387e-05	0.0216999	+	21304607	MYO15A	-1.102	-1.18
16:10845635-10846355	ENSMMUG00000019923	0.861557	7.49314e-05	0.0216999	-	39225028	ATXN7L3	-0.620043	-1.13
16:10845635-10846355	ENSMMUG00000013587	0.861354	7.55584e-05	0.0216999	-	40207418	NA	-1.24667	-1.13
16:1441523-1442062	ENSMMUG00000001119	0.861337	7.56111e-05	0.0216999	+	-74820313	UTS2R	-3.64543	-1.01
16:10845635-10846355	ENSMMUG00000000296	0.86114	7.62249e-05	0.0216999	-	34154247	STAC2	-1.85078	-1.13
19:5173502-5174319	ENSMMUG00000040263	0.861561	7.4918e-05	0.0218017	-	-2542782	DIRAS1	-1.44109	-1.29
19:5079548-5079903	ENSMMUG00000005983	0.860563	7.80422e-05	0.0218017	+	-38671614	GRIN2D	-0.679216	-1.08
19:1868081-1868596	ENSMMUG00000019032	0.86022	7.9138e-05	0.0218017	-	39119153	NA	-0.354997	-1.52
19:1868081-1868596	ENSMMUG00000018415	0.85848	8.49018e-05	0.0218017	-	42239411	RASIP1	-1.04221	-1.52
19:1868081-1868596	ENSMMUG00000002389	0.858004	8.65347e-05	0.0218017	-	29804664	HSPB6	-2.25109	-1.52
19:5173502-5174319	ENSMMUG00000003555	0.856333	9.2476e-05	0.0218017	-	8423222	CACNA1A	-0.985401	-1.29
19:50506540-50507097	ENSMMUG00000019102	0.856157	9.31233e-05	0.0218017	-	-46388289	NA	-0.349926	-1.01
19:5173502-5174319	ENSMMUG00000002386	0.8559	9.40683e-05	0.0218017	+	-26489179	LIN37	-1.65787	-1.29
19:5173502-5174319	ENSMMUG00000014028	0.855785	9.44974e-05	0.0218017	-	21944289	TSHZ3	-0.996981	-1.29
19:5173502-5174319	ENSMMUG00000016596	0.855608	9.51549e-05	0.0218017	-	4768153	OLFM2	-0.89596	-1.29
19:1868081-1868596	ENSMMUG00000020796	0.855494	9.55839e-05	0.0218017	+	-34351005	SPTBN4	-0.826936	-1.52
19:1868081-1868596	ENSMMUG00000022735	0.855355	9.61064e-05	0.0218017	-	43213553	IRF3	-0.471989	-1.52
19:1868081-1868596	ENSMMUG00000022767	0.85529	9.63496e-05	0.0218017	-	2145479	NA	-0.33171	-1.52
19:1868081-1868596	ENSMMUG00000013070	0.855011	9.74105e-05	0.0218017	+	-41849149	SYNGR4	-2.27201	-1.52
19:1868081-1868596	ENSMMUG00000005983	0.85465	9.8791e-05	0.0218017	+	-41882921	GRIN2D	-0.679216	-1.52
19:5173502-5174319	ENSMMUG00000002389	0.854608	9.89536e-05	0.0218017	-	26498941	HSPB6	-2.25109	-1.29
16:39584376-39584875	ENSMMUG00000010904	0.859993	7.98716e-05	0.0219913	+	18770251	MAP2K3	-1.06794	-1.18
16:39584376-39584875	ENSMMUG00000006086	0.859246	8.23233e-05	0.0222639	-	8950478	PLEKHH3	-0.914173	-1.18
16:39584376-39584875	ENSMMUG00000006493	0.85895	8.33119e-05	0.0222639	-	-21953212	RASD1	-1.30894	-1.18
19:10374053-10374357	ENSMMUG00000014430	0.853483	0.000103372	0.0224137	+	-30421668	FOSB	-1.41001	-1.13
18:67639692-67640051	ENSMMUG00000021094	0.860736	7.7493e-05	0.0225082	+	47657327	DSG3	-6.9186	-1.28
18:238534-239072	ENSMMUG00000006862	0.858966	8.32592e-05	0.0226394	+	-24707523	FHOD3	-0.658058	-1.43
16:39584376-39584875	ENSMMUG00000003247	0.856996	9.00799e-05	0.0227352	-	-32430773	ASGR1	-1.7147	-1.18
4:59172857-59173188	ENSMMUG00000005903	0.930524	1.39625e-06	0.0228234	+	22113064	MAPK13	-1.87025	-2
4:157772657-157772892	ENSMMUG00000013483	0.930338	1.41822e-06	0.0228234	+	52916477	PREP	-0.764495	-1.72
4:108115984-108116441	ENSMMUG00000019254	0.921223	2.9068e-06	0.0228234	-	-60289449	PLA2G7	-1.79066	-1.19
4:157772657-157772892	ENSMMUG00000019246	0.916433	4.09859e-06	0.0228434	-	-110028255	RCAN2	-2.08166	-1.72
4:157772657-157772892	ENSMMUG00000000808	0.91623	4.15667e-06	0.0228434	-	-59302248	MCHR2	-6.1628	-1.72
13:61735547-61735843	ENSMMUG00000001390	0.910671	6.0369e-06	0.0231549	+	-39407180	NCK2	-0.475912	-1.24
13:61735547-61735843	ENSMMUG00000041267	0.909882	6.3528e-06	0.0231549	-	4484228	NA	-0.754841	-1.24
13:96613855-96614216	ENSMMUG00000022853	0.907006	7.62206e-06	0.0231549	+	47340030	PPP1R21	-0.392336	-1.08
13:100334342-100335155	ENSMMUG00000015136	0.90624	7.99276e-06	0.0231549	-	5060865	NA	-4.29499	-1.02
13:61735547-61735843	ENSMMUG00000010257	0.904481	8.90099e-06	0.0231549	-	-34231940	SLC5A6	-0.66859	-1.24
15:89856463-89856797	ENSMMUG00000006927	0.918242	3.60856e-06	0.0237371	-	-40467549	PHF24	-1.38826	-2.29
18:39494886-39495382	ENSMMUG00000003570	0.856094	9.33533e-05	0.0237616	-	-4459847	ATP5A1	-0.329183	-1.54
2:97105395-97105898	ENSMMUG00000018341	0.949614	2.11839e-07	0.0237967	-	45662198	PLCH1	-1.94805	-1.1
2:97105395-97105898	ENSMMUG00000022694	0.943363	4.21501e-07	0.0237967	-	76064210	RFTN1	-1.34208	-1.1
19:1868081-1868596	ENSMMUG00000007975	0.851437	0.000111821	0.0238668	+	-47387178	CACNG7	-0.459723	-1.52
13:100334342-100335155	ENSMMUG00000002234	0.902457	1.00489e-05	0.0240538	+	-6842972	FBLN7	-3.2641	-1.02
6:108605466-108605706	ENSMMUG00000029789	0.925721	2.06315e-06	0.0247532	-	35301382	GRXCR2	-2.56002	-1.26
6:17792979-17793172	ENSMMUG00000004389	0.919864	3.21125e-06	0.0247532	-	2447185	CDH18	-1.33434	-1.02
6:108605466-108605706	ENSMMUG00000021358	0.919477	3.30271e-06	0.0247532	+	34713111	PDE8B	-0.703991	-1.26
6:160670295-160670538	ENSMMUG00000016235	0.919476	3.303e-06	0.0247532	-	-28892184	VDAC1	-0.209788	-1.64
6:104790619-104791029	ENSMMUG00000038591	0.919308	3.34316e-06	0.0247532	-	56508862	NA	-2.97541	-1.31
6:17792979-17793172	ENSMMUG00000000712	0.91878	3.47268e-06	0.0247532	+	-14020318	CDH6	-1.77813	-1.02
18:13026867-13027414	ENSMMUG00000021094	0.852803	0.000106121	0.0249285	+	-6954951	DSG3	-6.9186	-1.53
18:39494886-39495382	ENSMMUG00000006862	0.851258	0.000112585	0.0249285	+	14548291	FHOD3	-0.658058	-1.54
18:59995120-59995418	ENSMMUG00000010417	0.851062	0.000113429	0.0249285	-	2802807	CBLN2	-2.72817	-1.27
18:39494886-39495382	ENSMMUG00000017290	0.850236	0.000117035	0.0249285	+	-239924	MAPK4	-1.29578	-1.54
18:238534-239072	ENSMMUG00000014915	0.848437	0.000125216	0.024952	-	65151485	ZADH2	-0.543931	-1.43
18:39494886-39495382	ENSMMUG00000010417	0.847987	0.00012733	0.024952	-	23302843	CBLN2	-2.72817	-1.54
18:31448792-31449175	ENSMMUG00000003570	0.84726	0.000130812	0.024952	-	3585864	ATP5A1	-0.329183	-1.78
15:89856463-89856797	ENSMMUG00000019561	0.915307	4.43017e-06	0.0249786	-	-49014025	GALNT12	-0.559009	-2.29
19:1868081-1868596	ENSMMUG00000020797	0.849776	0.000119083	0.0250258	+	-34472565	SHKBP1	-0.508572	-1.52
4:155317171-155317425	ENSMMUG00000000500	0.911286	5.79988e-06	0.0251257	+	-4885477	FNDC1	-3.31324	-2.51
2:97105395-97105898	ENSMMUG00000049018	0.932573	1.17194e-06	0.0251998	-	-35576416	BHLHE40	-1.71659	-1.1
2:173068741-173069189	ENSMMUG00000009667	0.929425	1.53031e-06	0.0251998	+	-3132096	ZNF385D	-1.34077	-1.31
2:97105395-97105898	ENSMMUG00000012661	0.929244	1.55346e-06	0.0251998	+	28789510	PDZRN3	-2.42736	-1.1
2:46446132-46446402	ENSMMUG00000037755	0.929176	1.56224e-06	0.0251998	+	-86912626	SPTSSB	-1.48379	-1.15
19:10864528-10865005	ENSMMUG00000042350	0.849185	0.00012176	0.0252006	-	1558979	NA	-0.616011	-1.02
19:5173502-5174319	ENSMMUG00000044736	0.848286	0.000125922	0.0256731	+	-25304595	WTIP	-1.85183	-1.29
1:87369178-87369581	ENSMMUG00000017040	0.931357	1.30107e-06	0.0257751	+	74851526	PRDM2	-0.712996	-1.56
19:1868081-1868596	ENSMMUG00000020468	0.847103	0.000131573	0.0260476	+	-32263749	FAM98C	-0.634636	-1.52
19:5173502-5174319	ENSMMUG00000006429	0.846222	0.000135916	0.0265231	+	-29209430	ACTN4	-0.983652	-1.29
3:181425423-181425546	ENSMMUG00000020050	0.926729	1.90495e-06	0.0265825	+	178111100	SIK1	-1.73072	-1.67
3:112842417-112842713	ENSMMUG00000004605	0.925138	2.15943e-06	0.0265825	-	-100801469	CLIC6	-2.4191	-1.35
10:49321755-49322250	ENSMMUG00000001012	0.928403	1.6645e-06	0.0266124	+	7298287	PLCB4	-1.48758	-1.61
10:73574196-73574546	ENSMMUG00000004251	0.90657	7.83123e-06	0.0266124	-	-51022949	LPIN3	-3.28646	-1.31
10:49321755-49322250	ENSMMUG00000004148	0.904665	8.80228e-06	0.0266124	+	26066532	MAFB	-2.12459	-1.61
10:49321755-49322250	ENSMMUG00000031035	0.901967	1.03441e-05	0.0266124	-	24061168	EIF4ENIF1	-0.357657	-1.61
10:11022734-11023228	ENSMMUG00000013214	0.898012	1.29995e-05	0.0266124	+	-8343061	NA	-5.9564	-1.13
10:2015538-2016770	ENSMMUG00000031035	0.896159	1.44228e-05	0.0266124	-	71366648	EIF4ENIF1	-0.357657	-1.14
18:43127769-43128052	ENSMMUG00000014915	0.844344	0.000145561	0.026947	-	22262505	ZADH2	-0.543931	-1.55
18:16482686-16483096	ENSMMUG00000006862	0.843179	0.000151814	0.026947	+	-8463499	FHOD3	-0.658058	-1.99
19:1868081-1868596	ENSMMUG00000019328	0.845098	0.00014162	0.027146	-	43321734	TSKS	-2.36261	-1.52
19:1868081-1868596	ENSMMUG00000000484	0.844816	0.000143083	0.027146	-	-1699774	C2CD4C	-2.33685	-1.52
19:1868081-1868596	ENSMMUG00000016027	0.844294	0.000145821	0.0272865	-	34304673	SERTAD1	-0.715685	-1.52
3:54749176-54749490	ENSMMUG00000022324	0.91361	4.97137e-06	0.0273705	+	54130036	FTCD	-3.63126	-1.29
3:181425423-181425546	ENSMMUG00000009610	0.912783	5.2543e-06	0.0273705	+	93002699	TMEM196	-2.71337	-1.67
3:54749176-54749490	ENSMMUG00000016219	0.90883	6.7951e-06	0.0273705	-	114689381	TRPV6	-1.73328	-1.29
3:181425423-181425546	ENSMMUG00000009063	0.907697	7.2994e-06	0.0273705	-	-173538578	ETS2	-1.53213	-1.67
3:54749176-54749490	ENSMMUG00000016939	0.90754	7.37157e-06	0.0273705	+	-28490133	OSBPL3	-1.83554	-1.29
3:54749176-54749490	ENSMMUG00000037597	0.907474	7.40224e-06	0.0273705	+	19289800	MAFK	-1.14484	-1.29
3:54749176-54749490	ENSMMUG00000010164	0.907412	7.4311e-06	0.0273705	-	71825078	VGF	-1.99958	-1.29
3:92716025-92716343	ENSMMUG00000010420	0.90738	7.44608e-06	0.0273705	-	74160722	MKRN1	-0.358935	-1.75
3:165012973-165013284	ENSMMUG00000009610	0.906066	8.07911e-06	0.0273705	+	76590249	TMEM196	-2.71337	-1.46
3:54749176-54749490	ENSMMUG00000044153	0.905101	8.57183e-06	0.0273705	-	10406586	NA	-3.06613	-1.29
3:114718643-114718976	ENSMMUG00000023196	0.90418	9.06468e-06	0.0273705	-	-30236719	STK31	-1.39664	-1.67
3:54749176-54749490	ENSMMUG00000048388	0.901812	1.04392e-05	0.0273705	+	-18753801	DPY19L1	-1.24327	-1.29
3:181425423-181425546	ENSMMUG00000011174	0.901794	1.04504e-05	0.0273705	+	92360764	FERD3L	-5.31276	-1.67
16:1441523-1442062	ENSMMUG00000018344	0.851238	0.000112673	0.0274393	+	-16837707	MYO15A	-1.102	-1.01
3:54749176-54749490	ENSMMUG00000006244	0.90129	1.07638e-05	0.0274864	+	-122818812	NUB1	-0.288841	-1.29
2:115753299-115753786	ENSMMUG00000000949	0.9249	2.19977e-06	0.0275983	-	83754392	FGF12	-1.14995	-1.95
6:105120014-105120310	ENSMMUG00000011532	0.916092	4.19674e-06	0.0277777	+	38767969	PIK3R1	-1.23053	-1.39
19:1868081-1868596	ENSMMUG00000023418	0.843148	0.000151983	0.0280552	+	-43870176	NR1H2	-0.756997	-1.52
16:1441523-1442062	ENSMMUG00000006884	0.850058	0.000117824	0.0281722	+	-54509906	EFCAB3	-2.53565	-1.01
1:96463334-96463578	ENSMMUG00000016048	0.92134	2.88174e-06	0.028175	+	-26965257	PEX11B	-0.24787	-1.3
1:167591682-167592152	ENSMMUG00000001896	0.920621	3.0387e-06	0.028175	-	-166671765	GNB1	-0.567179	-1.63
1:92658343-92658551	ENSMMUG00000010095	0.92016	3.14298e-06	0.028175	-	268039	GLMN	-0.747511	-1.43
1:204722970-204723155	ENSMMUG00000004379	0.918728	3.48548e-06	0.028175	+	60204892	DUSP10	-0.382919	-1.16
1:92658343-92658551	ENSMMUG00000000146	0.918255	3.60531e-06	0.028175	-	-80359338	NA	-4.39482	-1.43
1:167591682-167592152	ENSMMUG00000013884	0.916308	4.13436e-06	0.028175	+	-14314073	IVNS1ABP	-0.332028	-1.63
1:180309825-180310120	ENSMMUG00000005185	0.914471	4.69029e-06	0.028175	-	24276041	RGS4	-4.05453	-1.69
1:217471628-217472111	ENSMMUG00000018128	0.91306	5.15819e-06	0.028175	-	-81501082	NR1I3	-0.589619	-1.38
1:207049705-207049979	ENSMMUG00000018128	0.912965	5.19103e-06	0.028175	-	-71079159	NR1I3	-0.589619	-1.17
1:111469004-111469498	ENSMMUG00000038730	0.912081	5.50466e-06	0.028175	-	62630914	RGS2	-1.09797	-1.17
1:87369178-87369581	ENSMMUG00000047935	0.912081	5.50479e-06	0.028175	-	133208570	NA	-3.06181	-1.56
16:6028784-6029015	ENSMMUG00000000620	0.849249	0.000121469	0.0282352	+	-36534326	DHRS11	-0.544957	-1.27
16:39584376-39584875	ENSMMUG00000012486	0.848696	0.000124008	0.0282352	+	-6573671	RARA	-0.73223	-1.18
16:10845635-10846355	ENSMMUG00000013378	0.848633	0.000124302	0.0282352	-	33522745	EPOP	-2.70624	-1.13
18:39494886-39495382	ENSMMUG00000015704	0.838841	0.000177056	0.0282924	-	-2446485	NA	-1.81026	-1.54
18:39494886-39495382	ENSMMUG00000021095	0.838605	0.000178519	0.0282924	+	19462701	DSG2	-3.41736	-1.54
18:16482686-16483096	ENSMMUG00000021094	0.838498	0.000179187	0.0282924	+	-3499269	DSG3	-6.9186	-1.99
16:1630550-1630766	ENSMMUG00000006884	0.848172	0.000126459	0.0283706	+	-54321202	EFCAB3	-2.53565	-1.05
6:17792979-17793172	ENSMMUG00000042942	0.913538	4.99553e-06	0.0283743	+	-32374395	PART1_2	-3.81635	-1.02
6:17792979-17793172	ENSMMUG00000014245	0.911399	5.75697e-06	0.0283743	+	-156232866	HRH2	-1.89188	-1.02
6:23727096-23727273	ENSMMUG00000030181	0.907223	7.51953e-06	0.0283743	-	12767046	NA	-1.03333	-1.48
6:160670295-160670538	ENSMMUG00000011532	0.906992	7.62854e-06	0.0283743	+	94318250	PIK3R1	-1.23053	-1.64
6:17792979-17793172	ENSMMUG00000011532	0.906835	7.70356e-06	0.0283743	+	-48558873	PIK3R1	-1.23053	-1.02
6:47956870-47957067	ENSMMUG00000038591	0.905735	8.24556e-06	0.0283743	-	113342824	NA	-2.97541	-1.3
6:160670295-160670538	ENSMMUG00000019836	0.904106	9.1051e-06	0.0285003	-	-74825121	MEF2C	-2.82148	-1.64
19:1868081-1868596	ENSMMUG00000018740	0.842137	0.000157592	0.0287028	+	1542239	BSG	-0.576303	-1.52
16:1441523-1442062	ENSMMUG00000009548	0.846882	0.000132654	0.0287761	+	-25051960	CDK5R1	-0.454043	-1.01
16:21921690-21921879	ENSMMUG00000005170	0.846807	0.000133017	0.0287761	+	-7207975	UNC45B	-1.86942	-1.19
3:137265297-137265573	ENSMMUG00000012633	0.900059	1.15635e-05	0.0288083	-	32695332	FAM131B	-0.973686	-2.28
1:152136147-152136461	ENSMMUG00000031286	0.909939	6.32992e-06	0.028818	-	34186042	IER5	-0.786033	-1.37
1:92658343-92658551	ENSMMUG00000019137	0.90961	6.4652e-06	0.028818	-	-44320032	BEND5	-1.34264	-1.43
16:10845635-10846355	ENSMMUG00000021938	0.846398	0.00013504	0.0288699	+	2383711	NDEL1	-0.808732	-1.13
3:54749176-54749490	ENSMMUG00000023104	0.89806	1.29643e-05	0.0290855	+	-16581537	ELMO1	-1.38853	-1.29
3:181425423-181425546	ENSMMUG00000002422	0.898055	1.29679e-05	0.0290855	-	-116740741	AEBP1	-2.13855	-1.67
3:57372339-57372753	ENSMMUG00000023196	0.897878	1.30985e-05	0.0290855	-	27109171	STK31	-1.39664	-2.09
16:63592716-63593018	ENSMMUG00000008995	0.845844	0.000137813	0.0291012	-	-14145782	NA	-2.24344	-1.62
16:6028784-6029015	ENSMMUG00000006493	0.84503	0.000141975	0.0291012	-	11602149	RASD1	-1.30894	-1.27
16:1441523-1442062	ENSMMUG00000030333	0.844831	0.000143009	0.0291012	-	6494522	KCNAB3	-1.6784	-1.01
16:10845635-10846355	ENSMMUG00000013737	0.844115	0.000146772	0.0291012	+	-26720211	CA10	-0.496902	-1.13
6:38713089-38713441	ENSMMUG00000011532	0.902967	9.74856e-06	0.02914	+	-27638604	PIK3R1	-1.23053	-1.04
15:8940593-8941032	ENSMMUG00000048416	0.909153	6.65704e-06	0.0291933	-	38382763	NA	-3.48981	-1.12
3:92906529-92906797	ENSMMUG00000015240	0.896516	1.41395e-05	0.0292223	-	60525578	GRM8	-2.32328	-1.87
3:165012973-165013284	ENSMMUG00000020050	0.896437	1.42012e-05	0.0292223	+	161698650	SIK1	-1.73072	-1.46
3:57372339-57372753	ENSMMUG00000004600	0.895507	1.49533e-05	0.0293729	+	45284913	RCAN1	-0.353723	-2.09
18:506768-509109	ENSMMUG00000027111	0.835284	0.000200201	0.0294089	-	24081826	mml-mir-187	-2.15015	-1.07
3:54749176-54749490	ENSMMUG00000045803	0.894907	1.54551e-05	0.0296317	-	2630022	NA	-3.64086	-1.29
3:165012973-165013284	ENSMMUG00000045803	0.894217	1.60492e-05	0.0296317	-	-107633461	NA	-3.64086	-1.46
3:57372339-57372753	ENSMMUG00000008005	0.893355	1.68173e-05	0.0296317	+	-82230094	FOXP2	-3.75311	-2.09
3:181425423-181425546	ENSMMUG00000015685	0.89324	1.69224e-05	0.0296317	-	-76722203	ZNF804B	-1.67188	-1.67
3:128343458-128344206	ENSMMUG00000004605	0.892589	1.75255e-05	0.0296317	-	-116302510	CLIC6	-2.4191	-1.4
3:54749176-54749490	ENSMMUG00000009625	0.892408	1.76959e-05	0.0296317	+	-100087201	CCDC136	-1.32647	-1.29
3:57372339-57372753	ENSMMUG00000000246	0.891382	1.86903e-05	0.0296611	+	-8038	COBL	-1.67448	-2.09
3:127081744-127082434	ENSMMUG00000000246	0.891318	1.8753e-05	0.0296611	+	69700953	COBL	-1.67448	-1.06
3:181425423-181425546	ENSMMUG00000011173	0.891147	1.89241e-05	0.0296611	+	92331224	TWIST1	-5.82369	-1.67
3:40907528-40907941	ENSMMUG00000005435	0.890033	2.00656e-05	0.0296611	+	-59562154	ICA1	-0.648674	-1.09
3:165012973-165013284	ENSMMUG00000037597	0.889157	2.10028e-05	0.0296611	+	129553597	MAFK	-1.14484	-1.46
3:57372339-57372753	ENSMMUG00000015240	0.888567	2.16548e-05	0.0296611	-	96059622	GRM8	-2.32328	-2.09
3:127081744-127082434	ENSMMUG00000016218	0.887928	2.23777e-05	0.0296611	+	-42328615	EPHB6	-1.68528	-1.06
3:112842417-112842713	ENSMMUG00000012633	0.887917	2.23902e-05	0.0296611	-	57118192	FAM131B	-0.973686	-1.35
3:181425423-181425546	ENSMMUG00000003722	0.887685	2.26586e-05	0.0296611	+	93987905	SP8	-1.7804	-1.67
3:181425423-181425546	ENSMMUG00000010846	0.887234	2.31858e-05	0.0296611	-	-85636986	ARL4A	-1.10721	-1.67
16:10845635-10846355	ENSMMUG00000018719	0.842691	0.000154501	0.0298906	+	-11180235	NLK	-1.53801	-1.13
16:39584376-39584875	ENSMMUG00000006491	0.842247	0.000156977	0.0298906	+	21971549	MED9	-0.994554	-1.18
16:1630550-1630766	ENSMMUG00000008166	0.842069	0.000157977	0.0298906	+	-6076985	NA	-2.19966	-1.05
16:6028784-6029015	ENSMMUG00000044672	0.841709	0.000160019	0.0298906	-	41476601	NA	-4.20709	-1.27
16:10845635-10846355	ENSMMUG00000044009	0.841518	0.000161112	0.0298906	-	51135247	NA	-1.60794	-1.13
16:39584376-39584875	ENSMMUG00000038569	0.841415	0.000161699	0.0298906	+	22140545	NT5M	-0.95358	-1.18
16:39584376-39584875	ENSMMUG00000021798	0.840699	0.000165861	0.0298906	-	-31408945	PER1	-0.710059	-1.18
16:71347366-71347793	ENSMMUG00000013378	0.840653	0.000166132	0.0298906	-	-26978266	EPOP	-2.70624	-1.22
18:16482686-16483096	ENSMMUG00000015704	0.834425	0.00020614	0.0299372	-	20565305	NA	-1.81026	-1.99
19:50506540-50507097	ENSMMUG00000011588	0.840481	0.000167142	0.0300416	+	33468500	MYO9B	-0.566629	-1.01
1:87369178-87369581	ENSMMUG00000042515	0.907903	7.20577e-06	0.0301786	+	-70552684	NA	-4.03639	-1.56
1:204620616-204620813	ENSMMUG00000018128	0.90694	7.65319e-06	0.0301786	-	-68650070	NR1I3	-0.589619	-1.56
1:152136147-152136461	ENSMMUG00000000404	0.906907	7.66909e-06	0.0301786	-	-67504249	NA	-1.56764	-1.37
1:87369178-87369581	ENSMMUG00000007257	0.906596	7.81849e-06	0.0301786	-	36895463	SV2A	-0.471622	-1.56
10:66704778-66704930	ENSMMUG00000002302	0.888872	2.13153e-05	0.030301	+	51451944	STAU1	-0.272544	-1.18
10:11022734-11023228	ENSMMUG00000001108	0.887486	2.28905e-05	0.030301	+	-10040280	PTPRT	-2.62483	-1.13
19:50664487-50664786	ENSMMUG00000028855	0.839596	0.000172435	0.0305904	+	34472561	KLF2	-0.421361	-1.44
3:165012973-165013284	ENSMMUG00000023104	0.885376	2.54682e-05	0.0306062	+	93681946	ELMO1	-1.38853	-1.46
3:54749176-54749490	ENSMMUG00000009063	0.885142	2.57689e-05	0.0306062	-	-46862331	ETS2	-1.53213	-1.29
3:128343458-128344206	ENSMMUG00000015240	0.884612	2.64593e-05	0.0307273	-	25088169	GRM8	-2.32328	-1.4
3:165012973-165013284	ENSMMUG00000016219	0.884295	2.68788e-05	0.0307273	-	4425587	TRPV6	-1.73328	-1.46
16:1441523-1442062	ENSMMUG00000044009	0.838719	0.000177812	0.0309824	-	60539540	NA	-1.60794	-1.01
16:75369413-75370013	ENSMMUG00000021798	0.838414	0.000179717	0.0309824	-	-67193982	PER1	-0.710059	-1.16
16:10845635-10846355	ENSMMUG00000001503	0.838103	0.000181668	0.0309824	-	35865332	KRT20	-2.49313	-1.13
16:39584376-39584875	ENSMMUG00000019923	0.837983	0.00018243	0.0309824	-	10486508	ATXN7L3	-0.620043	-1.18
1:92658343-92658551	ENSMMUG00000018322	0.905136	8.55351e-06	0.0311236	-	-66418449	FCN3	-1.44657	-1.43
2:97105395-97105898	ENSMMUG00000046254	0.9206	3.04341e-06	0.0312403	+	-49797876	SATB2	-3.17598	-1.1
15:89856463-89856797	ENSMMUG00000038670	0.904265	9.01787e-06	0.031271	+	198733	NA	-4.87632	-2.29
15:89856463-89856797	ENSMMUG00000044537	0.902138	1.02402e-05	0.031271	+	63863753	POLE3	-0.614239	-2.29
15:70095836-70096088	ENSMMUG00000002853	0.899837	1.17124e-05	0.031271	+	28639258	CORO2A	-1.41877	-1.57
15:70095836-70096088	ENSMMUG00000022919	0.896742	1.39622e-05	0.031271	+	54214062	STRBP	-0.709453	-1.57
15:70095836-70096088	ENSMMUG00000038353	0.896609	1.40656e-05	0.031271	+	54113680	NA	-1.59141	-1.57
15:82689997-82690287	ENSMMUG00000009832	0.894063	1.61842e-05	0.031271	+	41686440	GABBR2	-0.546628	-2.57
15:89856463-89856797	ENSMMUG00000015397	0.890077	2.002e-05	0.031271	-	-30384455	NA	-2.5318	-2.29
15:9131631-9132147	ENSMMUG00000012278	0.889228	2.09258e-05	0.031271	-	32997779	TMOD1	-0.741678	-1.04
15:30102265-30102669	ENSMMUG00000009832	0.888981	2.11952e-05	0.031271	+	-10900888	GABBR2	-0.546628	-1.13
15:70095836-70096088	ENSMMUG00000007223	0.888511	2.17168e-05	0.031271	-	36701319	DIRAS2	-0.866286	-1.57
15:8940593-8941032	ENSMMUG00000021496	0.886491	2.40786e-05	0.031271	-	-6265992	KCNT1	-1.59344	-1.12
15:82235444-82235629	ENSMMUG00000013105	0.885486	2.53281e-05	0.031271	+	60312802	ASTN2	-0.510636	-1.14
15:89856463-89856797	ENSMMUG00000005902	0.883157	2.84323e-05	0.031271	-	-43473808	FRMPD1	-1.33562	-2.29
15:89856463-89856797	ENSMMUG00000007223	0.882858	2.88514e-05	0.031271	-	16940610	DIRAS2	-0.866286	-2.29
15:82689997-82690287	ENSMMUG00000021496	0.882	3.00856e-05	0.031271	-	-80015396	KCNT1	-1.59344	-2.57
15:8940593-8941032	ENSMMUG00000000934	0.881362	3.10306e-05	0.031271	-	-3944492	STKLD1	-2.13133	-1.12
15:82689997-82690287	ENSMMUG00000006927	0.880931	3.16821e-05	0.031271	-	-33301083	PHF24	-1.38826	-2.57
15:89856463-89856797	ENSMMUG00000022919	0.880722	3.20014e-05	0.031271	+	73974689	STRBP	-0.709453	-2.29
15:9131631-9132147	ENSMMUG00000038353	0.880207	3.28014e-05	0.031271	+	-6850009	NA	-1.59141	-1.04
19:10374053-10374357	ENSMMUG00000043304	0.838483	0.000179283	0.0313975	-	-2467834	FCER2	-1.78028	-1.13
1:84280-84610	ENSMMUG00000022645	0.904656	8.8069e-06	0.0314047	+	-173704088	GLRX2	-0.423319	-1.02
15:9131631-9132147	ENSMMUG00000044996	0.878822	3.50355e-05	0.0314268	-	93328116	C9orf153	-0.714723	-1.04
11:105904423-105905068	ENSMMUG00000020951	0.941307	5.19675e-07	0.0314798	-	145204	NUAK1	-2.17971	-1.16
18:49373089-49373532	ENSMMUG00000010417	0.832582	0.000219373	0.031501	-	13424693	CBLN2	-2.72817	-1.05
16:39584376-39584875	ENSMMUG00000014411	0.836963	0.000188989	0.0315074	-	-15905022	CORO6	-0.941273	-1.18
18:90641-90844	ENSMMUG00000021094	0.831199	0.000229737	0.0315242	+	-19891521	DSG3	-6.9186	-1.35
18:33826343-33826810	ENSMMUG00000014915	0.830843	0.000232472	0.0315242	-	31563747	ZADH2	-0.543931	-1.3
16:6028784-6029015	ENSMMUG00000012365	0.836345	0.000193058	0.0316059	-	38471701	PIP4K2B	-0.360313	-1.27
19:5173502-5174319	ENSMMUG00000002394	0.837447	0.000185851	0.0316726	+	-26515696	ARHGAP33	-1.09846	-1.29
19:1868081-1868596	ENSMMUG00000008946	0.837144	0.00018781	0.0316726	-	34220315	C19orf47	-0.541655	-1.52
6:102247138-102247391	ENSMMUG00000018398	0.900968	1.09688e-05	0.0317629	-	2840657	EFNA5	-1.91342	-1.71
1:134901167-134901638	ENSMMUG00000001896	0.903544	9.41837e-06	0.0318097	-	-133981250	GNB1	-0.567179	-1.37
1:180309825-180310120	ENSMMUG00000007257	0.902942	9.7634e-06	0.0318097	-	-56044781	SV2A	-0.471622	-1.69
1:201416744-201416918	ENSMMUG00000001896	0.902434	1.00624e-05	0.0318097	-	-200496827	GNB1	-0.567179	-2.44
13:100334342-100335155	ENSMMUG00000038615	0.895318	1.51094e-05	0.0319119	+	87617132	TRIB2	-1.50447	-1.02
19:1868081-1868596	ENSMMUG00000022878	0.836556	0.000191662	0.0319282	+	1348978	MISP	-1.70657	-1.52
14:15545019-15545401	ENSMMUG00000003104	0.918296	3.59482e-06	0.0320126	+	14427276	TOLLIP	-0.639611	-1.56
1:31301767-31301940	ENSMMUG00000040022	0.900524	1.12558e-05	0.0320232	-	-29911655	NA	-2.22279	-1.12
1:174257093-174257503	ENSMMUG00000016931	0.900421	1.13232e-05	0.0320232	-	-22768200	KCNK2	-1.23938	-1.62
1:185412887-185413198	ENSMMUG00000016048	0.900375	1.13538e-05	0.0320232	+	61984052	PEX11B	-0.24787	-1.11
1:92658343-92658551	ENSMMUG00000031975	0.900076	1.15521e-05	0.0320232	+	2850	EPHX4	-3.252	-1.43
1:180309825-180310120	ENSMMUG00000021933	0.899893	1.16744e-05	0.0320232	+	130748508	ELAVL4	-0.919636	-1.69
3:76436212-76436524	ENSMMUG00000016219	0.882218	2.97682e-05	0.0320896	-	93002347	TRPV6	-1.73328	-1.14
12:67146520-67146823	ENSMMUG00000045994	0.911705	5.64252e-06	0.0321576	+	15579398	NA	-1.84735	-1.04
12:111679533-111679778	ENSMMUG00000017963	0.909396	6.55435e-06	0.0321576	-	-13629660	MREG	-1.72636	-2.07
12:98690514-98690800	ENSMMUG00000009844	0.907283	7.49119e-06	0.0321576	+	77615091	R3HDM1	-1.02549	-1.38
16:1630550-1630766	ENSMMUG00000012977	0.834785	0.000203638	0.0322157	+	-26926591	TMEM132E	-0.687143	-1.05
16:1630550-1630766	ENSMMUG00000021798	0.83446	0.0002059	0.0322157	-	6544665	PER1	-0.710059	-1.05
16:10845635-10846355	ENSMMUG00000002195	0.834243	0.00020742	0.0322157	-	51150184	NA	-2.09893	-1.13
19:5173502-5174319	ENSMMUG00000000484	0.835705	0.000197342	0.0322716	-	-5005195	C2CD4C	-2.33685	-1.29
19:5173502-5174319	ENSMMUG00000016699	0.835541	0.000198449	0.0322716	-	3327883	KANK3	-0.584444	-1.29
12:111679533-111679778	ENSMMUG00000014630	0.896835	1.38894e-05	0.0326058	+	91111861	RAB3GAP1	-0.547351	-2.07
12:111679533-111679778	ENSMMUG00000009038	0.890661	1.94159e-05	0.0326058	-	-45961060	NA	-1.92667	-2.07
12:66828661-66829143	ENSMMUG00000006639	0.888068	2.22176e-05	0.0326058	+	-15553178	NIF3L1	-0.199637	-1.04
12:111679533-111679778	ENSMMUG00000021403	0.88356	2.78743e-05	0.0326058	-	-94657176	DPP10	-1.44747	-2.07
12:98690514-98690800	ENSMMUG00000002183	0.882598	2.92219e-05	0.0326058	+	33424025	OSBPL6	-0.580223	-1.38
12:11505060-11505557	ENSMMUG00000000384	0.874215	4.33748e-05	0.0326058	+	-84888676	VWC2L	-2.23255	-1.11
12:112152008-112152227	ENSMMUG00000022602	0.866736	6.03114e-05	0.0326058	-	-22753703	METTL21A	-1.21569	-1.15
12:38998699-38999268	ENSMMUG00000005176	0.866206	6.16904e-05	0.0326058	-	-14084586	NXPH2	-2.16642	-1.07
12:98690514-98690800	ENSMMUG00000003855	0.864602	6.60256e-05	0.0326058	-	-31860930	ZNF385B	-1.05819	-1.38
12:10861358-10861797	ENSMMUG00000011911	0.864488	6.63413e-05	0.0326058	+	-37248751	TBR1	-1.88903	-1.19
12:79042121-79042413	ENSMMUG00000011875	0.863585	6.8896e-05	0.0326058	-	32652576	PID1	-1.12677	-1.57
12:98879945-98880213	ENSMMUG00000022831	0.862991	7.06217e-05	0.0326058	+	-15409429	COPS7B	-0.242704	-1.07
12:59713487-59713894	ENSMMUG00000003200	0.862792	7.12079e-05	0.0326058	-	-10736439	FAP	-4.11393	-1.21
3:54749176-54749490	ENSMMUG00000015436	0.880908	3.17176e-05	0.0326536	-	99523909	LRRC4	-1.23256	-1.29
3:181425423-181425546	ENSMMUG00000015436	0.880387	3.252e-05	0.0326536	-	-27152024	LRRC4	-1.23256	-1.67
3:54749176-54749490	ENSMMUG00000009610	0.880092	3.29837e-05	0.0326536	+	-33673234	TMEM196	-2.71337	-1.29
3:63204004-63204283	ENSMMUG00000019022	0.879582	3.37946e-05	0.0326536	-	1926040	STK17A	-1.28451	-1.31
3:57372339-57372753	ENSMMUG00000010846	0.879233	3.43593e-05	0.0327533	-	38415684	ARL4A	-1.10721	-2.09
4:157772657-157772892	ENSMMUG00000020369	0.90471	8.7782e-06	0.0328919	-	1598174	FOXO3	-0.992612	-1.72
1:180309825-180310120	ENSMMUG00000007180	0.898366	1.27412e-05	0.0329233	+	87601110	NA	-1.89994	-1.69
18:33826343-33826810	ENSMMUG00000021094	0.82628	0.000269887	0.0331072	+	13843978	DSG3	-6.9186	-1.3
18:16482686-16483096	ENSMMUG00000021095	0.826136	0.000271142	0.0331072	+	-3549089	DSG2	-3.41736	-1.99
18:39494886-39495382	ENSMMUG00000015761	0.826055	0.000271848	0.0331072	-	-39145061	MTCL1	-1.98736	-1.54
19:1868081-1868596	ENSMMUG00000014346	0.834119	0.000208293	0.0334739	+	-35342970	NA	-0.463137	-1.52
1:201416744-201416918	ENSMMUG00000006780	0.897449	1.34193e-05	0.0337083	-	-98508737	OLFM3	-1.33171	-2.44
1:87369178-87369581	ENSMMUG00000005185	0.89672	1.39791e-05	0.0337083	-	117216580	RGS4	-4.05453	-1.56
1:180309825-180310120	ENSMMUG00000006226	0.8967	1.39946e-05	0.0337083	+	-29883013	SLC35F3	-0.799011	-1.69
1:92658343-92658551	ENSMMUG00000005817	0.895779	1.473e-05	0.0337083	-	17863187	AMIGO1	-0.563878	-1.43
1:83178276-83178519	ENSMMUG00000004414	0.895392	1.50479e-05	0.0337083	+	-27373146	GPR61	-0.262353	-2.01
1:87369178-87369581	ENSMMUG00000020320	0.895378	1.50596e-05	0.0337083	+	-102201368	SEC16B	-3.39283	-1.56
1:87369178-87369581	ENSMMUG00000009257	0.894763	1.55773e-05	0.0337083	-	32798390	TBX15	-3.28446	-1.56
1:58384070-58384274	ENSMMUG00000018322	0.894629	1.56918e-05	0.0337083	-	-32144176	FCN3	-1.44657	-1.47
16:39584376-39584875	ENSMMUG00000004108	0.83212	0.000222794	0.0337398	+	-12652501	NA	-1.16632	-1.18
16:39584376-39584875	ENSMMUG00000015614	0.831556	0.000227027	0.0337398	-	-23319575	TRPV2	-1.19179	-1.18
16:10845635-10846355	ENSMMUG00000005183	0.831471	0.000227666	0.0337398	+	-46283286	KCNH6	-1.70128	-1.13
16:10845635-10846355	ENSMMUG00000006493	0.831453	0.000227805	0.0337398	-	6784809	RASD1	-1.30894	-1.13
16:6028784-6029015	ENSMMUG00000020251	0.831187	0.000229831	0.0337398	-	-2264301	CAMKK1	-0.970881	-1.27
16:71347366-71347793	ENSMMUG00000013587	0.831093	0.000230549	0.0337398	-	-20293593	NA	-1.24667	-1.22
16:6028784-6029015	ENSMMUG00000021324	0.830893	0.000232086	0.0337398	+	-43145600	ARL4D	-1.59255	-1.27
16:71347366-71347793	ENSMMUG00000018090	0.83038	0.000236067	0.033778	+	61485468	GLP2R	-4.26409	-1.22
4:59172857-59173188	ENSMMUG00000000808	0.903492	9.44733e-06	0.03386	-	39297221	MCHR2	-6.1628	-2
12:67146520-67146823	ENSMMUG00000011516	0.861356	7.5553e-05	0.0338785	-	49875642	ARL4C	-1.59969	-1.04
3:57372339-57372753	ENSMMUG00000022513	0.87788	3.66243e-05	0.0340087	-	50114260	GRM3	-0.790557	-2.09
3:148975924-148976223	ENSMMUG00000022513	0.877428	3.7407e-05	0.0341503	-	-41488911	GRM3	-0.790557	-1.39
3:92716025-92716343	ENSMMUG00000004600	0.877069	3.80373e-05	0.0341503	+	80628599	RCAN1	-0.353723	-1.75
3:165012973-165013284	ENSMMUG00000044153	0.876961	3.82289e-05	0.0341503	-	-99856897	NA	-3.06613	-1.46
3:63204004-63204283	ENSMMUG00000004600	0.876946	3.82556e-05	0.0341503	+	51116578	RCAN1	-0.353723	-1.31
3:131016400-131016815	ENSMMUG00000010420	0.876652	3.87829e-05	0.0341503	-	35860250	MKRN1	-0.358935	-1.26
1:111469004-111469498	ENSMMUG00000022935	0.894142	1.61149e-05	0.0341614	-	78862927	BRINP2	-0.267191	-1.17
1:86650540-86650870	ENSMMUG00000023467	0.893802	1.6415e-05	0.0341614	-	113936802	DUSP27	-1.84859	-1.09
1:174257093-174257503	ENSMMUG00000023467	0.893391	1.67848e-05	0.0341614	-	26330169	DUSP27	-1.84859	-1.62
1:152136147-152136461	ENSMMUG00000000811	0.892929	1.72084e-05	0.0341614	+	40247147	CD53	-3.20956	-1.37
18:17601537-17601868	ENSMMUG00000003570	0.823773	0.000292428	0.0341807	-	17433171	ATP5A1	-0.329183	-1.58
18:43127769-43128052	ENSMMUG00000019418	0.823285	0.000296986	0.0341807	+	39174178	EPB41L3	-0.954242	-1.55
18:32334182-32334637	ENSMMUG00000004350	0.822183	0.00030749	0.0341807	-	-19474733	OSBPL1A	-0.996577	-1.91
18:238534-239072	ENSMMUG00000021095	0.821625	0.000312922	0.0341807	+	-19793113	DSG2	-3.41736	-1.43
12:79042121-79042413	ENSMMUG00000000384	0.860823	7.72171e-05	0.0342267	+	-17351820	VWC2L	-2.23255	-1.57
3:92906529-92906797	ENSMMUG00000004605	0.876341	3.93452e-05	0.0343493	-	-80865581	CLIC6	-2.4191	-1.87
16:6028784-6029015	ENSMMUG00000012898	0.829417	0.000243685	0.0345957	-	69745531	MYADML2	-1.2363	-1.27
16:10845635-10846355	ENSMMUG00000039249	0.828664	0.00024978	0.0346996	-	19470744	YPEL2	-0.455638	-1.13
16:10845635-10846355	ENSMMUG00000010550	0.82824	0.00025326	0.0348655	-	23933780	TOM1L1	-0.345266	-1.13
3:181425423-181425546	ENSMMUG00000037597	0.875395	4.10987e-05	0.0349212	+	145966047	MAFK	-1.14484	-1.67
3:54749176-54749490	ENSMMUG00000030377	0.874851	4.2134e-05	0.0349212	-	-12556167	MLXIPL	-1.50485	-1.29
3:124709099-124709380	ENSMMUG00000014524	0.874534	4.27496e-05	0.0349212	-	-74654917	CRCP	-0.243004	-1.3
3:127081744-127082434	ENSMMUG00000048852	0.874282	4.32427e-05	0.0349212	+	297909	COL26A1	-3.12896	-1.06
3:181425423-181425546	ENSMMUG00000048388	0.874117	4.35666e-05	0.0349212	+	107922132	DPY19L1	-1.24327	-1.67
3:165012973-165013284	ENSMMUG00000011174	0.874019	4.37626e-05	0.0349212	+	75948314	FERD3L	-5.31276	-1.46
3:44454571-44454829	ENSMMUG00000006980	0.873866	4.40658e-05	0.0349212	-	28438353	2019-09-07	-0.269191	-1.22
3:54749176-54749490	ENSMMUG00000016218	0.873848	4.41027e-05	0.0349212	+	-114661559	EPHB6	-1.68528	-1.29
15:70095836-70096088	ENSMMUG00000038670	0.875091	4.16749e-05	0.0349963	+	-19561642	NA	-4.87632	-1.57
18:32334182-32334637	ENSMMUG00000019418	0.820146	0.000327695	0.0351928	+	28380591	EPB41L3	-0.954242	-1.91
18:49373089-49373532	ENSMMUG00000002742	0.819794	0.000331299	0.0352833	-	-13662828	siat8E	-1.74202	-1.05
13:36553465-36553804	ENSMMUG00000010238	0.891387	1.86854e-05	0.035285	+	-28785138	LGALSL	-0.771364	-1.51
13:37221002-37221502	ENSMMUG00000013014	0.890428	1.96546e-05	0.035285	+	-70894479	IL1RN	-5.15396	-1.01
16:6028784-6029015	ENSMMUG00000001405	0.827594	0.000258647	0.0353393	+	-39389742	PPP1R1B	-0.612085	-1.27
19:10864528-10865005	ENSMMUG00000039848	0.831323	0.000228791	0.0353547	-	16054498	NA	-2.16948	-1.02
19:50506540-50507097	ENSMMUG00000007538	0.831119	0.000230349	0.0353547	+	5949844	TRPM4	-0.729261	-1.01
16:6028784-6029015	ENSMMUG00000049151	0.827328	0.000260894	0.0353803	+	-41497707	NA	-0.481044	-1.27
16:39584376-39584875	ENSMMUG00000018967	0.827036	0.000263373	0.0354519	-	30625067	UBE2O	-0.534946	-1.18
6:105120014-105120310	ENSMMUG00000002832	0.897457	1.34135e-05	0.0355127	+	-54776258	GABRA6	-1.73885	-1.39
16:6028784-6029015	ENSMMUG00000006332	0.826308	0.000269645	0.0355897	+	-1511884	NA	-0.416306	-1.27
16:39584376-39584875	ENSMMUG00000006407	0.826236	0.000270272	0.0355897	-	8455761	GHDC	-0.759284	-1.18
19:5173502-5174319	ENSMMUG00000002913	0.830373	0.000236123	0.03563	-	-2174433	TLE2	-0.647882	-1.29
19:1868081-1868596	ENSMMUG00000003555	0.828952	0.000247431	0.0358153	-	11728945	CACNA1A	-0.985401	-1.52
19:1868081-1868596	ENSMMUG00000022742	0.82838	0.000252104	0.0358153	+	-15800378	MAP1S	-0.427415	-1.52
19:5168252-5168590	ENSMMUG00000042500	0.828344	0.000252405	0.0358153	+	-7966452	IER2	-1.10415	-1.27
19:1868081-1868596	ENSMMUG00000003468	0.828136	0.000254123	0.0358153	+	-491579	GADD45B	-0.45229	-1.52
19:1868081-1868596	ENSMMUG00000023206	0.828013	0.000255143	0.0358153	+	-29202464	FXYD7	-1.09816	-1.52
19:5173502-5174319	ENSMMUG00000006431	0.827797	0.000256947	0.0358153	-	29308501	CAPN12	-1.71637	-1.29
16:10845635-10846355	ENSMMUG00000016300	0.823812	0.000292067	0.0359059	+	-59761116	MGAT5B	-1.43509	-1.13
16:10845635-10846355	ENSMMUG00000012608	0.823731	0.00029281	0.0359059	+	-46237400	NA	-1.45052	-1.13
16:39584376-39584875	ENSMMUG00000017256	0.823309	0.000296756	0.0359059	-	-595506	CACNA1G	-1.49892	-1.18
16:10845635-10846355	ENSMMUG00000029971	0.823169	0.000298072	0.0359059	-	37835408	BECN1	-0.22324	-1.13
16:10845635-10846355	ENSMMUG00000041986	0.82285	0.000301098	0.0359059	-	42136657	NA	-3.56019	-1.13
16:39584376-39584875	ENSMMUG00000015616	0.822795	0.000301616	0.0359059	+	32226828	TNK1	-1.13651	-1.18
16:71347366-71347793	ENSMMUG00000029963	0.822722	0.000302312	0.0359059	+	22451740	RND2	-0.972894	-1.22
19:5168252-5168590	ENSMMUG00000006169	0.827242	0.000261616	0.0359473	-	45173467	TNNT1	-1.59413	-1.27
19:1868081-1868596	ENSMMUG00000014544	0.827061	0.000263157	0.0359473	-	32900142	FBXO27	-0.717653	-1.52
3:137265297-137265573	ENSMMUG00000015240	0.872144	4.76159e-05	0.0359809	-	16166802	GRM8	-2.32328	-2.28
3:165012973-165013284	ENSMMUG00000006248	0.872006	4.79102e-05	0.0359809	-	12621460	NA	-2.09638	-1.46
3:128343458-128344206	ENSMMUG00000012633	0.871782	4.8392e-05	0.0359809	-	41616699	FAM131B	-0.973686	-1.4
3:175464445-175465278	ENSMMUG00000012633	0.87175	4.84613e-05	0.0359809	-	-5503540	FAM131B	-0.973686	-1.18
3:181425423-181425546	ENSMMUG00000044153	0.871256	4.95359e-05	0.0359809	-	-116269347	NA	-3.06613	-1.67
3:133692607-133692868	ENSMMUG00000015240	0.87101	5.00781e-05	0.0359809	-	19739507	GRM8	-2.32328	-1.3
3:181425423-181425546	ENSMMUG00000010164	0.870937	5.02402e-05	0.0359809	-	-54850855	VGF	-1.99958	-1.67
3:57372339-57372753	ENSMMUG00000016218	0.870582	5.10357e-05	0.0359809	+	-112038296	EPHB6	-1.68528	-2.09
3:181425423-181425546	ENSMMUG00000006567	0.870551	5.11035e-05	0.0359809	-	-48004787	LAMB1	-0.810096	-1.67
3:144254739-144255034	ENSMMUG00000015240	0.870134	5.20512e-05	0.0359809	-	9177341	GRM8	-2.32328	-1.7
3:54749176-54749490	ENSMMUG00000008005	0.869512	5.34899e-05	0.0359809	+	-84853357	FOXP2	-3.75311	-1.29
3:54749176-54749490	ENSMMUG00000013955	0.869459	5.36134e-05	0.0359809	+	-120592203	TCAF2	-1.17173	-1.29
3:181425423-181425546	ENSMMUG00000019022	0.868722	5.53635e-05	0.0359809	-	-116295100	STK17A	-1.28451	-1.67
3:124709099-124709380	ENSMMUG00000013955	0.868628	5.55901e-05	0.0359809	+	-50632313	TCAF2	-1.17173	-1.3
18:16482686-16483096	ENSMMUG00000026933	0.815779	0.000374645	0.0359997	-	-6201666	mml-mir-133a	-2.12371	-1.99
1:180309825-180310120	ENSMMUG00000031161	0.891374	1.86982e-05	0.0361595	-	37774330	CHML	-1.63084	-1.69
1:92658343-92658551	ENSMMUG00000016931	0.891143	1.89283e-05	0.0361595	-	58830342	KCNK2	-1.23938	-1.43
1:204930800-204931269	ENSMMUG00000005817	0.890959	1.91133e-05	0.0361595	-	-94409062	AMIGO1	-0.563878	-1.14
1:92658343-92658551	ENSMMUG00000012814	0.890707	1.93685e-05	0.0361595	-	32426492	ENSA	-0.375655	-1.43
1:180309825-180310120	ENSMMUG00000018680	0.890069	2.00283e-05	0.0361595	-	-68676810	KCNA2	-1.32824	-1.69
1:92658343-92658551	ENSMMUG00000019585	0.889725	2.03916e-05	0.0361595	-	131299738	ZNF496	-0.775592	-1.43
16:10845635-10846355	ENSMMUG00000049151	0.822273	0.00030662	0.0361812	+	-36680367	NA	-0.481044	-1.13
18:67639692-67640051	ENSMMUG00000000768	0.814912	0.000384574	0.0362346	-	-65586803	PTPRM	-0.547471	-1.28
18:13026867-13027414	ENSMMUG00000010417	0.814824	0.000385595	0.0362346	-	49770811	CBLN2	-2.72817	-1.53
7:113635070-113635410	ENSMMUG00000029215	0.938671	6.72561e-07	0.0362536	+	-44895074	BDKRB1	-4.30333	-2.39
7:113635070-113635410	ENSMMUG00000001820	0.923959	2.36556e-06	0.0362536	+	-20601263	RGS6	-3.14654	-2.39
7:149459699-149459942	ENSMMUG00000029366	0.915896	4.25404e-06	0.0362536	+	37688737	KLHDC2	-0.417421	-1.86
7:113635070-113635410	ENSMMUG00000009084	0.915505	4.3704e-06	0.0362536	+	52170178	TM6SF1	-1.06735	-2.39
7:90807806-90808135	ENSMMUG00000029215	0.910491	6.10797e-06	0.0362536	+	-67722349	BDKRB1	-4.30333	-2.21
7:131179245-131179522	ENSMMUG00000008399	0.909394	6.5553e-06	0.0362536	+	61700176	SV2B	-0.497683	-1.1
7:90807806-90808135	ENSMMUG00000040610	0.909339	6.57811e-06	0.0362536	+	33991749	ANKRD34C	-1.67234	-2.21
7:95178329-95178707	ENSMMUG00000029215	0.907889	7.21207e-06	0.0362536	+	-63351777	BDKRB1	-4.30333	-1.5
18:90641-90844	ENSMMUG00000010417	0.814075	0.000394364	0.0365216	-	62707381	CBLN2	-2.72817	-1.35
2:61913770-61914081	ENSMMUG00000021927	0.915517	4.36676e-06	0.0366419	-	43400676	ITGA9	-1.61557	-1.4
2:115753299-115753786	ENSMMUG00000004273	0.914939	4.54316e-06	0.0366419	-	-24118639	DOCK3	-0.67229	-1.95
3:114734561-114735089	ENSMMUG00000004605	0.867809	5.75957e-05	0.0366974	-	-102693613	CLIC6	-2.4191	-1.68
16:6028784-6029015	ENSMMUG00000013378	0.821387	0.000315261	0.0367238	-	38340085	EPOP	-2.70624	-1.27
12:79042121-79042413	ENSMMUG00000021403	0.857966	8.66674e-05	0.036727	-	-62019764	DPP10	-1.44747	-1.57
1:207049705-207049979	ENSMMUG00000010808	0.888505	2.17236e-05	0.0367436	-	-78216560	C1orf43	-0.232655	-1.17
1:92658343-92658551	ENSMMUG00000001896	0.887848	2.24701e-05	0.0367436	-	-91738426	GNB1	-0.567179	-1.43
1:92658343-92658551	ENSMMUG00000000811	0.887401	2.29896e-05	0.0367436	+	-19230449	CD53	-3.20956	-1.43
1:87369178-87369581	ENSMMUG00000021933	0.886896	2.35891e-05	0.0367436	+	37807861	ELAVL4	-0.919636	-1.56
1:87369178-87369581	ENSMMUG00000000811	0.886819	2.3681e-05	0.0367436	+	-24519419	CD53	-3.20956	-1.56
1:92658343-92658551	ENSMMUG00000005669	0.886485	2.40855e-05	0.0367436	-	125426183	OPN3	-3.03761	-1.43
1:152136147-152136461	ENSMMUG00000000653	0.886197	2.44385e-05	0.0367436	-	-127435676	STMN1	-1.35449	-1.37
1:92658343-92658551	ENSMMUG00000021837	0.886162	2.44812e-05	0.0367436	+	-17554425	SARS	-0.348902	-1.43
1:92658343-92658551	ENSMMUG00000023478	0.886128	2.45238e-05	0.0367436	-	52983000	C1orf115	-1.75817	-1.43
1:111469004-111469498	ENSMMUG00000022429	0.885849	2.48715e-05	0.0367437	+	-98453367	KCNK1	-0.519247	-1.17
1:87369178-87369581	ENSMMUG00000039139	0.885797	2.4936e-05	0.0367437	-	-47397004	RIMS3	-3.23717	-1.56
19:5168252-5168590	ENSMMUG00000009608	0.825265	0.000278833	0.0368483	+	-31853043	CYP2S1	-2.89759	-1.27
19:1868081-1868596	ENSMMUG00000002913	0.825071	0.000280569	0.0368483	-	1130473	TLE2	-0.647882	-1.52
19:1868081-1868596	ENSMMUG00000005686	0.82474	0.000283556	0.0368483	-	10857791	HOOK2	-0.801225	-1.52
19:5173502-5174319	ENSMMUG00000022975	0.824573	0.000285071	0.0368483	+	-28942856	SPRED3	-0.933224	-1.29
19:1868081-1868596	ENSMMUG00000006431	0.824478	0.000285938	0.0368483	-	32614224	CAPN12	-1.71637	-1.52
3:181425423-181425546	ENSMMUG00000045803	0.867372	5.86891e-05	0.0368637	-	-124045911	NA	-3.64086	-1.67
12:98690514-98690800	ENSMMUG00000011875	0.857286	8.90494e-05	0.0368721	-	13004189	PID1	-1.12677	-1.38
12:10861358-10861797	ENSMMUG00000011516	0.856522	9.17905e-05	0.0368721	-	106160668	ARL4C	-1.59969	-1.19
16:63592716-63593018	ENSMMUG00000020462	0.820834	0.000320751	0.0369758	-	4655815	CD300E	-4.71824	-1.62
16:8844802-8845065	ENSMMUG00000002849	0.820314	0.000325994	0.0369758	-	65247617	NA	-0.319184	-1.12
16:6028784-6029015	ENSMMUG00000019923	0.820182	0.000327328	0.0369758	-	44042368	ATXN7L3	-0.620043	-1.27
16:10845635-10846355	ENSMMUG00000005080	0.820156	0.000327597	0.0369758	-	-6579633	UBE2G1	-0.269131	-1.13
4:59172857-59173188	ENSMMUG00000019246	0.899863	1.16946e-05	0.0370783	-	-11428455	RCAN2	-2.08166	-2
6:160670295-160670538	ENSMMUG00000003062	0.896042	1.45167e-05	0.0371076	-	-29366184	FSTL4	-4.31265	-1.64
2:115753299-115753786	ENSMMUG00000008610	0.909459	6.52772e-06	0.0371726	+	-73354259	OSBPL10	-1.11102	-1.95
2:97105395-97105898	ENSMMUG00000014818	0.906311	7.95796e-06	0.0371726	-	-52075319	MYLK	-2.06069	-1.1
2:46446132-46446402	ENSMMUG00000012661	0.9052	8.52025e-06	0.0371726	+	-21869483	PDZRN3	-2.42736	-1.15
2:173068741-173069189	ENSMMUG00000018341	0.9051	8.57238e-06	0.0371726	-	-30300645	PLCH1	-1.94805	-1.31
2:198189415-198189656	ENSMMUG00000008610	0.904705	8.78063e-06	0.0371726	+	9081370	OSBPL10	-1.11102	-2.5
2:113297437-113297730	ENSMMUG00000019897	0.903754	9.30011e-06	0.0371726	-	-13168251	VIPR1	-1.86359	-1.21
2:97105395-97105898	ENSMMUG00000005939	0.902815	9.8375e-06	0.0371726	-	29160524	SERPINI1	-1.23979	-1.1
2:97105395-97105898	ENSMMUG00000009010	0.902088	1.02709e-05	0.0371726	-	90831122	CRTAP	-0.350247	-1.1
2:29028884-29029183	ENSMMUG00000018341	0.900154	1.15001e-05	0.0371726	-	113738913	PLCH1	-1.94805	-1.67
2:97105395-97105898	ENSMMUG00000013610	0.898791	1.24366e-05	0.0371726	+	-9717357	ETV5	-1.84299	-1.1
2:115753299-115753786	ENSMMUG00000016585	0.897804	1.31531e-05	0.0371726	-	88259214	DLG1	-0.729913	-1.95
2:173068741-173069189	ENSMMUG00000017510	0.896365	1.42583e-05	0.0371726	+	97027603	MAGI1	-0.708966	-1.31
2:46446132-46446402	ENSMMUG00000001342	0.896152	1.44281e-05	0.0371726	+	-6885257	IQSEC1	-0.912788	-1.15
2:195616502-195617034	ENSMMUG00000009667	0.895881	1.4647e-05	0.0371726	+	19415217	ZNF385D	-1.34077	-1.06
2:31569655-31569862	ENSMMUG00000008360	0.895162	1.524e-05	0.0371726	-	13664314	NA	-1.01517	-1.11
2:29028884-29029183	ENSMMUG00000012661	0.892962	1.71771e-05	0.0371726	+	-39286702	PDZRN3	-2.42736	-1.67
2:46446132-46446402	ENSMMUG00000045475	0.892702	1.7419e-05	0.0371726	-	-31376643	STX19	-2.12551	-1.15
2:97105395-97105898	ENSMMUG00000015825	0.892457	1.76499e-05	0.0371726	+	-6971809	SCN5A	-2.3071	-1.1
2:46446132-46446402	ENSMMUG00000010499	0.892016	1.80704e-05	0.0371726	+	-45298631	C3orf18	-1.4579	-1.15
6:105120014-105120310	ENSMMUG00000004211	0.894559	1.57524e-05	0.0373596	+	4539719	C5orf30	-0.500937	-1.39
6:160670295-160670538	ENSMMUG00000000712	0.893721	1.64876e-05	0.0373596	+	128856805	CDH6	-1.77813	-1.64
6:93374631-93374921	ENSMMUG00000038591	0.893473	1.67105e-05	0.0373596	-	67924970	NA	-2.97541	-1.37
6:38713089-38713441	ENSMMUG00000016235	0.892409	1.76953e-05	0.0373596	-	93064670	VDAC1	-0.209788	-1.04
3:128343458-128344206	ENSMMUG00000048388	0.866556	6.07766e-05	0.0375202	+	54840167	DPY19L1	-1.24327	-1.4
15:8940593-8941032	ENSMMUG00000017609	0.872634	4.65832e-05	0.0375213	+	-94984563	CTSL	-0.55351	-1.12
3:144254739-144255034	ENSMMUG00000012633	0.865906	6.24825e-05	0.0375425	-	25705871	FAM131B	-0.973686	-1.7
15:82689997-82690287	ENSMMUG00000011453	0.871636	4.87065e-05	0.0376276	+	65649924	LHX6	-1.25049	-2.57
12:79042121-79042413	ENSMMUG00000005176	0.855192	9.67205e-05	0.0376476	-	-54128008	NXPH2	-2.16642	-1.57
2:61913770-61914081	ENSMMUG00000003100	0.891111	1.89599e-05	0.0376741	-	135728855	GMNC	-1.52267	-1.4
16:39584376-39584875	ENSMMUG00000008749	0.819216	0.000337268	0.0376975	+	31263812	ARHGEF15	-0.48158	-1.18
16:10845635-10846355	ENSMMUG00000018967	0.819133	0.00033814	0.0376975	-	59363587	UBE2O	-0.534946	-1.13
19:50506540-50507097	ENSMMUG00000014155	0.822305	0.00030631	0.0377138	+	10149680	CLASRP	-0.339762	-1.01
19:1868081-1868596	ENSMMUG00000000198	0.822295	0.000306405	0.0377138	+	-15630374	COLGALT1	-0.493335	-1.52
19:5173502-5174319	ENSMMUG00000003905	0.821906	0.000310178	0.0377138	+	-39168478	DHDH	-0.927012	-1.29
19:1868081-1868596	ENSMMUG00000043391	0.821856	0.000310661	0.0377138	+	-5829020	NA	-0.714853	-1.52
19:5173502-5174319	ENSMMUG00000020796	0.821821	0.000311005	0.0377138	+	-31045282	SPTBN4	-0.826936	-1.29
19:1868081-1868596	ENSMMUG00000042500	0.821721	0.000311981	0.0377138	+	-11266446	IER2	-1.10415	-1.52
19:1868081-1868596	ENSMMUG00000004843	0.82074	0.000321697	0.0378338	+	-29073207	SCN1B	-1.21018	-1.52
19:1868081-1868596	ENSMMUG00000000845	0.820506	0.000324053	0.0378338	-	29617091	ATP4A	-2.08648	-1.52
7:95178329-95178707	ENSMMUG00000009084	0.905549	8.34014e-06	0.0378526	+	33713437	TM6SF1	-1.06735	-1.5
7:113635070-113635410	ENSMMUG00000022253	0.905112	8.5659e-06	0.0378526	+	94029868	CCNDBP1	-0.403768	-2.39
7:90807806-90808135	ENSMMUG00000009084	0.903524	9.42946e-06	0.0378526	+	29342914	TM6SF1	-1.06735	-2.21
16:10845635-10846355	ENSMMUG00000015614	0.818188	0.000348118	0.0378802	-	5418446	TRPV2	-1.19179	-1.13
18:43127769-43128052	ENSMMUG00000021095	0.812151	0.000417627	0.0379684	+	23095584	DSG2	-3.41736	-1.55
18:43127769-43128052	ENSMMUG00000004350	0.811479	0.000426018	0.0379684	-	-30268320	OSBPL1A	-0.996577	-1.55
18:64100791-64101009	ENSMMUG00000022902	0.810221	0.000442074	0.0379684	+	5289316	CCDC102B	-0.714754	-1.39
18:17601537-17601868	ENSMMUG00000006862	0.809954	0.000445534	0.0379684	+	-7344727	FHOD3	-0.658058	-1.58
18:64202060-64202342	ENSMMUG00000010417	0.809526	0.00045115	0.0379684	-	-1403835	CBLN2	-2.72817	-1.82
18:21148682-21149134	ENSMMUG00000021094	0.809493	0.000451581	0.0379684	+	1166317	DSG3	-6.9186	-1.02
13:100334342-100335155	ENSMMUG00000040529	0.887445	2.29382e-05	0.0381395	+	82844174	VSNL1	-1.6754	-1.02
13:100334342-100335155	ENSMMUG00000045540	0.885184	2.57144e-05	0.0381395	+	26332030	NA	-1.18512	-1.02
13:100334342-100335155	ENSMMUG00000010238	0.883245	2.83098e-05	0.0381395	+	34995400	LGALSL	-0.771364	-1.02
3:175464445-175465278	ENSMMUG00000006679	0.865093	6.4672e-05	0.0381842	-	1987696	ABCF2	-0.411871	-1.18
19:1868081-1868596	ENSMMUG00000019564	0.819884	0.00033037	0.0382445	-	2340802	MAP2K2	-0.628004	-1.52
15:70095836-70096088	ENSMMUG00000017214	0.870423	5.13933e-05	0.0382715	+	65735020	VAV2	-1.2582	-1.57
19:18550751-18551000	ENSMMUG00000017645	0.819481	0.000334519	0.0383994	+	4753963	ZSWIM4	-1.31354	-1.05
1:84280-84610	ENSMMUG00000023467	0.884723	2.63135e-05	0.0384031	-	200503062	DUSP27	-1.84859	-1.02
1:222424919-222425123	ENSMMUG00000040223	0.884586	2.64929e-05	0.0384031	-	-61559458	NA	0.133885	-1.14
3:54749176-54749490	ENSMMUG00000047835	0.86478	6.55314e-05	0.0384692	+	-21332429	NA	-1.9319	-1.29
19:50506540-50507097	ENSMMUG00000005686	0.81907	0.000338795	0.0385662	-	-37780153	HOOK2	-0.801225	-1.01
19:10374053-10374357	ENSMMUG00000011265	0.81831	0.000346819	0.0386604	-	-8463320	MKNK2	-0.262375	-1.13
19:18550751-18551000	ENSMMUG00000000845	0.818189	0.000348113	0.0386604	-	12934687	ATP4A	-2.08648	-1.05
3:57372339-57372753	ENSMMUG00000012633	0.864294	6.68834e-05	0.0387708	-	112588152	FAM131B	-0.973686	-2.09
3:54749176-54749490	ENSMMUG00000000246	0.863942	6.78785e-05	0.0387708	+	-2631301	COBL	-1.67448	-1.29
3:133692607-133692868	ENSMMUG00000010846	0.863926	6.79218e-05	0.0387708	-	-37904170	ARL4A	-1.10721	-1.3
3:148975924-148976223	ENSMMUG00000014555	0.863919	6.79431e-05	0.0387708	-	-106668154	STX1A	-0.861847	-1.39
16:39584376-39584875	ENSMMUG00000023028	0.816483	0.00036673	0.0388166	-	33753977	HRNBP3	-1.02519	-1.18
16:6028784-6029015	ENSMMUG00000000289	0.816422	0.000367404	0.0388166	-	38942929	CACNB1	-0.680215	-1.27
18:39494886-39495382	ENSMMUG00000000768	0.807729	0.000475309	0.0389388	-	-37441997	PTPRM	-0.547471	-1.54
6:102247138-102247391	ENSMMUG00000000712	0.890279	1.98093e-05	0.0390555	+	70433648	CDH6	-1.77813	-1.71
5:23124228-23124571	ENSMMUG00000009820	0.92163	2.82043e-06	0.0390589	-	97773448	TRPC3	-1.63429	-1.4
5:80092269-80092640	ENSMMUG00000019047	0.91923	3.3621e-06	0.0390589	-	5804471	SPARCL1	-1.19791	-1.82
5:117823191-117823585	ENSMMUG00000013416	0.918329	3.58644e-06	0.0390589	-	-111183448	PPP2R2C	-0.227825	-1.64
3:44454571-44454829	ENSMMUG00000042972	0.863352	6.95701e-05	0.0390654	-	-43657124	NA	-2.64922	-1.22
3:112842417-112842713	ENSMMUG00000015240	0.86325	6.9867e-05	0.0390654	-	40589662	GRM8	-2.32328	-1.35
3:165012973-165013284	ENSMMUG00000009063	0.863218	6.99601e-05	0.0390654	-	-157126128	ETS2	-1.53213	-1.46
3:54749176-54749490	ENSMMUG00000048852	0.862892	7.09134e-05	0.0390654	+	-72034345	COL26A1	-3.12896	-1.29
3:165012973-165013284	ENSMMUG00000010164	0.862856	7.10204e-05	0.0390654	-	-38438405	VGF	-1.99958	-1.46
3:175464445-175465278	ENSMMUG00000022513	0.862816	7.11364e-05	0.0390654	-	-67977432	GRM3	-0.790557	-1.18
3:41691674-41692106	ENSMMUG00000010420	0.862351	7.25194e-05	0.0390789	-	125184959	MKRN1	-0.358935	-1.03
3:137265297-137265573	ENSMMUG00000047835	0.861689	7.4526e-05	0.0390789	+	61183378	NA	-1.9319	-2.28
3:57372339-57372753	ENSMMUG00000048852	0.86137	7.55075e-05	0.0390789	+	-69411082	COL26A1	-3.12896	-2.09
3:35179911-35180334	ENSMMUG00000011174	0.860906	7.69552e-05	0.0390789	+	-53884325	FERD3L	-5.31276	-1.27
3:63204004-63204283	ENSMMUG00000014082	0.860607	7.79022e-05	0.0390789	+	-62359036	ZSCAN21	-0.404174	-1.31
3:181425423-181425546	ENSMMUG00000019125	0.859981	7.99115e-05	0.0390789	+	48345989	SLC26A4	-1.33691	-1.67
3:165012973-165013284	ENSMMUG00000011173	0.859601	8.11525e-05	0.0390789	+	75918774	TWIST1	-5.82369	-1.46
3:54749176-54749490	ENSMMUG00000030385	0.85919	8.25097e-05	0.0390789	-	72307048	MYL10	-5.75698	-1.29
3:148975924-148976223	ENSMMUG00000019015	0.859109	8.2779e-05	0.0390789	-	-83359027	HECW1	-2.88404	-1.39
3:35179911-35180334	ENSMMUG00000020050	0.858936	8.33601e-05	0.0390789	+	31865588	SIK1	-1.73072	-1.27
3:127081744-127082434	ENSMMUG00000012633	0.858498	8.4841e-05	0.0390789	-	42878471	FAM131B	-0.973686	-1.06
3:181425423-181425546	ENSMMUG00000016219	0.85817	8.59628e-05	0.0390789	-	-11986552	TRPV6	-1.73328	-1.67
3:165012973-165013284	ENSMMUG00000022324	0.858146	8.60445e-05	0.0390789	+	164393833	FTCD	-3.63126	-1.46
3:112842417-112842713	ENSMMUG00000047835	0.858035	8.64284e-05	0.0390789	+	36760498	NA	-1.9319	-1.35
3:57372339-57372753	ENSMMUG00000004605	0.857448	8.84759e-05	0.0390789	-	-45331391	CLIC6	-2.4191	-2.09
3:181425423-181425546	ENSMMUG00000023104	0.85716	8.94951e-05	0.0390789	+	110094396	ELMO1	-1.38853	-1.67
3:137265297-137265573	ENSMMUG00000022513	0.85685	9.06027e-05	0.0390789	-	-29778284	GRM3	-0.790557	-2.28
3:14602926-14603309	ENSMMUG00000030218	0.856757	9.0938e-05	0.0390789	+	-118397807	BCAP29	-0.734889	-1.09
3:57372339-57372753	ENSMMUG00000047835	0.856636	9.13751e-05	0.0390789	+	-18709166	NA	-1.9319	-2.09
3:114734561-114735089	ENSMMUG00000015240	0.856612	9.14629e-05	0.0390789	-	38697286	GRM8	-2.32328	-1.68
3:63204004-63204283	ENSMMUG00000002422	0.856395	9.22499e-05	0.0390789	-	1480399	AEBP1	-2.13855	-1.31
3:72959288-72959842	ENSMMUG00000015240	0.856225	9.28733e-05	0.0390789	-	80472533	GRM8	-2.32328	-1.37
3:127081744-127082434	ENSMMUG00000022513	0.856221	9.28871e-05	0.0390789	-	-19594731	GRM3	-0.790557	-1.06
3:127081744-127082434	ENSMMUG00000014555	0.856046	9.353e-05	0.0390789	-	-84773974	STX1A	-0.861847	-1.06
3:148975924-148976223	ENSMMUG00000010746	0.855975	9.37919e-05	0.0390789	-	-22395502	NAT16	-3.19925	-1.39
3:175470243-175470622	ENSMMUG00000014555	0.855741	9.46603e-05	0.0390789	-	-133162473	STX1A	-0.861847	-1.11
3:54749176-54749490	ENSMMUG00000020050	0.855562	9.53271e-05	0.0390789	+	51434853	SIK1	-1.73072	-1.29
3:35179911-35180334	ENSMMUG00000002422	0.855311	9.62727e-05	0.0390789	-	29504348	AEBP1	-2.13855	-1.27
3:54749176-54749490	ENSMMUG00000046993	0.855286	9.63647e-05	0.0390789	-	25170493	NA	-0.754562	-1.29
3:181425423-181425546	ENSMMUG00000048852	0.855274	9.64117e-05	0.0390789	+	54641588	COL26A1	-3.12896	-1.67
1:201416744-201416918	ENSMMUG00000009257	0.883571	2.78584e-05	0.0391106	-	-81248773	TBX15	-3.28446	-2.44
3:175470243-175470622	ENSMMUG00000022513	0.854946	9.76573e-05	0.0391859	-	-67983230	GRM3	-0.790557	-1.11
3:54749176-54749490	ENSMMUG00000006248	0.854892	9.78647e-05	0.0391859	-	122885254	NA	-2.09638	-1.29
3:165012973-165013284	ENSMMUG00000015436	0.854758	9.83773e-05	0.0391859	-	-10739574	LRRC4	-1.23256	-1.46
3:114734561-114735089	ENSMMUG00000012633	0.854608	9.89539e-05	0.0391859	-	55225816	FAM131B	-0.973686	-1.68
3:181425423-181425546	ENSMMUG00000016939	0.854488	9.94162e-05	0.0391859	+	98185800	OSBPL3	-1.83554	-1.67
3:44454571-44454829	ENSMMUG00000007555	0.854404	9.97447e-05	0.0391859	+	-65506237	SEMA3A	-1.98341	-1.22
12:10861358-10861797	ENSMMUG00000003200	0.852002	0.000109435	0.0392263	-	38115251	FAP	-4.11393	-1.19
12:111679533-111679778	ENSMMUG00000005176	0.851901	0.000109858	0.0392263	-	-86765420	NXPH2	-2.16642	-2.07
2:115753299-115753786	ENSMMUG00000023775	0.88861	2.16063e-05	0.0393336	+	-57785397	PLCL2	-0.78079	-1.95
2:29028884-29029183	ENSMMUG00000023814	0.888492	2.17384e-05	0.0393336	-	78707608	MAP3K13	-0.929403	-1.67
2:69246738-69247018	ENSMMUG00000023775	0.888187	2.2082e-05	0.0393336	+	-104292165	PLCL2	-0.78079	-1.06
2:69246738-69247018	ENSMMUG00000017245	0.887913	2.23955e-05	0.0393336	-	68816543	P2RY14	-0.799694	-1.06
12:71401247-71401394	ENSMMUG00000016207	0.849202	0.000121682	0.0394118	-	52590187	PASK	-0.308703	-1.34
12:111679533-111679778	ENSMMUG00000003855	0.847413	0.000130075	0.0394118	-	-44849949	ZNF385B	-1.05819	-2.07
12:79042121-79042413	ENSMMUG00000003200	0.846726	0.000133419	0.0394118	-	-30065073	FAP	-4.11393	-1.57
12:111679533-111679778	ENSMMUG00000000384	0.84662	0.000133941	0.0394118	+	15285300	VWC2L	-2.23255	-2.07
12:38998699-38999268	ENSMMUG00000000384	0.845611	0.000138993	0.0394118	+	-57394965	VWC2L	-2.23255	-1.07
1:111469004-111469498	ENSMMUG00000017383	0.883232	2.83269e-05	0.0394576	+	23975835	LMO4	-0.634208	-1.17
1:180309825-180310120	ENSMMUG00000001896	0.882127	2.99002e-05	0.0394892	-	-179389908	GNB1	-0.567179	-1.69
1:92658343-92658551	ENSMMUG00000017040	0.881924	3.01969e-05	0.0394892	+	80140691	PRDM2	-0.712996	-1.43
1:167591682-167592152	ENSMMUG00000006226	0.881908	3.02207e-05	0.0394892	+	-42600981	SLC35F3	-0.799011	-1.63
1:87369178-87369581	ENSMMUG00000001896	0.881824	3.03429e-05	0.0394892	-	-86449261	GNB1	-0.567179	-1.56
2:61913770-61914081	ENSMMUG00000008610	0.886436	2.41449e-05	0.0395043	+	-127193964	OSBPL10	-1.11102	-1.4
2:97105395-97105898	ENSMMUG00000004817	0.885443	2.53837e-05	0.0395043	-	-41945056	HRH1	-1.14051	-1.1
2:29028884-29029183	ENSMMUG00000008610	0.885091	2.58351e-05	0.0395043	+	-160078862	OSBPL10	-1.11102	-1.67
2:97105395-97105898	ENSMMUG00000019932	0.885048	2.58898e-05	0.0395043	-	-40943252	IRAK2	-1.35787	-1.1
2:46446132-46446402	ENSMMUG00000000168	0.883893	2.74193e-05	0.0395755	-	2481687	MGLL	-0.88773	-1.15
2:46446132-46446402	ENSMMUG00000014720	0.883495	2.7963e-05	0.0395755	+	-47316531	NCKIPSD	-0.719837	-1.15
2:97105395-97105898	ENSMMUG00000007367	0.882718	2.90509e-05	0.0395755	+	-85139370	RARB	-1.76501	-1.1
2:29028884-29029183	ENSMMUG00000007367	0.88255	2.929e-05	0.0395755	+	-153216085	RARB	-1.76501	-1.67
2:173068741-173069189	ENSMMUG00000020147	0.881861	3.02888e-05	0.0395755	+	69549507	CSRNP1	-0.986249	-1.31
2:198189415-198189656	ENSMMUG00000018341	0.881168	3.13219e-05	0.0395755	-	-55421319	PLCH1	-1.94805	-2.5
2:46446132-46446402	ENSMMUG00000023814	0.881103	3.14209e-05	0.0395755	-	61290389	MAP3K13	-0.929403	-1.15
2:7154001-7154837	ENSMMUG00000017347	0.880809	3.18691e-05	0.0395755	+	-195201276	NA	-2.17187	-1.12
2:113297437-113297730	ENSMMUG00000015825	0.879618	3.37369e-05	0.0395755	+	9219730	SCN5A	-2.3071	-1.21
2:29028884-29029183	ENSMMUG00000000949	0.878389	3.57586e-05	0.0395755	-	170478995	FGF12	-1.14995	-1.67
2:173068741-173069189	ENSMMUG00000012661	0.878041	3.63472e-05	0.0395755	+	104752856	PDZRN3	-2.42736	-1.31
2:29028884-29029183	ENSMMUG00000019009	0.877995	3.64261e-05	0.0395755	-	146043929	NA	-1.43616	-1.67
2:13785350-13785576	ENSMMUG00000000168	0.877454	3.73614e-05	0.0395755	-	35142513	MGLL	-0.88773	-2.1
3:54749176-54749490	ENSMMUG00000011173	0.853709	0.000102471	0.039616	+	-34344709	TWIST1	-5.82369	-1.29
3:92906529-92906797	ENSMMUG00000047835	0.853657	0.00010268	0.039616	+	16824610	NA	-1.9319	-1.87
3:175470243-175470622	ENSMMUG00000004600	0.8536	0.000102907	0.039616	+	163382817	RCAN1	-0.353723	-1.11
3:144254739-144255034	ENSMMUG00000047835	0.853583	0.000102974	0.039616	+	68172820	NA	-1.9319	-1.7
3:92906529-92906797	ENSMMUG00000012633	0.853351	0.000103903	0.039616	-	77054108	FAM131B	-0.973686	-1.87
3:127081744-127082434	ENSMMUG00000010846	0.852708	0.000106508	0.039616	-	-31293307	ARL4A	-1.10721	-1.06
3:181425423-181425546	ENSMMUG00000013084	0.852672	0.000106657	0.039616	+	31887	HTR5A	-1.11704	-1.67
18:23076845-23077046	ENSMMUG00000021094	0.806081	0.000498386	0.039634	+	3094480	DSG3	-6.9186	-1.49
12:112152008-112152227	ENSMMUG00000000384	0.844661	0.000143891	0.0396416	+	15757775	VWC2L	-2.23255	-1.15
12:59713487-59713894	ENSMMUG00000008387	0.844537	0.000144544	0.0396416	-	-10906824	DPP4	-1.75659	-1.21
1:111469004-111469498	ENSMMUG00000010389	0.88157	3.07188e-05	0.0396887	-	88284926	DCAF6	-0.76232	-1.17
15:30102265-30102669	ENSMMUG00000038670	0.866875	5.99553e-05	0.0397788	+	-59555061	NA	-4.87632	-1.13
15:82689997-82690287	ENSMMUG00000005902	0.866306	6.14283e-05	0.0397788	-	-36307342	FRMPD1	-1.33562	-2.57
15:9131631-9132147	ENSMMUG00000017915	0.865524	6.35043e-05	0.0397839	-	-6319453	PAEP	-0.473507	-1.04
10:49321755-49322250	ENSMMUG00000017084	0.878183	3.6106e-05	0.0398289	+	49144985	NPBWR2	-5.62576	-1.61
10:49321755-49322250	ENSMMUG00000006005	0.872837	4.61612e-05	0.0398632	+	40884486	CBLN4	-2.11306	-1.61
10:2015538-2016770	ENSMMUG00000018853	0.871014	5.00698e-05	0.0398632	-	77174177	SSTR3	-1.12635	-1.14
10:49321755-49322250	ENSMMUG00000018846	0.870833	5.0472e-05	0.0398632	+	37156966	ZFP64	-0.495686	-1.61
10:2422537-2422906	ENSMMUG00000002302	0.868034	5.70398e-05	0.0398632	+	-12829928	STAU1	-0.272544	-1.02
10:49321755-49322250	ENSMMUG00000041523	0.868019	5.7075e-05	0.0398632	+	-40544744	NA	-8.67045	-1.61
10:49321755-49322250	ENSMMUG00000002982	0.867542	5.82623e-05	0.0398632	-	-13323166	FASTKD5	-0.587111	-1.61
10:73574196-73574546	ENSMMUG00000040504	0.867023	5.95742e-05	0.0398632	+	-16346562	NA	-8.4179	-1.31
10:22743427-22743661	ENSMMUG00000031035	0.866904	5.98786e-05	0.0398632	-	50639757	EIF4ENIF1	-0.357657	-1.15
10:49321755-49322250	ENSMMUG00000012101	0.866768	6.02284e-05	0.0398632	+	-32013172	SYNGR1	-0.844771	-1.61
16:10845635-10846355	ENSMMUG00000006491	0.815069	0.000382756	0.0399738	+	-6766472	MED9	-0.994554	-1.13
16:6028784-6029015	ENSMMUG00000012608	0.814878	0.000384972	0.0399755	+	-51054740	NA	-1.45052	-1.27
18:13026867-13027414	ENSMMUG00000015704	0.805404	0.000508116	0.0399819	-	24020987	NA	-1.81026	-1.53
18:21148682-21149134	ENSMMUG00000015704	0.805278	0.000509941	0.0399819	-	15899267	NA	-1.81026	-1.02
4:136509637-136509861	ENSMMUG00000002558	0.897763	1.31841e-05	0.0400888	+	119072629	STMND1	-1.17304	-1.17
4:157772657-157772892	ENSMMUG00000008560	0.897189	1.36168e-05	0.0400888	+	145526798	HIVEP1	-1.24202	-1.72
2:121206549-121206805	ENSMMUG00000023775	0.876604	3.88687e-05	0.0400964	+	-52332378	PLCL2	-0.78079	-1.59
2:173068741-173069189	ENSMMUG00000019009	0.876497	3.90616e-05	0.0400964	-	2003923	NA	-1.43616	-1.31
18:16482686-16483096	ENSMMUG00000014915	0.803752	0.000532508	0.0401639	-	48907461	ZADH2	-0.543931	-1.99
18:238534-239072	ENSMMUG00000010417	0.803625	0.000534426	0.0401639	-	62559153	CBLN2	-2.72817	-1.43
18:17601537-17601868	ENSMMUG00000014915	0.803344	0.000538669	0.0401639	-	47788689	ZADH2	-0.543931	-1.58
18:59995120-59995418	ENSMMUG00000002742	0.803221	0.000540547	0.0401639	-	-24284859	siat8E	-1.74202	-1.27
8:70463470-70463775	ENSMMUG00000010745	0.915451	4.38668e-06	0.040181	-	36428741	RSPO2	-1.42198	-3
8:16826477-16826744	ENSMMUG00000008926	0.913358	5.05641e-06	0.040181	+	-79574914	LAPTM4B	-0.496821	-1.26
8:70463470-70463775	ENSMMUG00000015348	0.909046	6.70233e-06	0.040181	-	58726045	FAM49B	-1.14126	-3
8:70463470-70463775	ENSMMUG00000010267	0.906345	7.94134e-06	0.040181	+	-26603637	KCNS2	-2.24822	-3
8:60516220-60516556	ENSMMUG00000000776	0.903487	9.45022e-06	0.040181	-	-19217758	ZMAT4	-0.889996	-1.56
8:117046556-117046892	ENSMMUG00000010745	0.90014	1.1509e-05	0.040181	-	-10154040	RSPO2	-1.42198	-1.02
8:141460771-141461059	ENSMMUG00000002034	0.896099	1.44709e-05	0.040181	+	119541069	NPM2	-1.16626	-1.19
8:96937136-96937680	ENSMMUG00000019208	0.89017	1.99225e-05	0.040181	-	-88906173	GATA4	-2.46484	-1.2
8:101496731-101497438	ENSMMUG00000045809	0.889317	2.08294e-05	0.040181	+	39061292	NA	-2.49744	-1.01
8:101496731-101497438	ENSMMUG00000010761	0.888897	2.12879e-05	0.040181	-	1745943	DPYS	-2.77511	-1.01
8:101496731-101497438	ENSMMUG00000039763	0.887102	2.33433e-05	0.040181	+	39065690	NA	-2.16014	-1.01
8:70463470-70463775	ENSMMUG00000021514	0.886348	2.42526e-05	0.040181	-	-42952202	CHRNA2	-2.09519	-3
8:117046556-117046892	ENSMMUG00000010971	0.881518	3.07964e-05	0.040181	-	-59919551	TOX	-1.20424	-1.02
2:29028884-29029183	ENSMMUG00000016585	0.87622	3.95651e-05	0.0402473	-	174983817	DLG1	-0.729913	-1.67
19:18550751-18551000	ENSMMUG00000038920	0.816329	0.000368447	0.0402639	-	19791298	NA	-3.51176	-1.05
2:46446132-46446402	ENSMMUG00000006115	0.875792	4.0355e-05	0.0402875	-	10261146	CPNE9	-3.46277	-1.15
2:36961967-36962336	ENSMMUG00000031705	0.87537	4.11448e-05	0.0402875	-	60977994	ZNF35	-0.29573	-1.23
2:115753299-115753786	ENSMMUG00000012574	0.875369	4.11464e-05	0.0402875	-	-53706202	ITPR1	-1.45901	-1.95
18:32334182-32334637	ENSMMUG00000000768	0.802657	0.000549192	0.0403372	-	-30281293	PTPRM	-0.547471	-1.91
8:70463470-70463775	ENSMMUG00000000776	0.877111	3.79629e-05	0.0403847	-	-29165008	ZMAT4	-0.889996	-3
8:101496731-101497438	ENSMMUG00000010267	0.876271	3.94725e-05	0.0403847	+	4429319	KCNS2	-2.24822	-1.01
8:62010836-62011222	ENSMMUG00000010745	0.875561	4.07859e-05	0.0403847	-	44881294	RSPO2	-1.42198	-2.25
8:70463470-70463775	ENSMMUG00000012145	0.875409	4.10727e-05	0.0403847	-	59304188	ASAP1	-1.03087	-3
8:70463470-70463775	ENSMMUG00000021588	0.873729	4.43406e-05	0.0403847	-	1536670	STAU2	-0.72033	-3
8:117046556-117046892	ENSMMUG00000012145	0.872819	4.61975e-05	0.0403847	-	12721071	ASAP1	-1.03087	-1.02
8:135583454-135584042	ENSMMUG00000012145	0.872795	4.62487e-05	0.0403847	-	-5815491	ASAP1	-1.03087	-1.39
18:13026867-13027414	ENSMMUG00000021095	0.80223	0.000555805	0.0404006	+	-7004771	DSG2	-3.41736	-1.53
18:33826343-33826810	ENSMMUG00000015704	0.801852	0.00056171	0.0404006	-	3221591	NA	-1.81026	-1.3
18:32334182-32334637	ENSMMUG00000016190	0.801789	0.0005627	0.0404006	+	17622112	TAF4B	-0.664634	-1.91
10:73574196-73574546	ENSMMUG00000006005	0.863185	7.00542e-05	0.0404543	+	65136927	CBLN4	-2.11306	-1.31
10:11022734-11023228	ENSMMUG00000004148	0.860815	7.72433e-05	0.0404543	+	-12231995	MAFB	-2.12459	-1.13
10:11022734-11023228	ENSMMUG00000014203	0.860702	7.76002e-05	0.0404543	+	-75309818	PARVG	-1.435	-1.13
10:11022734-11023228	ENSMMUG00000016553	0.859362	8.19404e-05	0.0404543	-	7454320	SLC12A5	-0.695377	-1.13
10:90640165-90640542	ENSMMUG00000017084	0.8589	8.34799e-05	0.0404543	+	90463395	NPBWR2	-5.62576	-1.22
10:73574196-73574546	ENSMMUG00000041523	0.857734	8.74756e-05	0.0404543	+	-16292448	NA	-8.67045	-1.31
10:11022734-11023228	ENSMMUG00000013035	0.856646	9.1341e-05	0.0404543	-	358336	TSHZ2	-2.30997	-1.13
10:51348043-51348235	ENSMMUG00000018846	0.856118	9.32633e-05	0.0404543	+	39183254	ZFP64	-0.495686	-1.13
10:11022734-11023228	ENSMMUG00000001012	0.855995	9.37196e-05	0.0404543	+	-31000240	PLCB4	-1.48758	-1.13
16:10845635-10846355	ENSMMUG00000003414	0.814223	0.000392617	0.0405378	-	28069354	ABCC3	-2.72216	-1.13
2:10427769-10428205	ENSMMUG00000018341	0.874846	4.21444e-05	0.0405733	-	132339891	PLCH1	-1.94805	-2.45
16:39584376-39584875	ENSMMUG00000017763	0.813968	0.000395627	0.0406177	-	-33063024	PITPNM3	-1.1767	-1.18
1:204722970-204723155	ENSMMUG00000021933	0.880894	3.17389e-05	0.0407117	+	155161653	ELAVL4	-0.919636	-1.16
16:39584376-39584875	ENSMMUG00000013589	0.813698	0.000398842	0.0407177	+	-11470757	ACBD4	-0.973035	-1.18
3:175470243-175470622	ENSMMUG00000023104	0.851664	0.000110859	0.0407322	+	104139216	ELMO1	-1.38853	-1.11
4:157772657-157772892	ENSMMUG00000039703	0.89188	1.82022e-05	0.0408671	+	8259854	NA	-0.637121	-1.72
4:157772657-157772892	ENSMMUG00000019074	0.891505	1.85687e-05	0.0408671	-	-44330107	VIP	-1.77424	-1.72
10:13379847-13380046	ENSMMUG00000004479	0.855122	9.69869e-05	0.0409739	+	-4863526	CDH22	-1.79404	-1.5
15:99049421-99049678	ENSMMUG00000038322	0.863889	6.80279e-05	0.0410248	+	87815316	NA	-0.615717	-1.69
15:20077311-20077901	ENSMMUG00000038233	0.863578	6.89166e-05	0.0410248	+	18001393	NA	-0.735329	-1.02
1:92658343-92658551	ENSMMUG00000020320	0.880572	3.22338e-05	0.0410511	+	-96912398	SEC16B	-3.39283	-1.43
5:117374073-117374633	ENSMMUG00000009033	0.911547	5.70161e-06	0.0410652	-	45011418	FSTL5	-0.709562	-1.43
5:99623334-99623666	ENSMMUG00000009033	0.911014	5.9039e-06	0.0410652	-	62762385	FSTL5	-0.709562	-1.4
5:23124228-23124571	ENSMMUG00000001752	0.910758	6.00298e-06	0.0410652	-	97510644	TMEM155	-2.39992	-1.4
5:170175843-170176220	ENSMMUG00000016767	0.908069	7.13065e-06	0.0410652	+	-1824822	GALNTL6	-1.38321	-1.32
5:56995782-56996186	ENSMMUG00000009033	0.904914	8.66965e-06	0.0410652	-	105389865	FSTL5	-0.709562	-1.12
5:80092269-80092640	ENSMMUG00000001752	0.904197	9.055e-06	0.0410652	-	40542575	TMEM155	-2.39992	-1.82
5:23124228-23124571	ENSMMUG00000021074	0.901859	1.041e-05	0.0410652	+	-29517521	RASGEF1B	-2.03206	-1.4
5:23124228-23124571	ENSMMUG00000005016	0.900959	1.09745e-05	0.0410652	-	-22325460	CPLX1	-1.99925	-1.4
5:80092269-80092640	ENSMMUG00000021074	0.896737	1.39655e-05	0.0410652	+	27450177	RASGEF1B	-2.03206	-1.82
19:1868081-1868596	ENSMMUG00000020707	0.815358	0.000379435	0.0410893	-	4004622	LONP1	-0.445268	-1.52
19:5173502-5174319	ENSMMUG00000006169	0.815133	0.000382016	0.0410893	-	45167738	TNNT1	-1.59413	-1.29
1:87369178-87369581	ENSMMUG00000042475	0.879717	3.35789e-05	0.0411074	+	-48617564	PCP4L1	-2.065	-1.56
1:174257093-174257503	ENSMMUG00000018862	0.879559	3.38318e-05	0.0411074	+	127659454	NA	-2.12593	-1.62
1:87369178-87369581	ENSMMUG00000005669	0.879526	3.38845e-05	0.0411074	-	130715153	OPN3	-3.03761	-1.56
1:87369178-87369581	ENSMMUG00000042745	0.879379	3.41224e-05	0.0411074	+	-58252786	NA	-2.31547	-1.56
16:71347366-71347793	ENSMMUG00000009759	0.81299	0.000407347	0.041124	-	-60932901	MYH13	-3.2854	-1.22
17:75266196-75266495	ENSMMUG00000012307	0.892424	1.76809e-05	0.0411416	-	-58231862	POSTN	-1.12597	-1.36
2:29028884-29029183	ENSMMUG00000017510	0.874115	4.35715e-05	0.0411636	+	-47011955	MAGI1	-0.708966	-1.67
2:14886475-14886803	ENSMMUG00000010495	0.874026	4.37468e-05	0.0411636	-	76812271	MAPKAPK3	-0.439367	-1.06
9:127738010-127738388	ENSMMUG00000015323	0.902442	1.00578e-05	0.0411947	-	-27999695	STN1	-0.485209	-1.03
9:53592548-53593021	ENSMMUG00000007820	0.898972	1.23086e-05	0.0411947	-	-40473635	CCDC3	-2.33927	-1.21
19:5168252-5168590	ENSMMUG00000011288	0.814777	0.000386136	0.041208	+	-26041694	HAMP	-2.10948	-1.27
19:50506540-50507097	ENSMMUG00000022735	0.814153	0.000393442	0.041212	-	-5424391	IRF3	-0.471989	-1.01
19:1868081-1868596	ENSMMUG00000019680	0.813752	0.000398193	0.041212	-	39380222	IRF2BP1	-0.380882	-1.52
19:5173502-5174319	ENSMMUG00000000845	0.813592	0.00040011	0.041212	-	26311368	ATP4A	-2.08648	-1.29
19:1868081-1868596	ENSMMUG00000012466	0.813496	0.000401259	0.041212	-	40740028	BBC3	-1.0079	-1.52
3:114734561-114735089	ENSMMUG00000008005	0.851138	0.000113101	0.0412592	+	-24867758	FOXP2	-3.75311	-1.68
3:54749176-54749490	ENSMMUG00000041391	0.850686	0.000115058	0.041347	+	-114600725	NA	-1.99103	-1.29
3:14602926-14603309	ENSMMUG00000021293	0.850357	0.0001165	0.041347	-	119140332	NRCAM	-0.492708	-1.09
5:23124228-23124571	ENSMMUG00000041217	0.893516	1.66717e-05	0.0413585	-	27661849	NA	-1.71602	-1.4
5:100329894-100330338	ENSMMUG00000007294	0.892574	1.75394e-05	0.0413585	-	17485746	SEC24D	-0.782947	-1.79
15:30102265-30102669	ENSMMUG00000007223	0.861971	7.3665e-05	0.0413679	-	76694738	DIRAS2	-0.866286	-1.13
15:89856463-89856797	ENSMMUG00000002853	0.861277	7.57955e-05	0.0413679	+	48399885	CORO2A	-1.41877	-2.29
15:82689997-82690287	ENSMMUG00000044863	0.861189	7.60708e-05	0.0413679	+	80008532	NA	-1.85969	-2.57
15:82689997-82690287	ENSMMUG00000039355	0.860606	7.79054e-05	0.0413679	-	22558368	NA	-0.847899	-2.57
15:8940593-8941032	ENSMMUG00000017506	0.860036	7.97331e-05	0.0413679	-	-5680259	OLFM1	-0.757186	-1.12
15:70095836-70096088	ENSMMUG00000009832	0.859238	8.23512e-05	0.0413679	+	29092279	GABBR2	-0.546628	-1.57
15:88351032-88351294	ENSMMUG00000019561	0.858371	8.52721e-05	0.0413679	-	-47508594	GALNT12	-0.559009	-1.5
15:30102265-30102669	ENSMMUG00000022919	0.858113	8.61575e-05	0.0413679	+	14220491	STRBP	-0.709453	-1.13
15:8940593-8941032	ENSMMUG00000046498	0.857515	8.82401e-05	0.0413679	-	38383452	NA	-3.16226	-1.12
15:82689997-82690287	ENSMMUG00000007223	0.857193	8.93782e-05	0.0413679	-	24107120	DIRAS2	-0.866286	-2.57
15:30102265-30102669	ENSMMUG00000021496	0.85712	8.96399e-05	0.0413679	-	-27427664	KCNT1	-1.59344	-1.13
15:82689997-82690287	ENSMMUG00000010401	0.856754	9.09508e-05	0.0413679	+	-8677901	OSTF1	-0.829706	-2.57
15:99049421-99049678	ENSMMUG00000001250	0.856033	9.35789e-05	0.0413679	+	68997706	PTPN3	-0.946288	-1.69
15:70095836-70096088	ENSMMUG00000011455	0.855549	9.53782e-05	0.0413679	+	53092906	RBM18	-0.366538	-1.57
15:11826124-11826433	ENSMMUG00000009832	0.855182	9.67584e-05	0.0413679	+	-29177124	GABBR2	-0.546628	-1.65
15:82689997-82690287	ENSMMUG00000002853	0.855062	9.72154e-05	0.0413679	+	41233419	CORO2A	-1.41877	-2.57
15:99049421-99049678	ENSMMUG00000039355	0.853927	0.00010161	0.0413679	-	6198977	NA	-0.847899	-1.69
15:89856463-89856797	ENSMMUG00000012571	0.853563	0.000103054	0.0413679	+	-911559	RORB	-3.14039	-2.29
15:70095836-70096088	ENSMMUG00000039355	0.852895	0.000105745	0.0413679	-	35152567	NA	-0.847899	-1.57
15:8940593-8941032	ENSMMUG00000049227	0.852592	0.000106988	0.0413679	+	-714250	IER5L	-1.89747	-1.12
15:82689997-82690287	ENSMMUG00000016421	0.85252	0.000107281	0.0413679	-	-71376289	STXBP1	-0.629821	-2.57
15:88227420-88227735	ENSMMUG00000019561	0.852358	0.000107951	0.0413679	-	-47384982	GALNT12	-0.559009	-1.38
15:8940593-8941032	ENSMMUG00000009832	0.851512	0.000111504	0.0413679	+	-32062525	GABBR2	-0.546628	-1.12
15:8940593-8941032	ENSMMUG00000011453	0.851038	0.000113533	0.0413679	+	-8099041	LHX6	-1.25049	-1.12
15:89856463-89856797	ENSMMUG00000011453	0.850774	0.000114677	0.0413679	+	72816390	LHX6	-1.25049	-2.29
15:30102265-30102669	ENSMMUG00000005902	0.848707	0.00012396	0.0413679	-	16279986	FRMPD1	-1.33562	-1.13
15:8940593-8941032	ENSMMUG00000040914	0.846974	0.000132203	0.0413679	+	4190729	FAM163B	-1.54324	-1.12
15:89856463-89856797	ENSMMUG00000010401	0.846914	0.000132493	0.0413679	+	-1511391	OSTF1	-0.829706	-2.29
15:89856463-89856797	ENSMMUG00000021496	0.846667	0.000133708	0.0413679	-	-87181862	KCNT1	-1.59344	-2.29
15:11826124-11826433	ENSMMUG00000000934	0.84631	0.000135474	0.0413679	-	-6830023	STKLD1	-2.13133	-1.65
15:71602431-71603035	ENSMMUG00000047955	0.846247	0.000135789	0.0413679	+	62140727	NA	-1.47659	-1.09
15:30102265-30102669	ENSMMUG00000039355	0.845419	0.000139974	0.0413679	-	75145986	NA	-0.847899	-1.13
15:89856463-89856797	ENSMMUG00000009832	0.844666	0.000143869	0.0413679	+	48852906	GABBR2	-0.546628	-2.29
15:89856463-89856797	ENSMMUG00000046498	0.844592	0.000144255	0.0413679	-	-42531979	NA	-3.16226	-2.29
15:30102265-30102669	ENSMMUG00000044863	0.844078	0.00014697	0.0413679	+	27420800	NA	-1.85969	-1.13
15:8940593-8941032	ENSMMUG00000017203	0.843962	0.000147588	0.0413679	-	-4114940	ADAMTSL2	-1.70699	-1.12
16:1630550-1630766	ENSMMUG00000009548	0.811982	0.000419725	0.041406	+	-24863256	CDK5R1	-0.454043	-1.05
16:6028784-6029015	ENSMMUG00000001795	0.811837	0.000421534	0.041406	-	63779556	SRP68	-0.479494	-1.27
2:115753299-115753786	ENSMMUG00000046254	0.873492	4.48186e-05	0.0414628	+	-31149988	SATB2	-3.17598	-1.95
2:97105395-97105898	ENSMMUG00000010499	0.873233	4.53455e-05	0.0414628	+	5360362	C3orf18	-1.4579	-1.1
19:1868081-1868596	ENSMMUG00000009506	0.812573	0.000412437	0.04147	+	-40629709	SAE1	-0.636708	-1.52
19:5173502-5174319	ENSMMUG00000042500	0.812537	0.000412878	0.04147	+	-7960723	IER2	-1.10415	-1.29
15:30102265-30102669	ENSMMUG00000006927	0.843215	0.00015162	0.041523	-	19286245	PHF24	-1.38826	-1.13
15:15507141-15507520	ENSMMUG00000038233	0.842532	0.000155382	0.041523	+	13431223	NA	-0.735329	-1.19
15:2263594-2264081	ENSMMUG00000046498	0.840956	0.000164359	0.041523	-	45060403	NA	-3.16226	-1.08
15:8940593-8941032	ENSMMUG00000020990	0.840874	0.000164833	0.041523	+	7315251	AGPAT2	-0.812245	-1.12
15:70095836-70096088	ENSMMUG00000021496	0.840851	0.000164971	0.041523	-	-67421235	KCNT1	-1.59344	-1.57
15:8940593-8941032	ENSMMUG00000038353	0.84067	0.000166031	0.041523	+	-7041124	NA	-1.59141	-1.12
15:8940593-8941032	ENSMMUG00000005215	0.84024	0.000168573	0.041523	-	4885699	RABEPK	-0.83498	-1.12
15:82689997-82690287	ENSMMUG00000000934	0.840176	0.000168952	0.041523	-	-77693896	STKLD1	-2.13133	-2.57
3:128343458-128344206	ENSMMUG00000047835	0.849945	0.000118327	0.0416721	+	52261539	NA	-1.9319	-1.4
14:18481002-18481263	ENSMMUG00000007796	0.904569	8.85334e-06	0.0417292	-	92209637	FXYD6-FXYD2	-1.49935	-1.38
2:173068741-173069189	ENSMMUG00000017701	0.872571	4.67149e-05	0.0418112	-	-70228639	MYRIP	-0.585245	-1.31
2:29028884-29029183	ENSMMUG00000037755	0.872418	4.70362e-05	0.0418112	+	-104329845	SPTSSB	-1.48379	-1.67
16:75369413-75370013	ENSMMUG00000006086	0.811238	0.000429051	0.0418223	-	-26834060	PLEKHH3	-0.914173	-1.16
17:80609324-80609604	ENSMMUG00000019967	0.885222	2.56663e-05	0.0418325	-	-29600883	KLHL1	-3.34468	-1.86
16:1630550-1630766	ENSMMUG00000001119	0.810812	0.000434471	0.0418353	+	-74631609	UTS2R	-3.64543	-1.05
2:29028884-29029183	ENSMMUG00000000694	0.871653	4.86698e-05	0.0419504	+	-3775272	PHLDB2	-2.16276	-1.67
1:92658343-92658551	ENSMMUG00000039139	0.878637	3.53418e-05	0.0420087	-	-52686169	RIMS3	-3.23717	-1.43
12:98690514-98690800	ENSMMUG00000021403	0.840753	0.000165546	0.0420098	-	-81668157	DPP10	-1.44747	-1.38
12:10861358-10861797	ENSMMUG00000020211	0.840746	0.000165586	0.0420098	+	-78615404	NA	-1.41394	-1.19
3:127081744-127082434	ENSMMUG00000011173	0.849443	0.000120584	0.0420374	+	37987545	TWIST1	-5.82369	-1.06
19:1868081-1868596	ENSMMUG00000008137	0.811741	0.000422733	0.0421499	-	1849501	PIP5K1C	-0.453335	-1.52
4:59172857-59173188	ENSMMUG00000008560	0.888116	2.21636e-05	0.0421608	+	46926998	HIVEP1	-1.24202	-2
4:59172857-59173188	ENSMMUG00000008451	0.888016	2.22776e-05	0.0421608	+	34551862	NRSN1	-1.84962	-2
4:157772657-157772892	ENSMMUG00000018557	0.887134	2.33051e-05	0.0421608	-	-120921257	SRPK1	-0.713463	-1.72
4:157772657-157772892	ENSMMUG00000039015	0.885427	2.5404e-05	0.0421608	+	107209322	C6orf141	-3.42398	-1.72
4:157772657-157772892	ENSMMUG00000044958	0.885405	2.5432e-05	0.0421608	-	-32930426	ADGRG6	-1.01452	-1.72
4:108115984-108116441	ENSMMUG00000020369	0.885343	2.55107e-05	0.0421608	-	51254625	FOXO3	-0.992612	-1.19
3:54749176-54749490	ENSMMUG00000012635	0.849095	0.000122172	0.0421677	+	-115232046	ZYX	-1.13241	-1.29
15:30102265-30102669	ENSMMUG00000011453	0.839217	0.000174742	0.0422765	+	13062192	LHX6	-1.25049	-1.13
3:133692607-133692868	ENSMMUG00000047835	0.848925	0.00012295	0.0422849	+	57610688	NA	-1.9319	-1.3
2:173068741-173069189	ENSMMUG00000014818	0.870092	5.21484e-05	0.0423172	-	-128038665	MYLK	-2.06069	-1.31
2:115753299-115753786	ENSMMUG00000008242	0.869611	5.32594e-05	0.0423172	+	101903930	EPHA3	-2.35811	-1.95
2:30656883-30657065	ENSMMUG00000020255	0.869464	5.36023e-05	0.0423172	-	161843736	RTP1	-1.36071	-1.89
2:61913770-61914081	ENSMMUG00000004273	0.869451	5.36316e-05	0.0423172	-	29720579	DOCK3	-0.67229	-1.4
2:29028884-29029183	ENSMMUG00000009667	0.869324	5.39305e-05	0.0423172	+	-147172102	ZNF385D	-1.34077	-1.67
2:198189415-198189656	ENSMMUG00000000168	0.869273	5.4052e-05	0.0423172	-	-149261326	MGLL	-0.88773	-2.5
2:115753299-115753786	ENSMMUG00000007367	0.868759	5.52738e-05	0.0423172	+	-66491482	RARB	-1.76501	-1.95
2:115753299-115753786	ENSMMUG00000000694	0.868208	5.66115e-05	0.0423326	+	82948844	PHLDB2	-2.16276	-1.95
3:48905974-48906518	ENSMMUG00000022513	0.848224	0.000126213	0.0423509	-	58580495	GRM3	-0.790557	-1.01
3:165012973-165013284	ENSMMUG00000006567	0.848061	0.000126983	0.0423509	-	-31592337	LAMB1	-0.810096	-1.46
3:144254739-144255034	ENSMMUG00000017106	0.847928	0.000127611	0.0423509	-	-74517650	POU6F2	-4.08374	-1.7
3:148975924-148976223	ENSMMUG00000006679	0.847429	0.000129997	0.0423509	-	28476751	ABCF2	-0.411871	-1.39
3:148975924-148976223	ENSMMUG00000012633	0.847327	0.000130489	0.0423509	-	20984682	FAM131B	-0.973686	-1.39
3:181425423-181425546	ENSMMUG00000047835	0.847297	0.000130634	0.0423509	+	105343504	NA	-1.9319	-1.67
3:127081744-127082434	ENSMMUG00000008005	0.847141	0.00013139	0.0423509	+	-12520413	FOXP2	-3.75311	-1.06
3:127081744-127082434	ENSMMUG00000020050	0.847086	0.000131656	0.0423509	+	123767421	SIK1	-1.73072	-1.06
15:74204505-74204994	ENSMMUG00000013105	0.837871	0.000183138	0.0424583	+	52281863	ASTN2	-0.510636	-1.51
15:82689997-82690287	ENSMMUG00000001250	0.837743	0.000183956	0.0424583	+	52638282	PTPN3	-0.946288	-2.57
10:11022734-11023228	ENSMMUG00000017416	0.852579	0.000107038	0.0425931	-	20948220	TM9SF4	-0.318626	-1.13
10:11022734-11023228	ENSMMUG00000006442	0.852527	0.000107255	0.0425931	+	-3915934	KCNB1	-1.26437	-1.13
19:1868081-1868596	ENSMMUG00000014599	0.811125	0.000430487	0.042612	-	36196463	ERF	-0.366673	-1.52
18:49373089-49373532	ENSMMUG00000003570	0.7982	0.000621463	0.0427005	-	-14338050	ATP5A1	-0.329183	-1.05
16:75369413-75370013	ENSMMUG00000006493	0.809185	0.000455658	0.0427283	-	-57738249	RASD1	-1.30894	-1.16
16:63592716-63593018	ENSMMUG00000044672	0.808752	0.000461428	0.0427283	-	-16087100	NA	-4.20709	-1.62
16:71347366-71347793	ENSMMUG00000012608	0.808696	0.000462183	0.0427283	+	14263611	NA	-1.45052	-1.22
16:10845635-10846355	ENSMMUG00000017249	0.808619	0.000463211	0.0427283	-	28171870	EPN3	-1.76986	-1.13
18:43127769-43128052	ENSMMUG00000002742	0.797708	0.000629899	0.0428197	-	-7417508	siat8E	-1.74202	-1.55
6:108605466-108605706	ENSMMUG00000018398	0.888029	2.22619e-05	0.0428662	-	-3517418	EFNA5	-1.91342	-1.26
5:80092269-80092640	ENSMMUG00000004647	0.888763	2.1436e-05	0.0429865	+	-78392863	RXFP1	-2.84737	-1.82
5:164882409-164882687	ENSMMUG00000004647	0.888102	2.21785e-05	0.0429865	+	6396906	RXFP1	-2.84737	-1.1
5:23124228-23124571	ENSMMUG00000005298	0.887964	2.23364e-05	0.0429865	+	16319461	MAN2B2	-0.693832	-1.4
5:164882409-164882687	ENSMMUG00000021074	0.887775	2.25547e-05	0.0429865	+	112240317	RASGEF1B	-2.03206	-1.1
19:5173502-5174319	ENSMMUG00000009223	0.810554	0.000437769	0.043021	+	-39103225	PPP1R15A	-0.792268	-1.29
16:71347366-71347793	ENSMMUG00000017249	0.808144	0.000469639	0.0430525	-	-32329141	EPN3	-1.76986	-1.22
16:63592716-63593018	ENSMMUG00000003414	0.807972	0.000471979	0.0430525	-	-24677007	ABCC3	-2.72216	-1.62
16:10845635-10846355	ENSMMUG00000004755	0.807664	0.000476203	0.0430525	+	-35266208	CDC6	-1.19422	-1.13
4:149740375-149740665	ENSMMUG00000013483	0.883888	2.74258e-05	0.0430623	+	44884195	PREP	-0.764495	-1.75
4:155317171-155317425	ENSMMUG00000019774	0.882329	2.96068e-05	0.0430624	-	-39909490	MTHFD1L	-0.718112	-2.51
4:59172857-59173188	ENSMMUG00000013483	0.881675	3.05641e-05	0.0430624	+	-45682992	PREP	-0.764495	-2
4:157772657-157772892	ENSMMUG00000015780	0.881502	3.08208e-05	0.0430624	-	-76529839	UBE3D	-0.40626	-1.72
3:175470243-175470622	ENSMMUG00000000246	0.84593	0.000137382	0.0431087	+	118089452	COBL	-1.67448	-1.11
3:95431874-95432215	ENSMMUG00000010420	0.845798	0.000138048	0.0431087	-	71444850	MKRN1	-0.358935	-1.34
3:35179911-35180334	ENSMMUG00000006567	0.845472	0.0001397	0.0431087	-	98240302	LAMB1	-0.810096	-1.27
3:40907528-40907941	ENSMMUG00000017159	0.845346	0.000140345	0.0431087	+	-135358084	KRBA1	-0.332747	-1.09
3:114734561-114735089	ENSMMUG00000016939	0.844784	0.000143251	0.0431087	+	31494938	OSBPL3	-1.83554	-1.68
3:144254739-144255034	ENSMMUG00000015477	0.844782	0.000143262	0.0431087	+	20822580	LMTK2	-0.637427	-1.7
3:48905974-48906518	ENSMMUG00000000480	0.844707	0.000143654	0.0431087	+	-58156970	KIAA1324L	-0.312351	-1.01
3:133692607-133692868	ENSMMUG00000048388	0.843721	0.000148878	0.0431087	+	60189316	DPY19L1	-1.24327	-1.3
3:57372339-57372753	ENSMMUG00000016817	0.843702	0.000148979	0.0431087	-	34979327	SOSTDC1	-2.44216	-2.09
3:54749176-54749490	ENSMMUG00000003128	0.843524	0.000149939	0.0431419	-	-11423123	LIMK1	-0.742491	-1.29
1:87369178-87369581	ENSMMUG00000016904	0.877777	3.68014e-05	0.0431681	+	-30705546	CD101	-2.21172	-1.56
12:98690514-98690800	ENSMMUG00000011641	0.838449	0.000179494	0.0433463	+	10463583	ADAM23	-0.600962	-1.38
12:112152008-112152227	ENSMMUG00000012216	0.837945	0.00018267	0.0433463	-	3391613	NGEF	-2.65029	-1.15
12:98690514-98690800	ENSMMUG00000000384	0.837743	0.000183956	0.0433463	+	2296281	VWC2L	-2.23255	-1.38
12:98690514-98690800	ENSMMUG00000022602	0.835379	0.000199551	0.0433463	-	-9292209	METTL21A	-1.21569	-1.38
12:98690514-98690800	ENSMMUG00000040475	0.834955	0.000202459	0.0433463	-	24166541	OTOS	-3.03775	-1.38
12:112152008-112152227	ENSMMUG00000040475	0.834935	0.000202596	0.0433463	-	10705114	OTOS	-3.03775	-1.15
12:10861358-10861797	ENSMMUG00000019591	0.834858	0.00020313	0.0433463	-	38418306	KCNH7	-2.3841	-1.19
12:67146520-67146823	ENSMMUG00000011911	0.834423	0.000206156	0.0433463	+	19035972	TBR1	-1.88903	-1.04
12:38998699-38999268	ENSMMUG00000021403	0.833205	0.000214826	0.0433463	-	-21976342	DPP10	-1.44747	-1.07
12:11505060-11505557	ENSMMUG00000030412	0.833055	0.000215911	0.0433463	+	9249266	NA	-0.658048	-1.11
12:111679533-111679778	ENSMMUG00000003200	0.832809	0.000217702	0.0433463	-	-62702485	FAP	-4.11393	-2.07
12:112152008-112152227	ENSMMUG00000005176	0.832472	0.000220181	0.0433463	-	-87237895	NXPH2	-2.16642	-1.15
1:92658343-92658551	ENSMMUG00000013507	0.877404	3.74478e-05	0.0433558	+	-72710049	LAD1	-2.58213	-1.43
16:68717210-68717403	ENSMMUG00000039249	0.807246	0.000481984	0.0433594	-	-38400111	YPEL2	-0.455638	-1.01
5:23124228-23124571	ENSMMUG00000030380	0.887121	2.33202e-05	0.0433613	-	-1768988	KCNIP4	-1.82401	-1.4
18:17601537-17601868	ENSMMUG00000021094	0.797029	0.000641673	0.0433893	+	-2380497	DSG3	-6.9186	-1.58
1:102873726-102873938	ENSMMUG00000031161	0.877239	3.77384e-05	0.0434104	-	115210512	CHML	-1.63084	-2.12
6:163640695-163640954	ENSMMUG00000009171	0.886231	2.43968e-05	0.0434752	+	-4970507	KCNIP1	-1.00177	-1.63
4:155317171-155317425	ENSMMUG00000000808	0.880219	3.27835e-05	0.0435883	-	-56846762	MCHR2	-6.1628	-2.51
18:32334182-32334637	ENSMMUG00000015704	0.796278	0.000654906	0.0435922	-	4713764	NA	-1.81026	-1.91
4:59172857-59173188	ENSMMUG00000005670	0.87954	3.3862e-05	0.0436153	-	109116145	RPS6KA2	-1.11314	-2
18:39494886-39495382	ENSMMUG00000011690	0.795781	0.000663791	0.043679	-	-19789561	DSC1	-2.85794	-1.54
18:32334182-32334637	ENSMMUG00000041400	0.79556	0.000667756	0.043679	-	36407131	NA	-6.68653	-1.91
11:105904423-105905068	ENSMMUG00000000111	0.906897	7.67365e-06	0.0437159	+	52662685	PDE1B	-0.78607	-1.16
11:40582434-40582738	ENSMMUG00000012786	0.900911	1.10051e-05	0.0437159	+	33187991	C1S	-1.9464	-1.37
11:41685652-41685788	ENSMMUG00000014370	0.899873	1.16884e-05	0.0437159	+	29402369	ETV6	-1.86635	-1.8
11:54414932-54415294	ENSMMUG00000020811	0.899617	1.18616e-05	0.0437159	+	49697855	DYRK4	-1.76052	-1.04
11:105904423-105905068	ENSMMUG00000014370	0.894681	1.56472e-05	0.0437159	+	93621140	ETV6	-1.86635	-1.16
11:105904423-105905068	ENSMMUG00000012786	0.894135	1.61211e-05	0.0437159	+	98509980	C1S	-1.9464	-1.16
11:105904423-105905068	ENSMMUG00000009443	0.893573	1.662e-05	0.0437159	+	98673355	ENO2	-0.994272	-1.16
11:63278037-63278327	ENSMMUG00000015540	0.893398	1.67783e-05	0.0437159	+	-43928771	BTBD11	-2.0341	-1.23
11:105904423-105905068	ENSMMUG00000012569	0.892767	1.73584e-05	0.0437159	-	24280569	TMEM132D	-3.23509	-1.16
11:105904423-105905068	ENSMMUG00000043492	0.892147	1.79446e-05	0.0437159	-	-98477757	NA	-1.88666	-1.16
11:22241571-22241898	ENSMMUG00000014370	0.891462	1.86107e-05	0.0437159	+	9958288	ETV6	-1.86635	-1.85
11:63278037-63278327	ENSMMUG00000012288	0.890605	1.94723e-05	0.0437159	-	10916563	CAPS2	-2.47219	-1.23
11:54414932-54415294	ENSMMUG00000019861	0.88969	2.04292e-05	0.0437159	-	65647701	CIT	-1.68199	-1.04
11:105904423-105905068	ENSMMUG00000046226	0.88833	2.192e-05	0.0437159	-	-2546240	C12orf42	-0.770271	-1.16
11:40582434-40582738	ENSMMUG00000043492	0.887469	2.29096e-05	0.0437159	-	-33155768	NA	-1.88666	-1.37
11:40582434-40582738	ENSMMUG00000020951	0.886991	2.34755e-05	0.0437159	-	65467534	NUAK1	-2.17971	-1.37
11:75079592-75079832	ENSMMUG00000008546	0.886708	2.38151e-05	0.0437159	+	70642809	CCND2	-0.876605	-1.34
7:113635070-113635410	ENSMMUG00000014391	0.897573	1.33259e-05	0.0437161	+	28108466	DCAF11	-0.423016	-2.39
7:87545238-87545711	ENSMMUG00000048422	0.895518	1.49438e-05	0.0437161	+	59951926	NA	-2.61705	-1.66
7:134251318-134251626	ENSMMUG00000009084	0.891314	1.8757e-05	0.0437161	+	72786426	TM6SF1	-1.06735	-1.01
15:70095836-70096088	ENSMMUG00000011453	0.83626	0.000193623	0.0437507	+	53055763	LHX6	-1.25049	-1.57
15:82689997-82690287	ENSMMUG00000044189	0.836205	0.00019399	0.0437507	-	19088485	NA	-3.53793	-2.57
6:5888762-5888947	ENSMMUG00000011196	0.885722	2.50303e-05	0.0437624	+	-65515028	NA	-0.196053	-1.48
15:87940191-87940514	ENSMMUG00000038233	0.835782	0.000196821	0.0440237	+	85864273	NA	-0.735329	-1.52
10:90640165-90640542	ENSMMUG00000004251	0.850595	0.000115458	0.0440683	-	-68088918	LPIN3	-3.28646	-1.22
12:38998699-38999268	ENSMMUG00000012216	0.831451	0.000227822	0.0441482	-	76544572	NGEF	-2.65029	-1.07
12:97701894-97702234	ENSMMUG00000011875	0.831285	0.000229087	0.0441714	-	13992755	PID1	-1.12677	-1.06
4:59172857-59173188	ENSMMUG00000012870	0.878299	3.59106e-05	0.0441829	+	36193847	HDGFL1	-4.84551	-2
6:160670295-160670538	ENSMMUG00000021358	0.885149	2.57595e-05	0.0442033	+	86777940	PDE8B	-0.703991	-1.64
2:70361052-70361358	ENSMMUG00000013610	0.866436	6.10895e-05	0.0442171	+	-36461897	ETV5	-1.84299	-1.27
4:108115984-108116441	ENSMMUG00000019438	0.875848	4.02508e-05	0.0442414	-	14632161	UTRN	-1.12405	-1.19
4:62084770-62084978	ENSMMUG00000014763	0.875351	4.11807e-05	0.0442414	-	95916797	GPR6	-1.93892	-1.72
4:157772657-157772892	ENSMMUG00000012781	0.874025	4.37501e-05	0.0442414	+	102769702	MLIP	-2.10926	-1.72
4:157772657-157772892	ENSMMUG00000008442	0.873818	4.41632e-05	0.0442414	-	-120819892	SLC26A8	-1.80953	-1.72
4:149740375-149740665	ENSMMUG00000003719	0.873485	4.48331e-05	0.0442414	-	-100580794	PTCHD4	-2.08878	-1.75
4:149740375-149740665	ENSMMUG00000008451	0.873371	4.50629e-05	0.0442414	+	125119380	NRSN1	-1.84962	-1.75
4:149740375-149740665	ENSMMUG00000014072	0.87303	4.57609e-05	0.0442414	-	-118295032	IER3	-0.86911	-1.75
4:157772657-157772892	ENSMMUG00000005670	0.872735	4.63735e-05	0.0442414	-	10516441	RPS6KA2	-1.11314	-1.72
4:139069942-139070162	ENSMMUG00000000500	0.872671	4.65063e-05	0.0442414	+	-21132740	FNDC1	-3.31324	-2.15
4:168805397-168805805	ENSMMUG00000019252	0.872527	4.6807e-05	0.0442414	+	121027151	TDRD6	-1.001	-1.44
4:3226748-3226959	ENSMMUG00000015904	0.872305	4.72755e-05	0.0442414	+	-33059037	PPARD	-0.579512	-1.26
4:108115984-108116441	ENSMMUG00000019774	0.870888	5.03492e-05	0.0442414	-	7291240	MTHFD1L	-0.718112	-1.19
4:59172857-59173188	ENSMMUG00000005340	0.87084	5.04563e-05	0.0442414	+	5188214	FBXO9	-0.455412	-2
4:139069942-139070162	ENSMMUG00000005340	0.870624	5.09395e-05	0.0442414	+	85085299	FBXO9	-0.455412	-2.15
4:108115984-108116441	ENSMMUG00000018557	0.869753	5.29292e-05	0.0442414	-	-71264584	SRPK1	-0.713463	-1.19
4:59172857-59173188	ENSMMUG00000005854	0.869209	5.42033e-05	0.0442414	-	-21400729	CPNE5	-1.6712	-2
4:59172857-59173188	ENSMMUG00000014072	0.868963	5.47864e-05	0.0442414	-	-27727514	IER3	-0.86911	-2
4:157772657-157772892	ENSMMUG00000019438	0.868845	5.50688e-05	0.0442414	-	-35024055	UTRN	-1.12405	-1.72
4:169479267-169479732	ENSMMUG00000020077	0.868753	5.52888e-05	0.0442414	-	-138221670	GNL1	-0.57332	-1.01
4:108115984-108116441	ENSMMUG00000008452	0.868494	5.59152e-05	0.0442414	-	-83214615	DCDC2	-1.50384	-1.19
4:59172857-59173188	ENSMMUG00000020369	0.868175	5.66926e-05	0.0442414	-	100197878	FOXO3	-0.992612	-2
4:107629170-107629502	ENSMMUG00000019985	0.867472	5.84374e-05	0.0442414	+	65110320	FOXP4	-0.83682	-1.17
4:108115984-108116441	ENSMMUG00000005923	0.867305	5.88591e-05	0.0442414	-	-10261031	C6orf168	-0.484594	-1.19
4:168805397-168805805	ENSMMUG00000022685	0.866375	6.12484e-05	0.0442414	+	123451957	SLC29A1	-1.90984	-1.44
4:165235067-165235223	ENSMMUG00000019774	0.866346	6.13235e-05	0.0442414	-	-49827386	MTHFD1L	-0.718112	-1.57
4:59172857-59173188	ENSMMUG00000003210	0.86579	6.27925e-05	0.0442414	+	21559916	CDKN1A	-2.60632	-2
10:73574196-73574546	ENSMMUG00000015072	0.849496	0.000120345	0.0442513	+	57953556	PREX1	-0.425516	-1.31
3:128343458-128344206	ENSMMUG00000010846	0.842654	0.000154703	0.0442632	-	-32555021	ARL4A	-1.10721	-1.4
16:39584376-39584875	ENSMMUG00000007920	0.80629	0.000495406	0.0443473	-	2912554	MYO19	-0.658973	-1.18
6:17792979-17793172	ENSMMUG00000046230	0.884134	2.7094e-05	0.044358	+	-32430168	PART1_3	-3.05435	-1.02
6:17792979-17793172	ENSMMUG00000018742	0.882723	2.90428e-05	0.044358	+	10557656	ADCY2	-0.908731	-1.02
6:105120014-105120310	ENSMMUG00000019836	0.882613	2.92006e-05	0.044358	-	-19274840	MEF2C	-2.82148	-1.39
2:29028884-29029183	ENSMMUG00000022692	0.866148	6.18443e-05	0.0444783	-	143882049	DPH3	-0.446265	-1.67
12:11505060-11505557	ENSMMUG00000021403	0.830474	0.000235331	0.04448	-	5516800	DPP10	-1.44747	-1.11
12:71401247-71401394	ENSMMUG00000003386	0.830392	0.00023597	0.04448	+	-48944892	LRRFIP1	-0.479817	-1.34
12:111679533-111679778	ENSMMUG00000002183	0.83033	0.000236455	0.04448	+	46413044	OSBPL6	-0.580223	-2.07
3:114734561-114735089	ENSMMUG00000001625	0.842439	0.000155902	0.0444818	+	38878985	PDE1C	-0.994213	-1.68
12:111679533-111679778	ENSMMUG00000011641	0.828576	0.000250497	0.0444951	+	23452602	ADAM23	-0.600962	-2.07
12:38998699-38999268	ENSMMUG00000011875	0.828389	0.000252029	0.0444951	-	72695721	PID1	-1.12677	-1.07
12:16611613-16611986	ENSMMUG00000014813	0.827015	0.000263554	0.0444951	-	80514157	ABCA12	-3.10171	-1.17
12:11505060-11505557	ENSMMUG00000003855	0.826734	0.000265959	0.0444951	-	55324027	ZNF385B	-1.05819	-1.11
12:67146520-67146823	ENSMMUG00000017963	0.826188	0.000270691	0.0444951	-	30903050	MREG	-1.72636	-1.04
12:115549942-115550367	ENSMMUG00000000384	0.82609	0.00027154	0.0444951	+	19155709	VWC2L	-2.23255	-1.28
12:25724307-25724881	ENSMMUG00000021290	0.825968	0.000272617	0.0444951	-	50866540	COL5A2	-0.812567	-1.18
12:71401247-71401394	ENSMMUG00000019467	0.82562	0.000275679	0.0444951	-	37764184	IRS1	-0.597731	-1.34
17:3371562-3371882	ENSMMUG00000019967	0.873232	4.53465e-05	0.0445062	-	47636559	KLHL1	-3.34468	-1.19
17:3371562-3371882	ENSMMUG00000004210	0.872727	4.63896e-05	0.0445062	-	22682912	HTR2A	-2.33551	-1.19
10:11022734-11023228	ENSMMUG00000047667	0.848843	0.000123328	0.0445203	+	-8339916	NA	-5.42641	-1.13
5:72084941-72085468	ENSMMUG00000017912	0.884076	2.71724e-05	0.0445226	-	-27751099	KCTD8	-1.44497	-1.8
5:72084941-72085468	ENSMMUG00000016767	0.882509	2.93481e-05	0.0445226	+	-99915574	GALNTL6	-1.38321	-1.8
5:80092269-80092640	ENSMMUG00000007294	0.88242	2.94765e-05	0.0445226	-	37723444	SEC24D	-0.782947	-1.82
5:106589835-106590148	ENSMMUG00000017912	0.882147	2.98716e-05	0.0445226	-	-62255993	KCTD8	-1.44497	-1.15
5:73519314-73519695	ENSMMUG00000007294	0.882065	2.99898e-05	0.0445226	-	44296389	SEC24D	-0.782947	-1.35
5:164882409-164882687	ENSMMUG00000004415	0.878739	3.51734e-05	0.0445226	-	-44828220	TNIP3	-1.93398	-1.1
5:170175843-170176220	ENSMMUG00000011702	0.878017	3.63887e-05	0.0445226	-	-72897505	TSPAN5	-0.333639	-1.32
5:72084941-72085468	ENSMMUG00000021074	0.875707	4.05132e-05	0.0445226	+	19442849	RASGEF1B	-2.03206	-1.8
5:164882409-164882687	ENSMMUG00000002783	0.875188	4.14907e-05	0.0445226	+	155783621	DRD5	-1.81389	-1.1
5:81030023-81030287	ENSMMUG00000019859	0.874574	4.26712e-05	0.0445226	-	-27503392	NA	-1.17162	-1.93
5:151930513-151931085	ENSMMUG00000016880	0.873415	4.49746e-05	0.0445278	-	-50739805	SLC39A8	-0.735285	-1.01
7:90807806-90808135	ENSMMUG00000022253	0.88863	2.15839e-05	0.0445496	+	71202604	CCNDBP1	-0.403768	-2.21
7:149459699-149459942	ENSMMUG00000029215	0.888122	2.2156e-05	0.0445496	+	-9070542	BDKRB1	-4.30333	-1.86
8:70463470-70463775	ENSMMUG00000019212	0.867186	5.91592e-05	0.0445667	+	62586249	CTSB	-0.65803	-3
8:70463470-70463775	ENSMMUG00000000130	0.866958	5.9742e-05	0.0445667	-	-50922062	CSGALNACT1	-2.13177	-3
8:80263610-80263845	ENSMMUG00000021588	0.863228	6.99313e-05	0.0445667	-	-8263165	STAU2	-0.72033	-1.52
8:62010836-62011222	ENSMMUG00000000776	0.862928	7.08068e-05	0.0445667	-	-20712374	ZMAT4	-0.889996	-2.25
8:101496731-101497438	ENSMMUG00000004568	0.86287	7.09766e-05	0.0445667	+	9048075	PDP1	-1.49796	-1.01
8:125950088-125950528	ENSMMUG00000020000	0.86109	7.63801e-05	0.0445667	+	105976172	ATP6V1B2	-0.187825	-1.21
8:17342085-17342408	ENSMMUG00000008926	0.859457	8.16237e-05	0.0445667	+	-79059250	LAPTM4B	-0.496821	-1.09
8:70463470-70463775	ENSMMUG00000023778	0.85923	8.23777e-05	0.0445667	-	52271501	FBXO32	-1.89318	-3
8:101496731-101497438	ENSMMUG00000013022	0.85893	8.33787e-05	0.0445667	-	-79469245	HR	-3.15578	-1.01
8:83006711-83006999	ENSMMUG00000010745	0.858418	8.51144e-05	0.0445667	-	23885517	RSPO2	-1.42198	-1.32
8:70463470-70463775	ENSMMUG00000010761	0.858087	8.62482e-05	0.0445667	-	32779606	DPYS	-2.77511	-3
7:113635070-113635410	ENSMMUG00000045970	0.886196	2.44398e-05	0.0446742	+	28769690	THTPA	-0.551973	-2.39
4:65775822-65776069	ENSMMUG00000023265	0.865121	6.45962e-05	0.0447472	-	49245454	AKAP12	-1.20001	-1.22
3:123543357-123543800	ENSMMUG00000004976	0.842078	0.000157924	0.0447616	-	-31966422	MEOX2	-1.33746	-1.04
3:127081744-127082434	ENSMMUG00000015436	0.841901	0.000158927	0.0447616	-	27190965	LRRC4	-1.23256	-1.06
3:127081744-127082434	ENSMMUG00000045803	0.841764	0.000159703	0.0447616	-	-69702232	NA	-3.64086	-1.06
3:127081744-127082434	ENSMMUG00000011174	0.841275	0.000162505	0.0447616	+	38017085	FERD3L	-5.31276	-1.06
3:35179911-35180334	ENSMMUG00000013955	0.841272	0.000162526	0.0447616	+	-140161359	TCAF2	-1.17173	-1.27
3:181425423-181425546	ENSMMUG00000004976	0.841176	0.000163078	0.0447616	-	-89848488	MEOX2	-1.33746	-1.67
3:137265297-137265573	ENSMMUG00000016218	0.841111	0.000163456	0.0447616	+	-32145476	EPHB6	-1.68528	-2.28
15:8940593-8941032	ENSMMUG00000021833	0.834378	0.000206472	0.0448332	-	1882735	SLC25A25	-0.505844	-1.12
15:22236620-22236823	ENSMMUG00000012882	0.834371	0.000206519	0.0448332	-	-5233706	MRRF	-0.105614	-1.19
15:22236620-22236823	ENSMMUG00000039732	0.83425	0.000207371	0.0448332	+	5299094	NA	-0.150155	-1.19
15:82689997-82690287	ENSMMUG00000021833	0.833996	0.000209159	0.0448332	-	-71866230	SLC25A25	-0.505844	-2.57
3:63204004-63204283	ENSMMUG00000023196	0.840888	0.000164752	0.0449404	-	21277641	STK31	-1.39664	-1.31
3:124709099-124709380	ENSMMUG00000016939	0.840848	0.000164989	0.0449404	+	41469476	OSBPL3	-1.83554	-1.3
19:1868081-1868596	ENSMMUG00000007533	0.808443	0.00046559	0.0450291	+	-42650668	PPFIA3	-0.773529	-1.52
19:5173502-5174319	ENSMMUG00000039848	0.808227	0.00046851	0.0450291	-	21745184	NA	-2.16948	-1.29
19:1868081-1868596	ENSMMUG00000014028	0.808016	0.000471388	0.0450291	-	25250012	TSHZ3	-0.996981	-1.52
2:173068741-173069189	ENSMMUG00000046254	0.865513	6.35346e-05	0.0451192	+	26164967	SATB2	-3.17598	-1.31
12:97701894-97702234	ENSMMUG00000000384	0.824384	0.000286798	0.045142	+	1307661	VWC2L	-2.23255	-1.06
1:204930800-204931269	ENSMMUG00000007257	0.875601	4.07119e-05	0.0451484	-	-80665756	SV2A	-0.471622	-1.14
1:158393032-158393295	ENSMMUG00000042745	0.875508	4.08863e-05	0.0451484	+	12770665	NA	-2.31547	-1.12
1:181799125-181799334	ENSMMUG00000022679	0.875505	4.08909e-05	0.0451484	+	147859345	GJA4	-0.925999	-1.25
1:152136147-152136461	ENSMMUG00000042475	0.875163	4.15387e-05	0.0451484	+	16149002	PCP4L1	-2.065	-1.37
1:89750364-89750766	ENSMMUG00000006226	0.874909	4.20229e-05	0.0451484	+	-120442367	SLC35F3	-0.799011	-1.11
1:180312853-180313097	ENSMMUG00000002387	0.874663	4.2498e-05	0.0451484	+	121327353	FGGY	-0.407224	-1.47
1:87683444-87683768	ENSMMUG00000009983	0.874488	4.28378e-05	0.0451484	-	42967252	UBQLN4	-0.517816	-1.48
1:180309825-180310120	ENSMMUG00000016904	0.874304	4.31981e-05	0.0451484	+	62234698	CD101	-2.21172	-1.69
1:152136147-152136461	ENSMMUG00000016857	0.873804	4.419e-05	0.0451484	+	-28401824	PTGS2	-4.91649	-1.37
1:193139081-193139311	ENSMMUG00000007257	0.87346	4.48833e-05	0.0451484	-	-68874037	SV2A	-0.471622	-1.96
1:92658343-92658551	ENSMMUG00000020976	0.873295	4.52197e-05	0.0451484	-	-38569510	SSBP3	-0.722097	-1.43
12:16611613-16611986	ENSMMUG00000021290	0.824125	0.000289167	0.0451669	-	59979435	COL5A2	-0.812567	-1.17
17:80609324-80609604	ENSMMUG00000004210	0.865953	6.236e-05	0.0452089	-	-54554530	HTR2A	-2.33551	-1.86
17:61139645-61140163	ENSMMUG00000001036	0.863697	6.85768e-05	0.0452089	+	-33444177	F7	-0.72559	-1.05
17:27048375-27048751	ENSMMUG00000016139	0.863549	6.90001e-05	0.0452089	-	-19449595	FLT3	-1.11012	-1.53
8:125342777-125343140	ENSMMUG00000018345	0.856229	9.28593e-05	0.0452371	-	-102603050	PEBP4	-1.82499	-1.19
15:82689997-82690287	ENSMMUG00000038670	0.833038	0.000216034	0.0453534	+	-6967443	NA	-4.87632	-2.57
8:117046556-117046892	ENSMMUG00000039763	0.854982	9.75207e-05	0.0453689	+	54615515	NA	-2.16014	-1.02
8:117046556-117046892	ENSMMUG00000023778	0.854725	9.85019e-05	0.0453689	-	5688384	FBXO32	-1.89318	-1.02
15:89856463-89856797	ENSMMUG00000011816	0.832844	0.000217449	0.0454088	+	80779840	ASB6	-0.535596	-2.29
6:86210791-86210982	ENSMMUG00000038591	0.881796	3.03845e-05	0.045412	-	75088909	NA	-2.97541	-1.19
3:14602926-14603309	ENSMMUG00000003429	0.84032	0.000168095	0.0454132	+	-113824794	PMPCB	-0.357954	-1.09
16:39584376-39584875	ENSMMUG00000012608	0.804897	0.000515504	0.045417	+	-17498880	NA	-1.45052	-1.18
16:39584376-39584875	ENSMMUG00000008995	0.804722	0.00051807	0.045417	-	9862059	NA	-2.24344	-1.18
16:6028784-6029015	ENSMMUG00000018967	0.804601	0.000519851	0.045417	-	64180927	UBE2O	-0.534946	-1.27
10:90640165-90640542	ENSMMUG00000006005	0.846409	0.000134983	0.0454274	+	82202896	CBLN4	-2.11306	-1.22
3:148975924-148976223	ENSMMUG00000008005	0.840124	0.000169264	0.0454983	+	9373077	FOXP2	-3.75311	-1.39
1:204930800-204931269	ENSMMUG00000001896	0.872653	4.65431e-05	0.0455832	-	-204010883	GNB1	-0.567179	-1.14
3:57372339-57372753	ENSMMUG00000019015	0.839707	0.000171761	0.045651	-	8244144	HECW1	-2.88404	-2.09
3:54749176-54749490	ENSMMUG00000015240	0.83962	0.000172292	0.045651	-	98682885	GRM8	-2.32328	-1.29
16:63592716-63593018	ENSMMUG00000008050	0.804141	0.000526682	0.0456896	-	-49899110	HS3ST3B1	-2.28266	-1.62
16:6028784-6029015	ENSMMUG00000019224	0.803929	0.000529847	0.0456896	+	-70316414	NARF	-0.33632	-1.27
16:71347366-71347793	ENSMMUG00000006491	0.803618	0.000534518	0.0456896	+	53734539	MED9	-0.994554	-1.22
16:10845635-10846355	ENSMMUG00000002523	0.803408	0.000537699	0.0456896	+	-5630896	NCOR1	-0.399918	-1.13
16:39584376-39584875	ENSMMUG00000004755	0.803165	0.000541392	0.0456896	+	-6527688	CDC6	-1.19422	-1.18
3:140912572-140912845	ENSMMUG00000004600	0.83913	0.000175276	0.0457132	+	128825146	RCAN1	-0.353723	-2.11
2:115753299-115753786	ENSMMUG00000021927	0.86497	6.50102e-05	0.0457462	-	-10438542	ITGA9	-1.61557	-1.95
1:92658343-92658551	ENSMMUG00000005185	0.872191	4.75172e-05	0.0457953	-	111927610	RGS4	-4.05453	-1.43
3:137265297-137265573	ENSMMUG00000010420	0.838854	0.000176978	0.0458477	-	29611492	MKRN1	-0.358935	-2.28
13:61735547-61735843	ENSMMUG00000038615	0.877707	3.69222e-05	0.0458889	+	49018337	TRIB2	-1.50447	-1.24
13:100334342-100335155	ENSMMUG00000014292	0.873746	4.43073e-05	0.0458889	-	-73588906	OTOF	-2.74449	-1.02
13:61735547-61735843	ENSMMUG00000018033	0.873602	4.45956e-05	0.0458889	+	52585727	ASAP2	-1.12412	-1.24
13:56021572-56021906	ENSMMUG00000010238	0.873542	4.47168e-05	0.0458889	+	-9317036	LGALSL	-0.771364	-1.79
13:94156257-94156571	ENSMMUG00000004574	0.872476	4.69151e-05	0.0458889	+	-13477070	SLC20A1	-1.0711	-1.11
13:34302654-34302929	ENSMMUG00000014289	0.872299	4.72884e-05	0.0458889	+	7634779	DRC1	-0.533652	-1.17
18:59995120-59995418	ENSMMUG00000004595	0.792463	0.000725557	0.045904	-	-44955293	NA	-0.89838	-1.27
12:112152008-112152227	ENSMMUG00000013244	0.823331	0.000296547	0.0459267	+	10513394	ASIC4	-1.27262	-1.15
2:173068741-173069189	ENSMMUG00000008610	0.864459	6.64219e-05	0.0460641	+	-16038856	OSBPL10	-1.11102	-1.31
2:173068741-173069189	ENSMMUG00000022694	0.864136	6.73297e-05	0.0460641	-	100919	RFTN1	-1.34208	-1.31
2:29028884-29029183	ENSMMUG00000046254	0.864016	6.76663e-05	0.0460641	+	-117874591	SATB2	-3.17598	-1.67
12:2716377-2716667	ENSMMUG00000022602	0.822755	0.000302002	0.0461104	-	86681638	METTL21A	-1.21569	-1.05
12:111679533-111679778	ENSMMUG00000011875	0.822718	0.000302351	0.0461104	-	15211	PID1	-1.12677	-2.07
18:49373089-49373532	ENSMMUG00000015761	0.791921	0.000736063	0.0461122	-	-49023264	MTCL1	-1.98736	-1.05
12:98690514-98690800	ENSMMUG00000018930	0.822161	0.000307704	0.0462931	-	22335023	PER2	-1.19925	-1.38
1:180309825-180310120	ENSMMUG00000009257	0.871496	4.90116e-05	0.0463157	-	-60141854	TBX15	-3.28446	-1.69
8:60516220-60516556	ENSMMUG00000010745	0.853529	0.000103188	0.0463646	-	46375960	RSPO2	-1.42198	-1.56
12:98690514-98690800	ENSMMUG00000005176	0.820909	0.00032001	0.0463876	-	-73776401	NXPH2	-2.16642	-1.38
12:112152008-112152227	ENSMMUG00000003200	0.820848	0.000320616	0.0463876	-	-63174960	FAP	-4.11393	-1.15
3:54749176-54749490	ENSMMUG00000019015	0.83803	0.000182132	0.0464032	-	10867407	HECW1	-2.88404	-1.29
3:112842417-112842713	ENSMMUG00000048388	0.83803	0.000182134	0.0464032	+	39339126	DPY19L1	-1.24327	-1.35
3:144254739-144255034	ENSMMUG00000016218	0.837952	0.000182625	0.0464032	+	-25156015	EPHB6	-1.68528	-1.7
19:5173502-5174319	ENSMMUG00000017645	0.806706	0.000489531	0.0464374	+	-8622469	ZSWIM4	-1.31354	-1.29
18:32334182-32334637	ENSMMUG00000015761	0.791248	0.000749285	0.0464848	-	-31984357	MTCL1	-1.98736	-1.91
18:33826343-33826810	ENSMMUG00000017290	0.791043	0.000753354	0.0465114	+	-5908496	MAPK4	-1.29578	-1.3
6:160670295-160670538	ENSMMUG00000005147	0.880828	3.18387e-05	0.0465488	-	13140205	DRD1	-1.97648	-1.64
6:46540974-46541325	ENSMMUG00000045712	0.879983	3.31544e-05	0.0465488	+	-39304957	NA	-1.04315	-1.95
2:70361052-70361358	ENSMMUG00000014232	0.863376	6.94992e-05	0.0466298	-	-36732333	ATG3	-0.21752	-1.27
2:29028884-29029183	ENSMMUG00000000168	0.86326	6.98357e-05	0.0466298	-	19898906	MGLL	-0.88773	-1.67
3:133692607-133692868	ENSMMUG00000008005	0.837447	0.000185854	0.0466545	+	-5909979	FOXP2	-3.75311	-1.3
10:13379847-13380046	ENSMMUG00000022589	0.844983	0.000142215	0.046655	+	6685443	PMEPA1	-0.70948	-1.5
10:49321755-49322250	ENSMMUG00000040504	0.844737	0.000143495	0.046655	+	-40598858	NA	-8.4179	-1.61
10:11022734-11023228	ENSMMUG00000018846	0.844321	0.000145679	0.046655	+	-1141561	ZFP64	-0.495686	-1.13
1:58546665-58547023	ENSMMUG00000008157	0.87111	4.98584e-05	0.0466841	-	59192880	IGSF3	-2.09409	-1.3
1:180309825-180310120	ENSMMUG00000049199	0.870957	5.0197e-05	0.0466841	+	3653448	NA	-1.22177	-1.69
2:13785350-13785576	ENSMMUG00000013610	0.862289	7.27046e-05	0.0467075	+	-93037679	ETV5	-1.84299	-2.1
2:70361052-70361358	ENSMMUG00000046254	0.862256	7.28034e-05	0.0467075	+	-76542416	SATB2	-3.17598	-1.27
16:63592716-63593018	ENSMMUG00000013343	0.801928	0.000560522	0.0467457	+	46414926	NA	-0.340222	-1.62
16:71347366-71347793	ENSMMUG00000006493	0.801886	0.000561189	0.0467457	-	-53716202	RASD1	-1.30894	-1.22
16:10845635-10846355	ENSMMUG00000000618	0.801748	0.000563356	0.0467457	+	-31661738	GGNBP2	-0.204395	-1.13
9:53592548-53593021	ENSMMUG00000006087	0.892073	1.80152e-05	0.0467791	+	-75704819	GPR123	-1.32723	-1.21
9:53592548-53593021	ENSMMUG00000017443	0.888759	2.14407e-05	0.0467791	+	48302969	NET1	-0.875694	-1.21
9:128712437-128712892	ENSMMUG00000006411	0.88865	2.15613e-05	0.0467791	+	45878568	PAPSS2	-1.8703	-1.25
9:128712437-128712892	ENSMMUG00000007820	0.886722	2.37974e-05	0.0467791	-	-115593524	CCDC3	-2.33927	-1.25
9:86312205-86312779	ENSMMUG00000007445	0.885254	2.56247e-05	0.0467791	+	67976153	CACNB2	-1.04055	-1.33
3:128343458-128344206	ENSMMUG00000016939	0.837101	0.00018809	0.0468592	+	45103835	OSBPL3	-1.83554	-1.4
3:35179911-35180334	ENSMMUG00000009610	0.83644	0.000192425	0.0469379	+	-53242390	TMEM196	-2.71337	-1.27
3:166396151-166396357	ENSMMUG00000013450	0.836436	0.000192452	0.0469379	-	-40754733	TAF6	-0.604494	-1.11
3:92906529-92906797	ENSMMUG00000010846	0.836232	0.000193807	0.0470219	-	2881640	ARL4A	-1.10721	-1.87
8:101496731-101497438	ENSMMUG00000014726	0.852899	0.00010573	0.0470499	+	58620378	ANK1	-1.87094	-1.01
3:181425423-181425546	ENSMMUG00000014082	0.836107	0.000194641	0.0471124	+	55862104	ZSCAN21	-0.404174	-1.67
1:204930800-204931269	ENSMMUG00000008151	0.86996	5.24507e-05	0.0471487	+	87484528	ATP1A1	-0.455019	-1.14
1:134901167-134901638	ENSMMUG00000017707	0.869695	5.30637e-05	0.0471487	+	45193010	LRRC8B	-0.988836	-1.37
1:174257093-174257503	ENSMMUG00000036114	0.869657	5.31525e-05	0.0471487	-	31317365	7SK	-1.53621	-1.62
3:63204004-63204283	ENSMMUG00000004605	0.835916	0.00019592	0.0471764	-	-51163056	CLIC6	-2.4191	-1.31
15:30102265-30102669	ENSMMUG00000016421	0.831104	0.00023047	0.0471856	-	-18788557	STXBP1	-0.629821	-1.13
15:8940593-8941032	ENSMMUG00000011816	0.831068	0.000230739	0.0471856	+	-135591	ASB6	-0.535596	-1.12
1:87369178-87369581	ENSMMUG00000049199	0.869087	5.44904e-05	0.0471972	+	-89286796	NA	-1.22177	-1.56
1:167591682-167592152	ENSMMUG00000016931	0.869065	5.45434e-05	0.0471972	-	-16102789	KCNK2	-1.23938	-1.63
1:130715-131295	ENSMMUG00000015804	0.869015	5.4663e-05	0.0471972	+	66349	PLEKHN1	-1.71381	-1.29
1:149502883-149503121	ENSMMUG00000047787	0.868753	5.52895e-05	0.0471972	+	-7225466	C1orf74	-0.427955	-1.04
1:152136147-152136461	ENSMMUG00000031975	0.868564	5.57444e-05	0.0471972	+	59480654	EPHX4	-3.252	-1.37
1:92658343-92658551	ENSMMUG00000000404	0.868448	5.60249e-05	0.0471972	-	-8026445	NA	-1.56764	-1.43
12:11505060-11505557	ENSMMUG00000011875	0.819096	0.000338525	0.0472029	-	100189432	PID1	-1.12677	-1.11
12:67146520-67146823	ENSMMUG00000003200	0.819059	0.000338907	0.0472029	-	-18169472	FAP	-4.11393	-1.04
3:128343458-128344206	ENSMMUG00000016218	0.835512	0.000198645	0.0472969	+	-41066843	EPHB6	-1.68528	-1.4
12:59713487-59713894	ENSMMUG00000011641	0.818529	0.000344491	0.0473002	+	-28513037	ADAM23	-0.600962	-1.21
1:180309825-180310120	ENSMMUG00000002516	0.868034	5.70388e-05	0.0473014	+	98333650	ADGRL2	-1.6694	-1.69
5:23124228-23124571	ENSMMUG00000009154	0.87003	5.22894e-05	0.0473375	-	1298617	LGI2	-1.26742	-1.4
5:80092269-80092640	ENSMMUG00000004415	0.869809	5.27979e-05	0.0473375	-	39961549	TNIP3	-1.93398	-1.82
5:23124228-23124571	ENSMMUG00000004785	0.869101	5.44582e-05	0.0473375	-	1187783	CCDC149	-0.458482	-1.4
5:80092269-80092640	ENSMMUG00000016767	0.868472	5.59671e-05	0.0473375	+	-91908402	GALNTL6	-1.38321	-1.82
5:7107826-7107991	ENSMMUG00000019901	0.867965	5.72087e-05	0.0473375	-	50491570	2019-09-11	-0.939326	-1.03
5:36682140-36682383	ENSMMUG00000019047	0.867726	5.78028e-05	0.0473375	-	49214728	SPARCL1	-1.19791	-1.72
5:106589835-106590148	ENSMMUG00000004647	0.865943	6.23864e-05	0.0473375	+	-51895355	RXFP1	-2.84737	-1.15
5:164882409-164882687	ENSMMUG00000017912	0.865578	6.33585e-05	0.0473375	-	-120548567	KCTD8	-1.44497	-1.1
5:164882409-164882687	ENSMMUG00000007974	0.865359	6.39487e-05	0.0473375	-	-44659786	QRFPR	-1.61612	-1.1
15:30102265-30102669	ENSMMUG00000002853	0.83079	0.000232883	0.0473785	+	-11353909	CORO2A	-1.41877	-1.13
19:1868081-1868596	ENSMMUG00000004085	0.805435	0.000507663	0.0474146	-	39480949	NOVA2	-0.229551	-1.52
19:1868081-1868596	ENSMMUG00000011092	0.805257	0.000510245	0.0474146	+	-31547549	NA	-0.845428	-1.52
13:26713773-26714089	ENSMMUG00000045540	0.870551	5.1105e-05	0.047433	+	-47288223	NA	-1.18512	-1.07
1:92658343-92658551	ENSMMUG00000000653	0.867706	5.78529e-05	0.047519	-	-67957872	STMN1	-1.35449	-1.43
1:134901167-134901638	ENSMMUG00000007257	0.86749	5.83914e-05	0.047519	-	-10636123	SV2A	-0.471622	-1.37
1:180309825-180310120	ENSMMUG00000008270	0.867475	5.84302e-05	0.047519	+	-36445543	NA	-0.344292	-1.69
12:10861358-10861797	ENSMMUG00000021403	0.817848	0.000351771	0.0475375	-	6160560	DPP10	-1.44747	-1.19
12:38998699-38999268	ENSMMUG00000003200	0.817705	0.000353316	0.0475375	-	9977780	FAP	-4.11393	-1.07
12:111679533-111679778	ENSMMUG00000015198	0.816513	0.000366392	0.0475375	+	53823251	GAD1	-0.826426	-2.07
12:71401247-71401394	ENSMMUG00000040475	0.816455	0.00036704	0.0475375	-	51455947	OTOS	-3.03775	-1.34
12:4573027-4573353	ENSMMUG00000021290	0.816236	0.000369485	0.0475375	-	72018068	COL5A2	-0.812567	-1.09
12:59713487-59713894	ENSMMUG00000039895	0.815838	0.000373968	0.0475375	+	40088585	NA	-0.221746	-1.21
12:112152008-112152227	ENSMMUG00000014299	0.815644	0.000376171	0.0475375	-	-22167992	C2orf80	-0.401995	-1.15
15:82689997-82690287	ENSMMUG00000015397	0.830505	0.00023509	0.0475823	-	-23217989	NA	-2.5318	-2.57
4:157772657-157772892	ENSMMUG00000005340	0.860749	7.74524e-05	0.0476034	+	103788014	FBXO9	-0.455412	-1.72
4:59172857-59173188	ENSMMUG00000022685	0.860408	7.85363e-05	0.0476034	+	13819417	SLC29A1	-1.90984	-2
19:50596179-50596680	ENSMMUG00000048190	0.804848	0.000516219	0.0476456	-	-18935793	NA	-0.369668	-1.01
18:49373089-49373532	ENSMMUG00000004032	0.789171	0.000791297	0.0476542	-	-48405741	C18orf1	-0.840161	-1.05
18:13026867-13027414	ENSMMUG00000014915	0.788695	0.000801188	0.0476542	-	52363143	ZADH2	-0.543931	-1.53
15:30102265-30102669	ENSMMUG00000001250	0.829998	0.000239063	0.0477027	+	50550	PTPN3	-0.946288	-1.13
15:88227420-88227735	ENSMMUG00000039355	0.829967	0.000239311	0.0477027	-	17020920	NA	-0.847899	-1.38
8:101496731-101497438	ENSMMUG00000028886	0.852244	0.000108426	0.04779	-	42084958	SCRT1	-1.39612	-1.01
3:112842417-112842713	ENSMMUG00000016817	0.835128	0.00020127	0.0478104	-	-20490337	SOSTDC1	-2.44216	-1.35
1:102873726-102873938	ENSMMUG00000008270	0.866903	5.98831e-05	0.0478502	+	-113881725	NA	-0.344292	-2.12
1:61826334-61826570	ENSMMUG00000026325	0.866671	6.04803e-05	0.0478502	+	-75809565	5S_rRNA	-2.78714	-1.22
1:86650540-86650870	ENSMMUG00000018862	0.866295	6.14579e-05	0.0478502	+	40052901	NA	-2.12593	-1.09
16:39584376-39584875	ENSMMUG00000012977	0.800217	0.000587871	0.0479049	+	11027019	TMEM132E	-0.687143	-1.18
2:10427769-10428205	ENSMMUG00000009667	0.861311	7.56907e-05	0.0479748	+	-165773080	ZNF385D	-1.34077	-2.45
2:69620631-69620957	ENSMMUG00000038450	0.861068	7.64498e-05	0.0479748	-	23491283	NA	-0.999572	-1.01
2:10427769-10428205	ENSMMUG00000017245	0.861007	7.66393e-05	0.0479748	-	127635356	P2RY14	-0.799694	-2.45
2:97105395-97105898	ENSMMUG00000006115	0.860839	7.71684e-05	0.0479748	-	-40397847	CPNE9	-3.46277	-1.1
8:101496731-101497438	ENSMMUG00000012531	0.851643	0.000110947	0.0479777	-	31291786	ST3GAL1	-1.25892	-1.01
8:56016036-56016451	ENSMMUG00000014726	0.850571	0.000115562	0.0479777	+	13139683	ANK1	-1.87094	-1.13
8:70463470-70463775	ENSMMUG00000013022	0.849374	0.000120899	0.0479777	-	-48435984	HR	-3.15578	-3
8:80263610-80263845	ENSMMUG00000010761	0.849328	0.000121109	0.0479777	-	22979536	DPYS	-2.77511	-1.52
8:101496731-101497438	ENSMMUG00000000163	0.849174	0.00012181	0.0479777	+	59590412	CHRNA6	-3.52041	-1.01
8:70463470-70463775	ENSMMUG00000014726	0.849157	0.000121887	0.0479777	+	27587117	ANK1	-1.87094	-3
8:70463470-70463775	ENSMMUG00000012531	0.849149	0.000121926	0.0479777	-	62325449	ST3GAL1	-1.25892	-3
8:101496731-101497438	ENSMMUG00000013770	0.848497	0.000124933	0.0479777	+	30709629	KCNB2	-0.694791	-1.01
15:88227420-88227735	ENSMMUG00000044537	0.829583	0.000242357	0.0479824	+	62234710	POLE3	-0.614239	-1.38
15:11826124-11826433	ENSMMUG00000041316	0.829121	0.000246068	0.0480279	-	12972434	NA	-0.748077	-1.65
3:144254739-144255034	ENSMMUG00000006679	0.834828	0.000203335	0.0480773	-	33197940	ABCF2	-0.411871	-1.7
15:82689997-82690287	ENSMMUG00000015461	0.828406	0.000251892	0.0480955	-	-79821379	PPP1R26	-0.421541	-2.57
15:82689997-82690287	ENSMMUG00000022919	0.828363	0.000252249	0.0480955	+	66808223	STRBP	-0.709453	-2.57
16:10845635-10846355	ENSMMUG00000009759	0.799392	0.000601429	0.0481425	-	-431170	MYH13	-3.2854	-1.13
2:97105395-97105898	ENSMMUG00000009667	0.860565	7.80343e-05	0.0481484	+	-79095387	ZNF385D	-1.34077	-1.1
3:181425423-181425546	ENSMMUG00000021017	0.834702	0.000204211	0.0481731	+	13489414	AGK	-0.249426	-1.67
16:63592716-63593018	ENSMMUG00000014039	0.79871	0.000612831	0.0482291	+	53897700	USP43	-1.94005	-1.62
16:6028784-6029015	ENSMMUG00000013586	0.798698	0.000613038	0.0482291	+	-44950406	NMT1	-0.475099	-1.27
8:101496731-101497438	ENSMMUG00000012145	0.848006	0.000127241	0.0482362	-	28270525	ASAP1	-1.03087	-1.01
2:198189415-198189656	ENSMMUG00000009667	0.860104	7.95132e-05	0.0482697	+	21988130	ZNF385D	-1.34077	-2.5
16:1441523-1442062	ENSMMUG00000016300	0.798058	0.000623893	0.0482955	+	-69165409	MGAT5B	-1.43509	-1.01
16:10845635-10846355	ENSMMUG00000001790	0.797721	0.000629665	0.0482955	-	58907406	EVPL	-2.46455	-1.13
1:87369178-87369581	ENSMMUG00000005092	0.865781	6.28174e-05	0.0483535	-	43210550	ARHGEF2	-0.464546	-1.56
1:134901167-134901638	ENSMMUG00000031161	0.865719	6.29805e-05	0.0483535	-	83182812	CHML	-1.63084	-1.37
1:167591682-167592152	ENSMMUG00000018128	0.86554	6.34602e-05	0.0483535	-	-31621136	NR1I3	-0.589619	-1.63
5:80092269-80092640	ENSMMUG00000020919	0.862959	7.07168e-05	0.0484085	-	-22251009	SHROOM3	-0.820639	-1.82
5:23124228-23124571	ENSMMUG00000023116	0.861735	7.43844e-05	0.0484085	-	-6899156	LDB2	-1.05013	-1.4
5:23124228-23124571	ENSMMUG00000008379	0.861433	7.53135e-05	0.0484085	+	20019391	ADD1	-0.364135	-1.4
5:23124228-23124571	ENSMMUG00000019473	0.860073	7.96122e-05	0.0484085	-	147185548	AADAT	-1.32121	-1.4
5:23124228-23124571	ENSMMUG00000003319	0.85955	8.13203e-05	0.0484085	-	120644583	FREM3	-7.71713	-1.4
3:112842417-112842713	ENSMMUG00000010420	0.834387	0.000206406	0.0484669	-	54034352	MKRN1	-0.358935	-1.35
16:63592716-63593018	ENSMMUG00000023803	0.797423	0.000634821	0.0484704	-	-54946383	MYH10	-0.346414	-1.62
2:146954203-146954534	ENSMMUG00000012737	0.859043	8.30022e-05	0.0486029	-	-96078448	PLXND1	-1.00387	-1.96
2:97105395-97105898	ENSMMUG00000005144	0.858969	8.32492e-05	0.0486029	-	73849346	NEK11	-0.529015	-1.1
2:10427769-10428205	ENSMMUG00000023775	0.858892	8.35057e-05	0.0486029	+	-163110978	PLCL2	-0.78079	-2.45
5:26931122-26931325	ENSMMUG00000022901	0.858643	8.43486e-05	0.0487145	+	-130150223	GLRB	-0.10398	-2.48
7:134251318-134251626	ENSMMUG00000020694	0.880782	3.19106e-05	0.0487417	-	-102479605	RAB27A	-0.804966	-1.01
7:113635070-113635410	ENSMMUG00000048644	0.879777	3.34828e-05	0.0487417	-	-84633063	ARPP19	-1.24762	-2.39
7:157948438-157948762	ENSMMUG00000015000	0.878575	3.54452e-05	0.0487417	-	-75316106	SUPT16H	-0.367352	-1.1
7:134251318-134251626	ENSMMUG00000014667	0.878334	3.58503e-05	0.0487417	+	21376309	ABHD12B	-1.23219	-1.01
7:134251318-134251626	ENSMMUG00000001820	0.878143	3.61736e-05	0.0487417	+	14645	RGS6	-3.14654	-1.01
7:101138912-101139118	ENSMMUG00000029215	0.877766	3.68203e-05	0.0487417	+	-57391366	BDKRB1	-4.30333	-1.94
7:113635070-113635410	ENSMMUG00000010579	0.877647	3.7025e-05	0.0487417	-	53677434	NA	-1.53942	-2.39
1:89750364-89750766	ENSMMUG00000023070	0.864651	6.58885e-05	0.0488135	+	76317517	KAZN	-0.356479	-1.11
1:2848898-2849103	ENSMMUG00000000146	0.864418	6.65361e-05	0.0488135	-	9449902	NA	-4.39482	-1.29
1:16952185-16952643	ENSMMUG00000016904	0.864412	6.65523e-05	0.0488135	+	-101122484	CD101	-2.21172	-1.04
1:193139081-193139311	ENSMMUG00000000090	0.86436	6.66985e-05	0.0488135	-	-62241389	SMG5	-0.380945	-1.96
1:221084373-221084570	ENSMMUG00000011340	0.864127	6.73547e-05	0.0488135	-	-86494755	VSIG8	-0.220596	-1.24
1:152136147-152136461	ENSMMUG00000005669	0.863904	6.79842e-05	0.0488135	-	65948273	OPN3	-3.03761	-1.37
1:92658343-92658551	ENSMMUG00000018323	0.863537	6.90362e-05	0.0488135	-	-66410534	CD164L2	-2.75407	-1.43
1:111469004-111469498	ENSMMUG00000023478	0.863407	6.94108e-05	0.0488135	-	34172053	C1orf115	-1.75817	-1.17
1:152136147-152136461	ENSMMUG00000023478	0.863373	6.95101e-05	0.0488135	-	-6494596	C1orf115	-1.75817	-1.37
6:160670295-160670538	ENSMMUG00000005134	0.878665	3.52951e-05	0.0488147	-	-67270600	PCSK1	-2.5877	-1.64
11:14274616-14274949	ENSMMUG00000020811	0.883885	2.74302e-05	0.0488709	+	9557539	DYRK4	-1.76052	-1.3
12:59713487-59713894	ENSMMUG00000014813	0.813943	0.00039593	0.0489093	-	37412249	ABCA12	-3.10171	-1.21
15:8940593-8941032	ENSMMUG00000044537	0.827517	0.000259295	0.0489327	+	-17051678	POLE3	-0.614239	-1.12
15:9131631-9132147	ENSMMUG00000011453	0.827391	0.000260359	0.0489327	+	-7907926	LHX6	-1.25049	-1.04
16:68717210-68717403	ENSMMUG00000010083	0.796519	0.000650646	0.0489385	-	-46937979	NOS2	-2.0894	-1.01
16:10845635-10846355	ENSMMUG00000018090	0.796368	0.000653307	0.0489385	+	983737	GLP2R	-4.26409	-1.13
16:10845635-10846355	ENSMMUG00000029963	0.796256	0.000655292	0.0489385	+	-38049271	RND2	-0.972894	-1.13
16:71347366-71347793	ENSMMUG00000005183	0.795948	0.000660798	0.0489385	+	14217725	KCNH6	-1.70128	-1.22
16:10845635-10846355	ENSMMUG00000044672	0.795853	0.000662496	0.0489385	-	36659261	NA	-4.20709	-1.13
12:11505060-11505557	ENSMMUG00000020211	0.813419	0.000402176	0.0489425	+	-77971644	NA	-1.41394	-1.11
10:13379847-13380046	ENSMMUG00000003376	0.840764	0.000165477	0.0489826	-	11957766	SLC32A1	-1.05884	-1.5
15:11826124-11826433	ENSMMUG00000012597	0.826911	0.000264439	0.0489995	+	-38384676	UBAP2	-0.224337	-1.65
15:9131631-9132147	ENSMMUG00000012279	0.826661	0.000266586	0.0490061	+	-32887132	TSTD2	-0.378068	-1.04
3:165012973-165013284	ENSMMUG00000010292	0.833647	0.000211647	0.0490211	+	124755275	DAGLB	-0.753727	-1.46
3:92906529-92906797	ENSMMUG00000008005	0.833321	0.000213984	0.0490211	+	-46696050	FOXP2	-3.75311	-1.87
3:54749176-54749490	ENSMMUG00000019005	0.833037	0.000216042	0.0490211	-	-18164749	TTYH3	-0.560204	-1.29
3:114734561-114735089	ENSMMUG00000010846	0.832923	0.000216872	0.0490211	-	-18946124	ARL4A	-1.10721	-1.68
3:148975924-148976223	ENSMMUG00000015240	0.832904	0.000217013	0.0490211	-	4456152	GRM8	-2.32328	-1.39
3:148975924-148976223	ENSMMUG00000001625	0.832849	0.000217411	0.0490211	+	73120348	PDE1C	-0.994213	-1.39
3:127081744-127082434	ENSMMUG00000013084	0.832811	0.000217689	0.0490211	+	-54311102	HTR5A	-1.11704	-1.06
3:92906529-92906797	ENSMMUG00000023196	0.83279	0.000217843	0.0490211	-	-8424605	STK31	-1.39664	-1.87
3:92906529-92906797	ENSMMUG00000048388	0.832784	0.000217884	0.0490211	+	19403238	DPY19L1	-1.24327	-1.87
15:9131631-9132147	ENSMMUG00000000934	0.826257	0.000270084	0.0492038	-	-4135530	STKLD1	-2.13133	-1.04
3:54749176-54749490	ENSMMUG00000012633	0.832357	0.000221034	0.0492134	-	115211415	FAM131B	-0.973686	-1.29
3:114734561-114735089	ENSMMUG00000016218	0.832319	0.00022131	0.0492134	+	-54675960	EPHB6	-1.68528	-1.68
3:140912572-140912845	ENSMMUG00000043456	0.832305	0.000221417	0.0492134	+	-22270980	CHRM2	-0.553589	-2.11
3:54749176-54749490	ENSMMUG00000010846	0.832092	0.000223003	0.0492134	-	41038947	ARL4A	-1.10721	-1.29
3:127081744-127082434	ENSMMUG00000019015	0.831568	0.000226932	0.0492134	-	-61464847	HECW1	-2.88404	-1.06
3:63204004-63204283	ENSMMUG00000010846	0.831418	0.000228074	0.0492134	-	32584154	ARL4A	-1.10721	-1.31
3:114734561-114735089	ENSMMUG00000010746	0.831396	0.000228242	0.0492134	-	11845333	NAT16	-3.19925	-1.68
3:165012973-165013284	ENSMMUG00000046993	0.831306	0.000228927	0.0492134	-	-85092990	NA	-0.754562	-1.46
3:114734561-114735089	ENSMMUG00000004600	0.831264	0.000229243	0.0492134	+	102647135	RCAN1	-0.353723	-1.68
3:76436212-76436524	ENSMMUG00000038604	0.831239	0.000229431	0.0492134	-	12762275	NA	-1.56637	-1.14
3:175464445-175465278	ENSMMUG00000015240	0.831226	0.000229534	0.0492134	-	-22032070	GRM8	-2.32328	-1.18
3:92716025-92716343	ENSMMUG00000004605	0.831037	0.000230983	0.0492134	-	-80675077	CLIC6	-2.4191	-1.75
3:57372339-57372753	ENSMMUG00000014555	0.83095	0.00023165	0.0492134	-	-15064569	STX1A	-0.861847	-2.09
2:61913770-61914081	ENSMMUG00000020954	0.85786	8.70334e-05	0.0492757	+	-32387030	CDC25A	-0.384614	-1.4
2:126149302-126149778	ENSMMUG00000031705	0.857783	8.73047e-05	0.0492757	-	-28208972	ZNF35	-0.29573	-1.07
2:146954203-146954534	ENSMMUG00000018341	0.856427	9.21359e-05	0.0492757	-	-4186107	PLCH1	-1.94805	-1.96
2:121206549-121206805	ENSMMUG00000031705	0.856314	9.25451e-05	0.0492757	-	-23266219	ZNF35	-0.29573	-1.59
2:115753299-115753786	ENSMMUG00000017245	0.856204	9.29494e-05	0.0492757	-	22309775	P2RY14	-0.799694	-1.95
2:55619835-55620327	ENSMMUG00000017245	0.855941	9.39189e-05	0.0492757	-	82443234	P2RY14	-0.799694	-1.16
2:173068741-173069189	ENSMMUG00000016585	0.855887	9.41169e-05	0.0492757	-	30943811	DLG1	-0.729913	-1.31
2:179057595-179057876	ENSMMUG00000014874	0.855551	9.53674e-05	0.0492757	+	145013019	GTPBP8	-0.323361	-1.35
2:97105395-97105898	ENSMMUG00000017510	0.855544	9.53968e-05	0.0492757	+	21064257	MAGI1	-0.708966	-1.1
2:29028884-29029183	ENSMMUG00000013610	0.855513	9.55134e-05	0.0492757	+	-77794072	ETV5	-1.84299	-1.67
3:57372339-57372753	ENSMMUG00000009063	0.83044	0.000235596	0.0492812	-	-49485494	ETS2	-1.53213	-2.09
3:54749176-54749490	ENSMMUG00000037473	0.83036	0.000236223	0.0492812	-	99844248	PRRT4	-1.54086	-1.29
3:114734561-114735089	ENSMMUG00000047835	0.830294	0.000236742	0.0492812	+	38652642	NA	-1.9319	-1.68
3:181425423-181425546	ENSMMUG00000000246	0.830169	0.000237722	0.0493534	+	124044632	COBL	-1.67448	-1.67
19:1868081-1868596	ENSMMUG00000003111	0.80336	0.00053843	0.0493621	-	8569453	CDC37	-0.406885	-1.52
2:198189415-198189656	ENSMMUG00000037755	0.855336	9.61783e-05	0.0493631	+	64830387	SPTSSB	-1.48379	-2.5
7:90807806-90808135	ENSMMUG00000010036	0.876144	3.97044e-05	0.0494354	-	-71452917	TTBK2	-0.796849	-2.21
7:77271762-77272164	ENSMMUG00000007504	0.876076	3.98292e-05	0.0494354	-	-48547817	MYO5C	-1.61891	-1.03
3:165012973-165013284	ENSMMUG00000003283	0.829743	0.000241086	0.0494637	+	129397113	ELFN1	-0.620973	-1.46
3:165012973-165013284	ENSMMUG00000002422	0.829674	0.000241634	0.0494637	-	-100328291	AEBP1	-2.13855	-1.46
2:115753299-115753786	ENSMMUG00000018341	0.854875	9.79288e-05	0.0494698	-	27014310	PLCH1	-1.94805	-1.95
2:121206549-121206805	ENSMMUG00000021205	0.854767	9.83429e-05	0.0494698	+	38166424	C3orf67	-0.582746	-1.59
2:115753299-115753786	ENSMMUG00000014818	0.854635	9.88503e-05	0.0494698	-	-70723223	MYLK	-2.06069	-1.95
2:97105395-97105898	ENSMMUG00000023814	0.85458	9.90625e-05	0.0494698	-	10630893	MAP3K13	-0.929403	-1.1
2:29028884-29029183	ENSMMUG00000008549	0.854432	9.96336e-05	0.0494698	-	36409877	CNTN6	-1.40031	-1.67
2:115753299-115753786	ENSMMUG00000017438	0.854366	9.98912e-05	0.0494698	-	-96015482	DCBLD2	-1.12594	-1.95
2:97105395-97105898	ENSMMUG00000020147	0.853442	0.000103538	0.0496406	+	-6413336	CSRNP1	-0.986249	-1.1
2:70361052-70361358	ENSMMUG00000018341	0.85333	0.000103988	0.0496406	-	72406738	PLCH1	-1.94805	-1.27
2:46446132-46446402	ENSMMUG00000044713	0.853199	0.000104514	0.0496406	+	-9161837	NA	-1.5233	-1.15
2:688077-688861	ENSMMUG00000017347	0.852713	0.000106489	0.0496406	+	-201667252	NA	-2.17187	-1.03
2:91856520-91857212	ENSMMUG00000007760	0.85263	0.000106831	0.0496406	+	-71508994	CEP70	-0.502479	-1.12
2:13785350-13785576	ENSMMUG00000018341	0.852514	0.000107307	0.0496575	-	128982520	PLCH1	-1.94805	-2.1
2:91856520-91857212	ENSMMUG00000019854	0.852163	0.000108763	0.0496704	-	76863395	TMEM108	-0.562653	-1.12
2:10427769-10428205	ENSMMUG00000020255	0.852105	0.000109005	0.0496704	-	182072596	RTP1	-1.36071	-2.45
2:146954203-146954534	ENSMMUG00000022694	0.852083	0.000109094	0.0496704	-	26215574	RFTN1	-1.34208	-1.96
11:22241571-22241898	ENSMMUG00000012569	0.88216	2.98523e-05	0.0496901	-	107943739	TMEM132D	-3.23509	-1.85
11:14956449-14956933	ENSMMUG00000043492	0.880439	3.24397e-05	0.0496901	-	-7529783	NA	-1.88666	-1.25
11:30252143-30252491	ENSMMUG00000042607	0.879045	3.46674e-05	0.0496901	+	-75401012	NA	-2.89912	-1.59
11:41685652-41685788	ENSMMUG00000012569	0.87718	3.78418e-05	0.0496901	-	88499849	TMEM132D	-3.23509	-1.8
11:40582434-40582738	ENSMMUG00000000111	0.876534	3.89942e-05	0.0496901	+	-12659000	PDE1B	-0.78607	-1.37
11:22241571-22241898	ENSMMUG00000042119	0.876148	3.96979e-05	0.0496901	+	-75173240	RMST_10	-1.83359	-1.85
11:22241571-22241898	ENSMMUG00000018580	0.875045	4.17634e-05	0.0496901	-	-9023443	DUSP16	-0.865283	-1.85
11:7465924-7466105	ENSMMUG00000017525	0.873103	4.56118e-05	0.0496901	+	-48402949	NAB2	-0.601911	-1.33
11:40582434-40582738	ENSMMUG00000022174	0.873081	4.56572e-05	0.0496901	+	21468265	PIK3C2G	-1.81398	-1.37
11:30252143-30252491	ENSMMUG00000011075	0.872578	4.67e-05	0.0496901	-	39423584	PTPRR	-0.569325	-1.59
11:23097640-23098018	ENSMMUG00000008546	0.872138	4.76292e-05	0.0496901	+	18660857	CCND2	-0.876605	-1.41
11:129285872-129286161	ENSMMUG00000006678	0.871773	4.84115e-05	0.0496901	+	115905847	APOLD1	-0.456838	-1.13
11:75079592-75079832	ENSMMUG00000046226	0.87174	4.84811e-05	0.0496901	-	28278351	C12orf42	-0.770271	-1.34
11:105904423-105905068	ENSMMUG00000011952	0.871234	4.95849e-05	0.0496901	-	-44046936	PPM1H	-0.465949	-1.16
11:7465924-7466105	ENSMMUG00000017527	0.869874	5.26497e-05	0.0496901	-	48423564	STAT6	-0.678851	-1.33
11:63278037-63278327	ENSMMUG00000011297	0.869367	5.38297e-05	0.0496901	+	6934341	KIF5A	-0.862843	-1.23
11:22241571-22241898	ENSMMUG00000020951	0.867941	5.7269e-05	0.0496901	-	83808374	NUAK1	-2.17971	-1.85
11:13850778-13851080	ENSMMUG00000015544	0.867454	5.84822e-05	0.0496901	+	-93728723	PWP1	-0.249633	-1.29
11:22241571-22241898	ENSMMUG00000043492	0.867418	5.85746e-05	0.0496901	-	-14814905	NA	-1.88666	-1.85
11:63278037-63278327	ENSMMUG00000012362	0.86646	6.10275e-05	0.0496901	-	10793616	KCNC2	-0.837106	-1.23
11:54414932-54415294	ENSMMUG00000012458	0.865683	6.30768e-05	0.0496901	-	-9186422	AMIGO2	-2.0133	-1.04
11:54414932-54415294	ENSMMUG00000016969	0.865529	6.34919e-05	0.0496901	-	67172528	CAMKK2	-2.0008	-1.04
11:22241571-22241898	ENSMMUG00000009443	0.865488	6.36006e-05	0.0496901	+	15010503	ENO2	-0.994272	-1.85
11:100948846-100949217	ENSMMUG00000043492	0.865427	6.37668e-05	0.0496901	-	-93522180	NA	-1.88666	-1.02
11:41685652-41685788	ENSMMUG00000011952	0.865138	6.45493e-05	0.0496901	-	20171699	PPM1H	-0.465949	-1.8
11:54414932-54415294	ENSMMUG00000016804	0.865045	6.48031e-05	0.0496901	+	-38718132	NUDT4	-0.766537	-1.04
16:6028784-6029015	ENSMMUG00000023028	0.795118	0.00067577	0.049717	-	67309837	HRNBP3	-1.02519	-1.27
16:71347366-71347793	ENSMMUG00000019923	0.794685	0.000683706	0.049807	-	-21275983	ATXN7L3	-0.620043	-1.22
2:198189415-198189656	ENSMMUG00000012661	0.851749	0.000110498	0.0499071	+	129873530	PDZRN3	-2.42736	-2.5
9:24677751-24678018	ENSMMUG00000017668	0.878576	3.54439e-05	0.0499157	+	-72036616	KAZALD1	-0.0126461	-1.13
11:7465924-7466105	ENSMMUG00000048864	0.86461	6.6003e-05	0.0499774	-	39680122	RND1	-1.56756	-1.33
10:73574196-73574546	ENSMMUG00000042914	0.839378	0.000173761	0.0500029	-	-22351808	NA	-4.15664	-1.31
9:128712437-128712892	ENSMMUG00000017443	0.877322	3.75913e-05	0.0501258	+	123422858	NET1	-0.875694	-1.25
15:8940593-8941032	ENSMMUG00000005902	0.825157	0.000279801	0.0501962	-	37441623	FRMPD1	-1.33562	-1.12
14:15545019-15545401	ENSMMUG00000019617	0.881254	3.11931e-05	0.0501983	+	-62896572	CCDC83	-4.45471	-1.56
14:15545019-15545401	ENSMMUG00000042179	0.880967	3.16268e-05	0.0501983	+	-111424409	NA	-1.68262	-1.56
14:117982913-117983114	ENSMMUG00000018945	0.880527	3.23038e-05	0.0501983	-	-48136293	CLNS1A	-0.100411	-1.1
14:48968502-48968916	ENSMMUG00000012449	0.880097	3.29744e-05	0.0501983	-	29387373	SYTL2	-3.13022	-1.04
16:1441523-1442062	ENSMMUG00000008749	0.793566	0.000704527	0.0502066	+	-6878502	ARHGEF15	-0.48158	-1.01
11:22241571-22241898	ENSMMUG00000012778	0.864024	6.76444e-05	0.0502439	+	-90580697	RPH3A	-2.43274	-1.85
3:35179911-35180334	ENSMMUG00000011173	0.828992	0.000247111	0.0502807	+	-53913865	TWIST1	-5.82369	-1.27
15:82689997-82690287	ENSMMUG00000038353	0.824824	0.000282799	0.0502815	+	66707841	NA	-1.59141	-2.57
15:99049421-99049678	ENSMMUG00000019357	0.824821	0.000282824	0.0502815	+	68411644	ELP1	-0.465099	-1.69
19:5173502-5174319	ENSMMUG00000011716	0.802	0.000559399	0.0503103	-	35651459	RTN2	-0.729513	-1.29
19:5173502-5174319	ENSMMUG00000007975	0.801382	0.00056913	0.0503103	+	-44081455	CACNG7	-0.459723	-1.29
19:50506540-50507097	ENSMMUG00000009677	0.801273	0.000570871	0.0503103	-	-49849124	MED16	-0.398106	-1.01
8:101496731-101497438	ENSMMUG00000015348	0.845143	0.000141393	0.0503639	-	27692382	FAM49B	-1.14126	-1.01
8:101496731-101497438	ENSMMUG00000039310	0.845127	0.000141472	0.0503639	+	39074100	NA	-2.44296	-1.01
5:182655403-182656233	ENSMMUG00000001752	0.857055	8.98721e-05	0.0503779	-	-62020188	TMEM155	-2.39992	-1.03
6:17792979-17793172	ENSMMUG00000018398	0.876345	3.93373e-05	0.0504119	-	87294876	EFNA5	-1.91342	-1.02
6:105120014-105120310	ENSMMUG00000018742	0.875552	4.08022e-05	0.0504119	+	97884691	ADCY2	-0.908731	-1.39
1:92658343-92658551	ENSMMUG00000005092	0.861661	7.46109e-05	0.0504426	-	37921580	ARHGEF2	-0.464546	-1.43
1:134901167-134901638	ENSMMUG00000018680	0.861472	7.51922e-05	0.0504426	-	-23268152	KCNA2	-1.32824	-1.37
1:87369178-87369581	ENSMMUG00000008157	0.861415	7.53706e-05	0.0504426	-	30370322	IGSF3	-2.09409	-1.56
1:193139081-193139311	ENSMMUG00000019585	0.861182	7.60938e-05	0.0504426	-	30818978	ZNF496	-0.775592	-1.96
1:207049705-207049979	ENSMMUG00000001896	0.86114	7.62233e-05	0.0504426	-	-206129788	GNB1	-0.567179	-1.17
1:89750364-89750766	ENSMMUG00000009257	0.86108	7.64103e-05	0.0504426	-	30417205	TBX15	-3.28446	-1.11
1:102873726-102873938	ENSMMUG00000017707	0.860614	7.78806e-05	0.0504426	+	13165569	LRRC8B	-0.988836	-2.12
1:148581075-148581299	ENSMMUG00000044952	0.860592	7.79499e-05	0.0504426	+	131585091	NA	-1.36582	-1.6
1:152136147-152136461	ENSMMUG00000038730	0.860556	7.80639e-05	0.0504426	-	21963951	RGS2	-1.09797	-1.37
1:167591682-167592152	ENSMMUG00000007257	0.860383	7.86169e-05	0.0504426	-	-43326638	SV2A	-0.471622	-1.63
1:92658343-92658551	ENSMMUG00000018128	0.860162	7.93246e-05	0.0504426	-	43311995	NR1I3	-0.589619	-1.43
1:201416744-201416918	ENSMMUG00000022429	0.860072	7.96155e-05	0.0504426	+	-8505947	KCNK1	-0.519247	-2.44
1:16952185-16952643	ENSMMUG00000009257	0.859952	8.00055e-05	0.0504426	-	103215328	TBX15	-3.28446	-1.04
1:83178276-83178519	ENSMMUG00000001896	0.859673	8.09136e-05	0.0504426	-	-82258359	GNB1	-0.567179	-2.01
8:80263610-80263845	ENSMMUG00000015348	0.844588	0.000144276	0.0504585	-	48925975	FAM49B	-1.14126	-1.52
3:57372339-57372753	ENSMMUG00000045803	0.828702	0.000249469	0.0504785	-	6759	NA	-3.64086	-2.09
3:76436212-76436524	ENSMMUG00000011173	0.82869	0.000249566	0.0504785	+	-12657675	TWIST1	-5.82369	-1.14
3:76436212-76436524	ENSMMUG00000014823	0.8286	0.000250301	0.0505271	+	-46744594	TAC1	-0.68001	-1.14
12:115549942-115550367	ENSMMUG00000022602	0.810149	0.000443001	0.0505427	-	-26151637	METTL21A	-1.21569	-1.28
7:134251318-134251626	ENSMMUG00000003240	0.874986	4.18761e-05	0.0505489	+	2545187	PLEKHD1	-1.3615	-1.01
7:111184923-111185532	ENSMMUG00000008399	0.874391	4.3029e-05	0.0505489	+	41705854	SV2B	-0.497683	-1.49
7:90807806-90808135	ENSMMUG00000001820	0.873764	4.42713e-05	0.0505489	+	-43428538	RGS6	-3.14654	-2.21
6:17792979-17793172	ENSMMUG00000016180	0.875149	4.15637e-05	0.0505652	+	-27984424	MRPS30	-0.579107	-1.02
6:160670295-160670538	ENSMMUG00000018386	0.873348	4.51102e-05	0.0505652	+	16706723	SH3RF2	-3.14652	-1.64
6:169990739-169990931	ENSMMUG00000018742	0.873092	4.56336e-05	0.0505652	+	162755416	ADCY2	-0.908731	-1.09
6:108605466-108605706	ENSMMUG00000014245	0.872993	4.58374e-05	0.0505652	+	-65420332	HRH2	-1.89188	-1.26
3:72959288-72959842	ENSMMUG00000012633	0.828421	0.000251767	0.0505666	-	97001063	FAM131B	-0.973686	-1.37
3:137265297-137265573	ENSMMUG00000004605	0.828271	0.000253008	0.0505666	-	-125224349	CLIC6	-2.4191	-2.28
3:70224001-70224235	ENSMMUG00000018057	0.828258	0.000253112	0.0505666	+	65455951	UMODL1	-0.804995	-1.18
15:65141396-65141696	ENSMMUG00000010400	0.824499	0.000285751	0.0505741	-	26226399	NMRK1	-0.668165	-1.61
11:17324138-17324449	ENSMMUG00000018580	0.863304	6.97078e-05	0.0505951	-	-4106010	DUSP16	-0.865283	-1.11
19:5168252-5168590	ENSMMUG00000040263	0.800836	0.000577855	0.0505993	-	-2537532	DIRAS1	-1.44109	-1.27
13:100334342-100335155	ENSMMUG00000040972	0.867763	5.77099e-05	0.0506354	+	73381002	KCNK3	-2.22301	-1.02
13:56021572-56021906	ENSMMUG00000015136	0.86534	6.39999e-05	0.0506354	-	49374114	NA	-4.29499	-1.79
13:8036572-8036924	ENSMMUG00000023437	0.865079	6.47117e-05	0.0506354	+	-7520974	DDX1	-0.336209	-1.17
13:66316856-66317139	ENSMMUG00000016594	0.86502	6.4872e-05	0.0506354	-	34553168	FHL2	-0.74816	-1.14
3:112842417-112842713	ENSMMUG00000008005	0.827737	0.000257444	0.0507432	+	-26760134	FOXP2	-3.75311	-1.35
3:124709099-124709380	ENSMMUG00000006567	0.827458	0.000259794	0.0507432	-	8711256	LAMB1	-0.810096	-1.3
6:38713089-38713441	ENSMMUG00000004389	0.87019	5.19237e-05	0.0507513	-	-18472732	CDH18	-1.33434	-1.04
6:130463308-130463663	ENSMMUG00000000142	0.870154	5.2005e-05	0.0507513	+	-44646792	EIF4E1B	-4.27528	-1.14
6:152274245-152274586	ENSMMUG00000021354	0.869013	5.46666e-05	0.0507513	+	78639717	CRHBP	-1.11714	-1.39
3:44454571-44454829	ENSMMUG00000022513	0.827132	0.000262559	0.0507802	-	63032184	GRM3	-0.790557	-1.22
3:54749176-54749490	ENSMMUG00000003283	0.827125	0.000262612	0.0507802	+	19133316	ELFN1	-0.620973	-1.29
3:40907528-40907941	ENSMMUG00000030385	0.827063	0.000263146	0.0507802	-	86148597	MYL10	-5.75698	-1.09
3:175470243-175470622	ENSMMUG00000008005	0.827023	0.000263486	0.0507802	+	35867396	FOXP2	-3.75311	-1.11
3:76436212-76436524	ENSMMUG00000044153	0.826905	0.000264493	0.0507826	-	-11280136	NA	-3.06613	-1.14
12:2716377-2716667	ENSMMUG00000011875	0.809174	0.000455796	0.0508529	-	108978322	PID1	-1.12677	-1.05
12:112152008-112152227	ENSMMUG00000038299	0.809082	0.000457024	0.0508529	+	11713972	NA	-0.67506	-1.15
12:97701894-97702234	ENSMMUG00000021290	0.808802	0.000460762	0.0508529	-	-21110473	COL5A2	-0.812567	-1.06
12:111679533-111679778	ENSMMUG00000005612	0.807919	0.000472711	0.0508529	+	33181804	GLS	-0.323911	-2.07
12:98690514-98690800	ENSMMUG00000015198	0.807725	0.000475369	0.0508529	+	40834232	GAD1	-0.826426	-1.38
15:8940593-8941032	ENSMMUG00000006927	0.82396	0.000290697	0.0508684	-	40447882	PHF24	-1.38826	-1.12
15:82689997-82690287	ENSMMUG00000003081	0.823605	0.000293983	0.0508684	-	-80679905	GPSM1	-1.05904	-2.57
15:89856463-89856797	ENSMMUG00000017515	0.823575	0.000294265	0.0508684	+	59620613	EPB41L4B	-1.71021	-2.29
15:8940593-8941032	ENSMMUG00000038670	0.823358	0.000296298	0.0508684	+	-80716698	NA	-4.87632	-1.12
15:89856463-89856797	ENSMMUG00000017207	0.823198	0.000297802	0.0508684	-	-85133592	DBH	-1.93671	-2.29
1:87369178-87369581	ENSMMUG00000020976	0.859328	8.20502e-05	0.0508904	-	-33280345	SSBP3	-0.722097	-1.56
1:180309825-180310120	ENSMMUG00000019488	0.859282	8.22029e-05	0.0508904	+	106158167	NA	-1.04669	-1.69
10:13379847-13380046	ENSMMUG00000002751	0.838444	0.000179528	0.0509245	-	5611611	WFDC2	-2.97772	-1.5
3:76436212-76436524	ENSMMUG00000013015	0.826744	0.000265874	0.0509521	-	-21549220	VOPP1	-0.588348	-1.14
15:11826124-11826433	ENSMMUG00000044863	0.822577	0.000303703	0.0510192	+	9144659	NA	-1.85969	-1.65
15:8940593-8941032	ENSMMUG00000016421	0.822313	0.00030623	0.0510192	-	2372676	STXBP1	-0.629821	-1.12
15:15507141-15507520	ENSMMUG00000006927	0.822092	0.000308368	0.0510192	-	33881394	PHF24	-1.38826	-1.19
15:8940593-8941032	ENSMMUG00000031631	0.822032	0.000308949	0.0510192	+	-2019175	PIP5KL1	-1.19163	-1.12
6:108605466-108605706	ENSMMUG00000004389	0.868119	5.68303e-05	0.0511274	-	-88365109	CDH18	-1.33434	-1.26
7:69804570-69804853	ENSMMUG00000008286	0.872115	4.76773e-05	0.0511537	-	41807153	NA	-0.346285	-1.33
7:149527815-149528019	ENSMMUG00000029215	0.871807	4.83369e-05	0.0511537	+	-9002465	BDKRB1	-4.30333	-1.94
4:168805397-168805805	ENSMMUG00000012781	0.857799	8.7248e-05	0.051196	+	113802442	MLIP	-2.10926	-1.44
4:139069942-139070162	ENSMMUG00000008560	0.857792	8.72705e-05	0.051196	+	126824083	HIVEP1	-1.24202	-2.15
4:139069942-139070162	ENSMMUG00000019246	0.857548	8.81259e-05	0.051196	-	-91325540	RCAN2	-2.08166	-2.15
4:157772657-157772892	ENSMMUG00000005903	0.856696	9.11601e-05	0.051196	+	120712864	MAPK13	-1.87025	-1.72
4:108115984-108116441	ENSMMUG00000019246	0.85652	9.17963e-05	0.051196	-	-60371582	RCAN2	-2.08166	-1.19
4:59172857-59173188	ENSMMUG00000004230	0.856062	9.34694e-05	0.051196	-	110616441	DACT2	-3.61963	-2
4:139069942-139070162	ENSMMUG00000000808	0.856055	9.34962e-05	0.051196	-	-40599533	MCHR2	-6.1628	-2.15
4:157772657-157772892	ENSMMUG00000008451	0.855978	9.37792e-05	0.051196	+	133151662	NRSN1	-1.84962	-1.72
3:112842417-112842713	ENSMMUG00000010846	0.826342	0.000269351	0.0512164	-	-17053980	ARL4A	-1.10721	-1.35
3:108189157-108189406	ENSMMUG00000004605	0.826231	0.000270309	0.0512164	-	-96148209	CLIC6	-2.4191	-1.8
3:148975924-148976223	ENSMMUG00000007555	0.825971	0.00027259	0.0512164	+	39014858	SEMA3A	-1.98341	-1.39
3:54749176-54749490	ENSMMUG00000012300	0.825963	0.00027266	0.0512164	-	-51734113	PDXK	-0.669507	-1.29
3:165012973-165013284	ENSMMUG00000010846	0.825947	0.000272801	0.0512164	-	-69224536	ARL4A	-1.10721	-1.46
3:114718643-114718976	ENSMMUG00000022513	0.825945	0.000272812	0.0512164	-	-7231630	GRM3	-0.790557	-1.67
3:48905974-48906518	ENSMMUG00000003429	0.825778	0.00027428	0.0512164	+	-79521585	PMPCB	-0.357954	-1.01
3:128343458-128344206	ENSMMUG00000008005	0.825697	0.000274998	0.0512164	+	-11258641	FOXP2	-3.75311	-1.4
3:175464445-175465278	ENSMMUG00000017232	0.825508	0.000276667	0.0512164	-	-101312891	BMPER	-1.5607	-1.18
3:128343458-128344206	ENSMMUG00000015436	0.824995	0.000281254	0.0512164	-	25929193	LRRC4	-1.23256	-1.4
3:165012973-165013284	ENSMMUG00000048852	0.824727	0.000283675	0.0512164	+	38229138	COL26A1	-3.12896	-1.46
3:148975924-148976223	ENSMMUG00000004600	0.824683	0.000284074	0.0512164	+	136888498	RCAN1	-0.353723	-1.39
3:14602926-14603309	ENSMMUG00000016803	0.824678	0.000284121	0.0512164	+	-63535392	SCRN1	-0.583129	-1.09
3:54749176-54749490	ENSMMUG00000010292	0.824389	0.000286755	0.0512164	+	14491478	DAGLB	-0.753727	-1.29
3:127081744-127082434	ENSMMUG00000009063	0.824271	0.000287829	0.0512164	-	-119194899	ETS2	-1.53213	-1.06
3:57372339-57372753	ENSMMUG00000043456	0.824231	0.000288194	0.0512164	+	-105811072	CHRM2	-0.553589	-2.09
3:76436212-76436524	ENSMMUG00000016817	0.824049	0.000289866	0.0512164	-	15915556	SOSTDC1	-2.44216	-1.14
3:40907528-40907941	ENSMMUG00000047872	0.823893	0.000291315	0.0512164	+	-84851130	PVRIG	-1.08572	-1.09
3:35179911-35180334	ENSMMUG00000021017	0.82386	0.000291622	0.0512164	+	-132755675	AGK	-0.249426	-1.27
3:114734561-114735089	ENSMMUG00000019015	0.823696	0.000293135	0.0512164	-	-49117664	HECW1	-2.88404	-1.68
3:112842417-112842713	ENSMMUG00000016939	0.82356	0.000294405	0.0512164	+	29602794	OSBPL3	-1.83554	-1.35
3:112842417-112842713	ENSMMUG00000016218	0.823516	0.000294813	0.0512164	+	-56568336	EPHB6	-1.68528	-1.35
3:181425423-181425546	ENSMMUG00000038604	0.823475	0.000295198	0.0512164	-	-92226624	NA	-1.56637	-1.67
3:63204004-63204283	ENSMMUG00000048214	0.823344	0.000296431	0.0512164	-	-41361941	NA	-1.43477	-1.31
3:63204004-63204283	ENSMMUG00000016817	0.823248	0.000297335	0.0512164	-	29147797	SOSTDC1	-2.44216	-1.31
3:63204004-63204283	ENSMMUG00000040260	0.823177	0.000298003	0.0512164	-	67200069	NA	-0.721304	-1.31
3:54749176-54749490	ENSMMUG00000005435	0.823093	0.000298789	0.0512164	+	-45720605	ICA1	-0.648674	-1.29
3:70224001-70224235	ENSMMUG00000017232	0.822874	0.000300864	0.0512314	-	3927319	BMPER	-1.5607	-1.18
3:133692607-133692868	ENSMMUG00000004605	0.822792	0.000301644	0.0512314	-	-121651659	CLIC6	-2.4191	-1.3
3:175470243-175470622	ENSMMUG00000012633	0.822694	0.000302581	0.0512314	-	-5509338	FAM131B	-0.973686	-1.11
3:150896373-150896757	ENSMMUG00000004600	0.822674	0.000302774	0.0512314	+	138808947	RCAN1	-0.353723	-1.39
1:193139081-193139311	ENSMMUG00000008151	0.859013	8.31026e-05	0.0512607	+	75692809	ATP1A1	-0.455019	-1.96
12:38998699-38999268	ENSMMUG00000006161	0.806483	0.000492674	0.051322	-	67312793	SERPINE2	-1.1246	-1.07
12:111679533-111679778	ENSMMUG00000020211	0.80639	0.000493985	0.051322	+	22202332	NA	-1.41394	-2.07
12:79042121-79042413	ENSMMUG00000048041	0.805919	0.000500702	0.051322	+	19930850	DLX1	-1.27593	-1.57
12:122496702-122496960	ENSMMUG00000020824	0.805864	0.000501479	0.051322	-	-24045870	2019-03-04	-0.233106	-1.28
12:112152008-112152227	ENSMMUG00000011875	0.805658	0.000504439	0.0513288	-	-457019	PID1	-1.12677	-1.15
3:35179911-35180334	ENSMMUG00000015436	0.822522	0.000304228	0.0513637	-	119093065	LRRC4	-1.23256	-1.27
4:155317171-155317425	ENSMMUG00000008442	0.855663	9.49507e-05	0.0513793	-	-118364406	SLC26A8	-1.80953	-2.51
1:193139081-193139311	ENSMMUG00000005817	0.858726	8.4068e-05	0.0513826	-	-82617343	AMIGO1	-0.563878	-1.96
4:40292139-40292641	ENSMMUG00000008451	0.855375	9.60288e-05	0.0514028	+	15671144	NRSN1	-1.84962	-1.08
15:22236620-22236823	ENSMMUG00000044144	0.821617	0.000312998	0.0514725	-	-6173876	GPR21	-0.639365	-1.19
3:137265297-137265573	ENSMMUG00000008005	0.822239	0.000306945	0.051533	+	-2337274	FOXP2	-3.75311	-2.28
4:109436012-109436123	ENSMMUG00000005575	0.85512	9.69943e-05	0.0515847	-	-65984755	TRERF1	-0.833804	-1.37
15:2263594-2264081	ENSMMUG00000048416	0.820729	0.000321806	0.0516303	-	45059714	NA	-3.48981	-1.08
1:87369178-87369581	ENSMMUG00000017707	0.858122	8.61293e-05	0.0517054	+	-2338576	LRRC8B	-0.988836	-1.56
3:133692607-133692868	ENSMMUG00000012633	0.821923	0.00031001	0.051722	-	36268037	FAM131B	-0.973686	-1.3
3:175464445-175465278	ENSMMUG00000015477	0.821883	0.000310401	0.051722	+	52032286	LMTK2	-0.637427	-1.18
12:38998699-38999268	ENSMMUG00000017963	0.804091	0.000527426	0.0517535	-	59050605	MREG	-1.72636	-1.07
3:175464445-175465278	ENSMMUG00000047835	0.821587	0.000313297	0.0517635	+	99382526	NA	-1.9319	-1.18
3:76436212-76436524	ENSMMUG00000010846	0.821557	0.000313588	0.0517635	-	19351913	ARL4A	-1.10721	-1.14
4:59172857-59173188	ENSMMUG00000019438	0.854456	9.95433e-05	0.0518103	-	63575414	UTRN	-1.12405	-2
4:136509637-136509861	ENSMMUG00000001287	0.854355	9.99325e-05	0.0518103	+	98203964	RNF8	-0.48394	-1.17
12:10861358-10861797	ENSMMUG00000000384	0.803955	0.000529462	0.0518214	+	-85532436	VWC2L	-2.23255	-1.19
9:53592548-53593021	ENSMMUG00000021400	0.872452	4.69652e-05	0.0518324	+	-18199614	RHOBTB1	-0.916964	-1.21
9:65013966-65014260	ENSMMUG00000011948	0.87208	4.77516e-05	0.0518324	+	-33162722	MFSD13A	-0.52885	-1.47
3:181425423-181425546	ENSMMUG00000022324	0.821243	0.000316687	0.0518718	+	180806283	FTCD	-3.63126	-1.67
12:10861358-10861797	ENSMMUG00000023358	0.803715	0.000533061	0.0519102	+	-104928670	ATG16L1	-0.516687	-1.19
19:1868081-1868596	ENSMMUG00000003075	0.799615	0.000597745	0.051915	+	-40764404	CCDC9	-0.644705	-1.52
19:1868081-1868596	ENSMMUG00000046883	0.799449	0.000600482	0.051915	+	-8709584	NA	-0.521239	-1.52
1:181799125-181799334	ENSMMUG00000020320	0.857762	8.7376e-05	0.0519293	+	-7771615	SEC16B	-3.39283	-1.25
16:10845635-10846355	ENSMMUG00000017256	0.791559	0.000743158	0.051941	-	28142515	CACNA1G	-1.49892	-1.13
18:64202060-64202342	ENSMMUG00000021094	0.783238	0.000921796	0.051955	+	44219695	DSG3	-6.9186	-1.82
16:71347366-71347793	ENSMMUG00000041986	0.791377	0.000746743	0.0519917	-	-18364354	NA	-3.56019	-1.22
12:111679533-111679778	ENSMMUG00000011911	0.803205	0.000540792	0.0520063	+	63568985	TBR1	-1.88903	-2.07
3:165012973-165013284	ENSMMUG00000016939	0.820919	0.00031991	0.0520075	+	81773350	OSBPL3	-1.83554	-1.46
3:165012973-165013284	ENSMMUG00000003128	0.82077	0.000321392	0.0520082	-	-121686920	LIMK1	-0.742491	-1.46
3:131016400-131016815	ENSMMUG00000004600	0.820606	0.000323042	0.0520082	+	118928974	RCAN1	-0.353723	-1.26
3:133692607-133692868	ENSMMUG00000016939	0.820532	0.000323783	0.0520082	+	50452984	OSBPL3	-1.83554	-1.3
3:128343458-128344206	ENSMMUG00000009063	0.820438	0.000324733	0.0520082	-	-120456613	ETS2	-1.53213	-1.4
2:46446132-46446402	ENSMMUG00000000694	0.850332	0.000116611	0.0520437	+	13641677	PHLDB2	-2.16276	-1.15
19:50506540-50507097	ENSMMUG00000046883	0.799119	0.000605971	0.0520601	+	39928360	NA	-0.521239	-1.01
18:21148682-21149134	ENSMMUG00000021095	0.782439	0.000940621	0.0520746	+	1116497	DSG2	-3.41736	-1.02
4:139069942-139070162	ENSMMUG00000014763	0.853469	0.000103428	0.0520851	-	18931613	GPR6	-1.93892	-2.15
2:30656629-30656779	ENSMMUG00000020255	0.850068	0.000117782	0.052108	-	161844022	RTP1	-1.36071	-2.25
2:173068741-173069189	ENSMMUG00000007367	0.849765	0.000119134	0.052108	+	-9176079	RARB	-1.76501	-1.31
1:193139081-193139311	ENSMMUG00000001896	0.857508	8.82643e-05	0.0521608	-	-192219164	GNB1	-0.567179	-1.96
1:180309825-180310120	ENSMMUG00000017040	0.857484	8.83505e-05	0.0521608	+	167792173	PRDM2	-0.712996	-1.69
2:97105395-97105898	ENSMMUG00000031439	0.849468	0.000120473	0.0521759	-	90670377	FBXL2	-0.809651	-1.1
2:121206549-121206805	ENSMMUG00000018341	0.849147	0.000121935	0.0521759	-	21561291	PLCH1	-1.94805	-1.59
5:151930513-151931085	ENSMMUG00000007294	0.855594	9.5208e-05	0.0522172	-	-34114429	SEC24D	-0.782947	-1.01
1:152136147-152136461	ENSMMUG00000020976	0.857179	8.9429e-05	0.0522899	-	-98047314	SSBP3	-0.722097	-1.37
3:181425423-181425546	ENSMMUG00000006248	0.819992	0.000329263	0.0522942	-	-3790679	NA	-2.09638	-1.67
3:175470243-175470622	ENSMMUG00000004605	0.819969	0.000329498	0.0522942	-	-163429295	CLIC6	-2.4191	-1.11
3:124709099-124709380	ENSMMUG00000000246	0.819929	0.00032991	0.0522942	+	67328308	COBL	-1.67448	-1.3
3:14602926-14603309	ENSMMUG00000001308	0.819899	0.000330218	0.0522942	+	-39236479	VSTM2A	-0.545255	-1.09
11:105904423-105905068	ENSMMUG00000018580	0.860945	7.68334e-05	0.0523893	-	-92686295	DUSP16	-0.865283	-1.16
11:63278037-63278327	ENSMMUG00000021789	0.860911	7.69415e-05	0.0523893	-	-7056541	R3HDM2	-0.713807	-1.23
11:54414932-54415294	ENSMMUG00000041733	0.860729	7.75137e-05	0.0523893	+	-65363650	TMEM233	-2.41864	-1.04
1:87369178-87369581	ENSMMUG00000005817	0.857031	8.99562e-05	0.0524145	-	23152157	AMIGO1	-0.563878	-1.56
18:90641-90844	ENSMMUG00000003570	0.78149	0.000963358	0.0524375	-	34944195	ATP5A1	-0.329183	-1.35
18:238534-239072	ENSMMUG00000000768	0.781143	0.000971783	0.0524375	-	1813817	PTPRM	-0.547471	-1.43
3:57372339-57372753	ENSMMUG00000040260	0.819678	0.000332484	0.0524863	-	73031599	NA	-0.721304	-2.09
3:175464445-175465278	ENSMMUG00000004600	0.819671	0.000332556	0.0524863	+	163377019	RCAN1	-0.353723	-1.18
3:127081744-127082434	ENSMMUG00000023104	0.819323	0.000336158	0.0524863	+	55750717	ELMO1	-1.38853	-1.06
3:165012973-165013284	ENSMMUG00000003722	0.819139	0.00033808	0.0524863	+	77575455	SP8	-1.7804	-1.46
3:165012973-165013284	ENSMMUG00000015685	0.818949	0.000340058	0.0524863	-	-60309753	ZNF804B	-1.67188	-1.46
3:165012973-165013284	ENSMMUG00000048388	0.818928	0.000340283	0.0524863	+	91509682	DPY19L1	-1.24327	-1.46
3:48905974-48906518	ENSMMUG00000010420	0.818853	0.000341069	0.0524863	-	117970547	MKRN1	-0.358935	-1.01
3:144254739-144255034	ENSMMUG00000017232	0.81843	0.000345543	0.0524863	-	-70103185	BMPER	-1.5607	-1.7
3:63204004-63204283	ENSMMUG00000011173	0.818326	0.000346649	0.0524863	+	-25889916	TWIST1	-5.82369	-1.31
3:175464445-175465278	ENSMMUG00000016218	0.818257	0.000347382	0.0524863	+	6053396	EPHB6	-1.68528	-1.18
3:181425423-181425546	ENSMMUG00000009625	0.818222	0.000347756	0.0524863	+	26588732	CCDC136	-1.32647	-1.67
3:181425423-181425546	ENSMMUG00000008005	0.818176	0.000348249	0.0524863	+	41822576	FOXP2	-3.75311	-1.67
3:54749176-54749490	ENSMMUG00000018842	0.817967	0.00035049	0.0524863	+	12317909	GTF2IRD1	-0.730748	-1.29
3:127081744-127082434	ENSMMUG00000019005	0.817885	0.000351372	0.0524863	-	-90497317	TTYH3	-0.560204	-1.06
3:63204004-63204283	ENSMMUG00000008005	0.817809	0.000352187	0.0524863	+	-76398564	FOXP2	-3.75311	-1.31
2:97105395-97105898	ENSMMUG00000016584	0.84857	0.000124593	0.0524937	-	106614509	MELTF	-0.826253	-1.1
19:5173502-5174319	ENSMMUG00000041930	0.798571	0.000615182	0.0525211	+	-11442641	TMEM38A	-1.01607	-1.29
1:152090423-152090691	ENSMMUG00000013884	0.856854	9.05916e-05	0.0525412	+	-29815534	IVNS1ABP	-0.332028	-1.2
2:115225597-115225913	ENSMMUG00000047428	0.847869	0.000127893	0.0525831	-	-87070159	NA	-1.05366	-1.18
14:20979887-20980179	ENSMMUG00000017398	0.876427	3.91895e-05	0.0526534	+	-45273204	PPME1	-0.280735	-1.19
14:121676852-121677376	ENSMMUG00000041012	0.873244	4.53231e-05	0.0526869	+	55700546	DNAJB13	-1.37609	-1.12
14:102732521-102732869	ENSMMUG00000042179	0.87243	4.70119e-05	0.0526869	+	-24236941	NA	-1.68262	-1.97
14:102732521-102732869	ENSMMUG00000007752	0.872223	4.74491e-05	0.0526869	-	-99966396	PHLDA2	-2.41176	-1.97
14:48968502-48968916	ENSMMUG00000006403	0.871979	4.79683e-05	0.0526869	-	-300895	KCNC1	-1.18046	-1.04
14:48968502-48968916	ENSMMUG00000005122	0.871013	5.00728e-05	0.0526869	+	36262316	SYT7	-1.03768	-1.04
5:164882409-164882687	ENSMMUG00000011110	0.853857	0.000101888	0.052723	+	78692866	MEPE	-6.16233	-1.1
5:170175843-170176220	ENSMMUG00000021074	0.853498	0.000103314	0.052723	+	117533751	RASGEF1B	-2.03206	-1.32
4:40292139-40292641	ENSMMUG00000047180	0.851968	0.000109579	0.0527446	-	-23648285	NA	-0.925116	-1.08
19:18550751-18551000	ENSMMUG00000014028	0.798168	0.000622023	0.0527641	-	8567608	TSHZ3	-0.996981	-1.05
19:50596179-50596680	ENSMMUG00000020797	0.797849	0.000627475	0.0527641	+	14255018	SHKBP1	-0.508572	-1.01
19:5173502-5174319	ENSMMUG00000001793	0.797724	0.000629616	0.0527641	+	-38660558	CYTH2	-0.784374	-1.29
8:117046556-117046892	ENSMMUG00000000130	0.842517	0.000155467	0.0527869	-	-97505148	CSGALNACT1	-2.13177	-1.02
16:6028784-6029015	ENSMMUG00000046616	0.790463	0.000764955	0.0528085	-	-4112932	RTN4RL1	-0.580349	-1.27
4:168805397-168805805	ENSMMUG00000047180	0.851287	0.000112462	0.0528872	-	-152161543	NA	-0.925116	-1.44
8:101496731-101497438	ENSMMUG00000007540	0.842116	0.000157711	0.0528904	+	78527244	RHOBTB2	-1.28357	-1.01
1:209647647-209647824	ENSMMUG00000018128	0.856261	9.27398e-05	0.0528992	-	-73677101	NR1I3	-0.589619	-1.03
1:152136147-152136461	ENSMMUG00000043589	0.856006	9.36768e-05	0.0528992	-	68422683	NA	-3.81082	-1.37
1:152136147-152136461	ENSMMUG00000008157	0.855802	9.44321e-05	0.0528992	-	-34396244	IGSF3	-2.09409	-1.37
1:2848898-2849103	ENSMMUG00000031975	0.855571	9.52961e-05	0.0528992	+	-89806390	EPHX4	-3.252	-1.29
1:87683444-87683768	ENSMMUG00000048364	0.855397	9.59473e-05	0.0528992	+	-33098326	NA	-1.5971	-1.48
1:152136147-152136461	ENSMMUG00000017383	0.855228	9.65864e-05	0.0528992	+	64642978	LMO4	-0.634208	-1.37
1:152136147-152136461	ENSMMUG00000039139	0.855126	9.69706e-05	0.0528992	-	-112163973	RIMS3	-3.23717	-1.37
1:180309825-180310120	ENSMMUG00000021442	0.855061	9.72178e-05	0.0528992	+	-35493040	CHRM3	-1.4002	-1.69
8:80263610-80263845	ENSMMUG00000023778	0.841465	0.000161413	0.0529391	-	42471431	FBXO32	-1.89318	-1.52
1:180309825-180310120	ENSMMUG00000013884	0.854907	9.78071e-05	0.052991	+	-1596105	IVNS1ABP	-0.332028	-1.69
1:2848898-2849103	ENSMMUG00000019137	0.854836	9.80786e-05	0.052991	-	45489208	BEND5	-1.34264	-1.29
6:108605466-108605706	ENSMMUG00000011532	0.866537	6.08273e-05	0.0530029	+	42253421	PIK3R1	-1.23053	-1.26
6:95420717-95421043	ENSMMUG00000042278	0.866174	6.17749e-05	0.0530029	+	88613199	NA	-1.64327	-1.63
16:10845635-10846355	ENSMMUG00000021798	0.790051	0.000773282	0.0530267	-	-2670204	PER1	-0.710059	-1.13
6:90163450-90163768	ENSMMUG00000000712	0.86516	6.44887e-05	0.0530347	+	58349960	CDH6	-1.77813	-2.1
6:23325567-23325980	ENSMMUG00000038591	0.86483	6.53935e-05	0.0530347	-	137973911	NA	-2.97541	-1.2
4:109436012-109436123	ENSMMUG00000012781	0.849344	0.000121035	0.0530539	+	54433057	MLIP	-2.10926	-1.37
4:55274936-55275258	ENSMMUG00000000500	0.849228	0.000121561	0.0530539	+	-104927644	FNDC1	-3.31324	-1.93
4:155317171-155317425	ENSMMUG00000003210	0.848643	0.000124257	0.0530725	+	117704230	CDKN1A	-2.60632	-2.51
1:87369178-87369581	ENSMMUG00000005877	0.854717	9.85325e-05	0.0530754	+	-119476228	COG2	-0.599018	-1.56
16:6028784-6029015	ENSMMUG00000009763	0.789684	0.000780745	0.0531375	-	4441247	MYH8	-1.1394	-1.27
16:39584376-39584875	ENSMMUG00000012895	0.789245	0.000789765	0.0531541	-	36189416	PYCR1	-0.636037	-1.18
13:100389545-100390054	ENSMMUG00000005922	0.861365	7.55236e-05	0.0531701	+	-7524177	IL37	-2.57087	-1.24
17:61139645-61140163	ENSMMUG00000012307	0.851864	0.000110015	0.0531768	-	-44105311	POSTN	-1.12597	-1.05
4:108115984-108116441	ENSMMUG00000023265	0.84845	0.000125152	0.0531792	-	6905082	AKAP12	-1.20001	-1.19
3:14602926-14603309	ENSMMUG00000015436	0.817049	0.000360461	0.0531856	-	139670090	LRRC4	-1.23256	-1.09
3:114718643-114718976	ENSMMUG00000015240	0.816989	0.000361119	0.0531856	-	38713399	GRM8	-2.32328	-1.67
3:165012973-165013284	ENSMMUG00000000246	0.816881	0.000362309	0.0531856	+	107632182	COBL	-1.67448	-1.46
3:54749176-54749490	ENSMMUG00000014823	0.816692	0.000364406	0.0531856	+	-68431628	TAC1	-0.68001	-1.29
19:5173502-5174319	ENSMMUG00000022100	0.797205	0.0006386	0.0531907	+	4139315	MIDN	-0.764283	-1.29
18:506768-509109	ENSMMUG00000015704	0.779481	0.00101296	0.0532415	-	36539292	NA	-1.81026	-1.07
17:3371562-3371882	ENSMMUG00000009912	0.849375	0.000120892	0.0532473	+	1448109	FGF9	-0.766462	-1.19
17:46861075-46861285	ENSMMUG00000041756	0.84915	0.000121919	0.0532473	-	-21833486	SIAH3	-0.676961	-1.07
2:29028884-29029183	ENSMMUG00000023775	0.847006	0.000132047	0.0532497	+	-144510000	PLCL2	-0.78079	-1.67
6:102247138-102247391	ENSMMUG00000042942	0.861902	7.38748e-05	0.0532732	+	52079571	PART1_2	-3.81635	-1.71
6:105120014-105120310	ENSMMUG00000004389	0.861637	7.46865e-05	0.0532732	-	-84879657	CDH18	-1.33434	-1.39
6:11373462-11373863	ENSMMUG00000045712	0.861378	7.54845e-05	0.0532732	+	-74472419	NA	-1.04315	-1.72
6:160670295-160670538	ENSMMUG00000001728	0.861248	7.58878e-05	0.0532732	-	18298314	MAPK9	-0.798832	-1.64
11:40582434-40582738	ENSMMUG00000009443	0.859406	8.17929e-05	0.0532762	+	33351366	ENO2	-0.994272	-1.37
4:139069942-139070162	ENSMMUG00000020369	0.848263	0.000126029	0.0532775	-	20300904	FOXO3	-0.992612	-2.15
3:133692607-133692868	ENSMMUG00000004976	0.816528	0.000366225	0.0532787	-	-42115672	MEOX2	-1.33746	-1.3
12:111679533-111679778	ENSMMUG00000019591	0.801982	0.000559682	0.0532914	-	-62399430	KCNH7	-2.3841	-2.07
13:37221002-37221502	ENSMMUG00000014292	0.86083	7.71957e-05	0.0533021	-	-10475566	OTOF	-2.74449	-1.01
5:80092269-80092640	ENSMMUG00000017912	0.852468	0.000107498	0.053318	-	-35758427	KCTD8	-1.44497	-1.82
5:170296649-170297077	ENSMMUG00000008881	0.851896	0.000109879	0.053318	+	-13631796	ING2	-0.338772	-1.07
5:23124228-23124571	ENSMMUG00000013984	0.850978	0.00011379	0.053318	-	-14688103	ABLIM2	-1.11286	-1.4
5:23124228-23124571	ENSMMUG00000011114	0.850873	0.000114245	0.053318	+	-62890705	DMP1	-6.3043	-1.4
5:164882409-164882687	ENSMMUG00000023116	0.850328	0.00011663	0.053318	-	-148657337	LDB2	-1.05013	-1.1
5:81030023-81030287	ENSMMUG00000021074	0.849929	0.000118401	0.053318	+	28387931	RASGEF1B	-2.03206	-1.93
5:26931122-26931325	ENSMMUG00000014080	0.849368	0.000120928	0.053318	-	58635937	KLHL8	-0.252284	-2.48
5:81030023-81030287	ENSMMUG00000019047	0.84911	0.000122103	0.053318	-	4866824	SPARCL1	-1.19791	-1.93
5:80092269-80092640	ENSMMUG00000030380	0.849046	0.000122393	0.053318	-	-58737029	KCNIP4	-1.82401	-1.82
3:76436212-76436524	ENSMMUG00000016218	0.816404	0.000367602	0.0533358	+	-92974525	EPHB6	-1.68528	-1.14
3:63204004-63204283	ENSMMUG00000004282	0.816336	0.000368367	0.0533428	-	-23770122	FSCN1	-0.953413	-1.31
3:72959288-72959842	ENSMMUG00000004605	0.816264	0.000369173	0.0533428	-	-60918340	CLIC6	-2.4191	-1.37
3:57372339-57372753	ENSMMUG00000023104	0.81626	0.000369218	0.0533428	+	-13958274	ELMO1	-1.38853	-2.09
3:114718643-114718976	ENSMMUG00000004600	0.816198	0.00036991	0.0533674	+	102631217	RCAN1	-0.353723	-1.67
15:82689997-82690287	ENSMMUG00000017214	0.817905	0.00035115	0.0533849	+	78329181	VAV2	-1.2582	-2.57
5:106589835-106590148	ENSMMUG00000007294	0.848842	0.000123332	0.0534215	-	11225936	SEC24D	-0.782947	-1.15
3:127081744-127082434	ENSMMUG00000009625	0.816094	0.000371087	0.0534616	+	-27754257	CCDC136	-1.32647	-1.06
4:149740375-149740665	ENSMMUG00000000808	0.847894	0.00012777	0.053465	-	-51269966	MCHR2	-6.1628	-1.75
2:173068741-173069189	ENSMMUG00000022692	0.84679	0.000133102	0.0534843	-	-157509	DPH3	-0.446265	-1.31
4:139069942-139070162	ENSMMUG00000018232	0.847561	0.000129359	0.053586	+	-19756764	SESN1	-0.533852	-2.15
2:115753299-115753786	ENSMMUG00000012605	0.846446	0.000134801	0.0535947	+	-52204096	SLCO2A1	-1.30704	-1.95
16:63592716-63593018	ENSMMUG00000013378	0.788494	0.000805395	0.0536104	-	-19223616	EPOP	-2.70624	-1.62
1:180309825-180310120	ENSMMUG00000042745	0.854374	9.98615e-05	0.0536288	+	34687458	NA	-2.31547	-1.69
1:134901167-134901638	ENSMMUG00000009679	0.854101	0.000100928	0.0536288	-	-98810172	GRIK3	-1.64025	-1.37
1:201416744-201416918	ENSMMUG00000007257	0.854046	0.00010114	0.0536288	-	-77151700	SV2A	-0.471622	-2.44
1:89750364-89750766	ENSMMUG00000012068	0.853979	0.000101405	0.0536288	-	119026419	SIPA1L2	-0.734309	-1.11
1:87683444-87683768	ENSMMUG00000006226	0.853927	0.00010161	0.0536288	+	-122509365	SLC35F3	-0.799011	-1.48
12:98690514-98690800	ENSMMUG00000039895	0.800862	0.000577443	0.0536576	+	79065612	NA	-0.221746	-1.38
3:72959288-72959842	ENSMMUG00000048852	0.815778	0.000374646	0.0536716	+	-53823993	COL26A1	-3.12896	-1.37
5:72084941-72085468	ENSMMUG00000004647	0.848471	0.000125057	0.0536921	+	-86400035	RXFP1	-2.84737	-1.8
5:72084941-72085468	ENSMMUG00000016880	0.847646	0.000128956	0.0536921	-	29105240	SLC39A8	-0.735285	-1.8
5:151930513-151931085	ENSMMUG00000019047	0.847407	0.000130103	0.0536921	-	-66033402	SPARCL1	-1.19791	-1.01
5:149913516-149913814	ENSMMUG00000018628	0.847267	0.000130777	0.0536921	-	-101622711	TEC	-0.541078	-1.02
5:100329894-100330338	ENSMMUG00000004647	0.847221	0.000130999	0.0536921	+	-58155165	RXFP1	-2.84737	-1.79
3:181425423-181425546	ENSMMUG00000013494	0.815612	0.00037654	0.0536924	+	11228993	EZH2	-0.640787	-1.67
3:148975924-148976223	ENSMMUG00000046487	0.815607	0.000376592	0.0536924	+	-20364591	NA	-1.81577	-1.39
3:181425423-181425546	ENSMMUG00000010292	0.815537	0.000377392	0.0536924	+	141167725	DAGLB	-0.753727	-1.67
3:48400956-48401433	ENSMMUG00000023196	0.815525	0.000377523	0.0536924	-	36080491	STK31	-1.39664	-1.09
3:166396151-166396357	ENSMMUG00000004168	0.815442	0.000378471	0.0536924	-	-163954714	AIRE	-1.49062	-1.11
3:57372339-57372753	ENSMMUG00000019022	0.815258	0.000380586	0.0536987	-	7757570	STK17A	-1.28451	-2.09
3:23554214-23554566	ENSMMUG00000010420	0.815255	0.000380618	0.0536987	-	143322499	MKRN1	-0.358935	-1.56
12:11505060-11505557	ENSMMUG00000005176	0.800738	0.000579432	0.0537131	-	13408556	NXPH2	-2.16642	-1.11
10:73574196-73574546	ENSMMUG00000038237	0.835751	0.000197028	0.0537454	-	-3989392	NA	-1.07445	-1.31
10:2015538-2016770	ENSMMUG00000023550	0.834627	0.000204734	0.0537454	+	-28464238	E2F1	-1.39874	-1.14
10:22743427-22743661	ENSMMUG00000004148	0.833587	0.000212073	0.0537454	+	-511562	MAFB	-2.12459	-1.15
10:49321755-49322250	ENSMMUG00000013214	0.832003	0.000223662	0.0537454	+	29955466	NA	-5.9564	-1.61
10:73574196-73574546	ENSMMUG00000010028	0.831952	0.000224047	0.0537454	-	-37567091	LZTS3	-0.883424	-1.31
10:11022734-11023228	ENSMMUG00000023550	0.831759	0.000225492	0.0537454	+	-19457780	E2F1	-1.39874	-1.13
10:13379847-13380046	ENSMMUG00000008778	0.831728	0.000225728	0.0537454	-	65340058	PVALB	-2.02148	-1.5
10:73574196-73574546	ENSMMUG00000017371	0.831174	0.000229933	0.0537454	+	-9129331	MCHR1	-2.43796	-1.31
17:54889956-54890148	ENSMMUG00000019967	0.847168	0.00013126	0.0537508	-	-3881515	KLHL1	-3.34468	-1.52
12:112152008-112152227	ENSMMUG00000006161	0.800096	0.000589849	0.0537738	-	-5839947	SERPINE2	-1.1246	-1.15
3:76436212-76436524	ENSMMUG00000009611	0.814952	0.000384113	0.05382	-	109174559	VIPR2	-1.63135	-1.14
1:181799125-181799334	ENSMMUG00000002295	0.853414	0.000103648	0.0538742	-	-50465027	CRABP2	-1.89568	-1.25
1:87369178-87369581	ENSMMUG00000031975	0.853411	0.000103662	0.0538742	+	-5285912	EPHX4	-3.252	-1.56
1:83178276-83178519	ENSMMUG00000018680	0.853358	0.000103874	0.0538742	-	28454496	KCNA2	-1.32824	-2.01
1:201416744-201416918	ENSMMUG00000005185	0.853341	0.000103944	0.0538742	-	3169243	RGS4	-4.05453	-2.44
1:149502883-149503121	ENSMMUG00000021442	0.853217	0.000104441	0.0538867	+	-66300039	CHRM3	-1.4002	-1.04
3:57372339-57372753	ENSMMUG00000010746	0.814845	0.000385347	0.0539191	-	69207669	NAT16	-3.19925	-2.09
18:32334182-32334637	ENSMMUG00000017290	0.778277	0.00104365	0.053928	+	-7400669	MAPK4	-1.29578	-1.91
18:67639692-67640051	ENSMMUG00000021095	0.778004	0.00105072	0.053928	+	47607507	DSG2	-3.41736	-1.28
18:31448792-31449175	ENSMMUG00000006862	0.777842	0.00105493	0.053928	+	6502197	FHOD3	-0.658058	-1.78
15:89856463-89856797	ENSMMUG00000017203	0.816677	0.000364566	0.0539404	-	-85030810	ADAMTSL2	-1.70699	-2.29
15:71602431-71603035	ENSMMUG00000004639	0.816514	0.000366376	0.0539404	-	-53911906	DAB2IP	-0.377783	-1.09
15:8940593-8941032	ENSMMUG00000013712	0.815939	0.000372834	0.0539404	+	-1752726	CIZ1	-0.518026	-1.12
15:82689997-82690287	ENSMMUG00000041316	0.815854	0.000373786	0.0539404	-	-57891130	NA	-0.748077	-2.57
1:180309825-180310120	ENSMMUG00000008157	0.852576	0.000107053	0.0539754	-	-62569922	IGSF3	-2.09409	-1.69
1:61826334-61826570	ENSMMUG00000008709	0.852453	0.000107557	0.0539754	+	-101581569	CHIT1	-0.550999	-1.22
1:92658343-92658551	ENSMMUG00000008151	0.852175	0.000108712	0.0539754	+	-24787721	ATP1A1	-0.455019	-1.43
1:180309825-180310120	ENSMMUG00000011380	0.851832	0.000110147	0.0539754	+	-42837129	CNST	-0.46223	-1.69
1:217471628-217472111	ENSMMUG00000001896	0.851816	0.000110214	0.0539754	-	-216551711	GNB1	-0.567179	-1.38
1:102873726-102873938	ENSMMUG00000001896	0.851055	0.000113459	0.0539754	-	-101953809	GNB1	-0.567179	-2.12
1:92658343-92658551	ENSMMUG00000015631	0.850963	0.000113857	0.0539754	-	59572698	SMYD2	-0.948499	-1.43
1:89750364-89750766	ENSMMUG00000001896	0.85083	0.000114432	0.0539754	-	-88830447	GNB1	-0.567179	-1.11
9:128712437-128712892	ENSMMUG00000006087	0.86922	5.41762e-05	0.0540203	+	-584948	GPR123	-1.32723	-1.25
9:53592548-53593021	ENSMMUG00000048247	0.868853	5.50495e-05	0.0540203	-	11934005	NA	-1.75898	-1.21
1:152136147-152136461	ENSMMUG00000018235	0.85042	0.000116223	0.0540794	+	137183508	CLCNKA	-1.43519	-1.37
2:70361052-70361358	ENSMMUG00000005939	0.845839	0.000137837	0.0541705	-	55905064	SERPINI1	-1.23979	-1.27
2:195237382-195237842	ENSMMUG00000020255	0.845679	0.000138648	0.0541705	-	-2736581	RTP1	-1.36071	-1.29
15:8940593-8941032	ENSMMUG00000012278	0.815049	0.000382985	0.0541734	-	33188894	TMOD1	-0.741678	-1.12
15:74204505-74204994	ENSMMUG00000047955	0.814933	0.000384325	0.0541734	+	64742801	NA	-1.47659	-1.51
4:157772657-157772892	ENSMMUG00000009861	0.846442	0.000134818	0.0541923	+	46204334	CNKSR3	-2.18652	-1.72
4:108115984-108116441	ENSMMUG00000009861	0.846279	0.000135629	0.0541923	+	-3451882	CNKSR3	-2.18652	-1.19
4:139069942-139070162	ENSMMUG00000019438	0.845667	0.000138712	0.0541923	-	-16321340	UTRN	-1.12405	-2.15
12:115549942-115550367	ENSMMUG00000003855	0.799613	0.00059777	0.0542196	-	-48720358	ZNF385B	-1.05819	-1.28
12:97701894-97702234	ENSMMUG00000005176	0.799457	0.000600362	0.0542196	-	-72787781	NXPH2	-2.16642	-1.06
10:90640165-90640542	ENSMMUG00000002302	0.82997	0.000239286	0.0542266	+	75387331	STAU1	-0.272544	-1.22
10:22743427-22743661	ENSMMUG00000001012	0.829838	0.000240328	0.0542266	+	-19279807	PLCB4	-1.48758	-1.15
18:49373089-49373532	ENSMMUG00000021094	0.777348	0.00106784	0.0542773	+	29390724	DSG3	-6.9186	-1.05
10:49321755-49322250	ENSMMUG00000042914	0.829039	0.000246728	0.0542867	-	1900138	NA	-4.15664	-1.61
10:2015538-2016770	ENSMMUG00000031026	0.828847	0.000248282	0.0542867	-	76593526	CACNG2	-0.918256	-1.14
1:87369178-87369581	ENSMMUG00000016857	0.850186	0.000117257	0.0543024	+	-93168704	PTGS2	-4.91649	-1.56
12:112152008-112152227	ENSMMUG00000018940	0.79931	0.000602798	0.0543124	+	13444812	IGFBP2	-0.981835	-1.15
13:100334342-100335155	ENSMMUG00000012141	0.859761	8.06284e-05	0.0543265	-	-27137109	CYP26B1	-2.00029	-1.02
13:61735547-61735843	ENSMMUG00000013124	0.858626	8.44055e-05	0.0543265	+	-26458673	KDM3A	-0.742492	-1.24
13:94156257-94156571	ENSMMUG00000012141	0.858446	8.50171e-05	0.0543265	-	-20959024	CYP26B1	-2.00029	-1.11
13:36553465-36553804	ENSMMUG00000005922	0.857917	8.68364e-05	0.0543265	+	-71360427	IL37	-2.57087	-1.51
4:59172857-59173188	ENSMMUG00000020077	0.845414	0.000140001	0.0543348	-	-27915260	GNL1	-0.57332	-2
16:1441523-1442062	ENSMMUG00000038569	0.7878	0.000820045	0.0543584	+	-16001769	NT5M	-0.95358	-1.01
16:63592716-63593018	ENSMMUG00000021938	0.78768	0.000822614	0.0543584	+	55130792	NDEL1	-0.808732	-1.62
16:1441523-1442062	ENSMMUG00000015616	0.787531	0.000825796	0.0543709	+	-5915486	TNK1	-1.13651	-1.01
15:30102265-30102669	ENSMMUG00000015397	0.814436	0.000390115	0.0543785	-	29369339	NA	-2.5318	-1.13
3:124709099-124709380	ENSMMUG00000011174	0.814263	0.00039215	0.0543859	+	35644440	FERD3L	-5.31276	-1.3
3:23554214-23554566	ENSMMUG00000006205	0.814195	0.000392943	0.0543859	-	19678070	EIF4H	-0.173082	-1.56
3:181425423-181425546	ENSMMUG00000037473	0.813843	0.000397115	0.0543892	-	-26831685	PRRT4	-1.54086	-1.67
3:14602926-14603309	ENSMMUG00000011170	0.813709	0.000398712	0.0544477	+	-79566235	HDAC9	-0.918808	-1.09
3:144254739-144255034	ENSMMUG00000008005	0.813546	0.000400653	0.0544477	+	4651892	FOXP2	-3.75311	-1.7
3:165012973-165013284	ENSMMUG00000047566	0.813416	0.000402217	0.0544881	+	121902670	NA	-1.28262	-1.46
1:2848898-2849103	ENSMMUG00000005817	0.849833	0.000118827	0.0545196	-	107672635	AMIGO1	-0.563878	-1.29
1:87369178-87369581	ENSMMUG00000023478	0.849327	0.00012111	0.0545196	-	58271970	C1orf115	-1.75817	-1.56
1:87369178-87369581	ENSMMUG00000007180	0.849315	0.000121165	0.0545196	+	-5339134	NA	-1.89994	-1.56
1:204722970-204723155	ENSMMUG00000017789	0.848893	0.000123098	0.0545196	-	-3834302	POGK	-0.27391	-1.16
1:61826334-61826570	ENSMMUG00000039676	0.84887	0.000123205	0.0545196	+	-96066311	NA	-4.12858	-1.22
1:193139081-193139311	ENSMMUG00000008847	0.848838	0.000123354	0.0545196	-	-173597772	SH2D5	-1.23282	-1.96
1:92658343-92658551	ENSMMUG00000016857	0.848808	0.000123489	0.0545196	+	-87879734	PTGS2	-4.91649	-1.43
1:180309825-180310120	ENSMMUG00000004563	0.84877	0.000123666	0.0545196	+	21970571	PLXNA2	-0.787622	-1.69
16:71347366-71347793	ENSMMUG00000021938	0.787031	0.000836542	0.0546227	+	62885442	NDEL1	-0.808732	-1.22
16:71347366-71347793	ENSMMUG00000012898	0.786934	0.000838639	0.0546227	-	4426753	MYADML2	-1.2363	-1.22
15:30102265-30102669	ENSMMUG00000038353	0.814066	0.000394467	0.0546274	+	14120109	NA	-1.59141	-1.13
5:36682140-36682383	ENSMMUG00000016880	0.846606	0.00013401	0.0546324	-	64508325	SLC39A8	-0.735285	-1.72
12:98690514-98690800	ENSMMUG00000019467	0.798581	0.000615016	0.0546472	-	10474778	IRS1	-0.597731	-1.38
19:1868081-1868596	ENSMMUG00000045335	0.79575	0.000664342	0.0546681	+	-36160186	ZNF526	-0.381445	-1.52
16:63592716-63593018	ENSMMUG00000009349	0.786619	0.000845495	0.0546774	-	-20160671	ACACA	-0.464341	-1.62
15:80750096-80750295	ENSMMUG00000046146	0.813914	0.000396271	0.0546854	+	15468324	NA	-1.34447	-1.23
18:33826343-33826810	ENSMMUG00000021095	0.776111	0.00110073	0.0547365	+	13794158	DSG2	-3.41736	-1.3
4:149740375-149740665	ENSMMUG00000008560	0.845	0.000142132	0.05475	+	137494516	HIVEP1	-1.24202	-1.75
1:87369178-87369581	ENSMMUG00000018128	0.848473	0.000125047	0.0547799	-	48600965	NR1I3	-0.589619	-1.56
3:181425423-181425546	ENSMMUG00000003283	0.812969	0.000407611	0.0548552	+	145809563	ELFN1	-0.620973	-1.67
12:97701894-97702234	ENSMMUG00000003200	0.797809	0.00062815	0.0549044	-	-48724846	FAP	-4.11393	-1.06
12:59713487-59713894	ENSMMUG00000031396	0.797455	0.000634258	0.0549044	-	-12938879	NA	-2.00431	-1.21
12:115549942-115550367	ENSMMUG00000005176	0.796351	0.000653603	0.0549044	-	-90635829	NXPH2	-2.16642	-1.28
12:11505060-11505557	ENSMMUG00000003200	0.796336	0.000653883	0.0549044	-	37471491	FAP	-4.11393	-1.11
12:4094496-4094760	ENSMMUG00000020585	0.796117	0.000657776	0.0549044	+	-52606130	KLHL23	-0.252144	-1.56
12:112152008-112152227	ENSMMUG00000019590	0.796065	0.000658695	0.0549044	+	63099807	GCA	-1.32046	-1.15
12:98690514-98690800	ENSMMUG00000008101	0.795982	0.000660187	0.0549044	+	17051612	SPATS2L	-0.431167	-1.38
12:115549942-115550367	ENSMMUG00000003200	0.795931	0.0006611	0.0549044	-	-66572894	FAP	-4.11393	-1.28
12:11505060-11505557	ENSMMUG00000011516	0.795753	0.000664288	0.0549044	-	105516908	ARL4C	-1.59969	-1.11
12:2774080-2774376	ENSMMUG00000019590	0.795573	0.000667525	0.0549044	+	-46277825	GCA	-1.32046	-1.35
12:98690514-98690800	ENSMMUG00000009038	0.795183	0.000674597	0.0549044	-	-32972041	NA	-1.92667	-1.38
12:112152008-112152227	ENSMMUG00000048041	0.795065	0.000676743	0.0549044	+	53040737	DLX1	-1.27593	-1.15
12:11505060-11505557	ENSMMUG00000022602	0.794861	0.000680471	0.0549044	-	77892748	METTL21A	-1.21569	-1.11
12:111679533-111679778	ENSMMUG00000011516	0.794752	0.000682466	0.0549044	-	5342687	ARL4C	-1.59969	-2.07
12:115549942-115550367	ENSMMUG00000018940	0.794469	0.000687675	0.0549044	+	16842746	IGFBP2	-0.981835	-1.28
2:55619835-55620327	ENSMMUG00000020255	0.845088	0.000141676	0.0549111	-	136880474	RTP1	-1.36071	-1.16
1:181799125-181799334	ENSMMUG00000010095	0.848304	0.000125837	0.0549364	-	-88872535	GLMN	-0.747511	-1.25
1:86650540-86650870	ENSMMUG00000018128	0.848136	0.000126629	0.0549364	-	49319676	NR1I3	-0.589619	-1.09
1:201416744-201416918	ENSMMUG00000006226	0.847928	0.000127612	0.0549364	+	-8776215	SLC35F3	-0.799011	-2.44
1:201416744-201416918	ENSMMUG00000042475	0.847927	0.000127617	0.0549364	+	65429599	PCP4L1	-2.065	-2.44
1:83178276-83178519	ENSMMUG00000021442	0.84788	0.000127837	0.0549364	+	-132624641	CHRM3	-1.4002	-2.01
1:102873726-102873938	ENSMMUG00000009257	0.847554	0.000129398	0.0549364	-	17294033	TBX15	-3.28446	-2.12
1:92658343-92658551	ENSMMUG00000019086	0.847435	0.000129966	0.0549364	+	91604055	GABRD	-1.55383	-1.43
1:152136147-152136461	ENSMMUG00000022429	0.847275	0.000130738	0.0549364	+	-57786404	KCNK1	-0.519247	-1.37
1:89750364-89750766	ENSMMUG00000048364	0.84708	0.000131685	0.0549364	+	-31031328	NA	-1.5971	-1.11
1:181799125-181799334	ENSMMUG00000000146	0.846988	0.000132132	0.0549364	-	-169500120	NA	-4.39482	-1.25
1:193139081-193139311	ENSMMUG00000018126	0.84679	0.000133102	0.0549364	+	57184811	TOMM40L	-0.53881	-1.96
1:168742936-168743290	ENSMMUG00000018322	0.846486	0.000134603	0.0549364	-	-142503042	FCN3	-1.44657	-1.31
1:83178276-83178519	ENSMMUG00000006226	0.846232	0.000135864	0.0549364	+	-127014614	SLC35F3	-0.799011	-2.01
1:89750364-89750766	ENSMMUG00000038517	0.845963	0.000137215	0.0549364	+	70771119	UBXN10	-1.17843	-1.11
1:148581075-148581299	ENSMMUG00000021933	0.845848	0.000137795	0.0549364	+	99019758	ELAVL4	-0.919636	-1.6
1:92658343-92658551	ENSMMUG00000002217	0.845739	0.000138346	0.0549364	+	72377021	ALPL	-1.36407	-1.43
5:164882409-164882687	ENSMMUG00000016767	0.84626	0.000135724	0.0550368	+	-7118355	GALNTL6	-1.38321	-1.1
6:160670295-160670538	ENSMMUG00000039944	0.8591	8.28103e-05	0.0550415	+	82927949	RASGRF2	-1.23781	-1.64
6:89335236-89335683	ENSMMUG00000038591	0.859022	8.30705e-05	0.0550415	-	71964208	NA	-2.97541	-1.21
6:17792979-17793172	ENSMMUG00000001728	0.858144	8.60509e-05	0.0550415	-	161175680	MAPK9	-0.798832	-1.02
3:54749176-54749490	ENSMMUG00000004605	0.812785	0.000409841	0.0550827	-	-42708228	CLIC6	-2.4191	-1.29
1:152136147-152136461	ENSMMUG00000003369	0.845601	0.000139046	0.0550919	-	4840094	CAMK1G	-1.14928	-1.37
8:125342777-125343140	ENSMMUG00000021587	0.839273	0.000174398	0.0551275	-	-61025959	CRH	-2.27912	-1.19
8:80263610-80263845	ENSMMUG00000039763	0.839158	0.000175102	0.0551275	+	17832569	NA	-2.16014	-1.52
12:98690514-98690800	ENSMMUG00000014630	0.794074	0.000695007	0.0551472	+	78122842	RAB3GAP1	-0.547351	-1.38
1:102873726-102873938	ENSMMUG00000048364	0.84548	0.000139662	0.0551598	+	-17908156	NA	-1.5971	-2.12
1:207049705-207049979	ENSMMUG00000010408	0.845388	0.000140134	0.0551598	-	-150583210	FYB2	-0.593824	-1.17
3:181425423-181425546	ENSMMUG00000019015	0.812598	0.000412127	0.0551598	-	-115808526	HECW1	-2.88404	-1.67
3:144254739-144255034	ENSMMUG00000016939	0.812549	0.000412729	0.0551598	+	61015116	OSBPL3	-1.83554	-1.7
3:57372339-57372753	ENSMMUG00000011173	0.81251	0.000413207	0.0551598	+	-31721446	TWIST1	-5.82369	-2.09
3:40907528-40907941	ENSMMUG00000013450	0.812306	0.000415718	0.0551798	-	84733477	TAF6	-0.604494	-1.09
3:41691674-41692106	ENSMMUG00000048852	0.812212	0.000416881	0.0551798	+	-85091729	COL26A1	-3.12896	-1.03
3:144254739-144255034	ENSMMUG00000007030	0.812078	0.000418537	0.0551798	-	-139610833	C2CD2	-0.629642	-1.7
3:102934709-102935198	ENSMMUG00000023653	0.812007	0.000419416	0.0551798	-	820522	STEAP2	-0.277117	-1.09
3:92906529-92906797	ENSMMUG00000017232	0.811737	0.000422776	0.0551798	-	-18754975	BMPER	-1.5607	-1.87
3:44454571-44454829	ENSMMUG00000008005	0.811274	0.000428595	0.0551798	+	-95148018	FOXP2	-3.75311	-1.22
3:35179911-35180334	ENSMMUG00000009063	0.811258	0.000428795	0.0551798	-	-27293066	ETS2	-1.53213	-1.27
3:181425423-181425546	ENSMMUG00000018085	0.811154	0.000430112	0.0551798	-	-177249546	SLC37A1	-0.988849	-1.67
3:114734561-114735089	ENSMMUG00000048388	0.811002	0.000432048	0.0551798	+	41231270	DPY19L1	-1.24327	-1.68
3:148975924-148976223	ENSMMUG00000000246	0.810951	0.000432699	0.0551798	+	91595133	COBL	-1.67448	-1.39
3:128343458-128344206	ENSMMUG00000048852	0.810908	0.000433239	0.0551798	+	1559623	COL26A1	-3.12896	-1.4
3:76436212-76436524	ENSMMUG00000037597	0.810733	0.000435478	0.0551798	+	40976836	MAFK	-1.14484	-1.14
3:137265297-137265573	ENSMMUG00000000480	0.810685	0.000436093	0.0551798	+	30201809	KIAA1324L	-0.312351	-2.28
3:140912572-140912845	ENSMMUG00000004605	0.810683	0.000436123	0.0551798	-	-128871624	CLIC6	-2.4191	-2.11
3:124709099-124709380	ENSMMUG00000015436	0.810637	0.000436702	0.0551798	-	29564019	LRRC4	-1.23256	-1.3
3:140912572-140912845	ENSMMUG00000023196	0.810605	0.000437121	0.0551798	-	-56430648	STK31	-1.39664	-2.11
3:165012973-165013284	ENSMMUG00000013084	0.810502	0.000438436	0.0551798	+	-16380252	HTR5A	-1.11704	-1.46
3:76436212-76436524	ENSMMUG00000004605	0.810425	0.000439436	0.0551798	-	-64395264	CLIC6	-2.4191	-1.14
3:131016400-131016815	ENSMMUG00000010746	0.810389	0.000439891	0.0551798	-	-4435978	NAT16	-3.19925	-1.26
3:57372339-57372753	ENSMMUG00000046487	0.810318	0.000440819	0.0551798	+	-111968061	NA	-1.81577	-2.09
3:144254739-144255034	ENSMMUG00000048388	0.810303	0.000441006	0.0551798	+	70751448	DPY19L1	-1.24327	-1.7
16:1441523-1442062	ENSMMUG00000010904	0.785948	0.000860206	0.055194	+	-19372063	MAP2K3	-1.06794	-1.01
16:71308846-71309200	ENSMMUG00000021798	0.78584	0.000862596	0.055194	-	-63133415	PER1	-0.710059	-1.07
10:73574196-73574546	ENSMMUG00000002751	0.827926	0.000255864	0.0552222	-	-54582539	WFDC2	-2.97772	-1.31
3:148975924-148976223	ENSMMUG00000047835	0.810082	0.000443873	0.0552241	+	72894005	NA	-1.9319	-1.39
8:70463470-70463775	ENSMMUG00000013028	0.838699	0.000177936	0.0552446	-	-48411397	LGI3	-2.14337	-3
3:48400956-48401433	ENSMMUG00000014555	0.810025	0.00044461	0.0552485	-	-6093186	STX1A	-0.861847	-1.09
9:81009590-81009830	ENSMMUG00000016644	0.865311	6.40796e-05	0.055256	-	28746481	DCLRE1A	-0.585424	-1.7
9:127738010-127738388	ENSMMUG00000011948	0.864248	6.70143e-05	0.055256	+	29561028	MFSD13A	-0.52885	-1.03
9:53592548-53593021	ENSMMUG00000006411	0.863305	6.97065e-05	0.055256	+	-29240848	PAPSS2	-1.8703	-1.21
9:86312205-86312779	ENSMMUG00000002930	0.861276	7.57988e-05	0.055256	+	61008633	NA	-0.677553	-1.33
9:14308757-14309088	ENSMMUG00000000470	0.860735	7.7497e-05	0.055256	-	69716837	ANKRD22	-3.21316	-1.34
9:53592548-53593021	ENSMMUG00000010256	0.860367	7.86669e-05	0.055256	+	-16310494	EGR2	-2.22422	-1.21
9:30244008-30244301	ENSMMUG00000003802	0.855261	9.64585e-05	0.055256	+	-98511069	INPP5A	-1.34459	-1.23
9:82875138-82875322	ENSMMUG00000044756	0.855208	9.66596e-05	0.055256	+	-27068643	ADRB1	-1.44299	-1.27
9:86373664-86374054	ENSMMUG00000015323	0.854601	9.89826e-05	0.055256	-	13364261	STN1	-0.485209	-1.15
9:86312205-86312779	ENSMMUG00000000882	0.854317	0.000100081	0.055256	+	63780506	SPAG6	-1.79892	-1.33
9:128712437-128712892	ENSMMUG00000015334	0.854255	0.000100324	0.055256	+	28632702	NA	-1.17284	-1.25
9:74885426-74885649	ENSMMUG00000039358	0.854047	0.000101138	0.055256	-	-12131339	NA	-2.43458	-1.8
9:74885426-74885649	ENSMMUG00000011948	0.854029	0.000101207	0.055256	+	-23291333	MFSD13A	-0.52885	-1.8
9:128712437-128712892	ENSMMUG00000010696	0.854	0.000101321	0.055256	-	-125023854	KLF6	-1.29816	-1.25
9:53592548-53593021	ENSMMUG00000010696	0.853608	0.000102876	0.055256	-	-49903965	KLF6	-1.29816	-1.21
9:86312205-86312779	ENSMMUG00000018766	0.853279	0.000104193	0.055256	-	-20577621	LRRTM3	-1.51453	-1.33
9:128712437-128712892	ENSMMUG00000010256	0.852848	0.000105939	0.055256	+	58808922	EGR2	-2.22422	-1.25
4:149740375-149740665	ENSMMUG00000022354	0.844232	0.000146149	0.0552646	-	230719	SLC35F1	-0.654852	-1.75
3:76436212-76436524	ENSMMUG00000008005	0.809875	0.000446567	0.0552685	+	-63166323	FOXP2	-3.75311	-1.14
16:75369413-75370013	ENSMMUG00000016300	0.785517	0.000869781	0.055274	+	4761942	MGAT5B	-1.43509	-1.16
16:1441523-1442062	ENSMMUG00000006086	0.785486	0.000870471	0.055274	-	47093291	PLEKHH3	-0.914173	-1.01
16:6028784-6029015	ENSMMUG00000018090	0.785056	0.000880105	0.055274	+	-3832883	GLP2R	-4.26409	-1.27
16:39584376-39584875	ENSMMUG00000001938	0.784968	0.000882096	0.055274	-	-31319753	CTC1	-0.550626	-1.18
2:29028884-29029183	ENSMMUG00000014818	0.84451	0.000144686	0.0553105	-	16000893	MYLK	-2.06069	-1.67
2:173068741-173069189	ENSMMUG00000021205	0.844507	0.000144699	0.0553105	+	90028616	C3orf67	-0.582746	-1.31
2:13785350-13785576	ENSMMUG00000037755	0.844457	0.000144963	0.0553105	+	-119573452	SPTSSB	-1.48379	-2.1
2:2397625-2397838	ENSMMUG00000015825	0.844391	0.000145313	0.0553105	+	-101679869	SCN5A	-2.3071	-1.27
2:88438258-88438588	ENSMMUG00000017245	0.844058	0.000147075	0.0553105	-	49624973	P2RY14	-0.799694	-1.24
2:29028884-29029183	ENSMMUG00000015959	0.84302	0.000152687	0.0553105	-	164898491	ARPP21	-0.832879	-1.67
2:195237382-195237842	ENSMMUG00000039621	0.842982	0.000152894	0.0553105	-	-35247473	ATP1B3	-0.273966	-1.29
2:97105395-97105898	ENSMMUG00000012737	0.842807	0.000153858	0.0553105	-	-46229640	PLXND1	-1.00387	-1.1
2:173068741-173069189	ENSMMUG00000049018	0.842768	0.000154072	0.0553105	-	-111539762	BHLHE40	-1.71659	-1.31
2:198189415-198189656	ENSMMUG00000014874	0.842645	0.000154755	0.0553105	+	164144839	GTPBP8	-0.323361	-2.5
3:127081744-127082434	ENSMMUG00000047835	0.809562	0.000450666	0.0553349	+	50999825	NA	-1.9319	-1.06
3:35179911-35180334	ENSMMUG00000015685	0.8095	0.000451485	0.0553349	-	69522886	ZNF804B	-1.67188	-1.27
12:71401247-71401394	ENSMMUG00000018930	0.793394	0.000707771	0.0553628	-	49624429	PER2	-1.19925	-1.34
10:1899661-1899883	ENSMMUG00000031035	0.827112	0.000262728	0.0554971	-	71483535	EIF4ENIF1	-0.357657	-1.04
15:8940593-8941032	ENSMMUG00000013692	0.813183	0.000405022	0.0555049	+	-34295291	CARD19	-0.929245	-1.12
3:35179911-35180334	ENSMMUG00000016939	0.809286	0.000454312	0.0555261	+	-48059289	OSBPL3	-1.83554	-1.27
3:14602926-14603309	ENSMMUG00000010420	0.809176	0.000455776	0.0555546	-	152273756	MKRN1	-0.358935	-1.09
12:112152008-112152227	ENSMMUG00000003855	0.792876	0.000717623	0.0555697	-	-45322424	ZNF385B	-1.05819	-1.15
5:72084941-72085468	ENSMMUG00000019047	0.845706	0.000138514	0.0555768	-	13811643	SPARCL1	-1.19791	-1.8
6:147328477-147328818	ENSMMUG00000000142	0.857049	8.98908e-05	0.0555776	+	-27781637	EIF4E1B	-4.27528	-1.58
6:93375357-93375898	ENSMMUG00000029789	0.855649	9.50038e-05	0.0555776	-	50531190	GRXCR2	-2.56002	-1.16
6:17792979-17793172	ENSMMUG00000039944	0.855031	9.73334e-05	0.0555776	+	-59949174	RASGRF2	-1.23781	-1.02
6:38713089-38713441	ENSMMUG00000039944	0.853734	0.000102373	0.0555776	+	-39028905	RASGRF2	-1.23781	-1.04
6:66479447-66479701	ENSMMUG00000047162	0.853608	0.000102874	0.0555776	-	-21133933	FGF10	-1.52551	-1.12
6:105120014-105120310	ENSMMUG00000001728	0.853567	0.000103036	0.0555776	-	73848542	MAPK9	-0.798832	-1.39
6:102247138-102247391	ENSMMUG00000014245	0.853297	0.000104121	0.0555776	+	-71778647	HRH2	-1.89188	-1.71
6:100419471-100419718	ENSMMUG00000017908	0.852892	0.000105758	0.0555776	+	31592343	PTCD2	-0.299033	-1.13
6:118456883-118457251	ENSMMUG00000030181	0.85276	0.000106298	0.0555776	-	-81962564	NA	-1.03333	-2.2
6:160670295-160670538	ENSMMUG00000002832	0.852216	0.00010854	0.0555776	+	773727	GABRA6	-1.73885	-1.64
6:160670295-160670538	ENSMMUG00000018398	0.851658	0.000110881	0.0555776	-	-55582247	EFNA5	-1.91342	-1.64
6:32666929-32667262	ENSMMUG00000023419	0.851416	0.000111912	0.0555776	-	-21047119	CTNND2	-0.585751	-1.02
6:58324016-58324393	ENSMMUG00000038591	0.850905	0.000114107	0.0555776	-	102975498	NA	-2.97541	-1.23
6:100616264-100616566	ENSMMUG00000000712	0.850874	0.00011424	0.0555776	+	68802774	CDH6	-1.77813	-1.53
6:112787229-112787466	ENSMMUG00000000712	0.850581	0.000115518	0.0555776	+	80973739	CDH6	-1.77813	-1.6
6:160670295-160670538	ENSMMUG00000017900	0.850366	0.000116461	0.0555776	+	14577839	SPINK5	-7.49997	-1.64
6:5888762-5888947	ENSMMUG00000004211	0.850316	0.000116684	0.0555776	+	-94691348	C5orf30	-0.500937	-1.48
3:54749176-54749490	ENSMMUG00000003722	0.809041	0.000457574	0.0555907	+	-32688028	SP8	-1.7804	-1.29
3:76436212-76436524	ENSMMUG00000046993	0.809012	0.000457953	0.0555907	-	3483459	NA	-0.754562	-1.14
3:177437310-177437548	ENSMMUG00000044438	0.80899	0.000458248	0.0555907	+	8321825	TRBV24-1	-2.57257	-1.36
12:6494819-6495152	ENSMMUG00000010793	0.792506	0.000724723	0.0556162	+	-112767548	ACKR3	-0.607095	-1.03
12:98690514-98690800	ENSMMUG00000017963	0.792489	0.000725053	0.0556162	-	-640641	MREG	-1.72636	-1.38
8:134584282-134584880	ENSMMUG00000019208	0.838056	0.00018197	0.0557	-	-126553319	GATA4	-2.46484	-1.43
8:83006711-83006999	ENSMMUG00000012145	0.837903	0.000182939	0.0557	-	46760964	ASAP1	-1.03087	-1.32
12:59713487-59713894	ENSMMUG00000005176	0.790918	0.000755835	0.0557073	-	-34799374	NXPH2	-2.16642	-1.21
12:112152008-112152227	ENSMMUG00000030412	0.790809	0.000758024	0.0557073	+	109896214	NA	-0.658048	-1.15
12:38998699-38999268	ENSMMUG00000015198	0.790371	0.000766808	0.0557073	+	-18857014	GAD1	-0.826426	-1.07
12:71401247-71401394	ENSMMUG00000000792	0.790367	0.000766882	0.0557073	+	-29908907	FAM134A	-0.516866	-1.34
12:115549942-115550367	ENSMMUG00000012216	0.790296	0.000768321	0.0557073	-	-6102	NGEF	-2.65029	-1.28
12:38998699-38999268	ENSMMUG00000022602	0.790192	0.000770426	0.0557073	-	50399037	METTL21A	-1.21569	-1.07
12:16611613-16611986	ENSMMUG00000006639	0.790143	0.000771405	0.0557073	+	-65770335	NIF3L1	-0.199637	-1.17
16:21921690-21921879	ENSMMUG00000000618	0.784517	0.000892317	0.0557223	+	-20586214	GGNBP2	-0.204395	-1.19
3:166396151-166396357	ENSMMUG00000007037	0.808758	0.000461355	0.0557689	-	-105691729	UPP1	-1.65858	-1.11
3:114734561-114735089	ENSMMUG00000014555	0.808671	0.00046252	0.0557689	-	-72426791	STX1A	-0.861847	-1.68
3:72959288-72959842	ENSMMUG00000010846	0.808636	0.000462993	0.0557689	-	22828595	ARL4A	-1.10721	-1.37
3:35179911-35180334	ENSMMUG00000023104	0.80853	0.000464411	0.0558211	+	-36150693	ELMO1	-1.38853	-1.27
3:92716025-92716343	ENSMMUG00000022513	0.808372	0.000466551	0.0558211	-	14770670	GRM3	-0.790557	-1.75
3:137265297-137265573	ENSMMUG00000048388	0.808245	0.000468268	0.0558211	+	63762006	DPY19L1	-1.24327	-2.28
3:35179911-35180334	ENSMMUG00000014524	0.808085	0.00047044	0.0558211	-	14873848	CRCP	-0.243004	-1.27
3:144254739-144255034	ENSMMUG00000023196	0.808068	0.000470669	0.0558211	-	-59772815	STK31	-1.39664	-1.7
3:137265297-137265573	ENSMMUG00000016939	0.807947	0.000472329	0.0558211	+	54025674	OSBPL3	-1.83554	-2.28
3:175464445-175465278	ENSMMUG00000017106	0.807834	0.000473874	0.0558211	-	-105727356	POU6F2	-4.08374	-1.18
3:175464445-175465278	ENSMMUG00000010420	0.807798	0.00047436	0.0558211	-	-8587380	MKRN1	-0.358935	-1.18
3:54749176-54749490	ENSMMUG00000017232	0.807725	0.000475369	0.0558211	-	19402064	BMPER	-1.5607	-1.29
3:127081744-127082434	ENSMMUG00000021461	0.807682	0.000475962	0.0558211	+	-166175	CUX1	-0.585652	-1.06
3:165012973-165013284	ENSMMUG00000009625	0.807628	0.0004767	0.0558211	+	10176282	CCDC136	-1.32647	-1.46
3:137265297-137265573	ENSMMUG00000017232	0.807464	0.000478969	0.0558211	-	-63113743	BMPER	-1.5607	-2.28
3:175464445-175465278	ENSMMUG00000019015	0.807455	0.000479093	0.0558211	-	-109847548	HECW1	-2.88404	-1.18
12:115549942-115550367	ENSMMUG00000013244	0.789853	0.000777308	0.0558765	+	13911328	ASIC4	-1.27262	-1.28
3:112842417-112842713	ENSMMUG00000005435	0.807247	0.000481964	0.0558794	+	12372322	ICA1	-0.648674	-1.35
15:30102265-30102669	ENSMMUG00000015461	0.812486	0.000413501	0.0558913	-	-27233647	PPP1R26	-0.421541	-1.13
15:82689997-82690287	ENSMMUG00000040914	0.812378	0.000414834	0.0558913	+	77940133	FAM163B	-1.54324	-2.57
15:30407428-30407708	ENSMMUG00000044537	0.812256	0.000416338	0.0558913	+	4414718	POLE3	-0.614239	-1.24
2:121206549-121206805	ENSMMUG00000009667	0.842241	0.000157009	0.055926	+	-54994480	ZNF385D	-1.34077	-1.59
3:175464445-175465278	ENSMMUG00000023653	0.807092	0.000484125	0.0559423	-	-71708725	STEAP2	-0.277117	-1.18
3:72959288-72959842	ENSMMUG00000040260	0.806972	0.000485793	0.0559423	-	57444510	NA	-0.721304	-1.37
19:5173502-5174319	ENSMMUG00000023418	0.794585	0.000685543	0.055966	+	-40564453	NR1H2	-0.756997	-1.29
4:157772657-157772892	ENSMMUG00000000500	0.843209	0.000151652	0.0559918	+	-2430010	FNDC1	-3.31324	-1.72
4:55274936-55275258	ENSMMUG00000013483	0.843155	0.000151948	0.0559918	+	-49580922	PREP	-0.764495	-1.93
4:168805397-168805805	ENSMMUG00000005575	0.842985	0.00015288	0.0559918	-	-125354140	TRERF1	-0.833804	-1.44
4:108115984-108116441	ENSMMUG00000000500	0.842905	0.00015332	0.0559918	+	-52086461	FNDC1	-3.31324	-1.19
4:157772657-157772892	ENSMMUG00000003210	0.842681	0.000154552	0.0559918	+	120159716	CDKN1A	-2.60632	-1.72
4:157772657-157772892	ENSMMUG00000023265	0.842503	0.000155544	0.0559918	-	-42751134	AKAP12	-1.20001	-1.72
15:15507141-15507520	ENSMMUG00000001250	0.811874	0.000421069	0.0560529	+	-14544195	PTPN3	-0.946288	-1.19
15:8940593-8941032	ENSMMUG00000010401	0.811769	0.000422385	0.0560529	+	-82427156	OSTF1	-0.829706	-1.12
15:74204505-74204994	ENSMMUG00000038670	0.811208	0.000429436	0.0560529	+	-15452736	NA	-4.87632	-1.51
15:70095836-70096088	ENSMMUG00000019561	0.810892	0.000433449	0.0560529	-	-29253398	GALNT12	-0.559009	-1.57
11:105904423-105905068	ENSMMUG00000015857	0.857194	8.93771e-05	0.0560592	+	67940095	LRRK2	-1.50474	-1.16
11:7465924-7466105	ENSMMUG00000047116	0.856325	9.25075e-05	0.0560592	+	-38948075	CCDC184	-1.14159	-1.33
11:54414932-54415294	ENSMMUG00000016203	0.855747	9.46376e-05	0.0560592	-	-729190	TESPA1	-8.7973	-1.04
11:6460812-6461192	ENSMMUG00000015773	0.855733	9.46889e-05	0.0560592	+	-125874448	ULK1	-0.394925	-1.15
11:54414932-54415294	ENSMMUG00000006227	0.855564	9.53199e-05	0.0560592	-	34409863	DUSP6	-1.48256	-1.04
10:49321755-49322250	ENSMMUG00000003376	0.826358	0.000269212	0.0560769	-	-23983943	SLC32A1	-1.05884	-1.61
10:73574196-73574546	ENSMMUG00000004479	0.826138	0.000271121	0.0560769	+	55330624	CDH22	-1.79404	-1.31
6:108605466-108605706	ENSMMUG00000047890	0.849847	0.000118766	0.0561497	-	50895738	NA	-1.03249	-1.26
5:100329894-100330338	ENSMMUG00000020330	0.844591	0.000144261	0.056223	-	52120613	FBXW7	-0.53594	-1.79
3:150896373-150896757	ENSMMUG00000023196	0.806752	0.000488879	0.0562343	-	-66414449	STK31	-1.39664	-1.39
18:90641-90844	ENSMMUG00000014915	0.774224	0.00115246	0.0563348	-	65299713	ZADH2	-0.543931	-1.35
19:1868081-1868596	ENSMMUG00000014727	0.793759	0.000700896	0.0563717	-	41042972	NAPA	-0.364663	-1.52
19:50506540-50507097	ENSMMUG00000004019	0.793558	0.000704683	0.0563717	-	-6391524	IZUMO1	-1.29532	-1.01
19:50596179-50596680	ENSMMUG00000004843	0.792996	0.000715321	0.0563717	+	19654376	SCN1B	-1.21018	-1.01
19:10374053-10374357	ENSMMUG00000038895	0.792853	0.000718058	0.0563717	-	21593846	NA	-0.389224	-1.13
7:69406143-69406364	ENSMMUG00000029366	0.867291	5.88953e-05	0.0564332	+	-42364598	KLHDC2	-0.417421	-1.24
3:175464445-175465278	ENSMMUG00000000246	0.806451	0.000493126	0.0564685	+	118083654	COBL	-1.67448	-1.18
5:23124228-23124571	ENSMMUG00000001341	0.844128	0.000146704	0.0564846	-	-12334737	HS3ST1	-1.43512	-1.4
3:3447906-3448404	ENSMMUG00000023196	0.806201	0.00049667	0.0565153	-	81033520	STK31	-1.39664	-1.12
3:181425423-181425546	ENSMMUG00000004605	0.806178	0.000496995	0.0565153	-	-169384475	CLIC6	-2.4191	-1.67
4:149740375-149740665	ENSMMUG00000015416	0.8415	0.000161213	0.0565277	+	112611495	BRPF3	-0.776826	-1.75
4:157772657-157772892	ENSMMUG00000015416	0.841289	0.000162429	0.0565277	+	120643777	BRPF3	-0.776826	-1.72
4:24875610-24875976	ENSMMUG00000009725	0.841104	0.0001635	0.0565277	+	-119138551	TRDN	-1.5487	-1.19
4:157772657-157772892	ENSMMUG00000004230	0.840918	0.000164576	0.0565277	-	12016737	DACT2	-3.61963	-1.72
5:170175843-170176220	ENSMMUG00000017912	0.843954	0.000147629	0.0565552	-	-125842001	KCTD8	-1.44497	-1.32
15:70095836-70096088	ENSMMUG00000048416	0.809696	0.000448916	0.0565605	-	-22772041	NA	-3.48981	-1.57
15:9131631-9132147	ENSMMUG00000009832	0.80921	0.000455323	0.0565605	+	-31871410	GABBR2	-0.546628	-1.04
15:70095836-70096088	ENSMMUG00000006927	0.809166	0.000455911	0.0565605	-	-20706922	PHF24	-1.38826	-1.57
15:30102265-30102669	ENSMMUG00000017214	0.808931	0.000459038	0.0565605	+	25741449	VAV2	-1.2582	-1.13
15:82689997-82690287	ENSMMUG00000011816	0.80882	0.000460516	0.0565605	+	73613374	ASB6	-0.535596	-2.57
15:74204505-74204994	ENSMMUG00000038233	0.808484	0.000465034	0.0565605	+	72128587	NA	-0.735329	-1.51
2:115753299-115753786	ENSMMUG00000017510	0.841748	0.000159794	0.0565611	+	39712161	MAGI1	-0.708966	-1.95
7:113635070-113635410	ENSMMUG00000029366	0.866281	6.14937e-05	0.0566097	+	1864108	KLHDC2	-0.417421	-2.39
7:77271762-77272164	ENSMMUG00000005630	0.865806	6.27497e-05	0.0566097	+	-88398808	EIF5	-0.218144	-1.03
7:131179245-131179522	ENSMMUG00000004026	0.865796	6.27751e-05	0.0566097	-	-85821919	ITGA11	-1.08926	-1.1
7:113635070-113635410	ENSMMUG00000040610	0.865478	6.36279e-05	0.0566097	+	56819013	ANKRD34C	-1.67234	-2.39
3:144254739-144255034	ENSMMUG00000012300	0.806049	0.000498835	0.0566145	-	-141239676	PDXK	-0.669507	-1.7
3:57372339-57372753	ENSMMUG00000009625	0.805908	0.000500858	0.0566622	+	-97463938	CCDC136	-1.32647	-2.09
3:92906529-92906797	ENSMMUG00000016218	0.805854	0.000501625	0.0566792	+	-76504252	EPHB6	-1.68528	-1.87
1:31301767-31301940	ENSMMUG00000038730	0.844337	0.000145597	0.0566797	-	142798472	RGS2	-1.09797	-1.12
19:5173502-5174319	ENSMMUG00000008137	0.792432	0.000726148	0.056681	-	-1455405	PIP5K1C	-0.453335	-1.29
1:152136147-152136461	ENSMMUG00000006780	0.844267	0.000145967	0.0567002	-	-49228140	OLFM3	-1.33171	-1.37
12:71401247-71401394	ENSMMUG00000000384	0.788823	0.000798517	0.0567094	+	-24992839	VWC2L	-2.23255	-1.34
12:98690514-98690800	ENSMMUG00000005612	0.788674	0.000801635	0.0567095	+	20192785	GLS	-0.323911	-1.38
4:149740375-149740665	ENSMMUG00000005903	0.84049	0.000167089	0.0567398	+	112680582	MAPK13	-1.87025	-1.75
2:61913770-61914081	ENSMMUG00000022240	0.840853	0.000164959	0.0567451	+	-118843452	NR1D2	-0.783848	-1.4
2:30656883-30657065	ENSMMUG00000009667	0.840788	0.000165339	0.0567451	+	-145544220	ZNF385D	-1.34077	-1.89
3:127081744-127082434	ENSMMUG00000004282	0.805746	0.000503172	0.0567912	-	-87647862	FSCN1	-0.953413	-1.06
3:76436212-76436524	ENSMMUG00000045803	0.805692	0.000503953	0.0568165	-	-19056700	NA	-3.64086	-1.14
12:115549942-115550367	ENSMMUG00000011875	0.788255	0.000810424	0.056926	-	-3854953	PID1	-1.12677	-1.28
4:70957032-70957316	ENSMMUG00000015229	0.839735	0.000171595	0.0569266	-	-37982334	ATF6B	-0.258131	-1.06
4:40292139-40292641	ENSMMUG00000029445	0.839716	0.00017171	0.0569266	+	-87603417	CITED2	-0.606418	-1.08
4:65775822-65776069	ENSMMUG00000021171	0.839572	0.000172579	0.0569266	+	23772127	APOBEC2	-2.40688	-1.22
4:108115984-108116441	ENSMMUG00000004230	0.838947	0.000176403	0.0569266	-	61673188	DACT2	-3.61963	-1.19
4:62084770-62084978	ENSMMUG00000005340	0.838617	0.000178448	0.0569266	+	8100127	FBXO9	-0.455412	-1.72
4:157772657-157772892	ENSMMUG00000002777	0.838614	0.000178467	0.0569266	+	96258432	PTP4A1	-0.432136	-1.72
4:40292139-40292641	ENSMMUG00000011739	0.83839	0.000179863	0.0569266	-	127476876	BRP44L	-0.432741	-1.08
12:79042121-79042413	ENSMMUG00000013244	0.788117	0.000813342	0.0569282	+	-22596201	ASIC4	-1.27262	-1.57
1:134901167-134901638	ENSMMUG00000005185	0.843979	0.000147495	0.0569322	-	69684523	RGS4	-4.05453	-1.37
5:81030023-81030287	ENSMMUG00000016767	0.843077	0.000152375	0.0569418	+	-90970755	GALNTL6	-1.38321	-1.93
5:80092269-80092640	ENSMMUG00000019901	0.842712	0.000154384	0.0569418	-	-22492708	2019-09-11	-0.939326	-1.82
5:23124228-23124571	ENSMMUG00000011110	0.842441	0.000155891	0.0569418	+	-63064972	MEPE	-6.16233	-1.4
5:80092269-80092640	ENSMMUG00000020330	0.842412	0.000156054	0.0569418	-	72358311	FBXW7	-0.53594	-1.82
5:80092269-80092640	ENSMMUG00000023149	0.842245	0.000156986	0.0569418	+	-52630394	PCDH10	-0.915258	-1.82
5:164882409-164882687	ENSMMUG00000005298	0.842171	0.0001574	0.0569418	+	158077642	MAN2B2	-0.693832	-1.1
7:149459699-149459942	ENSMMUG00000045970	0.865131	6.45692e-05	0.0569433	+	64594319	THTPA	-0.551973	-1.86
15:71602431-71603035	ENSMMUG00000019357	0.807984	0.000471821	0.056945	+	40964654	ELP1	-0.465099	-1.09
15:71602431-71603035	ENSMMUG00000039355	0.807983	0.000471831	0.056945	-	33645620	NA	-0.847899	-1.09
15:88227420-88227735	ENSMMUG00000001250	0.80771	0.000475577	0.056945	+	58175705	PTPN3	-0.946288	-1.38
15:70095836-70096088	ENSMMUG00000044863	0.807567	0.000477542	0.056945	+	67414371	NA	-1.85969	-1.57
3:152859123-152859310	ENSMMUG00000004600	0.80541	0.000508029	0.057013	+	140771697	RCAN1	-0.353723	-1.74
3:127081744-127082434	ENSMMUG00000004600	0.805387	0.000508359	0.057013	+	114994318	RCAN1	-0.353723	-1.06
3:177437310-177437548	ENSMMUG00000046487	0.805244	0.000510436	0.0570256	+	8096496	NA	-1.81577	-1.36
3:23554214-23554566	ENSMMUG00000022513	0.805204	0.000511022	0.0570256	-	83932447	GRM3	-0.790557	-1.56
3:137265297-137265573	ENSMMUG00000010846	0.805172	0.000511485	0.0570256	-	-41476860	ARL4A	-1.10721	-2.28
3:54749176-54749490	ENSMMUG00000015685	0.804949	0.00051474	0.0570256	-	49953730	ZNF804B	-1.67188	-1.29
12:2774080-2774376	ENSMMUG00000039895	0.787816	0.00081972	0.0570594	+	-16850526	NA	-0.221746	-1.35
5:170296649-170297077	ENSMMUG00000004647	0.841677	0.000160203	0.0570704	+	11811146	RXFP1	-2.84737	-1.07
3:54749176-54749490	ENSMMUG00000004282	0.804742	0.000517773	0.0570781	-	-15315294	FSCN1	-0.953413	-1.29
7:101503332-101503824	ENSMMUG00000044581	0.864646	6.59027e-05	0.0570858	-	53905249	PNMA2	-0.370503	-1.54
7:91690235-91690650	ENSMMUG00000022678	0.864367	6.66791e-05	0.0570858	-	-24176219	RHCG	-0.722213	-1.24
7:35042458-35042716	ENSMMUG00000004026	0.863971	6.77963e-05	0.0570858	-	10314610	ITGA11	-1.08926	-1.2
12:59713487-59713894	ENSMMUG00000011875	0.786809	0.000841346	0.0570955	-	51981095	PID1	-1.12677	-1.21
12:97701894-97702234	ENSMMUG00000021403	0.786794	0.000841685	0.0570955	-	-80679537	DPP10	-1.44747	-1.06
16:63592716-63593018	ENSMMUG00000004755	0.782924	0.000929158	0.0570984	+	17480153	CDC6	-1.19422	-1.62
16:6028784-6029015	ENSMMUG00000013589	0.782706	0.000934295	0.0570984	+	-45026617	ACBD4	-0.973035	-1.27
16:6028784-6029015	ENSMMUG00000009759	0.782548	0.000938035	0.0570984	-	4385450	MYH13	-3.2854	-1.27
16:39584376-39584875	ENSMMUG00000021324	0.781936	0.000952632	0.0571685	+	-9589740	ARL4D	-1.59255	-1.18
16:39584376-39584875	ENSMMUG00000017249	0.781911	0.000953229	0.0571685	-	-566151	EPN3	-1.76986	-1.18
1:193139081-193139311	ENSMMUG00000018128	0.843793	0.00014849	0.0571818	-	-57168535	NR1I3	-0.589619	-1.96
7:49162716-49163037	ENSMMUG00000004026	0.863019	7.05408e-05	0.0571927	-	-3805390	ITGA11	-1.08926	-1.06
2:198189415-198189656	ENSMMUG00000022694	0.840029	0.000169829	0.0572338	-	-25019307	RFTN1	-1.34208	-2.5
2:46446132-46446402	ENSMMUG00000012737	0.839969	0.00017019	0.0572338	-	4429353	PLXND1	-1.00387	-1.15
2:46446132-46446402	ENSMMUG00000018341	0.839874	0.000170759	0.0572338	-	96321694	PLCH1	-1.94805	-1.15
7:69406143-69406364	ENSMMUG00000029215	0.862799	7.11875e-05	0.0572553	+	-89124120	BDKRB1	-4.30333	-1.24
18:238534-239072	ENSMMUG00000015704	0.772759	0.00119396	0.0572905	-	36809329	NA	-1.81026	-1.43
18:49373089-49373532	ENSMMUG00000015704	0.772656	0.00119691	0.0572905	-	-12324688	NA	-1.81026	-1.05
3:72959288-72959842	ENSMMUG00000008005	0.804541	0.000520742	0.0573176	+	-66643005	FOXP2	-3.75311	-1.37
11:41685652-41685788	ENSMMUG00000043492	0.854115	0.000100873	0.0573335	-	-34258986	NA	-1.88666	-1.8
11:63278037-63278327	ENSMMUG00000024466	0.852986	0.000105376	0.0573335	-	-40213520	U1	-0.975332	-1.23
11:54414932-54415294	ENSMMUG00000002041	0.852886	0.000105782	0.0573335	+	-76839251	ADGRD1	-2.81492	-1.04
[truncated: 6,766 more rows]
